# Supplementary material for: Discrete mechanical growth model for plant tissue
Source: PLoS One. 2019 Aug 12;14(8):e0221059. doi: 10.1371/journal.pone.0221059 (PMC6690522; doi:10.1371/journal.pone.0221059)
Supplement: S1 File — The model was implemented using the C++ programming language. The software uses the Intel threading building blocks (TBB) runtime library as a parallelization environment (available in open source from http://www.intel.com/software/products/tbb/), and for visualization the CASH library from Rob J. de Boer and Alex D. Staritsky (available in open source from http://theory.bio.uu.nl/rdb/software.html). (ZIP) [file pone.0221059.s001.zip]

Archive with 426 entries (401 files):
- CODE/
- CODE/README/
- CODE/README/README.pdf
- CODE/TBB-parallelizedfunctions-verlet.h
- CODE/addtime10sec
- CODE/calcangularforce.cpp
- CODE/calcangularforce.h
- CODE/calcdistances.h
- CODE/calchydrostaticforce.h
- CODE/calcmeanstrainandarea.h
- CODE/calcspringforce.cpp
- CODE/calcspringforce.h
- CODE/cheader.h
- CODE/convposition.cpp
- CODE/crashwarn.h
- CODE/deleteoldoutputs.h
- CODE/display2D.c
- CODE/establishturgorpressure.h
- CODE/finaloutput.h
- CODE/firstmechanicalstep.h
- CODE/firstparallelmechanicsstep.h
- CODE/firstremeshsteph.h
- CODE/firstremeshstepv.h
- CODE/freeandclose.h
- CODE/generaloutput.h
- CODE/getabsoluteforce.h
- CODE/growthfunction.h
- CODE/heatmaps-from-matlab.hmp
- CODE/illustration1-root-bending/
- CODE/illustration1-root-bending/TBB-parallelizedfunctions-verlet.h
- CODE/illustration1-root-bending/addtime10sec
- CODE/illustration1-root-bending/calcangularforce.cpp
- CODE/illustration1-root-bending/calcangularforce.h
- CODE/illustration1-root-bending/calcdistances.h
- CODE/illustration1-root-bending/calchydrostaticforce.h
- CODE/illustration1-root-bending/calcmeanstrainandarea.h
- CODE/illustration1-root-bending/calcspringforce.cpp
- CODE/illustration1-root-bending/calcspringforce.h
- CODE/illustration1-root-bending/cheader.h
- CODE/illustration1-root-bending/convposition.cpp
- CODE/illustration1-root-bending/crashwarn.h
- CODE/illustration1-root-bending/deleteoldoutputs.h
- CODE/illustration1-root-bending/display2D.c
- CODE/illustration1-root-bending/display2D.o
- CODE/illustration1-root-bending/establishturgorpressure.h
- CODE/illustration1-root-bending/finaloutput.h
- CODE/illustration1-root-bending/firstmechanicalstep.h
- CODE/illustration1-root-bending/firstparallelmechanicsstep.h
- CODE/illustration1-root-bending/firstremeshsteph.h
- CODE/illustration1-root-bending/firstremeshstepv.h
- CODE/illustration1-root-bending/freeandclose.h
- CODE/illustration1-root-bending/generaloutput.h
- CODE/illustration1-root-bending/getabsoluteforce.h
- CODE/illustration1-root-bending/growthfunction.h
- CODE/illustration1-root-bending/heatmaps-from-matlab.hmp
- CODE/illustration1-root-bending/initialoutput.h
- CODE/illustration1-root-bending/initmesh.cpp
- CODE/illustration1-root-bending/lineartransformation.h
- CODE/illustration1-root-bending/loadstate.h
- CODE/illustration1-root-bending/main.cpp
- CODE/illustration1-root-bending/main.o
- CODE/illustration1-root-bending/makefile
- CODE/illustration1-root-bending/mechanicstep.cpp
- CODE/illustration1-root-bending/mechbordcondition.h
- CODE/illustration1-root-bending/openandallocate.h
- CODE/illustration1-root-bending/output/
- CODE/illustration1-root-bending/output/PNGs/
- CODE/illustration1-root-bending/output/grace/
- CODE/illustration1-root-bending/output/savedstate/
- CODE/illustration1-root-bending/output/savedstate/savetime
- CODE/illustration1-root-bending/output/savedstate/stateNcell
- CODE/illustration1-root-bending/output/savedstate/stateNmp
- CODE/illustration1-root-bending/output/savedstate/stateNneig
- CODE/illustration1-root-bending/output/savedstate/stateadressx
- CODE/illustration1-root-bending/output/savedstate/stateadressy
- CODE/illustration1-root-bending/output/savedstate/statecellend
- CODE/illustration1-root-bending/output/savedstate/statecellidentifier
- CODE/illustration1-root-bending/output/savedstate/statecellstart
- CODE/illustration1-root-bending/output/savedstate/statecelltype
- CODE/illustration1-root-bending/output/savedstate/statedist
- CODE/illustration1-root-bending/output/savedstate/stateeqdist
- CODE/illustration1-root-bending/output/savedstate/statehorizontalcellwall
- CODE/illustration1-root-bending/output/savedstate/statehydrstatpress
- CODE/illustration1-root-bending/output/savedstate/statem
- CODE/illustration1-root-bending/output/savedstate/statetissuetype
- CODE/illustration1-root-bending/output/savedstate/stateverticalcellwall
- CODE/illustration1-root-bending/output/savedstate/statevx
- CODE/illustration1-root-bending/output/savedstate/statevy
- CODE/illustration1-root-bending/output/savedstate/statex
- CODE/illustration1-root-bending/output/savedstate/statexold
- CODE/illustration1-root-bending/output/savedstate/statey
- CODE/illustration1-root-bending/output/savedstate/stateyold
- CODE/illustration1-root-bending/parallelcalcdists.h
- CODE/illustration1-root-bending/parameter.h
- CODE/illustration1-root-bending/pictures/
- CODE/illustration1-root-bending/pictures/PNGs/
- CODE/illustration1-root-bending/pictures/PNGs/temp/
- CODE/illustration1-root-bending/pictures/PNGs/temp/00000.png
- CODE/illustration1-root-bending/pictures/PNGs/temp/mpeg.par
- CODE/illustration1-root-bending/pictures/color.cmap
- CODE/illustration1-root-bending/remeshing.h
- CODE/illustration1-root-bending/repairunitcell-1h.h
- CODE/illustration1-root-bending/repairunitcell-1v.h
- CODE/illustration1-root-bending/repairunitcell-2h.h
- CODE/illustration1-root-bending/repairunitcell-2v.h
- CODE/illustration1-root-bending/repairunitcell-3h.h
- CODE/illustration1-root-bending/repairunitcell-3v.h
- CODE/illustration1-root-bending/repairunitcell-4h.h
- CODE/illustration1-root-bending/repairunitcell-4v.h
- CODE/illustration1-root-bending/repairunitcell-5h.h
- CODE/illustration1-root-bending/repairunitcell-5v.h
- CODE/illustration1-root-bending/repairunitcell-6h.h
- CODE/illustration1-root-bending/repairunitcell-6v.h
- CODE/illustration1-root-bending/repairunitcell-7h.h
- CODE/illustration1-root-bending/repairunitcell-7v.h
- CODE/illustration1-root-bending/res0.h
- CODE/illustration1-root-bending/res10.h
- CODE/illustration1-root-bending/res100.h
- CODE/illustration1-root-bending/savestate.h
- CODE/illustration1-root-bending/savestatebytime.h
- CODE/illustration1-root-bending/secondparallelmechanicsstep.h
- CODE/illustration1-root-bending/serialmechanicfirststep.h
- CODE/illustration1-root-bending/serialmechanicsecondstep.h
- CODE/illustration1-root-bending/setzero.h
- CODE/illustration1-root-bending/tagcelllayerres10.h
- CODE/illustration1-root-bending/variables.h
- CODE/illustration1-root-bending/verlet.h
- CODE/illustration1-root-bending/wurzel
- CODE/illustration2-leaf-growth/
- CODE/illustration2-leaf-growth/TBB-parallelizedfunctions-verlet.h
- CODE/illustration2-leaf-growth/addtime10sec
- CODE/illustration2-leaf-growth/calcangularforce.cpp
- CODE/illustration2-leaf-growth/calcangularforce.h
- CODE/illustration2-leaf-growth/calcdistances.h
- CODE/illustration2-leaf-growth/calchydrostaticforce.h
- CODE/illustration2-leaf-growth/calcmeanstrainandarea.h
- CODE/illustration2-leaf-growth/calcspringforce.cpp
- CODE/illustration2-leaf-growth/calcspringforce.h
- CODE/illustration2-leaf-growth/cheader.h
- CODE/illustration2-leaf-growth/convposition.cpp
- CODE/illustration2-leaf-growth/crashwarn.h
- CODE/illustration2-leaf-growth/deleteoldoutputs.h
- CODE/illustration2-leaf-growth/display2D.c
- CODE/illustration2-leaf-growth/establishturgorpressure.h
- CODE/illustration2-leaf-growth/finaloutput.h
- CODE/illustration2-leaf-growth/firstmechanicalstep.h
- CODE/illustration2-leaf-growth/firstparallelmechanicsstep.h
- CODE/illustration2-leaf-growth/firstremeshsteph.h
- CODE/illustration2-leaf-growth/firstremeshstepv.h
- CODE/illustration2-leaf-growth/freeandclose.h
- CODE/illustration2-leaf-growth/generaloutput.h
- CODE/illustration2-leaf-growth/getabsoluteforce.h
- CODE/illustration2-leaf-growth/growthfunction.h
- CODE/illustration2-leaf-growth/heatmaps-from-matlab.hmp
- CODE/illustration2-leaf-growth/initialoutput.h
- CODE/illustration2-leaf-growth/initmesh.cpp
- CODE/illustration2-leaf-growth/lineartransformation.h
- CODE/illustration2-leaf-growth/loadstate.h
- CODE/illustration2-leaf-growth/main.cpp
- CODE/illustration2-leaf-growth/makefile
- CODE/illustration2-leaf-growth/mechanicstep.cpp
- CODE/illustration2-leaf-growth/mechbordcondition.h
- CODE/illustration2-leaf-growth/openandallocate.h
- CODE/illustration2-leaf-growth/output/
- CODE/illustration2-leaf-growth/output/PNGs/
- CODE/illustration2-leaf-growth/output/grace/
- CODE/illustration2-leaf-growth/output/savedstate/
- CODE/illustration2-leaf-growth/output/savedstate/savetime
- CODE/illustration2-leaf-growth/output/savedstate/stateNcell
- CODE/illustration2-leaf-growth/output/savedstate/stateNmp
- CODE/illustration2-leaf-growth/output/savedstate/stateNneig
- CODE/illustration2-leaf-growth/output/savedstate/stateadressx
- CODE/illustration2-leaf-growth/output/savedstate/stateadressy
- CODE/illustration2-leaf-growth/output/savedstate/statecellend
- CODE/illustration2-leaf-growth/output/savedstate/statecellidentifier
- CODE/illustration2-leaf-growth/output/savedstate/statecellstart
- CODE/illustration2-leaf-growth/output/savedstate/statecelltype
- CODE/illustration2-leaf-growth/output/savedstate/statedist
- CODE/illustration2-leaf-growth/output/savedstate/stateeqdist
- CODE/illustration2-leaf-growth/output/savedstate/statehorizontalcellwall
- CODE/illustration2-leaf-growth/output/savedstate/statehydrstatpress
- CODE/illustration2-leaf-growth/output/savedstate/statem
- CODE/illustration2-leaf-growth/output/savedstate/statetissuetype
- CODE/illustration2-leaf-growth/output/savedstate/stateverticalcellwall
- CODE/illustration2-leaf-growth/output/savedstate/statevx
- CODE/illustration2-leaf-growth/output/savedstate/statevy
- CODE/illustration2-leaf-growth/output/savedstate/statex
- CODE/illustration2-leaf-growth/output/savedstate/statexold
- CODE/illustration2-leaf-growth/output/savedstate/statey
- CODE/illustration2-leaf-growth/output/savedstate/stateyold
- CODE/illustration2-leaf-growth/parallelcalcdists.h
- CODE/illustration2-leaf-growth/parameter.h
- CODE/illustration2-leaf-growth/pictures/
- CODE/illustration2-leaf-growth/pictures/PNGs/
- CODE/illustration2-leaf-growth/pictures/PNGs/temp/
- CODE/illustration2-leaf-growth/pictures/PNGs/temp/00000.png
- CODE/illustration2-leaf-growth/pictures/PNGs/temp/mpeg.par
- CODE/illustration2-leaf-growth/pictures/color.cmap
- CODE/illustration2-leaf-growth/remeshing.h
- CODE/illustration2-leaf-growth/repairunitcell-1h.h
- CODE/illustration2-leaf-growth/repairunitcell-1v.h
- CODE/illustration2-leaf-growth/repairunitcell-2h.h
- CODE/illustration2-leaf-growth/repairunitcell-2v.h
- CODE/illustration2-leaf-growth/repairunitcell-3h.h
- CODE/illustration2-leaf-growth/repairunitcell-3v.h
- CODE/illustration2-leaf-growth/repairunitcell-4h.h
- CODE/illustration2-leaf-growth/repairunitcell-4v.h
- CODE/illustration2-leaf-growth/repairunitcell-5h.h
- CODE/illustration2-leaf-growth/repairunitcell-5v.h
- CODE/illustration2-leaf-growth/repairunitcell-6h.h
- CODE/illustration2-leaf-growth/repairunitcell-6v.h
- CODE/illustration2-leaf-growth/repairunitcell-7h.h
- CODE/illustration2-leaf-growth/repairunitcell-7v.h
- CODE/illustration2-leaf-growth/res0.h
- CODE/illustration2-leaf-growth/res10.h
- CODE/illustration2-leaf-growth/res100.h
- CODE/illustration2-leaf-growth/savestate.h
- CODE/illustration2-leaf-growth/savestatebytime.h
- CODE/illustration2-leaf-growth/secondparallelmechanicsstep.h
- CODE/illustration2-leaf-growth/serialmechanicfirststep.h
- CODE/illustration2-leaf-growth/serialmechanicsecondstep.h
- CODE/illustration2-leaf-growth/setzero.h
- CODE/illustration2-leaf-growth/tagcelllayerres10.h
- CODE/illustration2-leaf-growth/variables.h
- CODE/illustration2-leaf-growth/verlet.h
- CODE/illustration2-leaf-growth/wurzel
- CODE/initialoutput.h
- CODE/initmesh.cpp
- CODE/lineartransformation.h
- CODE/loadstate.h
- CODE/main.cpp
- CODE/makefile
- CODE/mechanicstep.cpp
- CODE/mechbordcondition.h
- CODE/openandallocate.h
- CODE/output/
- CODE/output/PNGs/
- CODE/output/grace/
- CODE/output/savedstate/
- CODE/output/savedstate/savetime
- CODE/output/savedstate/stateNcell
- CODE/output/savedstate/stateNmp
- CODE/output/savedstate/stateNneig
- CODE/output/savedstate/stateadressx
- CODE/output/savedstate/stateadressy
- CODE/output/savedstate/statecellend
- CODE/output/savedstate/statecellidentifier
- CODE/output/savedstate/statecellstart
- CODE/output/savedstate/statecelltype
- CODE/output/savedstate/statedist
- CODE/output/savedstate/stateeqdist
- CODE/output/savedstate/statehorizontalcellwall
- CODE/output/savedstate/statehydrstatpress
- CODE/output/savedstate/statem
- CODE/output/savedstate/statetissuetype
- CODE/output/savedstate/stateverticalcellwall
- CODE/output/savedstate/statevx
- CODE/output/savedstate/statevy
- CODE/output/savedstate/statex
- CODE/output/savedstate/statexold
- CODE/output/savedstate/statey
- CODE/output/savedstate/stateyold
- CODE/parallelcalcdists.h
- CODE/parameter.h
- CODE/pictures/
- CODE/pictures/PNGs/
- CODE/pictures/PNGs/temp/
- CODE/pictures/PNGs/temp/00000.png
- CODE/pictures/PNGs/temp/00001.png
- CODE/pictures/PNGs/temp/00002.png
- CODE/pictures/PNGs/temp/00003.png
- CODE/pictures/PNGs/temp/00004.png
- CODE/pictures/PNGs/temp/00005.png
- CODE/pictures/PNGs/temp/00006.png
- CODE/pictures/PNGs/temp/00007.png
- CODE/pictures/PNGs/temp/00008.png
- CODE/pictures/PNGs/temp/00009.png
- CODE/pictures/PNGs/temp/00010.png
- CODE/pictures/PNGs/temp/00011.png
- CODE/pictures/PNGs/temp/00012.png
- CODE/pictures/PNGs/temp/00013.png
- CODE/pictures/PNGs/temp/00014.png
- CODE/pictures/PNGs/temp/00015.png
- CODE/pictures/PNGs/temp/00016.png
- CODE/pictures/PNGs/temp/00017.png
- CODE/pictures/PNGs/temp/00018.png
- CODE/pictures/PNGs/temp/00019.png
- CODE/pictures/PNGs/temp/00020.png
- CODE/pictures/PNGs/temp/00021.png
- CODE/pictures/PNGs/temp/00022.png
- CODE/pictures/PNGs/temp/00023.png
- CODE/pictures/PNGs/temp/00024.png
- CODE/pictures/PNGs/temp/00025.png
- CODE/pictures/PNGs/temp/00026.png
- CODE/pictures/PNGs/temp/00027.png
- CODE/pictures/PNGs/temp/00028.png
- CODE/pictures/PNGs/temp/00029.png
- CODE/pictures/PNGs/temp/00030.png
- CODE/pictures/PNGs/temp/00031.png
- CODE/pictures/PNGs/temp/00032.png
[truncated: 126 more entries]
