# Supplementary material for: Discrete mechanical growth model for plant tissue
Source: PLoS One. 2019 Aug 12;14(8):e0221059. doi: 10.1371/journal.pone.0221059 (PMC6690522; doi:10.1371/journal.pone.0221059)
Supplement: S1 File — The model was implemented using the C++ programming language. The software uses the Intel threading building blocks (TBB) runtime library as a parallelization environment (available in open source from http://www.intel.com/software/products/tbb/), and for visualization the CASH library from Rob J. de Boer and Alex D. Staritsky (available in open source from http://theory.bio.uu.nl/rdb/software.html). (ZIP) [file pone.0221059.s001.zip › CODE/TBB-parallelizedfunctions-verlet.h]

//################################################################################
//#################### mechanics model ###########################################
//################################################################################
//################################################################################
void calcdists( int i, double* x, double* y, int* Nneig, int Maxneig, double*
                distneig, int babylon
               )
        {
        #include "parallelcalcdists.h"
        }// void calcdists()
// class with operator to split loop in threads
class Parallelcalcdists {
double* x;
double* y;
int* Nneig;
int Maxneig;
double* distneig;
int babylon;
//
public:
  void operator() ( const blocked_range<size_t>& feld ) const {
  double *lx = x;
  double *ly = y;
  int *lNneig = Nneig;
  int lMaxneig = Maxneig;
  double* ldistneig = distneig;
  int lbabylon = babylon;
for ( size_t i = feld.begin(); i != feld.end(); ++i )
        {
        calcdists( i, lx, ly, lNneig, lMaxneig, ldistneig, lbabylon );
        }
  }// operator
  Parallelcalcdists( double* lx, double* ly, int* lNneig, int lMaxneig, double* ldistneig,
                     int lbabylon
                 ) :
  x(lx), y(ly), Nneig(lNneig), Maxneig(lMaxneig), distneig(ldistneig),
  babylon(lbabylon)
  {}
};// class

// define function to perform parallel looping
///*
static affinity_partitioner ap;
void Parallelcalculatedistances( int* Nmp, double* x, double* y,
                                int* Nneig, int Maxneig, double* distneig, int
                                babylon
                              )
        {
        parallel_for( blocked_range<size_t>(0,*Nmp), Parallelcalcdists( x, y, 
                      Nneig, Maxneig, distneig, babylon ), ap
                    );
        };
//*/
// affinity partitioner
/*
static affinity_partitioner ap;
void Parallelcalculatedistances( double* x, const int N2 )
        {
        parallel_for( blocked_range<size_t>(0,N2), Parallelcalcdists( x ), ap );
        };
*/

//////////////////////////////////////////////////////////////////////////////////
////////////////////// VERLET INTEGRATION ////////////////////////////////////////
//////////////////////////////////////////////////////////////////////////////////

// 1st mechanics loop - calculate forces
void mechstepone( int i, double* x, double* y, double* vx, double* vy, double* Fx,
                  double* Fy, int* Nneig, int Maxneig, double damping, double*
                  distneig, int* horizontalcellwall, int* verticalcellwall,
                  double stiffnessscalingcellwall, int loadstate, int
                  loosencellwalls, int* loosenarray, double looseningscale,
                  double hydrstatpress, int angularsprings, double* Epot,
                  double* r , double* Fxcounterh, double* Fycounterh, double*
                  Fxcounterv, double* Fycounterv, double* Fxangle11, double*
                  Fyangle11, double* Fxangle12, double* Fyangle12, double*
                  Fxangle21, double* Fyangle21, double* Fxangle22, double*
                  Fyangle22, double* Fxangle31, double* Fyangle31, double*
                  Fxangle32, double* Fyangle32, double* Fxangle41, double*
                  Fyangle41, double* Fxangle42, double* Fyangle42, double*
                  Fx180angle11, double* Fy180angle11, double* Fx180angle12,
                  double* Fy180angle12, double* Fx180angle21, double*
                  Fy180angle21, double* Fx180angle22, double* Fy180angle22,
                  double* Fx180angle31, double* Fy180angle31, double*
                  Fx180angle32, double* Fy180angle32, double* Fx180angle41,
                  double* Fy180angle41, double* Fx180angle42, double*
                  Fy180angle42, double lambda, double mu, double*
                  areaperspring, double* meanstrain, double* meanr, double
                  alpha
                )
        {
        #include "firstparallelmechanicsstep.h"
        }// void mechstepone()
// class with operator to split loop in threads
class Parallelmechone {
double* x;
double* y;
double* vx;
double* vy;
double* Fx;
double* Fy;
int* Nneig;
int Maxneig;
double damping;
double* distneig;
int* horizontalcellwall;
int* verticalcellwall;
double stiffnessscalingcellwall;
int loadstate;
int loosencellwalls;
int* loosenarray;
double looseningscale;
double hydrstatpress;
int angularsprings;
double* Epot;
double* r;
double* Fxcounterh;
double* Fycounterh;
double* Fxcounterv;
double* Fycounterv;
double* Fxangle11;
double* Fyangle11;
double* Fxangle12;
double* Fyangle12;
double* Fxangle21;
double* Fyangle21;
double* Fxangle22;
double* Fyangle22;
double* Fxangle31;
double* Fyangle31;
double* Fxangle32;
double* Fyangle32;
double* Fxangle41;
double* Fyangle41;
double* Fxangle42;
double* Fyangle42;
double* Fx180angle11;
double* Fy180angle11;
double* Fx180angle12;
double* Fy180angle12;
double* Fx180angle21;
double* Fy180angle21;
double* Fx180angle22;
double* Fy180angle22;
double* Fx180angle31;
double* Fy180angle31;
double* Fx180angle32;
double* Fy180angle32;
double* Fx180angle41;
double* Fy180angle41;
double* Fx180angle42;
double* Fy180angle42;
double lambda;
double mu;
double* areaperspring;
double* meanstrain;
double* meanr;
double alpha;
//
public:
  void operator() ( const blocked_range<size_t>& feld ) const {
  double *lx = x;
  double *ly = y;
  double *lvx = vx;
  double *lvy = vy;
  double *lFx = Fx;
  double *lFy = Fy;
  int *lNneig = Nneig;
  int lMaxneig = Maxneig;
  double ldamping = damping;
  double* ldistneig = distneig;
  int* lhorizontalcellwall = horizontalcellwall;
  int* lverticalcellwall = verticalcellwall;
  double lstiffnessscalingcellwall = stiffnessscalingcellwall;
  int lloadstate = loadstate;
  int lloosencellwalls = loosencellwalls;
  int* lloosenarray = loosenarray;
  double llooseningscale = looseningscale;
  double lhydrstatpress = hydrstatpress;
  int langularsprings = angularsprings;
  double* lEpot = Epot;
  double* lr = r;
  double *lFxcounterh = Fxcounterh;
  double *lFycounterh = Fycounterh;
  double *lFxcounterv = Fxcounterv;
  double *lFycounterv = Fycounterv;
  double *lFxangle11 = Fxangle11;
  double *lFyangle11 = Fyangle11;               
  double *lFxangle12 = Fxangle12;
  double *lFyangle12 = Fyangle12;
  double *lFxangle21 = Fxangle21;
  double *lFyangle21 = Fyangle21;
  double *lFxangle22 = Fxangle22;
  double *lFyangle22 = Fyangle22;
  double *lFxangle31 = Fxangle31;
  double *lFyangle31 = Fyangle31;
  double *lFxangle32 = Fxangle32;
  double *lFyangle32 = Fyangle32;
  double *lFxangle41 = Fxangle41;
  double *lFyangle41 = Fyangle41;
  double *lFxangle42 = Fxangle42;
  double *lFyangle42 = Fyangle42;
  double *lFx180angle11 = Fx180angle11;
  double *lFy180angle11 = Fy180angle11;               
  double *lFx180angle12 = Fx180angle12;
  double *lFy180angle12 = Fy180angle12;
  double *lFx180angle21 = Fx180angle21;
  double *lFy180angle21 = Fy180angle21;
  double *lFx180angle22 = Fx180angle22;
  double *lFy180angle22 = Fy180angle22;
  double *lFx180angle31 = Fx180angle31;
  double *lFy180angle31 = Fy180angle31;
  double *lFx180angle32 = Fx180angle32;
  double *lFy180angle32 = Fy180angle32;
  double *lFx180angle41 = Fx180angle41;
  double *lFy180angle41 = Fy180angle41;
  double *lFx180angle42 = Fx180angle42;
  double *lFy180angle42 = Fy180angle42;
  double llambda = lambda;
  double lmu = mu;
  double *lareaperspring = areaperspring;
  double *lmeanstrain = meanstrain;
  double *lmeanr = meanr;
  double lalpha = alpha;

for ( size_t i = feld.begin(); i != feld.end(); ++i )
        {
        mechstepone( i, lx, ly, lvx, lvy, lFx, lFy, lNneig, lMaxneig, ldamping,
                     ldistneig, lhorizontalcellwall, lverticalcellwall,
                     lstiffnessscalingcellwall, lloadstate, lloosencellwalls,
                     lloosenarray, llooseningscale, lhydrstatpress,
                     langularsprings, lEpot, lr, lFxcounterh, lFycounterh,
                     lFxcounterv, lFycounterv, lFxangle11, lFyangle11,
                     lFxangle12, lFyangle12, lFxangle21, lFyangle21,
                     lFxangle22, lFyangle22, lFxangle31, lFyangle31,
                     lFxangle32, lFyangle32, lFxangle41, lFyangle41,
                     lFxangle42, lFyangle42, lFx180angle11, lFy180angle11,
                     lFx180angle12, lFy180angle12, lFx180angle21,
                     lFy180angle21, lFx180angle22, lFy180angle22,
                     lFx180angle31, lFy180angle31, lFx180angle32,
                     lFy180angle32, lFx180angle41, lFy180angle41,
                     lFx180angle42, lFy180angle42, llambda, lmu,
                     lareaperspring, lmeanstrain, lmeanr, lalpha
                   );
        }
  }// operator
  Parallelmechone( double* lx, double* ly, double* lvx, double* lvy, double*
                   lFx, double* lFy, int* lNneig, int lMaxneig, double
                   ldamping, double* ldistneig, 
                   int* lhorizontalcellwall, int*
                   lverticalcellwall, double lstiffnessscalingcellwall, int
                   lloadstate, int lloosencellwalls, int* lloosenarray, double
                   llooseningscale, double lhydrstatpress, int langularsprings,
                   double* lEpot, double* lr, double*
                   lFxcounterh, double* lFycounterh, double* lFxcounterv,
                   double* lFycounterv, double* lFxangle11, double* lFyangle11,
                   double* lFxangle12, double* lFyangle12, double* lFxangle21,
                   double* lFyangle21, double* lFxangle22, double* lFyangle22,
                   double* lFxangle31, double* lFyangle31, double* lFxangle32,
                   double* lFyangle32, double* lFxangle41, double* lFyangle41,
                   double* lFxangle42, double* lFyangle42, double*
                   lFx180angle11, double* lFy180angle11, double* lFx180angle12,
                   double* lFy180angle12, double* lFx180angle21, double*
                   lFy180angle21, double* lFx180angle22, double* lFy180angle22,
                   double* lFx180angle31, double* lFy180angle31, double*
                   lFx180angle32, double* lFy180angle32, double* lFx180angle41,
                   double* lFy180angle41, double* lFx180angle42, double*
                   lFy180angle42, double llambda, double lmu, double*
                   lareaperspring, double* lmeanstrain, double* lmeanr, double
                   lalpha
                 ) :
  x(lx), y(ly), vx(lvx), vy(lvy), Fx(lFx), Fy(lFy), Nneig(lNneig),
  Maxneig(lMaxneig), damping(ldamping), distneig(ldistneig),
  horizontalcellwall(lhorizontalcellwall), verticalcellwall(lverticalcellwall),
  stiffnessscalingcellwall(lstiffnessscalingcellwall), loadstate(lloadstate),
  loosencellwalls(lloosencellwalls), loosenarray(lloosenarray),
  looseningscale(llooseningscale), hydrstatpress(lhydrstatpress),
  angularsprings(langularsprings), Epot(lEpot), r(lr), Fxcounterh(lFxcounterh),
  Fycounterh(lFycounterh), Fxcounterv(lFxcounterv), Fycounterv(lFycounterv),
  Fxangle11(lFxangle11), Fyangle11(lFyangle11), Fxangle12(lFxangle12),
  Fyangle12(lFyangle12), Fxangle21(lFxangle21), Fyangle21(lFyangle21),
  Fxangle22(lFxangle22), Fyangle22(lFyangle22), Fxangle31(lFxangle31),
  Fyangle31(lFyangle31), Fxangle32(lFxangle32), Fyangle32(lFyangle32),
  Fxangle41(lFxangle41), Fyangle41(lFyangle41), Fxangle42(lFxangle42),
  Fyangle42(lFyangle42), Fx180angle11(lFx180angle11),
  Fy180angle11(lFy180angle11), Fx180angle12(lFx180angle12),
  Fy180angle12(lFy180angle12), Fx180angle21(lFx180angle21),
  Fy180angle21(lFy180angle21), Fx180angle22(lFx180angle22),
  Fy180angle22(lFy180angle22), Fx180angle31(lFx180angle31),
  Fy180angle31(lFy180angle31), Fx180angle32(lFx180angle32),
  Fy180angle32(lFy180angle32), Fx180angle41(lFx180angle41),
  Fy180angle41(lFy180angle41), Fx180angle42(lFx180angle42),
  Fy180angle42(lFy180angle42), lambda(llambda), mu(lmu),
  areaperspring(lareaperspring), meanstrain(lmeanstrain), meanr(lmeanr),
  alpha(lalpha)
  {}
};// class

// define function to perform parallel looping
///*
void Parallelmechanicfirststep( int* Nmp, double* x, double* y, double* vx,
                                double* vy, double* Fx, double* Fy, int* Nneig,
                                int Maxneig, double damping, double* distneig,
                                int* horizontalcellwall, int* verticalcellwall,
                                double stiffnessscalingcellwall, int loadstate,
                                int loosencellwalls, int* loosenarray, double
                                looseningscale, double hydrstatpress, int
                                angularsprings, double* Epot, double* r,
                                double* Fxcounterh, double* Fycounterh, double*
                                Fxcounterv, double* Fycounterv, double*
                                Fxangle11, double* Fyangle11, double*
                                Fxangle12, double* Fyangle12, double*
                                Fxangle21, double* Fyangle21, double*
                                Fxangle22, double* Fyangle22, double*
                                Fxangle31, double* Fyangle31, double*
                                Fxangle32, double* Fyangle32, double*
                                Fxangle41, double* Fyangle41, double*
                                Fxangle42, double* Fyangle42, double*
                                Fx180angle11, double* Fy180angle11, double*
                                Fx180angle12, double* Fy180angle12, double*
                                Fx180angle21, double* Fy180angle21, double*
                                Fx180angle22, double* Fy180angle22, double*
                                Fx180angle31, double* Fy180angle31, double*
                                Fx180angle32, double* Fy180angle32, double*
                                Fx180angle41, double* Fy180angle41, double*
                                Fx180angle42, double* Fy180angle42, double
                                lambda, double mu, double* areaperspring,
                                double* meanstrain, double* meanr, double alpha
                              )
        {
        parallel_for( blocked_range<size_t>(0,*Nmp), Parallelmechone( x, y, vx,
                      vy, Fx, Fy, Nneig, Maxneig, damping, distneig,
                      horizontalcellwall, verticalcellwall,
                      stiffnessscalingcellwall, loadstate, loosencellwalls,
                      loosenarray, looseningscale, hydrstatpress,
                      angularsprings, Epot, r, Fxcounterh, Fycounterh,
                      Fxcounterv, Fycounterv, Fxangle11, Fyangle11, Fxangle12,
                      Fyangle12, Fxangle21, Fyangle21, Fxangle22, Fyangle22,
                      Fxangle31, Fyangle31, Fxangle32, Fyangle32, Fxangle41,
                      Fyangle41, Fxangle42, Fyangle42, Fx180angle11,
                      Fy180angle11, Fx180angle12, Fy180angle12, Fx180angle21,
                      Fy180angle21, Fx180angle22, Fy180angle22, Fx180angle31,
                      Fy180angle31, Fx180angle32, Fy180angle32, Fx180angle41,
                      Fy180angle41, Fx180angle42, Fy180angle42, lambda, mu,
                      areaperspring, meanstrain, meanr, alpha
                      ), ap
                    );
        };
//*/
// affinity partitioner
/*
static affinity_partitioner ap;
void Parallelmechanicfirststep( double* x, const int N2 )
        {
        parallel_for( blocked_range<size_t>(0,N2), Parallelmechone( x ), ap );
        };
*/


// 2nd mechanics loop - make displacements

void mechsteptwo( int i, double* x, double* y, int* Nneig, const int Maxneig, double*
                  m, double* vx, double* vy, double* Fx, double* Fy, double*
                  Fxcounterh, double* Fycounterh, double* Fxcounterv, double*
                  Fycounterv, double* Fxangle11, double* Fyangle11, double*
                  Fxangle12, double* Fyangle12, double* Fxangle21, double*
                  Fyangle21, double* Fxangle22, double* Fyangle22, double*
                  Fxangle31, double* Fyangle31, double* Fxangle32, double*
                  Fyangle32, double* Fxangle41, double* Fyangle41, double*
                  Fxangle42, double* Fyangle42, double* Fx180angle11, double*
                  Fy180angle11, double* Fx180angle12, double* Fy180angle12,
                  double* Fx180angle21, double* Fy180angle21, double*
                  Fx180angle22, double* Fy180angle22, double* Fx180angle31,
                  double* Fy180angle31, double* Fx180angle32, double*
                  Fy180angle32, double* Fx180angle41, double* Fy180angle41,
                  double* Fx180angle42, double* Fy180angle42, int mechbordcond,
                  int savestate, int* adressx, int* adressy, int Nmpver,
                  double* xnew, double* ynew, double* xold, double* yold,
                  double mt, double mt2
                  )
        {
        #include "secondparallelmechanicsstep.h"
        }// void mechstepone()
// class with operator to split loop in threads
class Parallelmechtwo {
double* x;
double* y;
int*    Nneig;
const int Maxneig;
double* m;
double* vx;
double* vy;
double* Fx;
double* Fy;
double* Fxcounterh;
double* Fycounterh;
double* Fxcounterv;
double* Fycounterv;
double* Fxangle11;
double* Fyangle11;
double* Fxangle12;
double* Fyangle12;
double* Fxangle21;
double* Fyangle21;
double* Fxangle22;
double* Fyangle22;
double* Fxangle31;
double* Fyangle31;
double* Fxangle32;
double* Fyangle32;
double* Fxangle41;
double* Fyangle41;
double* Fxangle42;
double* Fyangle42;
double* Fx180angle11;
double* Fy180angle11;
double* Fx180angle12;
double* Fy180angle12;
double* Fx180angle21;
double* Fy180angle21;
double* Fx180angle22;
double* Fy180angle22;
double* Fx180angle31;
double* Fy180angle31;
double* Fx180angle32;
double* Fy180angle32;
double* Fx180angle41;
double* Fy180angle41;
double* Fx180angle42;
double* Fy180angle42;
int mechbordcond;
int savestate;
int* adressx;
int* adressy;
int Nmpver;
double* xnew;
double* ynew;
double* xold;
double* yold;
double mt;
double mt2;
public:
  void operator() ( const blocked_range<size_t>& feld2 ) const {
  double* lx = x;
  double* ly = y;
  int*    lNneig = Nneig; 
  double* lm = m;
  double* lvx = vx;
  double* lvy = vy;
  double* lFx = Fx;
  double* lFy = Fy;
  double* lFxcounterh =     Fxcounterh;
  double* lFycounterh =     Fycounterh;
  double* lFxcounterv =     Fxcounterv;
  double* lFycounterv =     Fycounterv;
  double* lFxangle11 =      Fxangle11;
  double* lFyangle11 =      Fyangle11;
  double* lFxangle12 =      Fxangle12;
  double* lFyangle12 =      Fyangle12;
  double* lFxangle21 =      Fxangle21;
  double* lFyangle21 =      Fyangle21;
  double* lFxangle22 =      Fxangle22;
  double* lFyangle22 =      Fyangle22;
  double* lFxangle31 =      Fxangle31;
  double* lFyangle31 =      Fyangle31;
  double* lFxangle32 =      Fxangle32;
  double* lFyangle32 =      Fyangle32;
  double* lFxangle41 =      Fxangle41;
  double* lFyangle41 =      Fyangle41;
  double* lFxangle42 =      Fxangle42;
  double* lFyangle42 =      Fyangle42; 
  double* lFx180angle11 =      Fx180angle11;
  double* lFy180angle11 =      Fy180angle11;
  double* lFx180angle12 =      Fx180angle12;
  double* lFy180angle12 =      Fy180angle12;
  double* lFx180angle21 =      Fx180angle21;
  double* lFy180angle21 =      Fy180angle21;
  double* lFx180angle22 =      Fx180angle22;
  double* lFy180angle22 =      Fy180angle22;
  double* lFx180angle31 =      Fx180angle31;
  double* lFy180angle31 =      Fy180angle31;
  double* lFx180angle32 =      Fx180angle32;
  double* lFy180angle32 =      Fy180angle32;
  double* lFx180angle41 =      Fx180angle41;
  double* lFy180angle41 =      Fy180angle41;
  double* lFx180angle42 =      Fx180angle42;
  double* lFy180angle42 =      Fy180angle42; 
  int lmechbordcond = mechbordcond;
  int lsavestate = savestate;
  int* ladressx = adressx;
  int* ladressy = adressy;
  int lNmpver = Nmpver;
  double* lxnew = xnew;
  double* lynew = ynew;
  double* lxold = xold;
  double* lyold = yold;
  double lmt = mt;
  double lmt2 = mt2;

for ( size_t i = feld2.begin(); i != feld2.end(); ++i )
        {
        mechsteptwo( i, lx, ly, lNneig, Maxneig, lm, lvx, lvy, lFx,
                     lFy, lFxcounterh, lFycounterh, lFxcounterv, lFycounterv,
                     lFxangle11, lFyangle11, lFxangle12, lFyangle12,
                     lFxangle21, lFyangle21, lFxangle22, lFyangle22,
                     lFxangle31, lFyangle31, lFxangle32, lFyangle32,
                     lFxangle41, lFyangle41, lFxangle42, lFyangle42,
                     lFx180angle11, lFy180angle11, lFx180angle12,
                     lFy180angle12, lFx180angle21, lFy180angle21,
                     lFx180angle22, lFy180angle22, lFx180angle31,
                     lFy180angle31, lFx180angle32, lFy180angle32,
                     lFx180angle41, lFy180angle41, lFx180angle42,
                     lFy180angle42, lmechbordcond, lsavestate, ladressx,
                     ladressy, lNmpver, lxnew, lynew, lxold, lyold, lmt, lmt2
                   );
        }
  }// operator
  Parallelmechtwo( double* lx, double* ly, int* lNneig, const int Maxneig,
                   double* lm, double* lvx, double* lvy, double* lFx, double*
                   lFy , double* lFxcounterh, double* lFycounterh, double*
                   lFxcounterv, double* lFycounterv,
                   double* lFxangle11, double*
                   lFyangle11, double* lFxangle12, double* lFyangle12, double*
                   lFxangle21, double* lFyangle21, double* lFxangle22, double*
                   lFyangle22, double* lFxangle31, double* lFyangle31, double*
                   lFxangle32, double* lFyangle32, double* lFxangle41, double*
                   lFyangle41, double* lFxangle42, double* lFyangle42,
                   double* lFx180angle11, double*
                   lFy180angle11, double* lFx180angle12, double* lFy180angle12, double*
                   lFx180angle21, double* lFy180angle21, double* lFx180angle22, double*
                   lFy180angle22, double* lFx180angle31, double* lFy180angle31, double*
                   lFx180angle32, double* lFy180angle32, double* lFx180angle41, double*
                   lFy180angle41, double* lFx180angle42, double* lFy180angle42,
                   int
                   lmechbordcond, int lsavestate, int* ladressx, int* ladressy,
                   int lNmpver, double* lxnew, double* lynew, double* lxold,
                   double* lyold, double lmt, double lmt2
  ) :
  x(lx), y(ly), Nneig(lNneig), Maxneig(Maxneig), m(lm), vx(lvx), vy(lvy),
  Fx(lFx), Fy(lFy), Fxcounterh(lFxcounterh), Fycounterh(lFycounterh),
  Fxcounterv(lFxcounterv), Fycounterv(lFycounterv), Fxangle11(lFxangle11),
  Fyangle11(lFyangle11), Fxangle12(lFxangle12), Fyangle12(lFyangle12),
  Fxangle21(lFxangle21), Fyangle21(lFyangle21), Fxangle22(lFxangle22),
  Fyangle22(lFyangle22), Fxangle31(lFxangle31), Fyangle31(lFyangle31),
  Fxangle32(lFxangle32), Fyangle32(lFyangle32), Fxangle41(lFxangle41),
  Fyangle41(lFyangle41), Fxangle42(lFxangle42), Fyangle42(lFyangle42),
  Fx180angle11(lFx180angle11), Fy180angle11(lFy180angle11),
  Fx180angle12(lFx180angle12), Fy180angle12(lFy180angle12),
  Fx180angle21(lFx180angle21), Fy180angle21(lFy180angle21),
  Fx180angle22(lFx180angle22), Fy180angle22(lFy180angle22),
  Fx180angle31(lFx180angle31), Fy180angle31(lFy180angle31),
  Fx180angle32(lFx180angle32), Fy180angle32(lFy180angle32),
  Fx180angle41(lFx180angle41), Fy180angle41(lFy180angle41),
  Fx180angle42(lFx180angle42), Fy180angle42(lFy180angle42),
  mechbordcond(lmechbordcond), savestate(lsavestate), adressx(ladressx),
  adressy(ladressy), Nmpver(lNmpver), xnew(lxnew), ynew(lynew), xold(lxold),
  yold(lyold), mt(lmt), mt2(lmt2)
  {}
};// class

// define function to perform parallel looping
///*
void Parallelmechanicsecondstep( double* x, double* y, int* Nmp, int*
                                 Nneig, const int Maxneig, double* m, double*
                                 vx, double* vy, double* Fx, double* Fy ,
                                 double* Fxcounterh, double* Fycounterh,
                                 double* Fxcounterv, double* Fycounterv,
                                 double* Fxangle11, double* Fyangle11, double*
                                 Fxangle12, double* Fyangle12, double*
                                 Fxangle21, double* Fyangle21, double*
                                 Fxangle22, double* Fyangle22, double*
                                 Fxangle31, double* Fyangle31, double*
                                 Fxangle32, double* Fyangle32, double*
                                 Fxangle41, double* Fyangle41, double*
                                 Fxangle42, double* Fyangle42,
                                 double* Fx180angle11, double* Fy180angle11, double*
                                 Fx180angle12, double* Fy180angle12, double*
                                 Fx180angle21, double* Fy180angle21, double*
                                 Fx180angle22, double* Fy180angle22, double*
                                 Fx180angle31, double* Fy180angle31, double*
                                 Fx180angle32, double* Fy180angle32, double*
                                 Fx180angle41, double* Fy180angle41, double*
                                 Fx180angle42, double* Fy180angle42,
                                 int mechbordcond, int savestate,
                                 int* adressx, int* adressy, int Nmpver,
                                 double* xnew, double* ynew, double* xold,
                                 double* yold, double mt, double mt2
                                 )
        {
        parallel_for( blocked_range<size_t>(0,*Nmp), Parallelmechtwo(
                                    x, y, Nneig, Maxneig, m, vx, vy, Fx, Fy,
                                    Fxcounterh, Fycounterh, Fxcounterv,
                                    Fycounterv,
                                    Fxangle11, Fyangle11, Fxangle12, Fyangle12,
                                    Fxangle21, Fyangle21, Fxangle22, Fyangle22,
                                    Fxangle31, Fyangle31, Fxangle32, Fyangle32,
                                    Fxangle41, Fyangle41, Fxangle42, Fyangle42,
                                    Fx180angle11, Fy180angle11, Fx180angle12, Fy180angle12,
                                    Fx180angle21, Fy180angle21, Fx180angle22, Fy180angle22,
                                    Fx180angle31, Fy180angle31, Fx180angle32, Fy180angle32,
                                    Fx180angle41, Fy180angle41, Fx180angle42, Fy180angle42,
                                    mechbordcond, savestate, adressx, adressy,
                                    Nmpver, xnew, ynew, xold, yold, mt, mt2
                                    ), ap
                    );
        };
// maybe another partitioner is better? Just try..
//*/
// affinity partitioner
/*
static affinity_partitioner ap;
void Parallelforcecalculation( double* x, const int N2 )
        {
        parallel_for( blocked_range<size_t>(0,N2), Calcforcesconjgrad( x ), ap );
        };
*/        
