# Supplementary material for: Discrete mechanical growth model for plant tissue
Source: PLoS One. 2019 Aug 12;14(8):e0221059. doi: 10.1371/journal.pone.0221059 (PMC6690522; doi:10.1371/journal.pone.0221059)
Supplement: S1 File — The model was implemented using the C++ programming language. The software uses the Intel threading building blocks (TBB) runtime library as a parallelization environment (available in open source from http://www.intel.com/software/products/tbb/), and for visualization the CASH library from Rob J. de Boer and Alex D. Staritsky (available in open source from http://theory.bio.uu.nl/rdb/software.html). (ZIP) [file pone.0221059.s001.zip › CODE/calcangularforce.cpp]

inline double* calcangularforce( double xi, double yi, double x1, double y1,
                                 double x2, double y2, double* f, double
                                 mu, double distto1, double distto2,
                                 double x0, double y0, double* Epot, double
                                 invnrhinges, double* meanstrain, int mp )
{
// initialization
double area = 0.e0;
double projection = 0.e0;
double U = 0.e0;
double a = 0.e0;
double wurzelterm = 0.e0;
double tau = 0.e0;
//double cosphi = 0.e0; // causes larger stiffening. Leaving it out is better
double exy = 0.e0;
double angle = 0.e0;
double Fx = 0.e0;
double Fy = 0.e0;
double term1 = 0.e0;
double term2x = 0.e0;
double term2y = 0.e0;
double term3x = 0.e0;
double term3y = 0.e0;
double term4x = 0.e0;
double term4y = 0.e0;
double s = 0.e0;
double fourstildeDsquared = 0.e0;
// calculate surface area of parallelogram formed by hinge ( 2 * triangle span by x and y spring )
area = ( x1 - xi ) * ( y2 - yi ) - ( x2 - xi ) * ( y1 - yi );
area =  sqrt( area * area );
//std::cout << "area " << area << std::endl;
// <(1-i),(2-i)>
projection = ( x1 - xi ) * ( x2 - xi ) + ( y1 - yi ) * ( y2 - yi );
//std::cout << "projection " << projection << std::endl;
// U
U = distto1 * distto2;
//std::cout << "U " << U << std::endl;
// a
a = projection / U;
//std::cout << "a " << a << std::endl;
// wurzelterm
wurzelterm = sqrt( 1.e0 - a * a );
//wurzelterm = cosphi = sqrt( 1.e0 - a * a );
// tau
tau = a / wurzelterm;
// store meanstrain ( for display )
meanstrain[ mp * 4 + 2 ] = meanstrain[ mp * 4 + 2 ] + invnrhinges * sqrt( tau * tau );
//
//std::cout << "i, |tau|, inv#hinges, inv# * |tau|: " << mp << "  " << sqrt(tau*tau) << "  " << invnrhinges << "   " << invnrhinges * sqrt(tau*tau) << std::endl;
//std::cout << "tau " << tau << std::endl;
//double angle = 0.e0;
//angle = tau * 360.e0 / ( 2.e0 * M_PI );
//std::cout << "angle " << angle << std::endl;
// determine s
if ( x0 > y0 )
        {
        s = x0 / y0;
        }
else
        {
        s = y0 / x0;
        }
//
fourstildeDsquared = 4.0e0 * ( s / ( 1.e0 + s * s ) ) * ( s / ( 1.e0 + s * s ) ) * ( x0 * x0 + y0 * y0 );
//fourstildeDsquared = 4.0e0 * ( ( s * cosphi ) / ( 1.e0 + s * s ) ) * ( ( s * cosphi ) / ( 1.e0 + s * s ) ) * ( x0 * x0 + y0 * y0 );
//
term1 = invnrhinges * ( ( area * area ) / fourstildeDsquared ) * mu * tau * ( 1.e0 + ( tau * tau ) ) / wurzelterm;
// 
term2x = ( ( xi - x1 ) + ( xi - x2 ) ) / U;
term2y = ( ( yi - y1 ) + ( yi - y2 ) ) / U;
//
term3x = - ( xi - x1 ) * a / ( distto1 * distto1 );
term3y = - ( yi - y1 ) * a / ( distto1 * distto1 );
//
term4x = - ( xi - x2 ) * a / ( distto2 * distto2 );
term4y = - ( yi - y2 ) * a / ( distto2 * distto2 );
//
Fx = - term1 * ( term2x + term3x + term4x );
Fy = - term1 * ( term2y + term3y + term4y );
//
//std::cout << "Fx " << Fx << std::endl;
//std::cout << "Fy " << Fy << std::endl;
//----------------------------------------------------------------------------------------
*( f + 0 )  = Fx;  // pointer on angular force on mass point i --> x-coordinate
*( f + 1 )  = Fy;  //                                        i --> y-coordinate
// return pointer on force array
return f;
}
