# Supplementary material for: Discrete mechanical growth model for plant tissue
Source: PLoS One. 2019 Aug 12;14(8):e0221059. doi: 10.1371/journal.pone.0221059 (PMC6690522; doi:10.1371/journal.pone.0221059)
Supplement: S1 File — The model was implemented using the C++ programming language. The software uses the Intel threading building blocks (TBB) runtime library as a parallelization environment (available in open source from http://www.intel.com/software/products/tbb/), and for visualization the CASH library from Rob J. de Boer and Alex D. Staritsky (available in open source from http://theory.bio.uu.nl/rdb/software.html). (ZIP) [file pone.0221059.s001.zip › CODE/calcangularforce.h]

                int nrneighbors = 0;
                double invnrhinges = 0.e0;
                //
                int looseend = 0;
                //
                double x1 = 0.e0;
                double x2 = 0.e0;
                double x3 = 0.e0;
                double x4 = 0.e0;
                //
                double y1 = 0.e0;
                double y2 = 0.e0;
                double y3 = 0.e0;
                double y4 = 0.e0;
                //
                double auxx = 0.e0;
                double auxy = 0.e0;
                double disttoaux = 0.e0;
                //------------------------------------------------------------------------------------------------------------------------------
                // looseend?
                if ( ( Nneig[ i * Maxneig + 3 ] == -2 ) ||
                     ( Nneig[ i * Maxneig + 1 ] == -2 ) ||
                     ( Nneig[ i * Maxneig + 0 ] == -2 ) ||
                     ( Nneig[ i * Maxneig + 2 ] == -2 )
                   )
                        {
                        looseend = 1;
                        }
                // determine # of neighbors
                if ( Nneig[ i * Maxneig + 0 ] > 0 )
                        {
                        nrneighbors = nrneighbors + 1;
                        }
                if ( Nneig[ i * Maxneig + 1 ] >= 0 )
                        {
                        nrneighbors = nrneighbors + 1;
                        }
                if ( Nneig[ i * Maxneig + 2 ] >= 0 )
                        {
                        nrneighbors = nrneighbors + 1;
                        }
                if ( Nneig[ i * Maxneig + 3 ] > 0 )
                        {
                        nrneighbors = nrneighbors + 1;
                        }
                // determine inverse # of hinges
                if ( nrneighbors == 4 )
                        {
                        invnrhinges = 0.25e0;
                        }
                else if ( ( nrneighbors == 3 ) &&
                          ( !looseend )
                        )
                        {
                        invnrhinges = 0.50e0;
                        }
                else if ( ( nrneighbors == 3 ) &&
                          ( looseend )
                        )
                        {
                        invnrhinges = 0.25e0;
                        }
                else if ( nrneighbors == 2 )
                        {
                        invnrhinges = 1.e0;
                        }
                // set array for meanstrain to zero
                meanstrain[ i * Maxneig + 2 ] = 0.e0;
                //------------------------------------------------------------------------------------------------------------------------------
                // calculate angular force
                if ( !looseend )
                        {
                        if ( *( Nneig + i * Maxneig + 0 ) >= 0 ) // right neighbor inside?
                                {
                                if ( *( Nneig + i * Maxneig + 3 ) >= 0 ) // neighbor down inside?
                                        {
                                        calcangularforce( *( x + i ), *( y + i ),
                                                          *( x + *( Nneig + i * Maxneig + 0 ) ),
                                                          *( y + *( Nneig + i * Maxneig + 0 ) ),
                                                          *( x + *( Nneig + i * Maxneig + 3 ) ),
                                                          *( y + *( Nneig + i * Maxneig + 3 ) ),
                                                          ( f ),
                                                          ( ( 1.e0 + alpha ) / 2.e0 ) * mu, 
                                                          distneig[ i * Maxneig + 0 ],
                                                          distneig[ i * Maxneig + 3 ],
                                                          r[ i * Maxneig + 0 ],
                                                          r[ i * Maxneig + 3 ],
                                                          &Epot[i],
                                                          invnrhinges,
                                                          meanstrain, i );
                                        // adding to total force
                                        *( Fxangle11 + i ) = *( Fxangle11 + i ) + *( f + 0 );   
                                        *( Fyangle11 + i ) = *( Fyangle11 + i ) + *( f + 1 );   
                                        }
                                if ( *( Nneig + i * Maxneig + 1 ) >= 0 ) // upper neighbor inside?
                                        {
                                        calcangularforce( *( x + i ), *( y + i ),
                                                          *( x + *( Nneig + i * Maxneig + 1 ) ),
                                                          *( y + *( Nneig + i * Maxneig + 1 ) ),
                                                          *( x + *( Nneig + i * Maxneig + 0 ) ),
                                                          *( y + *( Nneig + i * Maxneig + 0 ) ),
                                                          ( f ), 
                                                          ( ( 1.e0 + alpha ) / 2.e0 ) * mu, 
                                                          distneig[ Nneig[ i * Maxneig + 1 ] * Maxneig + 3 ],
                                                          distneig[ i * Maxneig + 0 ],
                                                          r[ Nneig[ i * Maxneig + 1 ] * Maxneig + 3 ],
                                                          r[ i * Maxneig + 0 ],
                                                          &Epot[i],
                                                          invnrhinges,
                                                          meanstrain, i );
                                        // adding to total force
                                        *( Fxangle21 + i ) = *( Fxangle21 + i ) + *( f + 0 );   
                                        *( Fyangle21 + i ) = *( Fyangle21 + i ) + *( f + 1 );   
                                        }
                                }// if right neighbor >= 0
                        if ( *( Nneig + i * Maxneig + 2 ) >= 0 ) // left neighbor inside?
                                {
                                if ( *( Nneig + i * Maxneig + 3 ) >= 0 ) // down neighbor inside?
                                        {
                                        calcangularforce( *( x + i ), *( y + i ),
                                                          *( x + *( Nneig + i * Maxneig + 3 ) ),
                                                          *( y + *( Nneig + i * Maxneig + 3 ) ),
                                                          *( x + *( Nneig + i * Maxneig + 2 ) ),
                                                          *( y + *( Nneig + i * Maxneig + 2 ) ),
                                                          ( f ), 
                                                          ( ( 1.e0 + alpha ) / 2.e0 ) * mu, 
                                                          distneig[ i * Maxneig + 3 ],
                                                          distneig[ Nneig[ i * Maxneig + 2 ] * Maxneig + 0 ],
                                                          r[ i * Maxneig + 3 ],
                                                          r[ Nneig[ i * Maxneig + 2 ] * Maxneig + 0 ],
                                                          &Epot[i],
                                                          invnrhinges,
                                                          meanstrain, i );
                                        // adding to total force
                                        *( Fxangle31 + i ) = *( Fxangle31 + i ) + *( f + 0 );   
                                        *( Fyangle31 + i ) = *( Fyangle31 + i ) + *( f + 1 );   
                                        }
                                if ( *( Nneig + i * Maxneig + 1 ) >= 0 ) // upper neighbor inside?
                                        {
                                        calcangularforce( *( x + i ), *( y + i ),
                                                          *( x + *( Nneig + i * Maxneig + 2 ) ),
                                                          *( y + *( Nneig + i * Maxneig + 2 ) ),
                                                          *( x + *( Nneig + i * Maxneig + 1 ) ),
                                                          *( y + *( Nneig + i * Maxneig + 1 ) ),
                                                          ( f ), 
                                                          ( ( 1.e0 + alpha ) / 2.e0 ) * mu, 
                                                          distneig[ Nneig[ i * Maxneig + 2 ] * Maxneig + 0 ],
                                                          distneig[ Nneig[ i * Maxneig + 1 ] * Maxneig + 3 ],
                                                          r[ Nneig[ i * Maxneig + 2 ] * Maxneig + 0 ],
                                                          r[ Nneig[ i * Maxneig + 1 ] * Maxneig + 3 ],
                                                          &Epot[i],
                                                          invnrhinges,
                                                          meanstrain, i );
                                        // adding to total force
                                        *( Fxangle41 + i ) = *( Fxangle41 + i ) + *( f + 0 );   
                                        *( Fyangle41 + i ) = *( Fyangle41 + i ) + *( f + 1 );   
                                        }
                                }// if left neighbor >= 0
                        }// if not loose end
                else
                        {
                        // in case of loose ends 
                        auxx = 0.e0;
                        auxy = 0.e0;
                        disttoaux = 0.e0;
                        if ( *( Nneig + i * Maxneig + 1 ) == -2 ) // loose end 
                                {
                                // define auxiliary point on `parallel' spring
                                auxx = 0.5e0 * ( x[ Nneig[ Nneig[ i * Maxneig + 0 ] * Maxneig + 1 ] ] +
                                                 x[ Nneig[ Nneig[ i * Maxneig + 2 ] * Maxneig + 1 ] ] );
                                auxy = 0.5e0 * ( y[ Nneig[ Nneig[ i * Maxneig + 0 ] * Maxneig + 1 ] ] +
                                                 y[ Nneig[ Nneig[ i * Maxneig + 2 ] * Maxneig + 1 ] ] );
                                disttoaux = sqrt( ( x[i] - auxx ) * ( x[i] - auxx ) + ( y[i] - auxy ) * ( y[i] - auxy ) );
                                calcangularforce( *( x + i ), *( y + i ),
                                                  auxx, auxy,
                                                  *( x + *( Nneig + i * Maxneig + 0 ) ),
                                                  *( y + *( Nneig + i * Maxneig + 0 ) ),
                                                  ( f ),
                                                  ( ( 1.e0 + alpha ) / 2.e0 ) * mu, 
                                                  disttoaux, distneig[ i * Maxneig + 0 ],
                                                  r[ Nneig[ Nneig[ i * Maxneig + 0 ] * Maxneig + 1 ] * Maxneig + 3 ],
                                                  r[ i * Maxneig + 0 ],
                                                  &Epot[i], invnrhinges,
                                                  meanstrain, i );
                                // adding to total force
                                *( Fxangle21 + i ) = *( Fxangle21 + i ) + *( f + 0 );   
                                *( Fyangle21 + i ) = *( Fyangle21 + i ) + *( f + 1 );   
                                calcangularforce( *( x + i ), *( y + i ),
                                                  *( x + *( Nneig + i * Maxneig + 2 ) ),
                                                  *( y + *( Nneig + i * Maxneig + 2 ) ),
                                                  auxx, auxy,
                                                  ( f ),
                                                  ( ( 1.e0 + alpha ) / 2.e0 ) * mu, 
                                                  distneig[ Nneig[ i * Maxneig + 2 ] * Maxneig + 0 ], disttoaux,
                                                  r[ Nneig[ i * Maxneig + 2 ] * Maxneig + 0 ],
                                                  r[ Nneig[ Nneig[ i * Maxneig + 0 ] * Maxneig + 1 ] * Maxneig + 3 ],
                                                  &Epot[i], invnrhinges,
                                                  meanstrain, i );
                                // adding to total force
                                *( Fxangle21 + i ) = *( Fxangle21 + i ) + *( f + 0 );   
                                *( Fyangle21 + i ) = *( Fyangle21 + i ) + *( f + 1 );   
                                // set zero
                                auxx = 0.e0;
                                auxy = 0.e0;
                                disttoaux = 0.e0;
                                }
                        else if ( *( Nneig + i * Maxneig + 2 ) == -2 )
                                {
                                // define auxiliary point on `parallel' spring
                                auxx = 0.5e0 * ( x[ Nneig[ Nneig[ i * Maxneig + 1 ] * Maxneig + 2 ] ] +
                                                 x[ Nneig[ Nneig[ i * Maxneig + 3 ] * Maxneig + 2 ] ] );
                                auxy = 0.5e0 * ( y[ Nneig[ Nneig[ i * Maxneig + 1 ] * Maxneig + 2 ] ] +
                                                 y[ Nneig[ Nneig[ i * Maxneig + 3 ] * Maxneig + 2 ] ] );
                                disttoaux = sqrt( ( x[i] - auxx ) * ( x[i] - auxx ) + ( y[i] - auxy ) * ( y[i] - auxy ) );
                                calcangularforce( *( x + i ), *( y + i ), auxx, auxy,
                                                  *( x + *( Nneig + i * Maxneig + 1 ) ),
                                                  *( y + *( Nneig + i * Maxneig + 1 ) ),
                                                  ( f ),
                                                  ( ( 1.e0 + alpha ) / 2.e0 ) * mu, 
                                                  disttoaux, distneig[ Nneig[ i * Maxneig + 1 ] * Maxneig + 3 ],
                                                  r[ Nneig[ Nneig[ i * Maxneig + 3 ] * Maxneig + 2 ] * Maxneig + 0 ],
                                                  r[ Nneig[ i * Maxneig + 1 ] * Maxneig + 3 ],
                                                  &Epot[i], invnrhinges,
                                                  meanstrain, i );
                                // adding to total force
                                *( Fxangle41 + i ) = *( Fxangle41 + i ) + *( f + 0 );   
                                *( Fyangle41 + i ) = *( Fyangle41 + i ) + *( f + 1 );   
                                calcangularforce( *( x + i ), *( y + i ),
                                                  *( x + *( Nneig + i * Maxneig + 3 ) ),
                                                  *( y + *( Nneig + i * Maxneig + 3 ) ),
                                                  auxx, auxy, ( f ), 
                                                  ( ( 1.e0 + alpha ) / 2.e0 ) * mu, 
                                                  distneig[ i * Maxneig + 3 ], disttoaux,
                                                  r[ i * Maxneig + 3 ],
                                                  r[ Nneig[ Nneig[ i * Maxneig + 3 ] * Maxneig + 2 ] * Maxneig + 0 ],
                                                  &Epot[i], invnrhinges,
                                                  meanstrain, i );
                                // adding to total force
                                *( Fxangle41 + i ) = *( Fxangle41 + i ) + *( f + 0 );   
                                *( Fyangle41 + i ) = *( Fyangle41 + i ) + *( f + 1 );   
                                // set zero
                                auxx = 0.e0;
                                auxy = 0.e0;
                                disttoaux = 0.e0;
                                }
                        else if ( *( Nneig + i * Maxneig + 3 ) == -2 )
                                {
                                // define auxiliary point on `parallel' spring
                                auxx = 0.5e0 * ( x[ Nneig[ Nneig[ i * Maxneig + 0 ] * Maxneig + 3 ] ] +
                                                 x[ Nneig[ Nneig[ i * Maxneig + 2 ] * Maxneig + 3 ] ] );
                                auxy = 0.5e0 * ( y[ Nneig[ Nneig[ i * Maxneig + 0 ] * Maxneig + 3 ] ] +
                                                 y[ Nneig[ Nneig[ i * Maxneig + 2 ] * Maxneig + 3 ] ] );
                                disttoaux = sqrt( ( x[i] - auxx ) * ( x[i] - auxx ) + ( y[i] - auxy ) * ( y[i] - auxy ) );
                                calcangularforce( *( x + i ), *( y + i ),
                                                  *( x + *( Nneig + i * Maxneig + 0 ) ),
                                                  *( y + *( Nneig + i * Maxneig + 0 ) ),
                                                  auxx, auxy, ( f ), 
                                                  ( ( 1.e0 + alpha ) / 2.e0 ) * mu, 
                                                  distneig[ i * Maxneig + 0 ], disttoaux,
                                                  r[ i * Maxneig + 0 ], r[ Nneig[ i * Maxneig + 0 ] * Maxneig + 3 ],
                                                  &Epot[i], invnrhinges,
                                                  meanstrain, i );
                                // adding to total force
                                *( Fxangle11 + i ) = *( Fxangle11 + i ) + *( f + 0 );   
                                *( Fyangle11 + i ) = *( Fyangle11 + i ) + *( f + 1 );   
                                calcangularforce( *( x + i ), *( y + i ), auxx, auxy,
                                                  *( x + *( Nneig + i * Maxneig + 2 ) ),
                                                  *( y + *( Nneig + i * Maxneig + 2 ) ),
                                                  ( f ),
                                                  ( ( 1.e0 + alpha ) / 2.e0 ) * mu, 
                                                  disttoaux, distneig[ Nneig[ i * Maxneig + 2 ] * Maxneig + 0 ],
                                                  r[ Nneig[ i * Maxneig + 0 ] * Maxneig + 3 ],
                                                  r[ Nneig[ i * Maxneig + 2 ] * Maxneig + 0 ],
                                                  &Epot[i], invnrhinges,
                                                  meanstrain, i );
                                // adding to total force
                                *( Fxangle11 + i ) = *( Fxangle11 + i ) + *( f + 0 );   
                                *( Fyangle11 + i ) = *( Fyangle11 + i ) + *( f + 1 );   
                                // set zero
                                auxx = 0.e0;
                                auxy = 0.e0;
                                disttoaux = 0.e0;
                                }
                        else if ( *( Nneig + i * Maxneig + 0 ) == -2 )
                                {
                                // define auxiliary point on `parallel' spring
                                auxx = 0.5e0 * ( x[ Nneig[ Nneig[ i * Maxneig + 1 ] * Maxneig + 0 ] ] +
                                                 x[ Nneig[ Nneig[ i * Maxneig + 3 ] * Maxneig + 0 ] ] );
                                auxy = 0.5e0 * ( y[ Nneig[ Nneig[ i * Maxneig + 1 ] * Maxneig + 0 ] ] +
                                                 y[ Nneig[ Nneig[ i * Maxneig + 3 ] * Maxneig + 0 ] ] );
                                disttoaux = sqrt( ( x[i] - auxx ) * ( x[i] - auxx ) + ( y[i] - auxy ) * ( y[i] - auxy ) );
                                calcangularforce( *( x + i ), *( y + i ),
                                                  *( x + *( Nneig + i * Maxneig + 1 ) ),
                                                  *( y + *( Nneig + i * Maxneig + 1 ) ),
                                                  auxx, auxy, ( f ), 
                                                  ( ( 1.e0 + alpha ) / 2.e0 ) * mu, 
                                                  distneig[ Nneig[ i * Maxneig + 1 ] * Maxneig + 3 ], disttoaux,
                                                  r[ Nneig[ i * Maxneig + 1 ] * Maxneig + 3 ],
                                                  r[ Nneig[ i * Maxneig + 3 ] * Maxneig + 0 ],
                                                  &Epot[i], invnrhinges,
                                                  meanstrain, i );
                                // adding to total force
                                *( Fxangle21 + i ) = *( Fxangle21 + i ) + *( f + 0 );   
                                *( Fyangle21 + i ) = *( Fyangle21 + i ) + *( f + 1 );   
                                calcangularforce( *( x + i ), *( y + i ), auxx, auxy,
                                                  *( x + *( Nneig + i * Maxneig + 3 ) ),
                                                  *( y + *( Nneig + i * Maxneig + 3 ) ),
                                                  ( f ), 
                                                  ( ( 1.e0 + alpha ) / 2.e0 ) * mu, 
                                                  disttoaux, distneig[ i * Maxneig + 3 ],
                                                  r[ Nneig[ i * Maxneig + 3 ] * Maxneig + 0 ], r[ i * Maxneig + 3 ],
                                                  &Epot[i], invnrhinges,
                                                  meanstrain, i );
                                // adding to total force
                                *( Fxangle21 + i ) = *( Fxangle21 + i ) + *( f + 0 );   
                                *( Fyangle21 + i ) = *( Fyangle21 + i ) + *( f + 1 );   
                                // set zero
                                auxx = 0.e0;
                                auxy = 0.e0;
                                disttoaux = 0.e0;
                                }
                        }// if loose end
