# Supplementary material for: Discrete mechanical growth model for plant tissue
Source: PLoS One. 2019 Aug 12;14(8):e0221059. doi: 10.1371/journal.pone.0221059 (PMC6690522; doi:10.1371/journal.pone.0221059)
Supplement: S1 File — The model was implemented using the C++ programming language. The software uses the Intel threading building blocks (TBB) runtime library as a parallelization environment (available in open source from http://www.intel.com/software/products/tbb/), and for visualization the CASH library from Rob J. de Boer and Alex D. Staritsky (available in open source from http://theory.bio.uu.nl/rdb/software.html). (ZIP) [file pone.0221059.s001.zip › CODE/calcdistances.h]

for ( int j = 0; j < *Nmp; j++ )
        {
        if ( Nneig[ j * Maxneig + 0 ] > -1 )
                {
                diffx = x[ j ] - x[ Nneig[ j * Maxneig + 0 ] ];
                diffy = y[ j ] - y[ Nneig[ j * Maxneig + 0 ] ];
                //
                dist2 = diffx * diffx + diffy * diffy;
                //
                if ( babylon )
                        {
                        distneig[ j * Maxneig + 0 ] = 0.5e0 *
                        ( distneig[ j * Maxneig + 0 ] + dist2 / distneig[ j * Maxneig + 0 ] );
                        }
                else
                        {
                        distneig[ j * Maxneig + 0 ] = sqrt( dist2 );
                        }
                //
                diffx = 0.e0;
                diffy = 0.e0;
                dist2 = 0.e0;
                }
        if ( Nneig[ j * Maxneig + 3 ] > -1 )
                {
                diffx = x[ j ] - x[ Nneig[ j * Maxneig + 3 ] ];
                diffy = y[ j ] - y[ Nneig[ j * Maxneig + 3 ] ];
                //
                dist2 = diffx * diffx + diffy * diffy;
                //
                if ( babylon )
                        {
                        distneig[ j * Maxneig + 3 ] = 0.5e0 *
                        ( distneig[ j * Maxneig + 3 ] + dist2 / distneig[ j * Maxneig + 3 ] );
                        }
                else
                        {
                        distneig[ j * Maxneig + 3 ] = sqrt( dist2 );
                        }
                //
                diffx = 0.e0;
                diffy = 0.e0;
                dist2 = 0.e0;
                }
        }
