# Supplementary material for: Discrete mechanical growth model for plant tissue
Source: PLoS One. 2019 Aug 12;14(8):e0221059. doi: 10.1371/journal.pone.0221059 (PMC6690522; doi:10.1371/journal.pone.0221059)
Supplement: S1 File — The model was implemented using the C++ programming language. The software uses the Intel threading building blocks (TBB) runtime library as a parallelization environment (available in open source from http://www.intel.com/software/products/tbb/), and for visualization the CASH library from Rob J. de Boer and Alex D. Staritsky (available in open source from http://theory.bio.uu.nl/rdb/software.html). (ZIP) [file pone.0221059.s001.zip › CODE/calchydrostaticforce.h]

                ///////////////////////////////// OLD ///////////////////////////////////////////
                ///* 
                // to do: area spread for vertical and horizontal mass points
                /////////////////////////////////////////////////////////////////////////////////////////////////////////
                // at border, not corner
                /////////////////////////////////////////////////////////////////////////////////////////////////////////
                ///*
                int specialcorner = 1; // scale corner points to get rectangular system
                //
                double ftpx = 0.e0; 
                double ftpy = 0.e0; 
                //
                ///*
                if ( ( *( Nneig + i * Maxneig + 0 ) == -1 ) && // right neighbor outside?
                     ( *( Nneig + i * Maxneig + 1 ) != -1 ) && // not at corner (no other outside neighbors)
                     ( *( Nneig + i * Maxneig + 3 ) != -1 )
                   )
                        {
                        //cout << "old: fx, fy: " << ftpx << " " << ftpy << endl;
                        x1 = x2 = x3 = x4 = y1 = y2 = y3 = y4 = 0.e0;
                        //
                        x1 = x[ *( Nneig + i * Maxneig + 1 ) ];
                        y1 = y[ *( Nneig + i * Maxneig + 1 ) ];
                        x2 = x[ *( Nneig + i * Maxneig + 3 ) ];
                        y2 = y[ *( Nneig + i * Maxneig + 3 ) ];
                        x3 = x[ i ];
                        y3 = y[ i ];
                        x4 = x[ *( Nneig + i * Maxneig + 2 ) ];
                        y4 = y[ *( Nneig + i * Maxneig + 2 ) ];
                        //
                        ftpx = 0.5e0 * hydrstatpress * ( y2 - y1 );
                        ftpy = 0.5e0 * hydrstatpress * ( -x2 + x1 );
                        // check direction
                        if ( ( ftpx * ( x4 - x3 ) + ftpy * ( y4 - y3 ) ) < 0.e0 )
                                {
                                // all OK
                                }
                        else
                                {
                                ftpx = -1.e0 * ftpx;
                                ftpy = -1.e0 * ftpy;
                                }
                        //
                        Fx[ i ] = Fx[ i ] + ftpx;
                        Fy[ i ] = Fy[ i ] + ftpy;
                        //cout << "new: fx, fy: " << ftpx << " " << ftpy << endl;
                        }
                else if ( ( *( Nneig + i * Maxneig + 3 ) == -1 ) && // down neighbor outside?
                          ( *( Nneig + i * Maxneig + 0 ) != -1 ) && // not at corner (no other outside neighbors)
                          ( *( Nneig + i * Maxneig + 2 ) != -1 )
                        )
                                {
                                //cout << "old: fx, fy: " << ftpx << " " << ftpy << endl;
                                x1 = x2 = x3 = x4 = y1 = y2 = y3 = y4 = 0.e0;
                                //
                                x1 = x[ *( Nneig + i * Maxneig + 0 ) ];
                                y1 = y[ *( Nneig + i * Maxneig + 0 ) ];
                                x2 = x[ *( Nneig + i * Maxneig + 2 ) ];
                                y2 = y[ *( Nneig + i * Maxneig + 2 ) ];
                                x3 = x[ i ];
                                y3 = y[ i ];
                                x4 = x[ *( Nneig + i * Maxneig + 1 ) ];
                                y4 = y[ *( Nneig + i * Maxneig + 1 ) ];
                                //
                                ftpx = 0.5e0 * hydrstatpress * ( y2 - y1 );
                                ftpy = 0.5e0 * hydrstatpress * ( -x2 + x1 );
                                // check direction
                                if ( ( ftpx * ( x4 - x3 ) + ftpy * ( y4 - y3 ) ) < 0.e0 )
                                        {
                                        // all OK
                                        }
                                else
                                        {
                                        ftpx = -1.e0 * ftpx;
                                        ftpy = -1.e0 * ftpy;
                                        }
                                //
                                Fx[ i ] = Fx[ i ] + ftpx;
                                Fy[ i ] = Fy[ i ] + ftpy;
                                //cout << "new: fx, fy: " << ftpx << " " << ftpy << endl;
                                }
                else if ( ( *( Nneig + i * Maxneig + 2 ) == -1 ) && // left neighbor outside?
                          ( *( Nneig + i * Maxneig + 3 ) != -1 ) && // not at corner (no other outside neighbors)
                          ( *( Nneig + i * Maxneig + 1 ) != -1 )
                        )
                                {
                                //cout << "old: fx, fy: " << ftpx << " " << ftpy << endl;
                                x1 = x2 = x3 = x4 = y1 = y2 = y3 = y4 = 0.e0;
                                //
                                x1 = x[ *( Nneig + i * Maxneig + 3 ) ];
                                y1 = y[ *( Nneig + i * Maxneig + 3 ) ];
                                x2 = x[ *( Nneig + i * Maxneig + 1 ) ];
                                y2 = y[ *( Nneig + i * Maxneig + 1 ) ];
                                x3 = x[ i ];
                                y3 = y[ i ];
                                x4 = x[ *( Nneig + i * Maxneig + 0 ) ];
                                y4 = y[ *( Nneig + i * Maxneig + 0 ) ];
                                //
                                ftpx = 0.5e0 * hydrstatpress * ( y2 - y1 );
                                ftpy = 0.5e0 * hydrstatpress * ( -x2 + x1 );
                                // check direction
                                if ( ( ftpx * ( x4 - x3 ) + ftpy * ( y4 - y3 ) ) < 0.e0 )
                                        {
                                        // all OK
                                        }
                                else
                                        {
                                        ftpx = -1.e0 * ftpx;
                                        ftpy = -1.e0 * ftpy;
                                        }
                                //
                                Fx[ i ] = Fx[ i ] + ftpx;
                                Fy[ i ] = Fy[ i ] + ftpy;
                                //cout << "new: fx, fy: " << ftpx << " " << ftpy << endl;
                                }
                else if ( ( *( Nneig + i * Maxneig + 1 ) == -1 ) && // upper neighbor outside?
                          ( *( Nneig + i * Maxneig + 2 ) != -1 ) && // not at corner (no other outside neighbors)
                          ( *( Nneig + i * Maxneig + 0 ) != -1 )
                        )
                                {
                                //cout << "old: fx, fy: " << ftpx << " " << ftpy << endl;
                                x1 = x2 = x3 = x4 = y1 = y2 = y3 = y4 = 0.e0;
                                //
                                x1 = x[ *( Nneig + i * Maxneig + 2 ) ];
                                y1 = y[ *( Nneig + i * Maxneig + 2 ) ];
                                x2 = x[ *( Nneig + i * Maxneig + 0 ) ];
                                y2 = y[ *( Nneig + i * Maxneig + 0 ) ];
                                x3 = x[ i ];
                                y3 = y[ i ];
                                x4 = x[ *( Nneig + i * Maxneig + 3 ) ];
                                y4 = y[ *( Nneig + i * Maxneig + 3 ) ];
                                //
                                ftpx = 0.5e0 * hydrstatpress * ( y2 - y1 );
                                ftpy = 0.5e0 * hydrstatpress * ( -x2 + x1 );
                                // check direction
                                if ( ( ftpx * ( x4 - x3 ) + ftpy * ( y4 - y3 ) ) < 0.e0 )
                                        {
                                        // all OK
                                        }
                                else
                                        {
                                        ftpx = -1.e0 * ftpx;
                                        ftpy = -1.e0 * ftpy;
                                        }
                                //
                                Fx[ i ] = Fx[ i ] + ftpx;
                                Fy[ i ] = Fy[ i ] + ftpy;
                                //cout << "new: fx, fy: " << ftpx << " " << ftpy << endl;
                                }
                //*/
                /////////////////////////////////////////////////////////////////////////////////////////////////////////
                // at corner
                /////////////////////////////////////////////////////////////////////////////////////////////////////////
                //
                ///*
                else if ( ( *( Nneig + i * Maxneig + 0 ) == -1 ) && // right, upper corner
                          ( *( Nneig + i * Maxneig + 1 ) == -1 )
                        )
                                {
                                //cout << "old: fx, fy: " << ftpx << " " << ftpy << endl;
                                x1 = x2 = x3 = x4 = y1 = y2 = y3 = y4 = 0.e0;
                                //
                                x1 = x[ *( Nneig + i * Maxneig + 2 ) ];
                                y1 = y[ *( Nneig + i * Maxneig + 2 ) ];
                                x2 = x[ *( Nneig + i * Maxneig + 3 ) ];
                                y2 = y[ *( Nneig + i * Maxneig + 3 ) ];
                                x3 = x[ i ];
                                y3 = y[ i ];
                                x4 = x[ *( Nneig + *( Nneig + i * Maxneig + 2 ) * Maxneig + 3 ) ];
                                y4 = y[ *( Nneig + *( Nneig + i * Maxneig + 2 ) * Maxneig + 3 ) ];
                                //
                                ftpx = 0.5e0 * hydrstatpress * ( y2 - y1 );
                                ftpy = 0.5e0 * hydrstatpress * ( -x2 + x1 );
                                // check direction
                                if ( ( ftpx * ( x4 - x3 ) + ftpy * ( y4 - y3 ) ) < 0.e0 )
                                        {
                                        // all OK
                                        }
                                else
                                        {
                                        ftpx = -1.e0 * ftpx;
                                        ftpy = -1.e0 * ftpy;
                                        }
                                if ( specialcorner )
                                        {
                                        Fx[ i ] = Fx[ i ] + 2.e0 * ftpx;
                                        Fy[ i ] = Fy[ i ] + 2.e0 * ftpy;
                                        }
                                else
                                        {
                                        Fx[ i ] = Fx[ i ] + ftpx;
                                        Fy[ i ] = Fy[ i ] + ftpy;
                                        }
                                //cout << "new: fx, fy: " << *( Ftpx + i ) << " " << *( Ftpy + i ) << endl;
                                }
                else if ( ( *( Nneig + i * Maxneig + 1 ) == -1 ) && // left, upper corner
                          ( *( Nneig + i * Maxneig + 2 ) == -1 )
                        )
                                {
                                //cout << "old: fx, fy: " << ftpx << " " << ftpy << endl;
                                x1 = x2 = x3 = x4 = y1 = y2 = y3 = y4 = 0.e0;
                                //
                                x1 = x[ *( Nneig + i * Maxneig + 3 ) ];
                                y1 = y[ *( Nneig + i * Maxneig + 3 ) ];
                                x2 = x[ *( Nneig + i * Maxneig + 0 ) ];
                                y2 = y[ *( Nneig + i * Maxneig + 0 ) ];
                                x3 = x[ i ];
                                y3 = y[ i ];
                                x4 = x[ *( Nneig + *( Nneig + i * Maxneig + 0 ) * Maxneig + 3 ) ];
                                y4 = y[ *( Nneig + *( Nneig + i * Maxneig + 0 ) * Maxneig + 3 ) ];
                                //
                                ftpx = 0.5e0 * hydrstatpress * ( y2 - y1 );
                                ftpy = 0.5e0 * hydrstatpress * ( -x2 + x1 );
                                // check direction
                                if ( ( ftpx * ( x4 - x3 ) + ftpy * ( y4 - y3 ) ) < 0.e0 )
                                        {
                                        // all OK
                                        }
                                else
                                        {
                                        ftpx = -1.e0 * ftpx;
                                        ftpy = -1.e0 * ftpy;
                                        }
                                if ( specialcorner )
                                        {
                                        Fx[ i ] = Fx[ i ] + 2.e0 * ftpx;
                                        Fy[ i ] = Fy[ i ] + 2.e0 * ftpy;
                                        }
                                else
                                        {
                                        Fx[ i ] = Fx[ i ] + ftpx;
                                        Fy[ i ] = Fy[ i ] + ftpy;
                                        }
                                //cout << "new: fx, fy: " << *( Ftpx + i ) << " " << *( Ftpy + i ) << endl;
                                }
                else if ( ( *( Nneig + i * Maxneig + 2 ) == -1 ) && // left, down corner
                          ( *( Nneig + i * Maxneig + 3 ) == -1 )
                        )
                                {
                                //cout << "old: fx, fy: " << ftpx << " " << ftpy << endl;
                                x1 = x2 = x3 = x4 = y1 = y2 = y3 = y4 = 0.e0;
                                //
                                x1 = x[ *( Nneig + i * Maxneig + 0 ) ];
                                y1 = y[ *( Nneig + i * Maxneig + 0 ) ];
                                x2 = x[ *( Nneig + i * Maxneig + 1 ) ];
                                y2 = y[ *( Nneig + i * Maxneig + 1 ) ];
                                x3 = x[ i ];
                                y3 = y[ i ];
                                x4 = x[ *( Nneig + *( Nneig + i * Maxneig + 0 ) * Maxneig + 1 ) ];
                                y4 = y[ *( Nneig + *( Nneig + i * Maxneig + 0 ) * Maxneig + 1 ) ];
                                //
                                ftpx = 0.5e0 * hydrstatpress * ( y2 - y1 );
                                ftpy = 0.5e0 * hydrstatpress * ( -x2 + x1 );
                                // check direction
                                if ( ( ftpx * ( x4 - x3 ) + ftpy * ( y4 - y3 ) ) < 0.e0 )
                                        {
                                        // all OK
                                        }
                                else
                                        {
                                        ftpx = -1.e0 * ftpx;
                                        ftpy = -1.e0 * ftpy;
                                        }
                                if ( specialcorner )
                                        {
                                        Fx[ i ] = Fx[ i ] + 2.e0 * ftpx;
                                        Fy[ i ] = Fy[ i ] + 2.e0 * ftpy;
                                        }
                                else
                                        {
                                        Fx[ i ] = Fx[ i ] + ftpx;
                                        Fy[ i ] = Fy[ i ] + ftpy;
                                        }
                                //cout << "new: fx, fy: " << *( Ftpx + i ) << " " << *( Ftpy + i ) << endl;
                                }
                else if ( ( *( Nneig + i * Maxneig + 3 ) == -1 ) && // right, down corner
                          ( *( Nneig + i * Maxneig + 0 ) == -1 )
                        )
                                {
                                //cout << "old: fx, fy: " << ftpx << " " << ftpy << endl;
                                x1 = x2 = x3 = x4 = y1 = y2 = y3 = y4 = 0.e0;
                                //
                                x1 = x[ *( Nneig + i * Maxneig + 1 ) ];
                                y1 = y[ *( Nneig + i * Maxneig + 1 ) ];
                                x2 = x[ *( Nneig + i * Maxneig + 2 ) ];
                                y2 = y[ *( Nneig + i * Maxneig + 2 ) ];
                                x3 = x[ i ];
                                y3 = y[ i ];
                                x4 = x[ *( Nneig + *( Nneig + i * Maxneig + 2 ) * Maxneig + 1 ) ];
                                y4 = y[ *( Nneig + *( Nneig + i * Maxneig + 2 ) * Maxneig + 1 ) ];
                                //
                                ftpx = 0.5e0 * hydrstatpress * ( y2 - y1 );
                                ftpy = 0.5e0 * hydrstatpress * ( -x2 + x1 );
                                // check direction
                                if ( ( ftpx * ( x4 - x3 ) + ftpy * ( y4 - y3 ) ) < 0.e0 )
                                        {
                                        // all OK
                                        }
                                else
                                        {
                                        ftpx = -1.e0 * ftpx;
                                        ftpy = -1.e0 * ftpy;
                                        }
                                if ( specialcorner )
                                        {
                                        Fx[ i ] = Fx[ i ] + 2.e0 * ftpx;
                                        Fy[ i ] = Fy[ i ] + 2.e0 * ftpy;
                                        }
                                else
                                        {
                                        Fx[ i ] = Fx[ i ] + ftpx;
                                        Fy[ i ] = Fy[ i ] + ftpy;
                                        }
                                //cout << "new: fx, fy: " << *( Ftpx + i ) << " " << *( Ftpy + i ) << endl;
                                }
                //*/
