# Supplementary material for: Discrete mechanical growth model for plant tissue
Source: PLoS One. 2019 Aug 12;14(8):e0221059. doi: 10.1371/journal.pone.0221059 (PMC6690522; doi:10.1371/journal.pone.0221059)
Supplement: S1 File — The model was implemented using the C++ programming language. The software uses the Intel threading building blocks (TBB) runtime library as a parallelization environment (available in open source from http://www.intel.com/software/products/tbb/), and for visualization the CASH library from Rob J. de Boer and Alex D. Staritsky (available in open source from http://theory.bio.uu.nl/rdb/software.html). (ZIP) [file pone.0221059.s001.zip › CODE/calcmeanstrainandarea.h]

///*
/////////////////////////////////////////////////////////////////////////////////////////////////////
// horizontal stiffness
/////////////////////////////////////////////////////////////////////////////////////////////////////
if ( Nneig[ i * Maxneig + 0 ] >= 0 )
        {
        // normal case:
        if ( ( Nneig[ i * Maxneig + 1 ] >= 0 ) &&
             ( Nneig[ i * Maxneig + 3 ] >= 0 ) &&
             ( Nneig[ Nneig[ i * Maxneig + 0 ] * Maxneig + 1 ] >= 0 ) &&
             ( Nneig[ Nneig[ i * Maxneig + 0 ] * Maxneig + 3 ] >= 0 )
           )// if upper and lower neighbor inside
                {
                // tag neighborhood
                nr1 = i;
                nr2 = Nneig[ i * Maxneig + 1 ];
                nr3 = Nneig[ Nneig[ i * Maxneig + 0 ] * Maxneig + 1 ];
                nr4 = Nneig[ i * Maxneig + 0 ];
                nr5 = Nneig[ Nneig[ i * Maxneig + 0 ] * Maxneig + 3 ];
                nr6 = Nneig[ i * Maxneig + 3 ];
                // set coordinates
                x1 = x[nr1];
                x2 = x[nr2];
                x3 = x[nr3];
                x4 = x[nr4];
                x5 = x[nr5];
                x6 = x[nr6];
                //
                y1 = y[nr1];
                y2 = y[nr2];
                y3 = y[nr3];
                y4 = y[nr4];
                y5 = y[nr5];
                y6 = y[nr6];
                // calculate surface area in surrounding of spring from nr1 to nr2
                // Note: area is ca 2 * area of unit cell
                area = 0.5e0 * ( ( x1 * y2 ) - ( x2 * y1 ) +
                                 ( x2 * y3 ) - ( x3 * y2 ) +
                                 ( x3 * y4 ) - ( x4 * y3 ) +
                                 ( x4 * y5 ) - ( x5 * y4 ) +
                                 ( x5 * y6 ) - ( x6 * y5 ) +
                                 ( x6 * y1 ) - ( x1 * y6 )
                               );
                area = sqrt( area * area );
                // set stiffness
                areaperspring[ i * Maxneig + 0 ] = 0.5e0 * area;
                meanstrain[ i * Maxneig + 3 ] = 0.25e0 * ( ( ( distneig[ i * Maxneig + 3 ] - r[ i * Maxneig + 3 ] ) /
                                                                r[ i * Maxneig + 3 ]
                                                           ) +
                                                           ( ( distneig[ Nneig[ i * Maxneig + 0 ] * Maxneig + 3 ] - r[ Nneig[ i * Maxneig + 0 ] * Maxneig + 3 ] ) /
                                                               r[ Nneig[ i * Maxneig + 0 ] * Maxneig + 3 ]
                                                           ) +
                                                           ( ( distneig[ Nneig[ i * Maxneig + 1 ] * Maxneig + 3 ] - r[ Nneig[ i * Maxneig + 1 ] * Maxneig + 3 ] ) /
                                                               r[ Nneig[ i * Maxneig + 1 ] * Maxneig + 3 ]
                                                           ) +
                                                           ( ( distneig[ Nneig[ Nneig[ i * Maxneig + 0 ] * Maxneig + 1 ] * Maxneig + 3 ] - r[ Nneig[ Nneig[ i * Maxneig + 0 ] * Maxneig + 1 ] * Maxneig + 3 ] ) /
                                                               r[ Nneig[ Nneig[ i * Maxneig + 0 ] * Maxneig + 1 ] * Maxneig + 3 ]
                                                           )
                                                         );
                //std::cout << "meanstrain: " << meanstrain[ i * Maxneig + 3 ] << std::endl;
                meanr[ i * Maxneig + 3 ] = 0.25e0 * ( r[ i * Maxneig + 3 ] +
                                                      r[ Nneig[ i * Maxneig + 0 ] * Maxneig + 3 ] +
                                                      r[ Nneig[ i * Maxneig + 1 ] * Maxneig + 3 ] +
                                                      r[ Nneig[ Nneig[ i * Maxneig + 0 ] * Maxneig + 1 ] * Maxneig + 3 ]
                                                    );
                //
                area = 0.e0;
                }
        // at border, or loose ends:
        else if ( ( Nneig[ i * Maxneig + 1 ] < 0 ) ||
                  ( Nneig[ Nneig[ i * Maxneig + 0 ] * Maxneig + 1 ] < 0 )
                )
                {
                // tag neighborhood
                nr1 = i;
                nr2 = Nneig[ i * Maxneig + 0 ];
                nr3 = Nneig[ Nneig[ i * Maxneig + 0 ] * Maxneig + 3 ];
                nr4 = Nneig[ i * Maxneig + 3 ];
                // set coordinates
                x1 = x[nr1];
                x2 = x[nr2];
                x3 = x[nr3];
                x4 = x[nr4];
                //
                y1 = y[nr1];
                y2 = y[nr2];
                y3 = y[nr3];
                y4 = y[nr4];
                // calculate surface are in surrounding of spring from nr1 to nr2
                // Note: area is ca 1 * area of unit cell
                area = 0.5e0 * ( ( x1 * y2 ) - ( x2 * y1 ) +
                                 ( x2 * y3 ) - ( x3 * y2 ) +
                                 ( x3 * y4 ) - ( x4 * y3 ) +
                                 ( x4 * y1 ) - ( x1 * y4 )
                               );
                area = sqrt( area * area );
                // set stiffness
                areaperspring[ i * Maxneig + 0 ] = area;
                meanstrain[ i * Maxneig + 3 ] =  0.5e0 * ( ( ( distneig[ i * Maxneig + 3 ] - r[ i * Maxneig + 3 ] ) /
                                                                r[ i * Maxneig + 3 ]
                                                           ) +
                                                           ( ( distneig[ Nneig[ i * Maxneig + 0 ] * Maxneig + 3 ] - r[ Nneig[ i * Maxneig + 0 ] * Maxneig + 3 ] ) /
                                                               r[ Nneig[ i * Maxneig + 0 ] * Maxneig + 3 ]
                                                           ) 
                                                         );
                //std::cout << "meanstrain: " << meanstrain[ i * Maxneig + 3 ] << std::endl;
                meanr[ i * Maxneig + 3 ] =  0.5e0 * ( r[ i * Maxneig + 3 ] +
                                                      r[ Nneig[ i * Maxneig + 0 ] * Maxneig + 3 ]
                                                    );
                //
                area = 0.e0;
                }
        else if ( ( Nneig[ i * Maxneig + 3 ] < 0 ) ||
                  ( Nneig[ Nneig[ i * Maxneig + 0 ] * Maxneig + 3 ] < 0 )
                )
                {
                // tag neighborhood
                nr1 = i;
                nr2 = Nneig[ i * Maxneig + 1 ];
                nr3 = Nneig[ Nneig[ i * Maxneig + 0 ] * Maxneig + 1 ];
                nr4 = Nneig[ i * Maxneig + 0 ];
                // set coordinates
                x1 = x[nr1];
                x2 = x[nr2];
                x3 = x[nr3];
                x4 = x[nr4];
                //
                y1 = y[nr1];
                y2 = y[nr2];
                y3 = y[nr3];
                y4 = y[nr4];
                // calculate surface are in surrounding of spring from nr1 to nr2
                // Note: area is ca 1 * area of unit cell
                area = 0.5e0 * ( ( x1 * y2 ) - ( x2 * y1 ) +
                                 ( x2 * y3 ) - ( x3 * y2 ) +
                                 ( x3 * y4 ) - ( x4 * y3 ) +
                                 ( x4 * y1 ) - ( x1 * y4 )
                               );
                area = sqrt( area * area );
                // set stiffness
                areaperspring[ i * Maxneig + 0 ] = area;
                meanstrain[ i * Maxneig + 3 ] = 0.5e0 * (  ( ( distneig[ Nneig[ i * Maxneig + 1 ] * Maxneig + 3 ] - r[ Nneig[ i * Maxneig + 1 ] * Maxneig + 3 ] ) /
                                                               r[ Nneig[ i * Maxneig + 1 ] * Maxneig + 3 ]
                                                           ) +
                                                           ( ( distneig[ Nneig[ Nneig[ i * Maxneig + 0 ] * Maxneig + 1 ] * Maxneig + 3 ] - r[ Nneig[ Nneig[ i * Maxneig + 0 ] * Maxneig + 1 ] * Maxneig + 3 ] ) /
                                                               r[ Nneig[ Nneig[ i * Maxneig + 0 ] * Maxneig + 1 ] * Maxneig + 3 ]
                                                           )
                                                         );
                //std::cout << "meanstrain: " << meanstrain[ i * Maxneig + 3 ] << std::endl;
                meanr[ i * Maxneig + 3 ] = 0.5e0 * ( r[ Nneig[ i * Maxneig + 1 ] * Maxneig + 3 ] +
                                                     r[ Nneig[ Nneig[ i * Maxneig + 0 ] * Maxneig + 1 ] * Maxneig + 3 ]
                                                   );
                //
                area = 0.e0;
                }
        else
                {
                std::cout << "unknown case in stiffness scaling routine (1)!" << std::endl;
                exit(1);
                }
        /*
        // scaling `2D cell wall'
        if ( horizontalcellwall[ i ] == 1 )
                {
                kneig[ i * Maxneig + 0 ] = stiffnessscalingcellwall * kneig[ i * Maxneig + 0 ];
                }
        if ( ( loadstate ) &&
             ( loosencellwalls )
           )
                {
                if ( loosenarray[ i ] )
                        {
                        kneig[ i * Maxneig + 0 ] = looseningscale * kneig[ i * Maxneig + 0 ];
                        }
                }
        */
        }
/////////////////////////////////////////////////////////////////////////////////////////////////////
// vertical stiffness
/////////////////////////////////////////////////////////////////////////////////////////////////////
if ( Nneig[ i * Maxneig + 3 ] >= 0 )
        {
        // length dependency
        // normal case:
        if ( ( Nneig[ i * Maxneig + 0 ] >= 0 ) &&
             ( Nneig[ i * Maxneig + 2 ] >= 0 ) &&
             ( Nneig[ Nneig[ i * Maxneig + 3 ] * Maxneig + 0 ] >= 0 ) &&
             ( Nneig[ Nneig[ i * Maxneig + 3 ] * Maxneig + 2 ] >= 0 )
           )// if right and left neighbor inside
                {
                // tag neighborhood
                nr1 = i;
                nr2 = Nneig[ i * Maxneig + 0 ];
                nr3 = Nneig[ Nneig[ i * Maxneig + 3 ] * Maxneig + 0 ];
                nr4 = Nneig[ i * Maxneig + 3 ];
                nr5 = Nneig[ Nneig[ i * Maxneig + 3 ] * Maxneig + 2 ];
                nr6 = Nneig[ i * Maxneig + 2 ];
                // set coordinates
                x1 = x[nr1];
                x2 = x[nr2];
                x3 = x[nr3];
                x4 = x[nr4];
                x5 = x[nr5];
                x6 = x[nr6];
                //
                y1 = y[nr1];
                y2 = y[nr2];
                y3 = y[nr3];
                y4 = y[nr4];
                y5 = y[nr5];
                y6 = y[nr6];
                // calculate surface are in surrounding of spring from nr1 to nr4
                // Note: area is ca 2 * area of unit cell
                area = 0.5e0 * ( ( x1 * y2 ) - ( x2 * y1 ) +
                                 ( x2 * y3 ) - ( x3 * y2 ) +
                                 ( x3 * y4 ) - ( x4 * y3 ) +
                                 ( x4 * y5 ) - ( x5 * y4 ) +
                                 ( x5 * y6 ) - ( x6 * y5 ) +
                                 ( x6 * y1 ) - ( x1 * y6 )
                               );
                area = sqrt( area * area );
                // set stiffness
                areaperspring[ i * Maxneig + 3 ] = 0.5e0 * area;
                meanstrain[ i * Maxneig + 0 ] = 0.25e0 * ( ( ( distneig[ i * Maxneig + 0 ] - r[ i * Maxneig + 0 ] ) /
                                                                r[ i * Maxneig + 0 ]
                                                           ) +
                                                           ( ( distneig[ Nneig[ i * Maxneig + 3 ] * Maxneig + 0 ] - r[ Nneig[ i * Maxneig + 3 ] * Maxneig + 0 ] ) /
                                                               r[ Nneig[ i * Maxneig + 3 ] * Maxneig + 0 ]
                                                           ) +
                                                           ( ( distneig[ Nneig[ i * Maxneig + 2 ] * Maxneig + 0 ] - r[ Nneig[ i * Maxneig + 2 ] * Maxneig + 0 ] ) /
                                                               r[ Nneig[ i * Maxneig + 2 ] * Maxneig + 0 ]
                                                           ) +
                                                           ( ( distneig[ Nneig[ Nneig[ i * Maxneig + 3 ] * Maxneig + 2 ] * Maxneig + 0 ] - r[ Nneig[ Nneig[ i * Maxneig + 3 ] * Maxneig + 2 ] * Maxneig + 0 ] ) /
                                                               r[ Nneig[ Nneig[ i * Maxneig + 3 ] * Maxneig + 2 ] * Maxneig + 0 ]
                                                           )
                                                         );
                //std::cout << "meanstrain: " << meanstrain[ i * Maxneig + 0 ] << std::endl;
                meanr[ i * Maxneig + 0 ] = 0.25e0 * ( r[ i * Maxneig + 0 ] +
                                                      r[ Nneig[ i * Maxneig + 3 ] * Maxneig + 0 ] +
                                                      r[ Nneig[ i * Maxneig + 2 ] * Maxneig + 0 ] +
                                                      r[ Nneig[ Nneig[ i * Maxneig + 3 ] * Maxneig + 2 ] * Maxneig + 0 ]
                                                    );
                //kneig[ i * Maxneig + 3 ] = stiffness * 0.25e0 *
                  //                         ( area * area ) / ( r[ i * Maxneig + 3 ] * r[ i * Maxneig + 3 ] );
                //
                area = 0.e0;
                }
        // at border, or loose ends:
        else if ( ( Nneig[ i * Maxneig + 2 ] < 0 ) ||
                  ( Nneig[ Nneig[ i * Maxneig + 3 ] * Maxneig + 2 ] < 0 )
                )
                {
                // tag neighborhood
                nr1 = i;
                nr2 = Nneig[ i * Maxneig + 0 ];
                nr3 = Nneig[ Nneig[ i * Maxneig + 3 ] * Maxneig + 0 ];
                nr4 = Nneig[ i * Maxneig + 3 ];
                // set coordinates
                x1 = x[nr1];
                x2 = x[nr2];
                x3 = x[nr3];
                x4 = x[nr4];
                //
                y1 = y[nr1];
                y2 = y[nr2];
                y3 = y[nr3];
                y4 = y[nr4];
                // calculate surface are in surrounding of spring from nr1 to nr2
                // Note: area is ca 1 * area of unit cell
                area = 0.5e0 * ( ( x1 * y2 ) - ( x2 * y1 ) +
                                 ( x2 * y3 ) - ( x3 * y2 ) +
                                 ( x3 * y4 ) - ( x4 * y3 ) +
                                 ( x4 * y1 ) - ( x1 * y4 )
                               );
                area = sqrt( area * area );
                // set stiffness
                areaperspring[ i * Maxneig + 3 ] = area;
                meanstrain[ i * Maxneig + 0 ] =  0.5e0 * ( ( ( distneig[ i * Maxneig + 0 ] - r[ i * Maxneig + 0 ] ) /
                                                                r[ i * Maxneig + 0 ]
                                                           ) +
                                                           ( ( distneig[ Nneig[ i * Maxneig + 3 ] * Maxneig + 0 ] - r[ Nneig[ i * Maxneig + 3 ] * Maxneig + 0 ] ) /
                                                               r[ Nneig[ i * Maxneig + 3 ] * Maxneig + 0 ]
                                                           )
                                                         );
                //std::cout << "meanstrain: " << meanstrain[ i * Maxneig + 0 ] << std::endl;
                meanr[ i * Maxneig + 0 ] =  0.5e0 * ( r[ i * Maxneig + 0 ] +
                                                      r[ Nneig[ i * Maxneig + 3 ] * Maxneig + 0 ]
                                                    );
                //
                area = 0.e0;
                }
        else if ( ( Nneig[ i * Maxneig + 0 ] < 0 ) ||
                  ( Nneig[ Nneig[ i * Maxneig + 3 ] * Maxneig + 0 ] < 0 )
                )
                {
                // tag neighborhood
                nr1 = i;
                nr2 = Nneig[ i * Maxneig + 3 ];
                nr3 = Nneig[ Nneig[ i * Maxneig + 3 ] * Maxneig + 2 ];
                nr4 = Nneig[ i * Maxneig + 2 ];
                // set coordinates
                x1 = x[nr1];
                x2 = x[nr2];
                x3 = x[nr3];
                x4 = x[nr4];
                //
                y1 = y[nr1];
                y2 = y[nr2];
                y3 = y[nr3];
                y4 = y[nr4];
                // calculate surface area in surrounding of spring from nr1 to nr2
                // Note: area is ca 1 * area of unit cell
                area = 0.5e0 * ( ( x1 * y2 ) - ( x2 * y1 ) +
                                 ( x2 * y3 ) - ( x3 * y2 ) +
                                 ( x3 * y4 ) - ( x4 * y3 ) +
                                 ( x4 * y1 ) - ( x1 * y4 )
                               );
                area = sqrt( area * area );
                // set stiffness
                areaperspring[ i * Maxneig + 3 ] = area;
                meanstrain[ i * Maxneig + 0 ] = 0.5e0 * ( ( ( distneig[ Nneig[ i * Maxneig + 2 ] * Maxneig + 0 ] - r[ Nneig[ i * Maxneig + 2 ] * Maxneig + 0 ] ) /
                                                              r[ Nneig[ i * Maxneig + 2 ] * Maxneig + 0 ]
                                                          ) +
                                                          ( ( distneig[ Nneig[ Nneig[ i * Maxneig + 3 ] * Maxneig + 2 ] * Maxneig + 0 ] - r[ Nneig[ Nneig[ i * Maxneig + 3 ] * Maxneig + 2 ] * Maxneig + 0 ] ) /
                                                              r[ Nneig[ Nneig[ i * Maxneig + 3 ] * Maxneig + 2 ] * Maxneig + 0 ]
                                                          )
                                                        );
                //std::cout << "meanstrain: " << meanstrain[ i * Maxneig + 0 ] << std::endl;
                meanr[ i * Maxneig + 0 ] =  0.5e0 * ( r[ Nneig[ i * Maxneig + 2 ] * Maxneig + 0 ] +
                                                      r[ Nneig[ Nneig[ i * Maxneig + 3 ] * Maxneig + 2 ] * Maxneig + 0 ]
                                                    );
                //
                area = 0.e0;
                }
        else
                {
                std::cout << "unknown case in stiffness scaling routine (2)!" << std::endl;
                exit(1);
                }
        }// if lower neighbor not outside
//*/
