# Supplementary material for: Discrete mechanical growth model for plant tissue
Source: PLoS One. 2019 Aug 12;14(8):e0221059. doi: 10.1371/journal.pone.0221059 (PMC6690522; doi:10.1371/journal.pone.0221059)
Supplement: S1 File — The model was implemented using the C++ programming language. The software uses the Intel threading building blocks (TBB) runtime library as a parallelization environment (available in open source from http://www.intel.com/software/products/tbb/), and for visualization the CASH library from Rob J. de Boer and Alex D. Staritsky (available in open source from http://theory.bio.uu.nl/rdb/software.html). (ZIP) [file pone.0221059.s001.zip › CODE/calcspringforce.cpp]

inline double* calcspringforce( double* f, double* x, double* y, double eqlength,
                                double* xneig, double* yneig, double*
                                Epot, double dist, double lambda, double mu, double
                                areaperspring, double meanstrain, double meanr )
{
//------------- initialisation -----------------------------------
double F      = 0.e0;  // total force
double diffx  = 0.e0;  // difference x point and neighbor
double diffy  = 0.e0;
double fracx  = 0.e0; 
double fracy  = 0.e0;
double springstrain = 0.e0;
double metricscale = 0.e0;
*( f + 0 )  = 0.e0;  // pointer on spring-forces (0 --> x-coordinate,
*( f + 1 )  = 0.e0;  //                           1 --> y-coordinate)
// differences of coordinates
diffx  = ( *x - *xneig );     
diffy  = ( *y - *yneig );
// strain of spring
springstrain = ( dist - eqlength ) / eqlength;
// metric scaling
metricscale = meanr / eqlength;
//------------- force calculation --------------------------------
F = ( areaperspring * areaperspring ) / ( metricscale * eqlength * eqlength ) * ( lambda + 2.e0 * mu ) * springstrain;
F = F + ( areaperspring * areaperspring ) / ( eqlength * meanr ) * ( lambda ) * meanstrain;
// multiply with derivative of strain with respect to i
fracx  = -diffx / ( dist * eqlength );
fracy  = -diffy / ( dist * eqlength );
// return force pointer
*( f + 0 ) = fracx * F;
*( f + 1 ) = fracy * F;
// return force array
return f;
}
