# Supplementary material for: Discrete mechanical growth model for plant tissue
Source: PLoS One. 2019 Aug 12;14(8):e0221059. doi: 10.1371/journal.pone.0221059 (PMC6690522; doi:10.1371/journal.pone.0221059)
Supplement: S1 File — The model was implemented using the C++ programming language. The software uses the Intel threading building blocks (TBB) runtime library as a parallelization environment (available in open source from http://www.intel.com/software/products/tbb/), and for visualization the CASH library from Rob J. de Boer and Alex D. Staritsky (available in open source from http://theory.bio.uu.nl/rdb/software.html). (ZIP) [file pone.0221059.s001.zip › CODE/calcspringforce.h]

                //---------- force to right neighbor ----------------
                if ( *( Nneig + i * Maxneig + 0 ) >= 0 )   
                        {
                        // calculating force (hook, damping, electrical)
                        dist = *( distneig + i * Maxneig + 0 );
                        eqlength = *( r + i * Maxneig + 0 );
                        calcspringforce( f, ( x + i ), ( y + i ), eqlength,
                                         ( x + *( Nneig + i * Maxneig + 0 ) ),
                                         ( y + *( Nneig + i * Maxneig + 0 ) ),
                                         &Epot[i], dist,
                                         lambda, mu,
                                         areaperspring[ i * Maxneig + 0 ],
                                         meanstrain[ i * Maxneig + 3 ],
                                         meanr[ i * Maxneig + 3 ] );
                        // adding to total force
                        *( Fx + i ) = *( Fx + i ) + *( f + 0 );   
                        *( Fy + i ) = *( Fy + i ) + *( f + 1 );   
                        // respecting counter-force
                        *( Fxcounterh + *( Nneig + i * Maxneig + 0 ) ) = 
                        *( Fxcounterh + *( Nneig + i * Maxneig + 0 ) ) - *( f + 0 );
                        *( Fycounterh + *( Nneig + i * Maxneig + 0 ) ) = 
                        *( Fycounterh + *( Nneig + i * Maxneig + 0 ) ) - *( f + 1 );
                        eqlength = 0.e0;
                        }
                //---------- force to neighbor downside -------------
                if ( *( Nneig + i * Maxneig + 3 ) >= 0 )
                        {
                        dist = *( distneig + i * Maxneig + 3 );
                        eqlength = *( r + i * Maxneig + 3 );
                        // note scaling with alpha for anisotropy
                        calcspringforce( f, ( x + i ), ( y + i ), eqlength,
                                         ( x + *( Nneig + i * Maxneig + 3 ) ),
                                         ( y + *( Nneig + i * Maxneig + 3 ) ),
                                         &Epot[i], dist,
                                         alpha * lambda, alpha * mu,
                                         areaperspring[ i * Maxneig + 3 ],
                                         meanstrain[ i * Maxneig + 0 ],
                                         meanr[ i * Maxneig + 0]
                                         );
                        // adding to total force
                        *( Fx + i ) = *( Fx + i ) + *( f + 0 );   
                        *( Fy + i ) = *( Fy + i ) + *( f + 1 );   
                        // respecting counter-force
                        *( Fxcounterv + *( Nneig + i * Maxneig + 3 ) ) = 
                        *( Fxcounterv + *( Nneig + i * Maxneig + 3 ) ) - *( f + 0 ); 
                        *( Fycounterv + *( Nneig + i * Maxneig + 3 ) ) = 
                        *( Fycounterv + *( Nneig + i * Maxneig + 3 ) ) - *( f + 1 ); 
                        eqlength = 0.e0;
                        }
