# Supplementary material for: Discrete mechanical growth model for plant tissue
Source: PLoS One. 2019 Aug 12;14(8):e0221059. doi: 10.1371/journal.pone.0221059 (PMC6690522; doi:10.1371/journal.pone.0221059)
Supplement: S1 File — The model was implemented using the C++ programming language. The software uses the Intel threading building blocks (TBB) runtime library as a parallelization environment (available in open source from http://www.intel.com/software/products/tbb/), and for visualization the CASH library from Rob J. de Boer and Alex D. Staritsky (available in open source from http://theory.bio.uu.nl/rdb/software.html). (ZIP) [file pone.0221059.s001.zip › CODE/cheader.h]

#ifdef __cplusplus
extern "C" {
#endif
void display2D( int*, int*, int*, int*, int, int, int, int, int, 
                int, int, int, int, double*, int*, int*, int, int, int,
                int, int*, int*, int*, int*, int*, int*, int*, int*, double* );
void displaygrace( int, int, double**, double**, double**, double**, double**,
                   double**, double**, double**, int, int, int, int, int,
                   double*, int, int, double, int, int, int );
#ifdef __cplusplus
}
#endif
