# Supplementary material for: Discrete mechanical growth model for plant tissue
Source: PLoS One. 2019 Aug 12;14(8):e0221059. doi: 10.1371/journal.pone.0221059 (PMC6690522; doi:10.1371/journal.pone.0221059)
Supplement: S1 File — The model was implemented using the C++ programming language. The software uses the Intel threading building blocks (TBB) runtime library as a parallelization environment (available in open source from http://www.intel.com/software/products/tbb/), and for visualization the CASH library from Rob J. de Boer and Alex D. Staritsky (available in open source from http://theory.bio.uu.nl/rdb/software.html). (ZIP) [file pone.0221059.s001.zip › CODE/convposition.cpp]

void convposition( double* x, double* y, int* xcash, int* ycash,
                   int Nmp, int meshres, int output, int borderleft, int
                   borderup )
{
// --------- convert position of masspoints to int -
for ( int h = 0; h < Nmp; h++ )
        {
        if ( *( x + h ) > 0.e0 )
                {        
                *( xcash + h ) = int( floor( meshres * *( x + h ) + 0.5 ) ); 
                *( xcash + h ) = *( xcash + h ) + borderleft;
                }
        else
                {
                *( xcash + h ) = int( ceil( meshres * *( x + h ) - 0.5 ) ); 
                *( xcash + h ) = *( xcash + h ) + borderleft;
                }
        if ( *( y + h ) > 0.e0 )
                {        
                *( ycash + h ) = int( floor( meshres * *( y + h ) + 0.5 ) ); 
                *( ycash + h ) = *( ycash + h ) + borderup;
                }
        else
                {
                *( ycash + h ) = int( ceil( meshres * *( y + h ) - 0.5 ) );
                *( ycash + h ) = *( ycash + h ) + borderup;
                }
        if ( output == 1 )
                {
                std::cout << std::endl << "double (x,y):   (" << *( x + h ) <<
                "," << *( y + h ) << ")" << "   int:  (" << *( xcash + h ) <<
                "," << *( ycash + h ) << ")" << std::endl;
                }
        }// for int h < Nmp
}// void convposition()
