# Supplementary material for: Discrete mechanical growth model for plant tissue
Source: PLoS One. 2019 Aug 12;14(8):e0221059. doi: 10.1371/journal.pone.0221059 (PMC6690522; doi:10.1371/journal.pone.0221059)
Supplement: S1 File — The model was implemented using the C++ programming language. The software uses the Intel threading building blocks (TBB) runtime library as a parallelization environment (available in open source from http://www.intel.com/software/products/tbb/), and for visualization the CASH library from Rob J. de Boer and Alex D. Staritsky (available in open source from http://theory.bio.uu.nl/rdb/software.html). (ZIP) [file pone.0221059.s001.zip › CODE/crashwarn.h]

//################# crashes and warnings #################################
// some settings only work with verlet integration (yet). Crash!
if ( integration != 0 )
        {
        std::cout << "CRASH! Conjugated gradients method is inactivated!" << std::endl;
        exit(1);
        }
if ( mechbordcond > 6 )
        {
        std::cout << "CRASH! only mechbordcondition <= 6 is implemented!" << std::endl;
        exit(1);
        }
if ( displayfreq < 1 )
        {
        std::cout << "CRASH! displayfreq must be bigger than zero!" << std::endl;
        exit(1);
        }
if ( ( integration != 0 ) &&
     ( babylon != 0 )
   )
        {
        std::cout << "CRASH! For conjugated gradients babylon algorithm is not (yet) implemented!" << std::endl;
        exit(1);
        }
if ( alpha < 0.9999e0 )
        {
        std::cout << "CRASH! anisotropy problem! alpha should be > 1.e0" << std::endl;
        exit(1);
        }
//------------------------------------------------------------------------
if ( ( Nmpver < 2 ) ||
     ( Nmphor < 2 )
   )
        {
        std::cout << "CRASH! Check # of mass points!" << std::endl;
        exit(1);
        }
//------------------------------------------------------------------------
if ( celldivision )
        {
        std::cout << "CRASH! Inactivated!" << std::endl;
        exit(1);
        }
/*
if ( ( ( remeshing == 1 ) || ( celldivision ) ) &&
     ( savestate == 1 )
   )  
        {
        std::cout << "CRASH! Remeshing should be off when establishing turgor pressure!" << std::endl;
        exit(1);
        }
*/
//------------------------------------------------------------------------
if ( ( res == 100 ) &&
     ( fmod( merismaticlength, lengthhorizontalspring ) != 0.e0 ) &&
     ( fmod( rowlength , lengthhorizontalspring ) != 0.e0 )
   )
        {
        std::cout << "CRASH! Lateral root model. merismaticlength and rowlength must be evenly dividable by lengthhorizontalspring!" << std::endl;
        exit(1);
        }
if ( ( res != 100 ) &&
     ( stiffnessscalingcellwall != 1.0e0 )
   )
        {
        std::cout << "CRASH! stiffnesscalingcellwall != 1.0e0 && res != 100!" << std::endl;
        exit(1);
        }
if ( res == 100 )
        {
        std::cout << "CRASH! res == 100! First implement all stiffnessscaling!" << std::endl;
        exit(1);
        }
if ( ( res == 0 ) &&
     ( mechbordcond == 0 ) &&
     ( angularsprings )
   )  
        {
        std::cout << "WARNING! Note that convergence issues can occur if angularsprings are used in small system (translation of total system)" << std::endl;
        }
if ( ( res == 1 ) &&
     ( Nmpver != 15 )
   )  
        {
        std::cout << "WARNING! Nmpver should be 15 ( res = 1 )!" << std::endl;
        exit(1);
        }
if ( ( res == 2 ) &&
     ( Nmpver != 25 )
   )  
        {
        std::cout << "WARNING! Nmpver should be 25 ( res = 2 )!" << std::endl;
        exit(1);
        }
if ( ( res == 3 ) &&
     ( Nmpver != 31 )
   )  
        {
        std::cout << "WARNING! Nmpver should be 31 ( res = 3 )!" << std::endl;
        exit(1);
        }
if ( ( res == 4 ) &&
     ( Nmpver != 45 )
   )  
        {
        std::cout << "WARNING! Nmpver should be 45 ( res = 4 )!" << std::endl;
        exit(1);
        }
if ( ( res == 5 ) &&
     ( Nmpver != 57 )
   )  
        {
        std::cout << "WARNING! Nmpver should be 57 ( res = 5 )!" << std::endl;
        exit(1);
        }
if ( ( res == 10 ) &&
     ( Nmpver != 139 )
   )  
        {
        std::cout << "WARNING! Nmpver should be 139 ( res = 10 )!" << std::endl;
        exit(1);
        }
//------------------------------------------------------------------------
if ( borderright < 1 )
        {
        std::cout << "CRASH! border should be > 0" << std::endl;
        exit(1);
        }
if ( borderleft < 1 )
        {
        std::cout << "CRASH! borderleft should be > 0" << std::endl;
        exit(1);
        }
if ( borderup < 1 )
        {
        std::cout << "CRASH! borderup should be > 0" << std::endl;
        exit(1);
        }
if ( borderdown < 1 )
        {
        std::cout << "CRASH! borderdown should be > 0" << std::endl;
        exit(1);
        }
if ( ( res >= 3 ) &&
     ( nrmerismaticcells < 4 ) &&
     ( celldivision )
   )  
        {
        std::cout << "CRASH! When we have cell divisons in res 3, then # of merismatic cell layers must be > 3!" << std::endl;
        exit(1);
        }
//------------------------------------------------------------------------
if ( !angularsprings )
        {
        std::cout << "WARNING! Angular springs are deactivated! -> Shear modulus is given by turgor pressure alone: mu_(model) \approx 2 p_t.!" << std::endl;
        }
//------------------------------------------------------------------------
