# Supplementary material for: Discrete mechanical growth model for plant tissue
Source: PLoS One. 2019 Aug 12;14(8):e0221059. doi: 10.1371/journal.pone.0221059 (PMC6690522; doi:10.1371/journal.pone.0221059)
Supplement: S1 File — The model was implemented using the C++ programming language. The software uses the Intel threading building blocks (TBB) runtime library as a parallelization environment (available in open source from http://www.intel.com/software/products/tbb/), and for visualization the CASH library from Rob J. de Boer and Alex D. Staritsky (available in open source from http://theory.bio.uu.nl/rdb/software.html). (ZIP) [file pone.0221059.s001.zip › CODE/deleteoldoutputs.h]

//############## cleaning up old output #####################################
if ( deleteoldoutput )
        {
        sprintf( NAME, "%s", "clear\n");
        system( OUT );

        sprintf( NAME, "%s", "----------------------------------------------------------\n");
        sprintf( OUT, "echo  %s" ,NAME );
        system( OUT );
        
        sprintf( NAME, "%s", "cleaning up old output:\n");
        sprintf( OUT, "echo  %s" ,NAME );
        system( OUT );
        
        sprintf( NAME, "%s", "-----------------------\n");
        sprintf( OUT, "echo  %s" ,NAME );
        system( OUT );
        
        if ( savestate )  
                {
                sprintf( NAME, "%s\n", "rm -f -v output/savedstate/*");
                sprintf( OUT, "echo  %s" ,NAME );
                system( OUT );
                sprintf( OUT, "%s" ,NAME );
                system( OUT );
                }

        sprintf( NAME, "%s\n", "rm -f -v pictures/PNGs/*");
        sprintf( OUT, "echo  %s" ,NAME );
        system( OUT );
        sprintf( OUT, "%s" ,NAME );
        system( OUT );
        
        sprintf( NAME, "%s\n", "rm -f -v pictures/PNGs/temp/*");
        sprintf( OUT, "echo  %s" ,NAME );
        system( OUT );
        sprintf( OUT, "%s" ,NAME );
        system( OUT );
        
        sprintf( NAME, "%s\n", "rm -f -v output/*");
        sprintf( OUT, "echo  %s" ,NAME );
        system( OUT );
        sprintf( OUT, "%s" ,NAME );
        system( OUT );

        sprintf( NAME, "%s\n", "rm -f -v output/PNGs/*");
        sprintf( OUT, "echo  %s" ,NAME );
        system( OUT );
        sprintf( OUT, "%s" ,NAME );
        system( OUT );
        
        sprintf( NAME, "%s\n", "rm -f -v output/grace/*");
        sprintf( OUT, "echo  %s" ,NAME );
        system( OUT );
        sprintf( OUT, "%s" ,NAME );
        system( OUT );
        
        sprintf( NAME, "%s", "----------------------------------------------------------\n");
        sprintf( OUT, "echo  %s" ,NAME );
        system( OUT );
        }
