# Supplementary material for: Discrete mechanical growth model for plant tissue
Source: PLoS One. 2019 Aug 12;14(8):e0221059. doi: 10.1371/journal.pone.0221059 (PMC6690522; doi:10.1371/journal.pone.0221059)
Supplement: S1 File — The model was implemented using the C++ programming language. The software uses the Intel threading building blocks (TBB) runtime library as a parallelization environment (available in open source from http://www.intel.com/software/products/tbb/), and for visualization the CASH library from Rob J. de Boer and Alex D. Staritsky (available in open source from http://theory.bio.uu.nl/rdb/software.html). (ZIP) [file pone.0221059.s001.zip › CODE/display2D.c]

#include<stdio.h>
#include<math.h>
#include "cash.h"
#include <unistd.h>
//#include "color.c" //include here if run on a machine without the library
//#include "basic.c"
//#include "x11.c"
/* 
   Program uses the Cash-library ( system for simulation of 2D-CA models from 
   Rob de Boer and Alex Staritsky: download it from the webpage (and find info re
   binary RPM for redhat or repository for ubuntu)
   http://theory.bio.uu.nl/rdb/software.html ) 
*/                
void display2D( int* Nmp, int* xpoint, int* ypoint, int* Nneig, int dispheight,
                int displength, int Maxneig, int display, int meshres, int
                PNGs, int Nmphor, int Nmpver, int res, double* growth, int*
                adressx, int* adressy, int borderleft, int borderright, int
                borderup, int borderdown, int* horizontalcellwall, int*
                verticalcellwall, int* celltype, int* tissuetype, int*
                cellstart, int* cellend, int* Ncell, int* loosenarray, double*
                meanstrain )
{
//############# preprocessor macros ######################################
#define Buffer(  i, j )  *( buffer  + (j) + (i) * displength )
#define Buffer2( i, j )  *( buffer2 + (j) + (i) * displength )
#define Buffer3( i, j )  *( buffer3 + (j) + (i) * displength )
#define Buffer4( i, j )  *( buffer4 + (j) + (i) * displength )
#define Buffer5( i, j )  *( buffer5 + (j) + (i) * displength )
#define Buffer6( i, j )  *( buffer6 + (j) + (i) * displength )
#define BufferX( i, j )  *( bufferX + (j) + (i) * 3 * displength )
#define Black 0 
#define White 1 
#define AUX Black
//############# parameter ################################################
int i, j, ii, jj, i0, j0, iD, jD, x, y, dx, dy, indI, indJ, m, SMOOTH, B1, B2, icount;
//
int radius = 1; // for mass points
//
int fatfingerthicknes = 0; // for the smoothing algorithm
if ( meshres == 1 )
        {
        fatfingerthicknes = 1; 
        }
else
        {
        fatfingerthicknes = (int)( ( (double)meshres ) / 2.e0 );
        }
int resolution = 50; 
int cc = resolution; // rule of thumb:
                     // cc = meshres * distance of longest displayed spring
static int first_time = 1, number = 0;
double  gcol = 0.0;
double  ix = 0.0;
double  jy = 0.0;
char    NAME[256]; //ss[300];
static char *buffer;
static char *buffer2;
static char *buffer3;
static char *buffer4;
static char *buffer5;
static char *buffer6;
static char *bufferX;
static FILE *af;
//----- for scaling state variables -----
// Buffer2: growth
double maxgrowth = 0.005; // Note difference to 0.0048, which is set
                          // in parameter.h, and used in growthfunction.h
double growthmin = 0.003e0;
double growthintervall = maxgrowth - growthmin;
// colormap "bone (Matlab)" - (colorful grey)
int startcolormap = 130;
int endcolormap = 193;
// Buffer3,4: strain in x- and y-direction
double strainmin = -0.05e0;
double strainmax =  0.05e0;
double strainintervall = strainmax - strainmin;
double exxformasspoint = 0.e0;
double eyyformasspoint = 0.e0;
// colormap "jet (Matlab)" - (dark blue - light green - dark red)
int startcolormap2 = 2;
int middlecolormap2 = 31;
int endcolormap2 = 65;
//
// Buffer5: shear strain
double shearstrainmin = 0.00e0;
double shearstrainmax = 0.05e0;
double shearstrainintervall = shearstrainmax - shearstrainmin;
double shearformasspoint = 0.e0;
// colormap "hot (Matlab)" - (German flag)
int startcolormap3 = 66;
int endcolormap3 = 129;
//############# first run of program #######################################
if ( first_time == 1 ) 
        {
        first_time = 0;
        //-------------- allocate memory -----------------------------------
        buffer = (char *) malloc( dispheight * displength * sizeof(char) );
        if (buffer == (char *) 0 )
                {
                printf("error allocating memory for buffer in display2d.c \n");
                exit( 1 ); 
                } 
        buffer2 = (char *) malloc( dispheight * displength * sizeof(char) );
        if (buffer2 == (char *) 0 )
                {
                printf("error allocating memory for buffer2 in display2d.c \n");
                exit( 1 ); 
                } 
        buffer3 = (char *) malloc( dispheight * displength * sizeof(char) );
        if (buffer3 == (char *) 0 )
                {
                printf("error allocating memory for buffer3 in display2d.c \n");
                exit( 1 ); 
                } 
        buffer4 = (char *) malloc( dispheight * displength * sizeof(char) );
        if (buffer4 == (char *) 0 )
                {
                printf("error allocating memory for buffer4 in display2d.c \n");
                exit( 1 ); 
                } 
        buffer5 = (char *) malloc( dispheight * displength * sizeof(char) );
        if (buffer5 == (char *) 0 )
                {
                printf("error allocating memory for buffer5 in display2d.c \n");
                exit( 1 ); 
                } 
        buffer6 = (char *) malloc( dispheight * displength * sizeof(char) );
        if (buffer6 == (char *) 0 )
                {
                printf("error allocating memory for buffer6 in display2d.c \n");
                exit( 1 ); 
                } 
        bufferX = (char *) malloc( 2 * dispheight * 3 * displength* sizeof(char) );
        if (buffer4 == (char *) 0 )
                {
                printf( "error allocating memory for bufferX in display2d.c \n" );
                exit( 1 ); 
                }  
        //-------------- set color scheme ----------------------------------
        //xygradient();
        //gradient();
        //ColorTable( 0, 5, BLACK, WHITE, RED, GREEN, BLUE, GRAY );
        //ColorRamp( 6, 130, RED );
        //ColorRamp( 255, 131, BLUE );
        //ColorRamp( 6, 255, BLUE );
        //ColorWheel( 6 , 255 );
        //******************************************************************
        // Tip: use Matlab to create color maps:
        // doc colormap              // documentation on how to use heatmaps
        // map = uint8(255.*hot(64)) // writes out heatmap "hot" in 64 colors 
        //                           // in RGB format
        //-------------- set color scheme ----------------------------------
        // read color map
        ColorRead("heatmaps-from-matlab.hmp");
        // write color table out in RGB
        ColorDump( "pictures/color.cmap" );
        //-------------- open display and png file -------------------------
        if ( display )
                {
                OpenDisplay( "Wurzel", 2 * dispheight, 3 * displength );
                }
        if ( PNGs )
                {
                OpenPNG( "pictures/PNGs/temp", 2 * dispheight, 3 * displength );
                }
        }// if first_time
//############# loop over elements and set white ###########################
for ( i = 0; i < dispheight; i++ ) 
        {
        for( j = 0; j < displength; j++ )
                {
                Buffer( i, j )  = (char)White;
                Buffer2( i, j ) = (char)White;
                Buffer3( i, j ) = (char)White;
                Buffer4( i, j ) = (char)White;
                Buffer5( i, j ) = (char)White;
                Buffer6( i, j ) = (char)White;
                }// for j
        }// for i
//-------- paint position of mass-points -------------------------------------
///*
for ( i = 0; i < *Nmp; i++ )   
        {
        // check if mass point's position is within planned boundaries
        //-> CRASH, if not
        if ( ( ( *( xpoint + i ) + *( ypoint + i ) * ( displength ) ) >
               ( dispheight * displength )
             )||
             ( *( xpoint + i ) < 0
             )||
             ( *( ypoint + i ) < 0 )
           )
                {
                printf("CRASH! mass point to be displayed is outside of allocated buffer!\n");
                printf("this one: #mass point,y,x: %d %d %d \n", i, *( ypoint + i ) , *( xpoint + i ) );
                fflush(stdout);
                exit(1);
                }
        else
                {
                for ( int uu = -radius; uu < radius + 1; uu++ )
                        {
                        for ( int tt = -radius; tt < radius + 1; tt++ )
                                {
                                if ( tt * tt + uu * uu < radius * radius )
                                        {
                                        Buffer(  *( ypoint + i ) + uu, *( xpoint + i ) + tt ) = (char)Black;
                                        }
                                }
                        }
                }
        }
//*/
//-------- paint position of cells -------------------------------------------
/*
for ( i = 0; i < *Ncell; i++ ) 
        {
        Buffer( *( ypoint + *( cellstart + 2 * i + 0 ) ) , *( xpoint + *( cellstart + 2 * i + 0 ) ) )        = (char)Black;
        Buffer( *( ypoint + *( cellstart + 2 * i + 0 ) ) -1, *( xpoint + *( cellstart + 2 * i + 0 ) ) + 1  ) = (char)Black;
        Buffer( *( ypoint + *( cellstart + 2 * i + 0 ) ) -1, *( xpoint + *( cellstart + 2 * i + 0 ) )       ) = (char)Black;
        Buffer( *( ypoint + *( cellstart + 2 * i + 0 ) ) -1, *( xpoint + *( cellstart + 2 * i + 0 ) )  - 1  ) = (char)Black;
        Buffer( *( ypoint + *( cellstart + 2 * i + 0 ) ) , *( xpoint + *( cellstart + 2 * i + 0 ) ) *  1    ) = (char)Black;
        Buffer( *( ypoint + *( cellstart + 2 * i + 0 ) ) , *( xpoint + *( cellstart + 2 * i + 0 ) ) * - 1    ) = (char)Black;
        Buffer( *( ypoint + *( cellstart + 2 * i + 0 ) ) +1, *( xpoint + *( cellstart + 2 * i + 0 ) )  + 1  ) = (char)Black;
        Buffer( *( ypoint + *( cellstart + 2 * i + 0 ) ) +1, *( xpoint + *( cellstart + 2 * i + 0 ) )       ) = (char)Black;
        Buffer( *( ypoint + *( cellstart + 2 * i + 0 ) ) +1, *( xpoint + *( cellstart + 2 * i + 0 ) )  - 1  ) = (char)Black;

        Buffer( *( ypoint + *( cellstart + 2 * i + 1 ) ) , *( xpoint + *( cellstart + 2 * i + 1 ) )  ) = 50;
        Buffer( *( ypoint + *( cellstart + 2 * i + 1 ) ) -1, *( xpoint + *( cellstart + 2 * i + 1 ) )  + 1  ) = 50;
        Buffer( *( ypoint + *( cellstart + 2 * i + 1 ) ) -1, *( xpoint + *( cellstart + 2 * i + 1 ) )       ) = 50;
        Buffer( *( ypoint + *( cellstart + 2 * i + 1 ) ) -1, *( xpoint + *( cellstart + 2 * i + 1 ) )  - 1  ) = 50;
        Buffer( *( ypoint + *( cellstart + 2 * i + 1 ) ) , *( xpoint + *( cellstart + 2 * i + 1 ) ) + 1    ) = 50;
        Buffer( *( ypoint + *( cellstart + 2 * i + 1 ) ) , *( xpoint + *( cellstart + 2 * i + 1 ) ) - 1    ) = 50;
        Buffer( *( ypoint + *( cellstart + 2 * i + 1 ) ) +1, *( xpoint + *( cellstart + 2 * i + 1 ) )  + 1  ) = 50;
        Buffer( *( ypoint + *( cellstart + 2 * i + 1 ) ) +1, *( xpoint + *( cellstart + 2 * i + 1 ) )       ) = 50;
        Buffer( *( ypoint + *( cellstart + 2 * i + 1 ) ) +1, *( xpoint + *( cellstart + 2 * i + 1 ) ) - 1  ) = 50;
        
        Buffer( *( ypoint + *( cellend + 2 * i + 0 ) ) , *( xpoint + *( cellend + 2 * i + 0 ) )             ) = 100;
        Buffer( *( ypoint + *( cellend + 2 * i + 0 ) ) -1, *( xpoint + *( cellend + 2 * i + 0 ) ) + 1      ) = 100;
        Buffer( *( ypoint + *( cellend + 2 * i + 0 ) ) -1, *( xpoint + *( cellend + 2 * i + 0 ) )           ) = 100;
        Buffer( *( ypoint + *( cellend + 2 * i + 0 ) ) -1, *( xpoint + *( cellend + 2 * i + 0 ) )  - 1      ) = 100;
        Buffer( *( ypoint + *( cellend + 2 * i + 0 ) ) , *( xpoint + *( cellend + 2 * i + 0 ) )  + 1        ) = 100;
        Buffer( *( ypoint + *( cellend + 2 * i + 0 ) ) , *( xpoint + *( cellend + 2 * i + 0 ) )  - 1        ) = 100;
        Buffer( *( ypoint + *( cellend + 2 * i + 0 ) ) +1, *( xpoint + *( cellend + 2 * i + 0 ) )   + 1     ) = 100;
        Buffer( *( ypoint + *( cellend + 2 * i + 0 ) ) +1, *( xpoint + *( cellend + 2 * i + 0 ) )           ) = 100;
        Buffer( *( ypoint + *( cellend + 2 * i + 0 ) ) +1, *( xpoint + *( cellend + 2 * i + 0 ) )   - 1     ) = 100;
        
        Buffer( *( ypoint + *( cellend + 2 * i + 1 ) ) , *( xpoint + *( cellend + 2 * i + 1 ) )  ) = 200;
        Buffer( *( ypoint + *( cellend + 2 * i + 1 ) ) -1, *( xpoint + *( cellend + 2 * i + 1 ) )  + 1      ) = 200;
        Buffer( *( ypoint + *( cellend + 2 * i + 1 ) ) -1, *( xpoint + *( cellend + 2 * i + 1 ) )           ) = 200;
        Buffer( *( ypoint + *( cellend + 2 * i + 1 ) ) -1, *( xpoint + *( cellend + 2 * i + 1 ) )  - 1      ) = 200;
        Buffer( *( ypoint + *( cellend + 2 * i + 1 ) ) , *( xpoint + *( cellend + 2 * i + 1 ) )  + 1        ) = 200;
        Buffer( *( ypoint + *( cellend + 2 * i + 1 ) ) , *( xpoint + *( cellend + 2 * i + 1 ) )  - 1        ) = 200;
        Buffer( *( ypoint + *( cellend + 2 * i + 1 ) ) +1, *( xpoint + *( cellend + 2 * i + 1 ) )  + 1      ) = 200;
        Buffer( *( ypoint + *( cellend + 2 * i + 1 ) ) +1, *( xpoint + *( cellend + 2 * i + 1 ) )           ) = 200;
        Buffer( *( ypoint + *( cellend + 2 * i + 1 ) ) +1, *( xpoint + *( cellend + 2 * i + 1 ) )  - 1      ) = 200;
        }
*/
//-------- paint growth function ---------------------------------------------
//*
for ( i = 0; i < Nmphor; i++ ) 
        {
        for ( j = 0; j < Nmpver; j++ )
                {
                if ( ( *( Nneig + ( i + j * Nmphor ) * Maxneig + 0 ) != -1 ) &&
                     ( *( Nneig + ( i + j * Nmphor ) * Maxneig + 3 ) != -1 )
                   )
                        {
                        for ( ii = 0; ii < resolution; ii++ )
                                {
                                ix = (double)( ii - 1 ) / (double) resolution;
                                for ( jj = 0; jj < resolution; jj++ )
                                        {
                                        jy = (double)( jj - 1 ) / (double) resolution;
                                        //
                                        gcol = 2 + (int)( *( growth + ( j * Nmphor + i ) ) / growthintervall) * 255;
                                        indI = *( xpoint + i + Nmphor * j )                 * ( 1. - ix ) * ( 1. - jy ) +
                                               *( xpoint + i + 1 + ( Nmphor * j ) )         * ( ix ) * ( 1. - jy ) +
                                               *( xpoint + i + ( Nmphor * ( j + 1 ) ) )     * ( 1. - ix ) * ( jy ) +
                                               *( xpoint + i + 1 + Nmphor * ( j + 1) )      * ( ix ) * ( jy ) + 1.e0 / (double) resolution;
                                        indJ = *( ypoint + i + ( Nmphor * j ) )             * ( 1. - ix )  * ( 1. - jy ) +
                                               *( ypoint + i + 1 + ( Nmphor * j ) )         * ( ix ) * ( 1. - jy ) +
                                               *( ypoint + i + ( Nmphor * ( j + 1 ) ) )     * ( 1. - ix ) * ( jy ) +
                                               *( ypoint + i + 1 + ( Nmphor * (j + 1 ) ) )  * ix * jy + 1.e0 / (double) resolution;
                                        //
                                        iD   = indI;
                                        jD   = indJ;
                                        //Buffer2( jD, iD ) = (int)( startcolormap + ( *( growth + ( j * Nmphor + i ) ) / growthintervall) * ( 63 ) );
                                        Buffer2( jD, iD ) = (int)( endcolormap - ( ( *( growth  + ( j * Nmphor + i ) ) - growthmin ) / growthintervall ) * ( 63 ) );
                                        }// jj
                                }// ii
                        }// if
                }// j
        }// i
//*/
//-------- paint strain in x-direction ---------------------------------------
for ( i = 0; i < *Nmp; i++ )
        {
        if ( Nneig[ i * Maxneig + 3 ] > 0 )
                {
                exxformasspoint = *( meanstrain + i * Maxneig + 0 );
                }// if Nneig[ i * Maxneig + 3 ] > 0
        else
                {
                exxformasspoint = *( meanstrain + Nneig[ i * Maxneig + 1 ] * Maxneig + 0 );
                }// else
        for ( ii = -fatfingerthicknes; ii < ( fatfingerthicknes + 1 ); ii++ )
                {
                for ( jj = -fatfingerthicknes; jj < ( fatfingerthicknes + 1 ); jj++ )
                        {
                        Buffer3( *( ypoint + i ) + jj, *( xpoint + i ) + ii )  = (int)( middlecolormap2 + ( exxformasspoint / strainintervall ) * ( 63 ) );
                        }// for jj < fatfingerthicknes
                }// for ii < fatfingerthicknes
        exxformasspoint = 0.e0;
        }// for i 
//-------------------- filling white gaps ------------------------------------
///*
for ( SMOOTH = 0; SMOOTH < ( fatfingerthicknes + 1 ); SMOOTH++ )
        {
        for ( j = 0; j < ( displength ); j++ )
                {
                for ( i = 0; i < ( dispheight - 1 ); i++ )
                        {
                        if ( Buffer3( i, j ) != White && Buffer3( i + 1, j) == White )
                                {
                                icount = 1;
                                for ( ii = 2; ii < ( dispheight - i ); ii++ )
                                        {
                                        icount++;  
                                        if ( icount > ( fatfingerthicknes + 2 ) )
                                                {                                
                                                goto out6;
                                                }
                                        if ( Buffer3( i + ii, j) != White )
                                                {
                                                B1 = Buffer3( i, j );
                                                B2 = Buffer3( i + icount, j );
                                                  if (B1 == AUX)
                                                        {
                                                        B1 = B2;
                                                        }
                                                if (B2 == AUX)
                                                        {
                                                        B2 = B1;
                                                        }           
                                                for (jj = 1; jj <= icount; jj++)
                                                        {
                                                        Buffer3( i + jj, j) = (unsigned char)( B1 * ( 1.e0 - (double)jj / (double)icount ) 
                                                                                               + B1 * ( (double)jj / (double)icount ) );
                                                        goto out6;
                                                        }
                                                }
                                        }
                                        out6:;
                                }// if pixel is white, and right pixel has a color
                        }// for i < dispheight - 1
                }// for j < displength
        for( i = 0; i < ( dispheight ); i++ )
                {
                for ( j = 0; j < ( displength - 1); j++ )
                        {
                        if ( ( Buffer3( i, j ) != White ) && ( Buffer3( i, j + 1) == White ) )
                                {
                                icount = 1;
                                for (ii = 2; ii < ( displength - j ); ii++)
                                        {
                                        icount++; 
                                        if ( icount > fatfingerthicknes + 2 ) 
                                                {                                        
                                                goto out5;
                                                }
                                        if ( Buffer3( i, j + ii) != White )
                                                {
                                                B1 = Buffer3( i, j );
                                                B2 = Buffer3( i, j + icount );
                                                if (B1 == AUX)
                                                        {
                                                        B1 = B2;
                                                        }
                                                if (B2 == AUX)
                                                        {
                                                        B2 = B1;
                                                        }           
                                                for ( jj = 1; jj <= icount; jj++ )
                                                        {
                                                        Buffer3( i, j + jj) = (unsigned char) ( B1 * ( 1.e0 - (double)jj / (double) icount ) 
                                                                                                + B2 * ( (double)jj / (double)icount ) );
                                                        goto out5;
                                                        }
                                                }
                                        }
                                        out5:;
                                }// if pixel is white, and upper pixel has a color
                        }// for j < displength - 1
                }// for i < dispheight
        }// for SMOOTH
//*/
//-------- paint strain in y-direction ---------------------------------------
for ( i = 0; i < *Nmp; i++ )
        {
        if ( Nneig[ i * Maxneig + 0 ] > 0 )
                {
                eyyformasspoint = *( meanstrain + i * Maxneig + 3 );
                }// if Nneig[ i * Maxneig + 0 ] > 0        
        else
                {
                eyyformasspoint = *( meanstrain + Nneig[ i * Maxneig + 2 ] * Maxneig + 3 );
                }// else
        for ( ii = -fatfingerthicknes; ii < ( fatfingerthicknes + 1 ); ii++ )
                {
                for ( jj = -fatfingerthicknes; jj < ( fatfingerthicknes + 1 ); jj++ )
                        {
                        Buffer4( *( ypoint + i ) + jj, *( xpoint + i ) + ii ) = (int)( middlecolormap2 + ( eyyformasspoint / strainintervall ) * ( 63 ) );
                        }// for jj < fatfingerthicknes
                }// for ii < fatfingerthicknes
        eyyformasspoint = 0.e0;
        }// for i 
//-------------------- filling white gaps ------------------------------------
///*
for ( SMOOTH = 0; SMOOTH < ( fatfingerthicknes + 1 ); SMOOTH++ )
        {
        for ( j = 0; j < ( displength ); j++ )
                {
                for ( i = 0; i < ( dispheight - 1 ); i++ )
                        {
                        if ( Buffer4( i, j ) != White && Buffer4( i + 1, j) == White )
                                {
                                icount = 1;
                                for ( ii = 2; ii < ( dispheight - i ); ii++ )
                                        {
                                        icount++;  
                                        if ( icount > ( fatfingerthicknes + 2 ) )
                                                {                                
                                                goto out2;
                                                }
                                        if ( Buffer4( i + ii, j) != White )
                                                {
                                                B1 = Buffer4( i, j );
                                                B2 = Buffer4( i + icount, j );
                                                  if (B1 == AUX)
                                                        {
                                                        B1 = B2;
                                                        }
                                                if (B2 == AUX)
                                                        {
                                                        B2 = B1;
                                                        }           
                                                for (jj = 1; jj <= icount; jj++)
                                                        {
                                                        Buffer4( i + jj, j) = (unsigned char)( B1 * ( 1.e0 - (double)jj / (double)icount ) 
                                                                                               + B1 * ( (double)jj / (double)icount ) );
                                                        goto out2;
                                                        }
                                                }
                                        }
                                        out2:;
                                }// if pixel is white, and right pixel has a color
                        }// for i < dispheight - 1
                }// for j < displength
        for( i = 0; i < ( dispheight ); i++ )
                {
                for ( j = 0; j < ( displength - 1); j++ )
                        {
                        if ( ( Buffer4( i, j ) != White ) && ( Buffer4( i, j + 1) == White ) )
                                {
                                icount = 1;
                                for (ii = 2; ii < ( displength - j ); ii++)
                                        {
                                        icount++; 
                                        if ( icount > fatfingerthicknes + 2 ) 
                                                {                                        
                                                goto out1;
                                                }
                                        if ( Buffer4( i, j + ii) != White )
                                                {
                                                B1 = Buffer4( i, j );
                                                B2 = Buffer4( i, j + icount );
                                                if (B1 == AUX)
                                                        {
                                                        B1 = B2;
                                                        }
                                                if (B2 == AUX)
                                                        {
                                                        B2 = B1;
                                                        }           
                                                for ( jj = 1; jj <= icount; jj++ )
                                                        {
                                                        Buffer4( i, j + jj) = (unsigned char) ( B1 * ( 1.e0 - (double)jj / (double) icount ) 
                                                                                                + B2 * ( (double)jj / (double)icount ) );
                                                        goto out1;
                                                        }
                                                }
                                        }
                                        out1:;
                                }// if pixel is white, and upper pixel has a color
                        }// for j < displength - 1
                }// for i < dispheight
        }// for SMOOTH
//*/
//-------- paint total shear strain ------------------------------------------
for ( i = 0; i < *Nmp; i++ )
        {
        shearformasspoint = *( meanstrain + i * Maxneig + 2 );
        for ( ii = -fatfingerthicknes; ii < ( fatfingerthicknes + 1 ); ii++ )
                {
                for ( jj = -fatfingerthicknes; jj < ( fatfingerthicknes + 1 ); jj++ )
                        {
                        Buffer5( *( ypoint + i ) + jj, *( xpoint + i ) + ii ) = (int)( startcolormap3 + ( shearformasspoint / shearstrainintervall ) * ( 63 ) );
                        }// for jj < fatfingerthicknes
                }// for ii < fatfingerthicknes
        shearformasspoint = 0.e0;
        }// for i 
//-------------------- filling white gaps ------------------------------------
///*
for ( SMOOTH = 0; SMOOTH < ( fatfingerthicknes + 1 ); SMOOTH++ )
        {
        for ( j = 0; j < ( displength ); j++ )
                {
                for ( i = 0; i < ( dispheight - 1 ); i++ )
                        {
                        if ( Buffer5( i, j ) != White && Buffer5( i + 1, j) == White )
                                {
                                icount = 1;
                                for ( ii = 2; ii < ( dispheight - i ); ii++ )
                                        {
                                        icount++;  
                                        if ( icount > ( fatfingerthicknes + 2 ) )
                                                {                                
                                                goto out4;
                                                }
                                        if ( Buffer5( i + ii, j) != White )
                                                {
                                                B1 = Buffer5( i, j );
                                                B2 = Buffer5( i + icount, j );
                                                  if (B1 == AUX)
                                                        {
                                                        B1 = B2;
                                                        }
                                                if (B2 == AUX)
                                                        {
                                                        B2 = B1;
                                                        }           
                                                for (jj = 1; jj <= icount; jj++)
                                                        {
                                                        Buffer5( i + jj, j) = (unsigned char)( B1 * ( 1.e0 - (double)jj / (double)icount ) 
                                                                                               + B1 * ( (double)jj / (double)icount ) );
                                                        goto out4;
                                                        }
                                                }
                                        }
                                        out4:;
                                }// if pixel is white, and right pixel has a color
                        }// for i < dispheight - 1
                }// for j < displength
        for( i = 0; i < ( dispheight ); i++ )
                {
                for ( j = 0; j < ( displength - 1); j++ )
                        {
                        if ( ( Buffer5( i, j ) != White ) && ( Buffer5( i, j + 1) == White ) )
                                {
                                icount = 1;
                                for (ii = 2; ii < ( displength - j ); ii++)
                                        {
                                        icount++; 
                                        if ( icount > fatfingerthicknes + 2 ) 
                                                {                                        
                                                goto out3;
                                                }
                                        if ( Buffer5( i, j + ii) != White )
                                                {
                                                B1 = Buffer5( i, j );
                                                B2 = Buffer5( i, j + icount );
                                                if (B1 == AUX)
                                                        {
                                                        B1 = B2;
                                                        }
                                                if (B2 == AUX)
                                                        {
                                                        B2 = B1;
                                                        }           
                                                for ( jj = 1; jj <= icount; jj++ )
                                                        {
                                                        Buffer5( i, j + jj) = (unsigned char) ( B1 * ( 1.e0 - (double)jj / (double) icount ) 
                                                                                                + B2 * ( (double)jj / (double)icount ) );
                                                        goto out3;
                                                        }
                                                }
                                        }
                                        out3:;
                                }// if pixel is white, and upper pixel has a color
                        }// for j < displength - 1
                }// for i < dispheight
        }// for SMOOTH
//*/
//-------- connect neighbor-mass-points with lines ---------------------------
///*
for ( i = 0; i < *Nmp; i++ ) 
        {
        m = *( Nneig + i * Maxneig + 0 );
        if ( m >= 0 )// if right neighbor not outside, or loose end
                {
                dx = 0.e0;
                dy = 0.e0;
                dx = *( xpoint + i ) - *( xpoint + m );     
                dy = *( ypoint + i ) - *( ypoint + m );
                //-------- draw line to neighbor ---------------------
                for( ii = 0; ii < cc; ii++ )
                        {
                        x = *( xpoint + m ) + 
                            dx * (double)ii * ( 1.0 / ( cc ) ) + 0.5; 
                        y = *( ypoint + m ) + 
                            dy * (double)ii * ( 1.0 / ( cc ) ) + 0.5; 
                        Buffer(  y, x ) = (char)Black;
                        //Buffer2( y, x ) = (char)Black;
                        //Buffer3( y, x ) = (char)Black;
                        //Buffer4( y, x ) = (char)Black;
                        }
                }// if ( m >= 0 )
        m = *( Nneig + i * Maxneig + 3 );
        if ( m >= 0 )// if neighbor down not outside
                {
                dx = 0.e0;
                dy = 0.e0;
                dx = *( xpoint + i ) - *( xpoint + m );     
                dy = *( ypoint + i ) - *( ypoint + m );
                //-------- draw line to neighbor ---------------------
                for( ii = 0; ii < cc; ii++ )
                        {
                        x = *( xpoint + m ) + 
                            dx * (double)ii * ( 1.0 / ( cc ) ) + 0.5; 
                        y = *( ypoint + m ) + 
                            dy * (double)ii * ( 1.0 / ( cc ) ) + 0.5; 
                        Buffer( y, x ) = (char)Black;
                        //Buffer2( y, x ) = (char)Black;
                        //Buffer3( y, x ) = (char)Black;
                        //Buffer4( y, x ) = (char)Black;
                        }
                }// if ( m >= 0 )
        }// for i
//*/
//-------- draw lines between cells ------------------------------------------
for ( i = 0; i < *Nmp; i++ )   
        {
        if ( res >= 3 )
                { 
                // 1st step: horizontal lines, between tissue layers ---------
                if ( ( *( horizontalcellwall + i ) == 1 ) && // horizontal cell wall
                     ( *( Nneig + i * Maxneig + 0 ) != -1 )
                   )
                        {
                        m = *( Nneig + i * Maxneig + 0 );
                        if ( *( horizontalcellwall + m ) == 1 ) // only connect to right point when it is also part of cell wall
                                {
                                dx = 0.e0;
                                dy = 0.e0;
                                dx = *( xpoint + m ) - *( xpoint + i );     
                                dy = *( ypoint + m ) - *( ypoint + i );
                                //-------- draw line to neighbor ---------------------
                                for( ii = 0; ii < cc; ii++ )
                                        {
                                        x = *( xpoint + m ) - 
                                            dx * (double)ii * ( 1.0 / ( cc ) ) - 0.5; 
                                        y = *( ypoint + m ) - 
                                            dy * (double)ii * ( 1.0 / ( cc ) ) - 0.5; 
                                        if ( loosenarray[ i ] )
                                                {
                                                Buffer(  *( ypoint + i ), *( xpoint + i ) ) = (char)232;
                                                //Buffer2( *( ypoint + i ), *( xpoint + i ) ) = (char)232;
                                                //Buffer3( *( ypoint + i ), *( xpoint + i ) ) = (char)232;
                                                //Buffer4( *( ypoint + i ), *( xpoint + i ) ) = (char)232;
                                                }
                                        else
                                                {
                                                Buffer(  *( ypoint + i ), *( xpoint + i ) ) = (char)Black;
                                                //Buffer2( *( ypoint + i ), *( xpoint + i ) ) = (char)232;
                                                //Buffer3( *( ypoint + i ), *( xpoint + i ) ) = (char)232;
                                                //Buffer4( *( ypoint + i ), *( xpoint + i ) ) = (char)232;
                                                }
                                        }
                                }
                        }
                // 2nd step: vertical lines, between tissue layers -----------
                if ( ( *( verticalcellwall + i ) == 1 ) && // vertical cell wall
                     ( *( Nneig + i * Maxneig + 3 ) != -1 )
                   )
                        {
                        m = *( Nneig + i * Maxneig + 3 );
                        if ( *( verticalcellwall + m ) == 1 ) // only connect to lower point when it is also part of cell wall
                                {
                                dx = 0.e0;
                                dy = 0.e0;
                                dx = *( xpoint + m ) - *( xpoint + i );     
                                dy = *( ypoint + m ) - *( ypoint + i );
                                //-------- draw line to neighbor ---------------------
                                for( ii = 0; ii < cc; ii++ )
                                        {
                                        x = *( xpoint + m ) - 
                                            dx * (double)ii * ( 1.0 / ( cc ) ) - 0.5; 
                                        y = *( ypoint + m ) - 
                                            dy * (double)ii * ( 1.0 / ( cc ) ) - 0.5; 
                                        Buffer( ( y + dispheight ), x ) = (char)Black;
                                        }
                                }
                        }
                }// if res == 3
        }// for i
//-------------------- draw boundaries of buffers -------------------------
for ( i = 0; i < dispheight; i++ )
        {
        for ( j = 0; j < displength; j++ )
                {
                Buffer( i               , displength     ) = (char)Black;
                Buffer( dispheight - 1  , j              ) = (char)Black;
                //
                Buffer2( i              , displength     ) = (char)Black;
                Buffer2( dispheight - 1 , j              ) = (char)Black;
                //
                Buffer3( i              , displength     ) = (char)Black;
                Buffer3( dispheight - 1 , j              ) = (char)Black;
                //
                Buffer4( i              , displength     ) = (char)Black;
                Buffer4( dispheight - 1 , j              ) = (char)Black;
                //
                Buffer5( i              , displength     ) = (char)Black;
                Buffer5( dispheight - 1 , j              ) = (char)Black;
                //
                Buffer6( i              , displength     ) = (char)Black;
                Buffer6( dispheight - 1 , j              ) = (char)Black;
                }// for j
        }// for i
//-------------------- display graphic ------------------------------------
if ( display )
        {
        BlockDisplay( buffer , dispheight, displength,     0         , 0             , 0 );
        BlockDisplay( buffer2, dispheight, displength,     0         , displength    , 0 );
        BlockDisplay( buffer6, dispheight, displength,     0         , 2 * displength, 0 );
        BlockDisplay( buffer3, dispheight, displength,     dispheight, 0             , 0 );
        BlockDisplay( buffer4, dispheight, displength,     dispheight, displength    , 0 );
        BlockDisplay( buffer5, dispheight, displength,     dispheight, 2 * displength, 0 );
        }
//----------- save graphic as PNG -----------------------------------------
if ( PNGs )
        {
        // copy buffers in big buffer
        for( i = 0 ; i < dispheight; i++ )
                {
                for( j = 0; j < displength; j++ )
                        {
                        BufferX( i, j ) = Buffer( i, j ); // mesh
                        BufferX( i, j + displength ) = Buffer2( i, j ); // growth
                        BufferX( i, j + 2 * displength ) = Buffer6( i, j ); // white, to add legend
                        //
                        BufferX( i + dispheight, j ) = Buffer3( i, j ); // exx
                        BufferX( i + dispheight, j + displength ) = Buffer4( i, j ); // eyy
                        BufferX( i + dispheight, j + 2 * displength ) = Buffer5( i, j ); // tau
                        }
                }
        BlockPNG( bufferX, 2 * dispheight, 3 * displength, 0 );
        ClosePNG();
        }
}// void Display();
#undef Buffer
#undef Buffer2
#undef Buffer3
#undef Buffer4
#undef BufferX
#undef Black
#undef White
