# Supplementary material for: Discrete mechanical growth model for plant tissue
Source: PLoS One. 2019 Aug 12;14(8):e0221059. doi: 10.1371/journal.pone.0221059 (PMC6690522; doi:10.1371/journal.pone.0221059)
Supplement: S1 File — The model was implemented using the C++ programming language. The software uses the Intel threading building blocks (TBB) runtime library as a parallelization environment (available in open source from http://www.intel.com/software/products/tbb/), and for visualization the CASH library from Rob J. de Boer and Alex D. Staritsky (available in open source from http://theory.bio.uu.nl/rdb/software.html). (ZIP) [file pone.0221059.s001.zip › CODE/establishturgorpressure.h]

if ( savestate ) 
        {
        if ( hydrstatpress < ( turgorpressure ) )
                {
                hydrstatpress = hydrstatpress + 0.01e0 * ht;
                std::cout << "hydrostatic pressure = " << hydrstatpress << std::endl;
                }
        else if ( ( savedforturgor != 1 ) &&
                  ( savestate )
                )
                {
                #include "savestate.h"
                savedforturgor = 1;
                exit(1);
                }
        }
