# Supplementary material for: Discrete mechanical growth model for plant tissue
Source: PLoS One. 2019 Aug 12;14(8):e0221059. doi: 10.1371/journal.pone.0221059 (PMC6690522; doi:10.1371/journal.pone.0221059)
Supplement: S1 File — The model was implemented using the C++ programming language. The software uses the Intel threading building blocks (TBB) runtime library as a parallelization environment (available in open source from http://www.intel.com/software/products/tbb/), and for visualization the CASH library from Rob J. de Boer and Alex D. Staritsky (available in open source from http://theory.bio.uu.nl/rdb/software.html). (ZIP) [file pone.0221059.s001.zip › CODE/finaloutput.h]

// current date/time based on current system
now = time(0);
// convert now to string form
dt = ctime(&now);
//
std::cout << "----------------------------------------------------------" << std::endl;
std::cout << "The local date and time is: " << dt;
// stop timer
tick_count t1 = tick_count::now();
// calculate duration (wall clock) of simulation:
tick_count::interval_t duration = (t1-t0);
//
std::cout << "----------------------------------------------------------" << std::endl;
std::cout << "Duration of this simulation was: " << duration.seconds() << " s" << std::endl;
//
std::cout << "----------------------------------------------------------" << std::endl;
std::cout << "----------- DONE! THANK YOU! HAVE A NICE DAY! ------------" << std::endl;
std::cout << "----------------------------------------------------------" << std::endl;
