# Supplementary material for: Discrete mechanical growth model for plant tissue
Source: PLoS One. 2019 Aug 12;14(8):e0221059. doi: 10.1371/journal.pone.0221059 (PMC6690522; doi:10.1371/journal.pone.0221059)
Supplement: S1 File — The model was implemented using the C++ programming language. The software uses the Intel threading building blocks (TBB) runtime library as a parallelization environment (available in open source from http://www.intel.com/software/products/tbb/), and for visualization the CASH library from Rob J. de Boer and Alex D. Staritsky (available in open source from http://theory.bio.uu.nl/rdb/software.html). (ZIP) [file pone.0221059.s001.zip › CODE/firstmechanicalstep.h]

// calculate forces
// parallel
if ( parallel )
        {
        Parallelmechanicfirststep( Nmp, x, y, vx, vy, Fx, Fy, Nneig, Maxneig,
                                   damping, distneig,
                                   horizontalcellwall, verticalcellwall,
                                   stiffnessscalingcellwall, loadstate,
                                   loosencellwalls, loosenarray,
                                   looseningscale, hydrstatpress,
                                   angularsprings, Epot, r, Fxcounterh,
                                   Fycounterh, Fxcounterv, Fycounterv,
                                   Fxangle11, Fyangle11, Fxangle12, Fyangle12,
                                   Fxangle21, Fyangle21, Fxangle22, Fyangle22,
                                   Fxangle31, Fyangle31, Fxangle32, Fyangle32,
                                   Fxangle41, Fyangle41, Fxangle42, Fyangle42,
                                   Fx180angle11, Fy180angle11, Fx180angle12,
                                   Fy180angle12, Fx180angle21, Fy180angle21,
                                   Fx180angle22, Fy180angle22, Fx180angle31,
                                   Fy180angle31, Fx180angle32, Fy180angle32,
                                   Fx180angle41, Fy180angle41, Fx180angle42,
                                   Fy180angle42, lambda, mu, areaperspring,
                                   meanstrain, meanr, alpha
                                 );
        }
else
        {
        #include "serialmechanicfirststep.h"
        }
// make displacement
for ( int i = 0; i < *Nmp; i++ )
        {
        //---------------------------------------------------
        //---------- switch off border condition tag --------        
        //---------------------------------------------------
        staticpoint = 0;
        //
        Fx[ i ] =  Fx[ i ] +
                   Fxcounterh[ i ] +
                   Fxcounterv[ i ] +
                   // angular
                   Fxangle11[ i ] +
                   Fxangle12[ i ] +
                   Fxangle21[ i ] +
                   Fxangle22[ i ] +
                   Fxangle31[ i ] +
                   Fxangle32[ i ] +
                   Fxangle41[ i ] +
                   Fxangle42[ i ] +
                   // angular 180
                   Fx180angle11[ i ] +
                   Fx180angle12[ i ] +
                   Fx180angle21[ i ] +
                   Fx180angle22[ i ] +
                   Fx180angle31[ i ] +
                   Fx180angle32[ i ] +
                   Fx180angle41[ i ] +
                   Fx180angle42[ i ];
        Fy[ i ] =  Fy[ i ] +
                   Fycounterh[ i ] +
                   Fycounterv[ i ] +
                   // angular
                   Fyangle11[ i ] +
                   Fyangle12[ i ] +
                   Fyangle21[ i ] +
                   Fyangle22[ i ] +
                   Fyangle31[ i ] +
                   Fyangle32[ i ] +
                   Fyangle41[ i ] +
                   Fyangle42[ i ] +
                   // angular
                   Fy180angle11[ i ] +
                   Fy180angle12[ i ] +
                   Fy180angle21[ i ] +
                   Fy180angle22[ i ] +
                   Fy180angle31[ i ] +
                   Fy180angle32[ i ] +
                   Fy180angle41[ i ] +
                   Fy180angle42[ i ];
        //---------------------------------------------------
        //---------- mechbordcondition ----------------------
        //---------------------------------------------------
        #include "mechbordcondition.h"
        //---------------------------------------------------
        //---------- calc upper limit of absolute force ----
        //---------------------------------------------------
        if ( staticpoint == 0 ) // in all dimensions freely moving point
                {
                if ( *( Fx + i ) < 0.e0 )
                        {
                        absforce = -1.e0 * *( Fx + i );
                        }
                else
                        {
                        absforce = *( Fx + i );
                        }
                if ( *( Fy + i ) < 0.e0 )
                        {
                        absforce = absforce + -1.e0 * *( Fy + i );
                        }
                else
                        {
                        absforce = absforce + *( Fy + i );
                        }
                if ( maxabsforce < absforce )
                        {
                        maxabsforce = absforce;
                        }
                }
        if ( staticpoint == 2 )
                {
                if ( *( Fy + i ) < 0.e0 )
                        {
                        absforce = -1.e0 * *( Fy + i );
                        }
                else
                        {
                        absforce = *( Fy + i );
                        }
                if ( maxabsforce < absforce )
                        {
                        maxabsforce = absforce;
                        }
                }
        if ( staticpoint == 3 )
                {
                if ( *( Fx + i ) < 0.e0 )
                        {
                        absforce = -1.e0 * *( Fx + i );
                        }
                else
                        {
                        absforce = *( Fx + i );
                        }
                if ( maxabsforce < absforce )
                        {
                        maxabsforce = absforce;
                        }
                }
        //---------------------------------------------------
        //---------- calculate sum of absolute forces -------
        //---------------------------------------------------
        if ( output2 )
                {       
                if ( staticpoint == 0 ) // in all dimensions freely moving point
                        {
                        if ( *( Fx + i ) < 0.e0 )
                                {
                                checksumofforce = checksumofforce - 
                                                  *( Fx + i );
                                }
                        else
                                {
                                checksumofforce = checksumofforce + 
                                                  *( Fx + i );
                                } 
                        if ( *( Fy + i ) < 0.e0 )
                                {
                                checksumofforce = checksumofforce - 
                                                  *( Fy + i );
                                }
                        else
                                {
                                checksumofforce = checksumofforce + 
                                                  *( Fy + i );
                                } 
                        }
                else if ( staticpoint == 2 )
                        {
                        if ( *( Fy + i ) < 0.e0 )
                                {
                                checksumofforce = checksumofforce - 
                                                  *( Fy + i );
                                }
                        else
                                {
                                checksumofforce = checksumofforce + 
                                                  *( Fy + i );
                                } 
                        }
                else if ( staticpoint == 3 )
                        {
                        if ( *( Fx + i ) < 0.e0 )
                                {
                                checksumofforce = checksumofforce - 
                                                  *( Fx + i );
                                }
                        else
                                {
                                checksumofforce = checksumofforce + 
                                                  *( Fx + i );
                                } 
                        }
                }
        //---------------------------------------------------
        //---------- calculate displacement -----------------
        //---------- position old for very first time loop --
        //---------------------------------------------------
        if ( t == 0.e0 )
                {
                if ( step == 0 )
                        {
                        *( xold + i ) = *( x + i );
                        *( yold + i ) = *( y + i );
                        }
                }
        if ( t != 0.e0 ) // Verlet step if not very first step
                {
                *( xnew + i ) = 0.e0;
                *( ynew + i ) = 0.e0;
                if ( staticpoint == 0 ) // in all dimensions freely moving point
                        {
                        *( xnew + i ) = 2.e0 * ( *( x + i ) ) - *( xold + i ) 
                                        + ( *( Fx + i ) / *( m + i ) ) * mt2;
                        *( ynew + i ) = 2.e0 * ( *( y + i ) ) - *( yold + i ) 
                                        + ( *( Fy + i ) / *( m + i ) ) * mt2;
                        }
                else if ( staticpoint == 1 ) // border condition met
                        {
                        *( xnew + i ) = *( x + i );    
                        *( ynew + i ) = *( y + i );
                        }
                else if ( staticpoint == 2 )
                        {
                        *( xnew + i ) = *( x + i );
                        *( ynew + i ) = 2.e0 * ( *( y + i ) ) - *( yold + i ) 
                                        + ( *( Fy + i ) / *( m + i ) ) * mt2;
                        }
                else if ( staticpoint == 3 )
                        {
                        *( xnew + i ) = 2.e0 * ( *( x + i ) ) - *( xold + i ) 
                                        + ( *( Fx + i ) / *( m + i ) ) * mt2;
                        *( ynew + i ) = *( y + i );
                        }
                }
        else // displacement for the initial timestep ( Taylor 2nd order )
                {
                if ( staticpoint == 0 ) // in all dimensions freely moving point
                        {
                        *( xnew + i ) = *( x + i ) + 
                                        ( 0.5e0 * ( *( Fx + i ) / 
                                                    *( m + i ) ) * mt2 );
                        *( ynew + i ) = *( y + i ) + 
                                        ( 0.5e0 * ( * ( Fy + i ) / 
                                                    *( m + i ) ) * mt2 );
                        }
                else if ( staticpoint == 1 ) // border condition met
                        {
                        *( xnew + i ) = *( x + i ); 
                        *( ynew + i ) = *( y + i );
                        }
                else if ( staticpoint == 2 ) // border condition met
                                             // -> point moves only in
                                             // vertical direction
                        {
                        *( xnew + i ) = *( x + i );
                        *( ynew + i ) = *( y + i ) + 
                                        ( 0.5e0 * ( * ( Fy + i ) / 
                                                    *( m + i ) ) * mt2 );
                        }
                else if ( staticpoint == 3 ) // border condition met
                        {
                        *( xnew + i ) = *( x + i ) + 
                                        ( 0.5e0 * ( *( Fx + i ) / 
                                                    *( m + i ) ) * mt2 );
                        *( ynew + i ) = *( y + i );
                        }
                }
        //---------------------------------------------------
        //---------- update position ------------------------
        //---------------------------------------------------
        *( xold + i ) = *( x + i ); 
        *( yold + i ) = *( y + i );    
        *( x + i ) = *( xnew + i );
        *( y + i ) = *( ynew + i );
        //---------------------------------------------------
        //---------- calculate velocity ---------------------
        //---------------------------------------------------
        if ( staticpoint == 0 ) // in all dimensions freely moving point
                {
                *( vx + i ) = ( *( x + i ) - *( xold + i ) ) / mt;
                *( vy + i ) = ( *( y + i ) - *( yold + i ) ) / mt;
                }
        else if ( staticpoint == 1 )
                {
                *( vx + i ) = 0.e0; 
                *( vy + i ) = 0.e0;
                }
        else if ( staticpoint == 2 )
                {
                *( vx + i ) = 0.e0;
                *( vy + i ) = ( *( y + i ) - *( yold + i ) ) / mt;
                }
        else if ( staticpoint == 3 )
                {
                *( vx + i ) = ( *( x + i ) - *( xold + i ) ) / mt;
                *( vy + i ) = 0.e0;
                }
        //-----------------------------------------------------------------
        //---------- calculate kinetic and potential energy ---------------        
        //-----------------------------------------------------------------
        if ( output2 )
                {
                totalkinenergy = totalkinenergy +
                                 0.5e0 * *( m + i ) * vx[ i ] * vx[ i ] +
                                                      vy[ i ] * vy[ i ];
                *potenergy = *potenergy + *( Epot + i );
                *( Epot + i ) = 0.e0;
                checksumofposx = checksumofposx + *( x + i );
                checksumofposy = checksumofposy + *( y + i );
                } 
        //---------------------------------------------------
        //---------- set forces zero for new timestep ------- 
        //---------------------------------------------------
        *( Fx + i ) = 0.e0;
        Fxcounterh[ i ] = 0.e0;
        Fxcounterv[ i ] = 0.e0;
        // angular
        Fxangle11[ i ] = 0.e0;
        Fxangle12[ i ] = 0.e0;
        Fxangle21[ i ] = 0.e0;
        Fxangle22[ i ] = 0.e0;
        Fxangle31[ i ] = 0.e0;
        Fxangle32[ i ] = 0.e0;
        Fxangle41[ i ] = 0.e0;
        Fxangle42[ i ] = 0.e0;
        //
        Fx180angle11[ i ] = 0.e0;
        Fx180angle12[ i ] = 0.e0;
        Fx180angle21[ i ] = 0.e0;
        Fx180angle22[ i ] = 0.e0;
        Fx180angle31[ i ] = 0.e0;
        Fx180angle32[ i ] = 0.e0;
        Fx180angle41[ i ] = 0.e0;
        Fx180angle42[ i ] = 0.e0;
        // 
        *( Fy + i ) = 0.e0;
        Fycounterh[ i ] = 0.e0;
        Fycounterv[ i ] = 0.e0;
        // angular
        Fyangle11[ i ] = 0.e0;
        Fyangle12[ i ] = 0.e0;
        Fyangle21[ i ] = 0.e0;
        Fyangle22[ i ] = 0.e0;
        Fyangle31[ i ] = 0.e0;
        Fyangle32[ i ] = 0.e0;
        Fyangle41[ i ] = 0.e0;
        Fyangle42[ i ] = 0.e0;
        //
        Fy180angle11[ i ] = 0.e0;
        Fy180angle12[ i ] = 0.e0;
        Fy180angle21[ i ] = 0.e0;
        Fy180angle22[ i ] = 0.e0;
        Fy180angle31[ i ] = 0.e0;
        Fy180angle32[ i ] = 0.e0;
        Fy180angle41[ i ] = 0.e0;
        Fy180angle42[ i ] = 0.e0;
        }// for i
//------------------ output ------------------------------
if ( output2 )
        {
        checksumofforce = checksumofforce / *Nmp;
        checksumofposx = checksumofposx / *Nmp;
        checksumofposy = checksumofposy / *Nmp;
        std::cout << " step: " << step
                  << " forces: " << checksumofforce << " maxabsforce: "
                  << maxabsforce << " x: " << checksumofposx << " y: "
                  << checksumofposy << " Epot: " << *potenergy << "  Ekin: "
                  << totalkinenergy << std::endl;
        checksumofposx  = 0.e0;
        checksumofposy  = 0.e0;
        *potenergy = 0.e0;
        checksumofforceold = checksumofforce;
        }
step++; 
