# Supplementary material for: Discrete mechanical growth model for plant tissue
Source: PLoS One. 2019 Aug 12;14(8):e0221059. doi: 10.1371/journal.pone.0221059 (PMC6690522; doi:10.1371/journal.pone.0221059)
Supplement: S1 File — The model was implemented using the C++ programming language. The software uses the Intel threading building blocks (TBB) runtime library as a parallelization environment (available in open source from http://www.intel.com/software/products/tbb/), and for visualization the CASH library from Rob J. de Boer and Alex D. Staritsky (available in open source from http://theory.bio.uu.nl/rdb/software.html). (ZIP) [file pone.0221059.s001.zip › CODE/firstparallelmechanicsstep.h]

// initialization
double   f [ 4 ]; // quick force array
f[ 0 ] = 0.e0; 
f[ 1 ] = 0.e0; 
f[ 2 ] = 0.e0; 
f[ 3 ] = 0.e0; 
//
int nr1 = 0;
int nr2 = 0;
int nr3 = 0;
int nr4 = 0;
int nr5 = 0;
int nr6 = 0;
//
double x1 = 0.e0;
double x2 = 0.e0;
double x3 = 0.e0;
double x4 = 0.e0;
double x5 = 0.e0;
double x6 = 0.e0;
//
double y1 = 0.e0;
double y2 = 0.e0;
double y3 = 0.e0;
double y4 = 0.e0;
double y5 = 0.e0;
double y6 = 0.e0;
//
double det1 = 0.e0;
double det2 = 0.e0;
double det3 = 0.e0;
double det4 = 0.e0;
//
double area = 0.e0;
double dist = 0.e0;
double extforce = 0.e0;
double kspring = 0.e0;
double eqlength = 0.e0;
//
//---------------------------------------------------
//---------- scale vertical stiffness ---------------
//---------------------------------------------------
#include "calcmeanstrainandarea.h"
//---------------------------------------------------
//---------- hydrostatic force ----------------------
//---------------------------------------------------
#include "calchydrostaticforce.h"
//---------------------------------------------------
//---------- angular springs ------------------------
//---------------------------------------------------
if ( angularsprings )
        {
        #include "calcangularforce.h"
        }
//---------------------------------------------------
//---------- linear springs -------------------------
//---------------------------------------------------
#include "calcspringforce.h"
//---------------------------------------------------
//---------- damping --------------------------------
//---------------------------------------------------
*( Fx + i ) = *( Fx + i ) - damping * *( vx + i );
*( Fy + i ) = *( Fy + i ) - damping * *( vy + i );
