# Supplementary material for: Discrete mechanical growth model for plant tissue
Source: PLoS One. 2019 Aug 12;14(8):e0221059. doi: 10.1371/journal.pone.0221059 (PMC6690522; doi:10.1371/journal.pone.0221059)
Supplement: S1 File — The model was implemented using the C++ programming language. The software uses the Intel threading building blocks (TBB) runtime library as a parallelization environment (available in open source from http://www.intel.com/software/products/tbb/), and for visualization the CASH library from Rob J. de Boer and Alex D. Staritsky (available in open source from http://theory.bio.uu.nl/rdb/software.html). (ZIP) [file pone.0221059.s001.zip › CODE/firstremeshsteph.h]

                if ( outputremesh )
                        {
                        std::cout << "---------------------------------------------------------" << std::endl;
                        std::cout << "HEYO! HERE IS A SPRING ( TO THE RIGHT ) LONG@! THAT ONE: " << std::endl;
                        std::cout << "i: " << i << " right N: " << *( Nneig + i * Maxneig + 0 ) << " left: " << *( Nneig + i * Maxneig + 2 ) << std::endl;
                        std::cout << "equilibrium length        : " << *( r + i * Maxneig + 0 ) << std::endl;
                        std::cout << "spring length             : " << *( distneig + i * Maxneig + 0 ) <<  std::endl;
                        std::cout << "---------------------------------------------------------" << std::endl;
                        }
                //-----------------------------------------------------------------------------------------------
                // how many new mass points? Also up and down new neighbors?
                if ( *( Nneig + i * Maxneig + 1 ) < 0
                   )
                        {
                        newupperneighbor = 0;
                        upexistent = 0;
                        }
                else if ( *( Nneig + *( Nneig + i * Maxneig + 1 ) * Maxneig + 0 ) < 0 
                   )
                        {
                        newupperneighbor = 0;
                        upexistent = 0;
                        }
                else if ( *( Nneig + *( Nneig + * ( Nneig + i * Maxneig + 0 ) * Maxneig + 1 ) * Maxneig + 2 ) < 0
                   )
                        {
                        newupperneighbor = 0;
                        upexistent = 0;
                        }
                else if ( *( Nneig + *( Nneig + i * Maxneig + 0 ) * Maxneig + 1 ) ==
                          *( Nneig + *( Nneig + i * Maxneig + 1 ) * Maxneig + 0 )
                   )
                        {
                        newupperneighbor = 1;
                        upexistent = 0;
                        }
                else if ( *( Nneig + *( Nneig + i * Maxneig + 0 ) * Maxneig + 1 ) ==
                          *( Nneig + *( Nneig + *( Nneig + i * Maxneig + 1 ) * Maxneig + 0 ) * Maxneig + 0 )
                   )
                        {
                        // secondary mass point existent! We need just to connect it
                        newupperneighbor = 1;
                        upexistent = 1; 
                        }
                else
                        {
                        std::cout << "advanced meshing issue (1)! CRASH" << std::endl;
                        std::cout << "at: " << i << std::endl;
                        exit(1);
                        }
                //-----------------------------------------------------------------------------------------------
                if ( *( Nneig + i * Maxneig + 3 ) < 0
                   )
                        {
                        newdownneighbor = 0;
                        downexistent = 0;
                        }
                else if ( *( Nneig + *( Nneig + i * Maxneig + 3 ) * Maxneig + 0 ) < 0 
                   )
                        {
                        newdownneighbor = 0;
                        downexistent = 0;
                        }
                else if ( *( Nneig + *( Nneig + * ( Nneig + i * Maxneig + 0 ) * Maxneig + 3 ) * Maxneig + 2 ) < 0 
                   )
                        {
                        newdownneighbor = 0;
                        downexistent = 0;
                        }
                else if ( *( Nneig + *( Nneig + i * Maxneig + 0 ) * Maxneig + 3 ) ==
                          *( Nneig + *( Nneig + i * Maxneig + 3 ) * Maxneig + 0 )
                   )
                        {
                        newdownneighbor = 1;
                        downexistent = 0;
                        }
                else if ( *( Nneig + *( Nneig + i * Maxneig + 0 ) * Maxneig + 3 ) ==
                          *( Nneig + *( Nneig + *( Nneig + i * Maxneig + 3 ) * Maxneig + 0 ) * Maxneig + 0 )
                   )
                        {
                        // secondary mass point existent! We need just to connect it
                        newdownneighbor = 1;
                        downexistent = 1;
                        }
                else
                        {
                        std::cout << "advanced meshing issue (2)! CRASH" << std::endl;
                        std::cout << "at: " << i << std::endl;
                        exit(1);
                        }
                //
                if ( outputremesh )
                        {
                        std::cout << " -- how many new mass points? --" << std::endl;
                        std::cout << "upper neighbor?          :  " << newupperneighbor << std::endl;
                        std::cout << "existent?                :  " << upexistent << std::endl;
                        //
                        std::cout << "down neighbor?           :  " << newdownneighbor << std::endl;
                        std::cout << "existent?                :  " << downexistent << std::endl;
                        }
                //-----------------------------------------------------------------------------------------------
                // new mass points are added at end of 1D arrays
                // increase #mp
                nrnewmps = 1 + newdownneighbor + newupperneighbor
                             - upexistent - downexistent;
                *Nmp = *Nmp + nrnewmps;
                //
                if ( outputremesh )
                        {
                        std::cout << "#mps?                    :  " << nrnewmps << std::endl;
                        std::cout << "#existant mps?           :  " << downexistent + upexistent << std::endl;
                        std::cout << "new *Nmp                 :  " << *Nmp << std::endl;
                        std::cout << "---------------------------------------------------------" << std::endl;
                        }
                // !!!!!!!!!!!! NOTE - WE NEED TO ADD MEMORY CHECK - IF MEMORY
                // RUNS OUT, WE NEED TO SAVE, REALLOCATE ARRAYS AND BUFFER FOR
                // DISPLAY, LOAD STATE, CONTINUE SIMULATION !!!!!!!!!!!!!!!!!!!
                //
                // for now, simply crash it when Nmp is too big!
                if ( *Nmp > ( allocationmultiplier * Nmphor * Nmpver ) )
                        {
                        std::cout << "Nmp is too big! Nmp: " << *Nmp << " arrays are allocated to: " << allocationmultiplier * Nmphor * Nmpver << std::endl;
                        exit(1);
                        }
                //-----------------------------------------------------------------------------------------------
                // We use conventions:
                //
                // ( *Nmp - 1 ) is primary new mass point (dividing spring which was detected as being long)
                // 
                //
                // in case of one secondary, previously non existing mass point
                //
                // ( *Nmp - 2 ) is secondary mass point (up or down)
                //
                //
                // in case we have two secondary neighbors
                // (up and down)
                //
                //      ( *Nmp - 2 ) --> neighbor down
                //      ( *Nmp - 3 ) --> neighbor up
                //
                //-----------------------------------------------------------------------------------------------
                // mass of new mass points
                for ( int l = 1; l < ( nrnewmps + 1 ); l++ )
                        {
                        *( m + ( *Nmp - l ) ) = *( m + i );
                        }
                //
                if ( outputremesh )
                        {
                        for ( int l = 1; l < ( nrnewmps + 1 ); l++ )
                                {
                                std::cout << "masses                   :  " << ( *Nmp - l ) << "    " << *( m + ( *Nmp - l ) ) << std::endl;
                                }
                        std::cout << "---------------------------------------------------------" << std::endl;
                        }
                //-----------------------------------------------------------------------------------------------
                // coordinates of new mass points
                // mass point of primary dividing spring
                *( x + ( *Nmp - 1 ) ) = ( *( x + i ) + *( x + *( Nneig + i * Maxneig + 0 ) ) ) / 2.e0;
                *( y + ( *Nmp - 1 ) ) = ( *( y + i ) + *( y + *( Nneig + i * Maxneig + 0 ) ) ) / 2.e0;
                // old coordinates set to new ones
                *( xold + ( *Nmp - 1 ) ) = *( x + ( *Nmp - 1 ) ); 
                *( yold + ( *Nmp - 1 ) ) = *( y + ( *Nmp - 1 ) );                
                //
                if ( nrnewmps == 2 )
                        {
                        if ( ( newdownneighbor ) &&
                             ( !downexistent )
                           )
                                {
                                *( x + ( *Nmp - 2 ) ) = ( *( x + *( Nneig + i * Maxneig + 3 ) ) +
                                                          *( x + *( Nneig + *( Nneig + i * Maxneig + 3 ) * Maxneig + 0 ) )
                                                        ) / 2.e0;
                                *( y + ( *Nmp - 2 ) ) = ( *( y + *( Nneig + i * Maxneig + 3 ) ) +
                                                          *( y + *( Nneig + *( Nneig + i * Maxneig + 3 ) * Maxneig + 0 ) )
                                                        ) / 2.e0;
                                *( xold + ( *Nmp - 2 ) ) = *( x + ( *Nmp - 2 ) ); 
                                *( yold + ( *Nmp - 2 ) ) = *( y + ( *Nmp - 2 ) );                
                                }
                        //        
                        if ( ( newupperneighbor ) &&
                             ( !upexistent )
                           )
                                {
                                *( x + ( *Nmp - 2 ) ) = ( *( x + *( Nneig + i * Maxneig + 1 ) ) +
                                                          *( x + *( Nneig + *( Nneig + i * Maxneig + 1 ) * Maxneig + 0 ) )
                                                        ) / 2.e0;
                                *( y + ( *Nmp - 2 ) ) = ( *( y + *( Nneig + i * Maxneig + 1 ) ) +
                                                          *( y + *( Nneig + *( Nneig + i * Maxneig + 1 ) * Maxneig + 0 ) )
                                                        ) / 2.e0;
                                *( xold + ( *Nmp - 2 ) ) = *( x + ( *Nmp - 2 ) ); 
                                *( yold + ( *Nmp - 2 ) ) = *( y + ( *Nmp - 2 ) );                
                                }
                        }
                if ( nrnewmps == 3 )
                        {
                        // neighbor down
                        *( x + ( *Nmp - 2 ) ) = ( *( x + *( Nneig + i * Maxneig + 3 ) ) +
                                                  *( x + *( Nneig + *( Nneig + i * Maxneig + 3 ) * Maxneig + 0 ) )
                                                ) / 2.e0;
                        *( y + ( *Nmp - 2 ) ) = ( *( y + *( Nneig + i * Maxneig + 3 ) ) +
                                                  *( y + *( Nneig + *( Nneig + i * Maxneig + 3 ) * Maxneig + 0 ) )
                                                ) / 2.e0;
                        *( xold + ( *Nmp - 2 ) ) = *( x + ( *Nmp - 2 ) ); 
                        *( yold + ( *Nmp - 2 ) ) = *( y + ( *Nmp - 2 ) );                
                        // neighbor up
                        *( x + ( *Nmp - 3 ) ) = ( *( x + *( Nneig + i * Maxneig + 1 ) ) +
                                                  *( x + *( Nneig + *( Nneig + i * Maxneig + 1 ) * Maxneig + 0 ) )
                                                ) / 2.e0;
                        *( y + ( *Nmp - 3 ) ) = ( *( y + *( Nneig + i * Maxneig + 1 ) ) +
                                                  *( y + *( Nneig + *( Nneig + i * Maxneig + 1 ) * Maxneig + 0 ) )
                                                ) / 2.e0;
                        *( xold + ( *Nmp - 3 ) ) = *( x + ( *Nmp - 3 ) ); 
                        *( yold + ( *Nmp - 3 ) ) = *( y + ( *Nmp - 3 ) );                
                        }
                //
                if ( outputremesh )
                        {
                        std::cout << "-- coordinates --" << std::endl;
                        std::cout << "--- Nmp - 1 ---" << std::endl;
                        std::cout << "x                        :  " << *( x + ( *Nmp - 1 ) ) << std::endl;
                        std::cout << "y                        :  " << *( y + ( *Nmp - 1 ) ) << std::endl;
                        if ( nrnewmps > 1 )
                                {
                                std::cout << "--- Nmp - 2 ---" << std::endl;
                                std::cout << "x                        :  " << *( x + ( *Nmp - 2 ) ) << std::endl;
                                std::cout << "y                        :  " << *( y + ( *Nmp - 2 ) ) << std::endl;
                                }
                        if ( nrnewmps == 3 )
                                {
                                std::cout << "--- Nmp - 3 ---" << std::endl;
                                std::cout << "x                        :  " << *( x + ( *Nmp - 3 ) ) << std::endl;
                                std::cout << "y                        :  " << *( y + ( *Nmp - 3 ) ) << std::endl;
                                }
                        }
                //-----------------------------------------------------------------------------------------------
                // velocities of new mass point
                //-- primary --
                *( vx + ( *Nmp - 1 ) ) = *( vx + i ); 
                *( vy + ( *Nmp - 1 ) ) = *( vy + i );
                //
                //-- secondary --
                if ( nrnewmps > 1 )
                        {
                        *( vx + ( *Nmp - 2 ) ) = *( vx + i ); 
                        *( vy + ( *Nmp - 2 ) ) = *( vy + i );
                        }
                if ( nrnewmps == 3 )
                        {
                        *( vx + ( *Nmp - 3 ) ) = *( vx + i ); 
                        *( vy + ( *Nmp - 3 ) ) = *( vy + i );
                        }
                //
                if ( outputremesh )
                        {
                        std::cout << "-- velocities --" << std::endl;
                        std::cout << "- Nmp - 1 -" << std::endl;
                        std::cout << "vx                       :  " << *( vx + ( *Nmp - 1 ) ) << std::endl;
                        std::cout << "vy                       :  " << *( vy + ( *Nmp - 1 ) ) << std::endl;
                        if ( nrnewmps > 1 )
                                {
                                std::cout << "- Nmp - 2 -" << std::endl;
                                std::cout << "vx                       :  " << *( vx + ( *Nmp - 2 ) ) << std::endl;
                                std::cout << "vy                       :  " << *( vy + ( *Nmp - 2 ) ) << std::endl;
                                }
                        if ( nrnewmps == 3 )
                                {
                                std::cout << "- Nmp - 3 -" << std::endl;
                                std::cout << "vx                       :  " << *( vx + ( *Nmp - 3 ) ) << std::endl;
                                std::cout << "vy                       :  " << *( vy + ( *Nmp - 3 ) ) << std::endl;
                                }
                        std::cout << "---------------------------------------------------------" << std::endl;
                        }
                //-----------------------------------------------------------------------------------------------
                // tag new neighborhood - of new mass points
                //-- primary mass point --
                *( Nneig + ( *Nmp - 1 ) * Maxneig + 0 ) = *( Nneig + i * Maxneig + 0 );
                //
                if ( nrnewmps < 3 )
                        {
                        if ( ( newdownneighbor ) &&
                             ( !downexistent )
                           )
                                {
                                *( Nneig + ( *Nmp - 1 ) * Maxneig + 3 ) = *Nmp - 2;
                                }
                        else if ( ( newdownneighbor ) &&
                                  ( downexistent )
                           )
                                {
                                *( Nneig + ( *Nmp - 1 ) * Maxneig + 3 ) = *( Nneig + *( Nneig + i * Maxneig + 3 ) * Maxneig + 0 );
                                }
                        else
                                {
                                if ( Nneig[ i * Maxneig + 3 ] == -1 )
                                        {
                                        *( Nneig + ( *Nmp - 1 ) * Maxneig + 3 ) = -1;
                                        }
                                else
                                        {
                                        *( Nneig + ( *Nmp - 1 ) * Maxneig + 3 ) = -2;
                                        //increase #newloosemp and add loose mp to array newloosemp
                                        *Nnewloosemp = *Nnewloosemp + 1;
                                        newloosemp[ *Nnewloosemp - 1 ] = ( *Nmp - 1 );
                                        }
                                }
                        //
                        if ( ( newupperneighbor ) &&
                             ( !upexistent )
                           )
                                {
                                *( Nneig + ( *Nmp - 1 ) * Maxneig + 1 ) = *Nmp - 2;
                                }
                        else if ( ( newupperneighbor ) &&
                                  ( upexistent )
                           )
                                {
                                *( Nneig + ( *Nmp - 1 ) * Maxneig + 1 ) = *( Nneig + *( Nneig + i * Maxneig + 1 ) * Maxneig + 0 );
                                }
                        else
                                {
                                if ( Nneig[ i * Maxneig + 1 ] == -1 )
                                        {
                                        *( Nneig + ( *Nmp - 1 ) * Maxneig + 1 ) = -1;
                                        }
                                else
                                        {
                                        *( Nneig + ( *Nmp - 1 ) * Maxneig + 1 ) = -2;
                                        //increase #newloosemp and add loose mp to array newloosemp
                                        *Nnewloosemp = *Nnewloosemp + 1;
                                        newloosemp[ *Nnewloosemp - 1 ] = ( *Nmp - 1 );
                                        }
                                }
                        }
                if ( nrnewmps == 3 )
                        {
                        *( Nneig + ( *Nmp - 1 ) * Maxneig + 1 ) = *Nmp - 3;
                        *( Nneig + ( *Nmp - 1 ) * Maxneig + 3 ) = *Nmp - 2;
                        }
                *( Nneig + ( *Nmp - 1 ) * Maxneig + 2 ) = i; 
                //-- secondary neighbors --
                if ( nrnewmps < 3 )
                        {
                          // down neighbor
                          if ( ( newdownneighbor ) &&
                             ( !downexistent )
                           )
                                {
                                *( Nneig + ( *Nmp - 2 ) * Maxneig + 0 ) = *( Nneig + *( Nneig + i * Maxneig + 3 ) * Maxneig + 0 );
                                *( Nneig + ( *Nmp - 2 ) * Maxneig + 1 ) = *Nmp - 1; 
                                *( Nneig + ( *Nmp - 2 ) * Maxneig + 2 ) = *( Nneig + i * Maxneig + 3 ); 
                                if ( *( Nneig + *( Nneig + i * Maxneig + 3 ) * Maxneig + 3 ) == -1 )
                                        {// check if secondary mass point is at border
                                        *( Nneig + ( *Nmp - 2 ) * Maxneig + 3 ) = -1; 
                                        }
                                else
                                        {
                                        *( Nneig + ( *Nmp - 2 ) * Maxneig + 3 ) = -2;
                                        //increase #newloosemp and add loose mp to array newloosemp
                                        *Nnewloosemp = *Nnewloosemp + 1;
                                        newloosemp[ *Nnewloosemp - 1 ] = ( *Nmp - 2 );
                                        }
                                }
                        if ( ( newdownneighbor ) &&
                             ( downexistent )
                           )
                                {
                                *( Nneig + *( Nneig + ( *Nmp - 1 ) * Maxneig + 3 ) * Maxneig + 1 ) = *Nmp - 1;
                                // note: only the upper neighbor changes
                                } 
                        //
                        // up neighbor
                        if ( ( newupperneighbor ) &&
                             ( !upexistent )
                           )
                                {
                                *( Nneig + ( *Nmp - 2 ) * Maxneig + 0 ) = *( Nneig + *( Nneig + i * Maxneig + 1 ) * Maxneig + 0 );
                                if ( *( Nneig + *( Nneig + i * Maxneig + 1 ) * Maxneig + 1 ) == -1 )
                                        {// check if secondary mass point is at border
                                        *( Nneig + ( *Nmp - 2 ) * Maxneig + 1 ) = -1; 
                                        }
                                else
                                        {
                                        *( Nneig + ( *Nmp - 2 ) * Maxneig + 1 ) = -2; 
                                        //increase #newloosemp and add loose mp to array newloosemp
                                        *Nnewloosemp = *Nnewloosemp + 1;
                                        newloosemp[ *Nnewloosemp - 1 ] = ( *Nmp - 2 );
                                        }
                                *( Nneig + ( *Nmp - 2 ) * Maxneig + 2 ) = *( Nneig + i * Maxneig + 1 ); 
                                *( Nneig + ( *Nmp - 2 ) * Maxneig + 3 ) = *Nmp - 1; 
                                }
                        if ( ( newupperneighbor ) &&
                             ( upexistent )
                           )
                                {
                                *( Nneig + *( Nneig + ( *Nmp - 1 ) * Maxneig + 1 ) * Maxneig + 3 ) = *Nmp - 1;
                                // note: only the upper neighbor changes
                                }
                        }
                if ( nrnewmps == 3 )
                        {
                        // neighbor down
                        *( Nneig + ( *Nmp - 2 ) * Maxneig + 0 ) = *( Nneig + *( Nneig + i * Maxneig + 3 ) * Maxneig + 0 );
                        *( Nneig + ( *Nmp - 2 ) * Maxneig + 1 ) = *Nmp - 1; 
                        *( Nneig + ( *Nmp - 2 ) * Maxneig + 2 ) = *( Nneig + i * Maxneig + 3 ); 
                        if ( *( Nneig + *( Nneig + i * Maxneig + 3 ) * Maxneig + 3 ) == -1 )
                                {// check if secondary mass point is at border
                                *( Nneig + ( *Nmp - 2 ) * Maxneig + 3 ) = -1; 
                                }
                        else
                                {
                                *( Nneig + ( *Nmp - 2 ) * Maxneig + 3 ) = -2;
                                //increase #newloosemp and add loose mp to array newloosemp
                                *Nnewloosemp = *Nnewloosemp + 1;
                                newloosemp[ *Nnewloosemp - 1 ] = ( *Nmp - 2 );
                                }
                        // neighbor up
                        *( Nneig + ( *Nmp - 3 ) * Maxneig + 0 ) = *( Nneig + *( Nneig + i * Maxneig + 1 ) * Maxneig + 0 );
                        if ( *( Nneig + *( Nneig + i * Maxneig + 1 ) * Maxneig + 1 ) == -1 )
                                {// check if secondary mass point is at border
                                *( Nneig + ( *Nmp - 3 ) * Maxneig + 1 ) = -1; 
                                }
                        else
                                {
                                *( Nneig + ( *Nmp - 3 ) * Maxneig + 1 ) = -2; 
                                //increase #newloosemp and add loose mp to array newloosemp
                                *Nnewloosemp = *Nnewloosemp + 1;
                                newloosemp[ *Nnewloosemp - 1 ] = ( *Nmp - 3 );
                                }
                        *( Nneig + ( *Nmp - 3 ) * Maxneig + 2 ) = *( Nneig + i * Maxneig + 1 ); 
                        *( Nneig + ( *Nmp - 3 ) * Maxneig + 3 ) = *Nmp - 1; 
                        }
                //-----------------------------------------------------------------------------------------------
                // tag new neighborhoods - old mass points
                //-- horizontal --
                *( Nneig + *( Nneig + i * Maxneig + 0 ) * Maxneig + 2 ) = ( *Nmp - 1 ); // new left neighbor of old right neighbor of i
                *( Nneig + i * Maxneig + 0 ) = ( *Nmp - 1 );    // new right neighbor of mass point i
                if ( nrnewmps < 3 )
                        {// note: when secondary neighbor is already existent, then their neighborhoods are already set
                        if ( ( newdownneighbor ) &&
                             ( !downexistent )
                           )
                                {
                                // new left neighbor
                                *( Nneig + *( Nneig + ( *Nmp - 2 ) * Maxneig +  0 ) * Maxneig + 2 ) = ( *Nmp - 2 );
                                // new right neighbor
                                *( Nneig + *( Nneig + i * Maxneig + 3 ) * Maxneig + 0 ) = ( *Nmp - 2 );
                                }
                        if ( ( newupperneighbor ) &&
                             ( !upexistent )
                           )
                                {
                                  // new left neighbor
                                  *( Nneig + *( Nneig + ( *Nmp - 2 ) * Maxneig +  0 ) * Maxneig + 2 ) = ( *Nmp - 2 );
                                // new right neighbor
                                *( Nneig + *( Nneig + i * Maxneig + 1 ) * Maxneig + 0 ) = ( *Nmp - 2 );
                                }
                        }
                if ( nrnewmps == 3 )
                        {
                        // neighbor up
                        // new left neighbor
                        *( Nneig + *( Nneig + ( *Nmp - 2 ) * Maxneig +  0 ) * Maxneig + 2 ) = ( *Nmp - 2 );
                        // new right neighbor
                        *( Nneig + *( Nneig + ( *Nmp - 2 ) * Maxneig + 2 ) * Maxneig + 0 ) = ( *Nmp - 2 );
                        // is there a down neighbor without upper neighbor? Think about all cases! Implement!
                        // new left neighbor
                        *( Nneig + *( Nneig + ( *Nmp - 3 ) * Maxneig + 0 ) * Maxneig + 2 ) = ( *Nmp - 3 );
                        *( Nneig + *( Nneig + ( *Nmp - 3 ) * Maxneig + 2 ) * Maxneig + 0 ) = ( *Nmp - 3 );
                        }
                //
                if ( outputremesh )
                        {
                        std::cout << "-- in remeshing long right spring: # of new loose mps -- :  " << *Nnewloosemp << std::endl;
                        std::cout << "-- those: " << std::endl;
                        for ( int yy = 0; yy < *Nnewloosemp; yy++ )
                                {
                                std:: cout << newloosemp[ yy ] << ", " << std::endl;
                                }
                        //        
                        std::cout << "-- neighborhood of new mass points --" << std::endl;
                        std::cout << "-- \"primar\": ( *Nmp - 1 ) -- Nr.: " << *Nmp - 1 << std::endl;
                        //
                        std::cout << "right neighbor           :  " << *( Nneig + ( *Nmp - 1 ) * Maxneig + 0 ) << std::endl;
                        std::cout << "up    neighbor           :  " << *( Nneig + ( *Nmp - 1 ) * Maxneig + 1 ) << std::endl;
                        std::cout << "left  neighbor           :  " << *( Nneig + ( *Nmp - 1 ) * Maxneig + 2 ) << std::endl;
                        std::cout << "down  neighbor           :  " << *( Nneig + ( *Nmp - 1 ) * Maxneig + 3 ) << std::endl;
                        if ( nrnewmps < 3 )
                                {
                                if ( ( newdownneighbor ) &&
                                     ( !downexistent )
                                   )
                                        {
                                        std::cout << "-- \"neighbor down\" ( *Nmp - 2 ) -- Nr.: " << ( *Nmp - 2 ) << std::endl;
                                        }
                                if ( ( newupperneighbor ) &&
                                     ( !upexistent )
                                   )
                                        {
                                        std::cout << "-- \"neighbor up\" ( *Nmp - 2 ) -- Nr.: " << ( *Nmp - 2 ) << std::endl;
                                        }
                                std::cout << "right neighbor           :  " << *( Nneig + ( *Nmp - 2 ) * Maxneig + 0 ) << std::endl;
                                std::cout << "up    neighbor           :  " << *( Nneig + ( *Nmp - 2 ) * Maxneig + 1 ) << std::endl;
                                std::cout << "left  neighbor           :  " << *( Nneig + ( *Nmp - 2 ) * Maxneig + 2 ) << std::endl;
                                std::cout << "down  neighbor           :  " << *( Nneig + ( *Nmp - 2 ) * Maxneig + 3 ) << std::endl;
                                std::cout << "---------------------------------------------------------" << std::endl;
                                //
                                std::cout << "right neighbor of i      :  " << *( Nneig + i * Maxneig + 0 ) << std::endl;
                                }
                        if ( nrnewmps == 3 )
                                {
                                std::cout << "-- \"neighbor down\": ( *Nmp - 2 ) -- Nr.: " << *Nmp - 2 << std::endl;
                                //
                                std::cout << "right neighbor           :  " << *( Nneig + ( *Nmp - 2 ) * Maxneig + 0 ) << std::endl;
                                std::cout << "up    neighbor           :  " << *( Nneig + ( *Nmp - 2 ) * Maxneig + 1 ) << std::endl;
                                std::cout << "left  neighbor           :  " << *( Nneig + ( *Nmp - 2 ) * Maxneig + 2 ) << std::endl;
                                std::cout << "down  neighbor           :  " << *( Nneig + ( *Nmp - 2 ) * Maxneig + 3 ) << std::endl;
                                std::cout << "-- \"neighbor up\": ( *Nmp - 3 ) -- Nr.: " << *Nmp - 3 << std::endl;
                                //
                                std::cout << "right neighbor           :  " << *( Nneig + ( *Nmp - 3 ) * Maxneig + 0 ) << std::endl;
                                std::cout << "up    neighbor           :  " << *( Nneig + ( *Nmp - 3 ) * Maxneig + 1 ) << std::endl;
                                std::cout << "left  neighbor           :  " << *( Nneig + ( *Nmp - 3 ) * Maxneig + 2 ) << std::endl;
                                std::cout << "down  neighbor           :  " << *( Nneig + ( *Nmp - 3 ) * Maxneig + 3 ) << std::endl;
                                std::cout << "---------------------------------------------------------" << std::endl;
                                //
                                std::cout << "right neighbor of i      :  " << *( Nneig + i * Maxneig + 0 ) << std::endl;
                                std::cout << "right n of right n of pr :  " << *( Nneig + *( Nneig + i * Maxneig + 0 ) * Maxneig + 0 ) << std::endl;
                                std::cout << "right neighbor of down n :  " << *( Nneig + *( Nneig + i * Maxneig + 3 ) * Maxneig + 0 ) << std::endl;
                                std::cout << "right neighbor of up n   :  " << *( Nneig + *( Nneig + i * Maxneig + 1 ) * Maxneig + 0 ) << std::endl;
                                std::cout << "right n of right n of do :  " << *( Nneig + *( Nneig + *( Nneig + i * Maxneig + 3 ) * Maxneig + 0 ) *
                                                                                  Maxneig + 0 ) << std::endl;
                                std::cout << "right n of right n of up :  " << *( Nneig + *( Nneig + *( Nneig + i * Maxneig + 1 ) * Maxneig + 0 ) *
                                                                                  Maxneig + 0 ) << std::endl;
                                }
                        std::cout << "---------------------------------------------------------" << std::endl;
                        }
                //-----------------------------------------------------------------------------------------------
                // address of new mass points
                // Note: new mass points live under same adresses as their left neighbors!
                // Their connected springs are treated exactly the same in the growth function
                //
                *( adressx + ( *Nmp - 1 ) ) = *( adressx + i );
                *( adressy + ( *Nmp - 1 ) ) = *( adressy + i );
                //-----------------------------------------------------------------------------------------------
                // tissue and cell type of new mass point
                *( tissuetype + ( *Nmp - 1 ) ) = *( tissuetype + i );
                *( celltype + ( *Nmp - 1 ) ) = *( celltype + i );
                //-----------------------------------------------------------------------------------------------
                // is new mass point part of horizontal cell wall?
                *( horizontalcellwall + ( *Nmp - 1 ) ) = *( horizontalcellwall + i );
                //
                if ( nrnewmps == 2 )
                        {// note: if mp existent, than it has already an address
                        *( adressx + ( *Nmp - 2 ) ) = *( adressx + *( Nneig + ( *Nmp - 2 ) * Maxneig + 2 ) );
                        *( adressy + ( *Nmp - 2 ) ) = *( adressy + *( Nneig + ( *Nmp - 2 ) * Maxneig + 2 ) );
                        // tissue and cell type of new mass point
                        *( tissuetype + ( *Nmp - 2 ) ) = *( tissuetype + *( Nneig + ( *Nmp - 2 ) * Maxneig + 2 ) );
                        *( celltype + ( *Nmp - 2 ) ) = *( celltype + *( Nneig + ( *Nmp - 2 ) * Maxneig + 2 ) );
                        // horizontal cell wall?
                        *( horizontalcellwall + ( *Nmp - 2 ) ) = *( horizontalcellwall + *( Nneig + ( *Nmp - 2 ) * Maxneig + 2 ) );
                        }
                if ( nrnewmps == 3 )
                        {// note: if mp existent, than it has already an address
                        *( adressx + ( *Nmp - 2 ) ) = *( adressx + *( Nneig + ( *Nmp - 2 ) * Maxneig + 2 ) );
                        *( adressy + ( *Nmp - 2 ) ) = *( adressy + *( Nneig + ( *Nmp - 2 ) * Maxneig + 2 ) );
                        // tissue and cell type of new mass point
                        *( tissuetype + ( *Nmp - 2 ) ) = *( tissuetype + *( Nneig + ( *Nmp - 2 ) * Maxneig + 2 ) );
                        *( celltype + ( *Nmp - 2 ) ) = *( celltype + *( Nneig + ( *Nmp - 2 ) * Maxneig + 2 ) );
                        // horizontal cell wall?
                        *( horizontalcellwall + ( *Nmp - 2 ) ) = *( horizontalcellwall + *( Nneig + ( *Nmp - 2 ) * Maxneig + 2 ) );
                        //
                        *( adressx + ( *Nmp - 3 ) ) = *( adressx + *( Nneig + ( *Nmp - 3 ) * Maxneig + 2 ) );
                        *( adressy + ( *Nmp - 3 ) ) = *( adressy + *( Nneig + ( *Nmp - 3 ) * Maxneig + 2 ) );
                        // tissue and cell type of new mass point
                        *( tissuetype + ( *Nmp - 3 ) ) = *( tissuetype + *( Nneig + ( *Nmp - 3 ) * Maxneig + 2 ) );
                        *( celltype + ( *Nmp - 3 ) ) = *( celltype + *( Nneig + ( *Nmp - 3 ) * Maxneig + 2 ) );
                        // horizontal cell wall?
                        *( horizontalcellwall + ( *Nmp - 3 ) ) = *( horizontalcellwall + *( Nneig + ( *Nmp - 3 ) * Maxneig + 2 ) );
                        }
                //-----------------------------------------------------------------------------------------------
                // setting equilibrium spring lengths
                //-- primary --
                *( r + i * Maxneig + 0 ) = *( r + i * Maxneig + 0 ) / 2.e0;
                *( r + ( *Nmp - 1 ) * Maxneig + 0 ) = *( r + i * Maxneig + 0 );
                //-- secondary ----
                if ( nrnewmps < 3 )
                        {
                        if ( newdownneighbor )
                                {
                                if ( !downexistent )
                                        {
                                        *( r + *( Nneig + i * Maxneig + 3 ) * Maxneig + 0 ) = *( r + *( Nneig + i * Maxneig + 3 ) * Maxneig + 0 ) / 2.e0;
                                        *( r + ( *Nmp - 2 ) * Maxneig + 0 ) = *( r + *( Nneig + i * Maxneig + 3 ) * Maxneig + 0 );
                                        *( r + ( *Nmp - 1 ) * Maxneig + 3 ) = *( r + i * Maxneig + 3 ); 
                                        }
                                else
                                        {
                                        *( r + ( *Nmp - 1 ) * Maxneig + 3 ) = *( r + i * Maxneig + 3 ); 
                                        }
                                }
                        if ( newupperneighbor )
                                {
                                if ( !upexistent )
                                        {
                                        *( r + *( Nneig + i * Maxneig + 1 ) * Maxneig + 0 ) = *( r + *( Nneig + i * Maxneig + 1 ) * Maxneig + 0 ) / 2.e0;
                                        *( r + ( *Nmp - 2 ) * Maxneig + 0 ) = *( r + *( Nneig + i * Maxneig + 1 ) * Maxneig + 0 );
                                        *( r + ( *Nmp - 2 ) * Maxneig + 3 ) = *( r + *( Nneig + i * Maxneig + 1 ) * Maxneig + 3 ); 
                                        }
                                else
                                        {
                                        *( r + *( Nneig + ( *Nmp - 1 ) * Maxneig + 1 ) * Maxneig + 3 ) = *( r + *( Nneig + i * Maxneig + 1 ) * Maxneig + 3 ); 
                                        }
                                }
                        }
                if ( nrnewmps == 3 )
                        {
                        // neighbor down
                        *( r + *( Nneig + i * Maxneig + 3 ) * Maxneig + 0 ) = *( r + *( Nneig + i * Maxneig + 3 ) * Maxneig + 0 ) / 2.e0;
                        *( r + ( *Nmp - 2 ) * Maxneig + 0 ) = *( r + *( Nneig + i * Maxneig + 3 ) * Maxneig + 0 );
                        *( r + ( *Nmp - 1 ) * Maxneig + 3 ) = *( r + i * Maxneig + 3 ); 
                        // neighbor up
                        *( r + *( Nneig + i * Maxneig + 1 ) * Maxneig + 0 ) = *( r + *( Nneig + i * Maxneig + 1 ) * Maxneig + 0 ) / 2.e0;
                        *( r + ( *Nmp - 3 ) * Maxneig + 0 ) = *( r + *( Nneig + i * Maxneig + 1 ) * Maxneig + 0 );
                        *( r + ( *Nmp - 3 ) * Maxneig + 3 ) = *( r + *( Nneig + i * Maxneig + 1 ) * Maxneig + 3 ); 
                        }
                //-----------------------------------------------------------------------------------------------
                // setting old distances
                //-- primary --
                *( distneig + i * Maxneig + 0 ) = *( distneig + i * Maxneig + 0 ) / 2.e0;
                *( distneig + ( *Nmp - 1 ) * Maxneig + 0 ) = *( distneig + i * Maxneig + 0 );
                //-- secondary ----
                if ( nrnewmps < 3 )
                        {
                        if ( newdownneighbor )
                                {
                                if ( !downexistent )
                                        {
                                        *( distneig + *( Nneig + i * Maxneig + 3 ) * Maxneig + 0 ) = *( distneig + *( Nneig + i * Maxneig + 3 ) * Maxneig + 0 ) / 2.e0;
                                        *( distneig + ( *Nmp - 2 ) * Maxneig + 0 ) = *( distneig + *( Nneig + i * Maxneig + 3 ) * Maxneig + 0 );
                                        *( distneig + ( *Nmp - 1 ) * Maxneig + 3 ) = *( distneig + i * Maxneig + 3 ); 
                                        }
                                else
                                        {
                                        *( distneig + ( *Nmp - 1 ) * Maxneig + 3 ) = *( distneig + i * Maxneig + 3 ); 
                                        }
                                }
                        if ( newupperneighbor )
                                {
                                if ( !upexistent )
                                        {
                                        *( distneig + *( Nneig + i * Maxneig + 1 ) * Maxneig + 0 ) = *( distneig + *( Nneig + i * Maxneig + 1 ) * Maxneig + 0 ) / 2.e0;
                                        *( distneig + ( *Nmp - 2 ) * Maxneig + 0 ) = *( distneig + *( Nneig + i * Maxneig + 1 ) * Maxneig + 0 );
                                        *( distneig + ( *Nmp - 2 ) * Maxneig + 3 ) = *( distneig + *( Nneig + i * Maxneig + 1 ) * Maxneig + 3 ); 
                                        }
                                else
                                        {
                                        *( distneig + *( Nneig + ( *Nmp - 1 ) * Maxneig + 1 ) * Maxneig + 3 ) = *( distneig + *( Nneig + i * Maxneig + 1 ) * Maxneig + 3 ); 
                                        }
                                }
                        }
                if ( nrnewmps == 3 )
                        {
                        // neighbor down
                        *( distneig + *( Nneig + i * Maxneig + 3 ) * Maxneig + 0 ) = *( distneig + *( Nneig + i * Maxneig + 3 ) * Maxneig + 0 ) / 2.e0;
                        *( distneig + ( *Nmp - 2 ) * Maxneig + 0 ) = *( distneig + *( Nneig + i * Maxneig + 3 ) * Maxneig + 0 );
                        *( distneig + ( *Nmp - 1 ) * Maxneig + 3 ) = *( distneig + i * Maxneig + 3 ); 
                        // neighbor up
                        *( distneig + *( Nneig + i * Maxneig + 1 ) * Maxneig + 0 ) = *( distneig + *( Nneig + i * Maxneig + 1 ) * Maxneig + 0 ) / 2.e0;
                        *( distneig + ( *Nmp - 3 ) * Maxneig + 0 ) = *( distneig + *( Nneig + i * Maxneig + 1 ) * Maxneig + 0 );
                        *( distneig + ( *Nmp - 3 ) * Maxneig + 3 ) = *( distneig + *( Nneig + i * Maxneig + 1 ) * Maxneig + 3 ); 
                        }
                //-----------------------------------------------------------------------------------------------
                // reset tags to zero
                nrnewmps = 0;
                //
                newupperneighbor = 0;
                upexistent = 0; 
                //
                newdownneighbor = 0;
                downexistent = 0;
