# Supplementary material for: Discrete mechanical growth model for plant tissue
Source: PLoS One. 2019 Aug 12;14(8):e0221059. doi: 10.1371/journal.pone.0221059 (PMC6690522; doi:10.1371/journal.pone.0221059)
Supplement: S1 File — The model was implemented using the C++ programming language. The software uses the Intel threading building blocks (TBB) runtime library as a parallelization environment (available in open source from http://www.intel.com/software/products/tbb/), and for visualization the CASH library from Rob J. de Boer and Alex D. Staritsky (available in open source from http://theory.bio.uu.nl/rdb/software.html). (ZIP) [file pone.0221059.s001.zip › CODE/freeandclose.h]

//###### free memory ####################################################
delete[] growth;     
delete[] xold;     
delete[] yold;     
delete[] x;        
delete[] y;        
delete[] xnew;     
delete[] ynew;     
delete[] vx;       
delete[] vy;       
delete[] Fx;
delete[] Fy;
delete[] Fxangle11;
delete[] Fyangle11;
delete[] Fxangle12;
delete[] Fyangle12;
delete[] Fxangle21;
delete[] Fyangle21;
delete[] Fxangle22;
delete[] Fyangle22;
delete[] Fxangle31;
delete[] Fyangle31;
delete[] Fxangle32;
delete[] Fyangle32;
delete[] Fxangle41;
delete[] Fyangle41;
delete[] Fxangle42;
delete[] Fyangle42;
delete[] Fx180angle11;
delete[] Fy180angle11;
delete[] Fx180angle12;
delete[] Fy180angle12;
delete[] Fx180angle21;
delete[] Fy180angle21;
delete[] Fx180angle22;
delete[] Fy180angle22;
delete[] Fx180angle31;
delete[] Fy180angle31;
delete[] Fx180angle32;
delete[] Fy180angle32;
delete[] Fx180angle41;
delete[] Fy180angle41;
delete[] Fx180angle42;
delete[] Fy180angle42;
delete[] Epot;       
delete[] Ftp1x;       
delete[] Ftp1y;       
delete[] Ftp2x;       
delete[] Ftp2y;       
delete[] Ftp3x;       
delete[] Ftp3y;       
delete[] Ftp4x;       
delete[] Ftp4y;       
delete[] surfaces;       
delete[] kdiag;    
delete[] ks;       
delete[] ddiag;    
delete[] m;        
delete[] distneig;    
delete[] newloosemp;
delete[] adressx;
delete[] adressy;
delete[] vector2array;
delete[] horizontalcellwall;
delete[] verticalcellwall;
delete[] celltype;
delete[] tissuetype;
delete[] cellstart;
delete[] cellend;
delete[] cellidentifier;
delete[] loosenarray;
delete[] Nneig;    
delete[] areaperspring;    
delete[] meanstrain;    
delete[] meanr;    
delete[] kang;    
delete[] r;        
delete[] xcash;    
delete[] ycash;   
//###### close files ####################################################
