# Supplementary material for: Discrete mechanical growth model for plant tissue
Source: PLoS One. 2019 Aug 12;14(8):e0221059. doi: 10.1371/journal.pone.0221059 (PMC6690522; doi:10.1371/journal.pone.0221059)
Supplement: S1 File — The model was implemented using the C++ programming language. The software uses the Intel threading building blocks (TBB) runtime library as a parallelization environment (available in open source from http://www.intel.com/software/products/tbb/), and for visualization the CASH library from Rob J. de Boer and Alex D. Staritsky (available in open source from http://theory.bio.uu.nl/rdb/software.html). (ZIP) [file pone.0221059.s001.zip › CODE/getabsoluteforce.h]

maxabsforce = 0.e0;
absforce = 0.e0;
totalkinenergy = 0.e0;
//
for ( int i = 0; i < *Nmp; i++ )
        {
        //---------------------------------------------------
        //---------- switch off border condition tag --------        
        //---------------------------------------------------
        staticpoint = 0;        
        //---------------------------------------------------
        //---------- mechbordcondition ----------------------
        //---------------------------------------------------
        #include "mechbordcondition.h"
        //---------------------------------------------------
        //---------- calc upper limit of absolute force -----
        //---------------------------------------------------
        if ( staticpoint == 0 ) // in all dimensions freely moving point
                {
                if ( *( Fx + i ) < 0.e0 )
                        {
                        absforce = -1.e0 * *( Fx + i );
                        }
                else
                        {
                        absforce = *( Fx + i );
                        }
                if ( *( Fy + i ) < 0.e0 )
                        {
                        absforce = absforce + -1.e0 * *( Fy + i );
                        }
                else
                        {
                        absforce = absforce + *( Fy + i );
                }
                if ( maxabsforce < absforce )
                        {
                        maxabsforce = absforce;
                        }
                }
        else if ( staticpoint == 2 )
                {
                if ( *( Fx + nr1 ) < 0.e0 )
                        {
                        absforce = -1.e0 * *( Fx + i );
                        }
                else
                        {
                        absforce = *( Fx + i );
                        }
                if ( maxabsforce < absforce )
                        {
                        maxabsforce = absforce;
                        }
                }
        else if ( staticpoint == 3 )
                {
                if ( *( Fx + i ) < 0.e0 )
                        {
                        absforce = -1.e0 * *( Fx + i );
                        }
                else
                        {
                        absforce = *( Fx + i );
                        }
                if ( maxabsforce < absforce )
                        {
                        maxabsforce = absforce;
                        }
                }
        //---------------------------------------------------
        //---------- calculate sum of absolute forces -------
        //---------------------------------------------------
        if ( output2 )
                {       
                if ( staticpoint == 0 ) // in all dimensions freely moving point
                        {
                        if ( *( Fx + i ) < 0.e0 )
                                {
                                checksumofforce = checksumofforce - 
                                                  *( Fx + i );
                                }
                        else
                                {
                                checksumofforce = checksumofforce + 
                                                  *( Fx + i );
                                } 
                        if ( *( Fy + i ) < 0.e0 )
                                {
                                checksumofforce = checksumofforce - 
                                                  *( Fy + i );
                                }
                        else
                                {
                                checksumofforce = checksumofforce + 
                                                  *( Fy + i );
                                } 
                        }
                else if ( staticpoint == 2 )
                        {
                        if ( *( Fy + i ) < 0.e0 )
                                {
                                checksumofforce = checksumofforce - 
                                                  *( Fy + i );
                                }
                        else
                                {
                                checksumofforce = checksumofforce + 
                                                  *( Fy + i );
                                } 
                        }
                else if ( staticpoint == 3 )
                        {
                        if ( *( Fx + i ) < 0.e0 )
                                {
                                checksumofforce = checksumofforce - 
                                                  *( Fx + i );
                                }
                        else
                                {
                                checksumofforce = checksumofforce + 
                                                  *( Fx + i );
                                } 
                        }
                } 
        //-----------------------------------------------------------------
        //---------- calculate kinetic and potential energy ---------------        
        //-----------------------------------------------------------------
        if ( output2 )
                {
                totalkinenergy = totalkinenergy +
                                 0.5e0 * *( m + i ) * vx[ i ] * vx[ i ] +
                                                      vy[ i ] * vy[ i ];
                *potenergy = *potenergy + *( Epot + i );
                *( Epot + i ) = 0.e0;
                checksumofposx = checksumofposx + *( x + i );
                checksumofposy = checksumofposy + *( y + i );
                } 
        //--------------------------------------------------
        //---------- set forces zero for new timestep ------ 
        //--------------------------------------------------
        *( Fx + i ) = 0.e0;
        Fxcounterh[ i ] = 0.e0;
        Fxcounterv[ i ] = 0.e0;
        // angular
        Fxangle11[ i ] = 0.e0;
        Fxangle12[ i ] = 0.e0;
        Fxangle21[ i ] = 0.e0;
        Fxangle22[ i ] = 0.e0;
        Fxangle31[ i ] = 0.e0;
        Fxangle32[ i ] = 0.e0;
        Fxangle41[ i ] = 0.e0;
        Fxangle42[ i ] = 0.e0;
        //
        Fx180angle11[ i ] = 0.e0;
        Fx180angle12[ i ] = 0.e0;
        Fx180angle21[ i ] = 0.e0;
        Fx180angle22[ i ] = 0.e0;
        Fx180angle31[ i ] = 0.e0;
        Fx180angle32[ i ] = 0.e0;
        Fx180angle41[ i ] = 0.e0;
        Fx180angle42[ i ] = 0.e0;
        // 
        *( Fy + i ) = 0.e0;
        Fycounterh[ i ] = 0.e0;
        Fycounterv[ i ] = 0.e0;
        // angular
        Fyangle11[ i ] = 0.e0;
        Fyangle12[ i ] = 0.e0;
        Fyangle21[ i ] = 0.e0;
        Fyangle22[ i ] = 0.e0;
        Fyangle31[ i ] = 0.e0;
        Fyangle32[ i ] = 0.e0;
        Fyangle41[ i ] = 0.e0;
        Fyangle42[ i ] = 0.e0;
        //
        Fy180angle11[ i ] = 0.e0;
        Fy180angle12[ i ] = 0.e0;
        Fy180angle21[ i ] = 0.e0;
        Fy180angle22[ i ] = 0.e0;
        Fy180angle31[ i ] = 0.e0;
        Fy180angle32[ i ] = 0.e0;
        Fy180angle41[ i ] = 0.e0;
        Fy180angle42[ i ] = 0.e0;
        //--------------------------------------------------
        }// for i < *Nmp // for getting absforce
