# Supplementary material for: Discrete mechanical growth model for plant tissue
Source: PLoS One. 2019 Aug 12;14(8):e0221059. doi: 10.1371/journal.pone.0221059 (PMC6690522; doi:10.1371/journal.pone.0221059)
Supplement: S1 File — The model was implemented using the C++ programming language. The software uses the Intel threading building blocks (TBB) runtime library as a parallelization environment (available in open source from http://www.intel.com/software/products/tbb/), and for visualization the CASH library from Rob J. de Boer and Alex D. Staritsky (available in open source from http://theory.bio.uu.nl/rdb/software.html). (ZIP) [file pone.0221059.s001.zip › CODE/growthfunction.h]

        double gradientstrength = 0.38e0; // gradientstrength is fraction slower growth rate than max growth rate on other side
        if ( !savestate )
                {
                if ( t < ( start + growthtime ) )
                        {
                        unscaledgrowth = 0.0048;
                        //
                        for ( int i = 0; i < *Nmp; i++ )
                                {
                                growth[ i ] = unscaledgrowth * 
                                                      ( ( 1.e0 - gradientstrength ) + gradientstrength * 
                                                                                      ( double( Nmpver - 1 - *( adressy + i ) ) / double( Nmpver - 1 ) ) );
                                //std::cout << "i,growth: " << i << "   " << growth[ i ] << std::endl;
                                if ( t > start + 0.5 * ht ) // Why? Because there is no growth step prior time = 0
                                        {
                                        *( r + i * Maxneig + 0 ) = ( 1.e0 + *( growth + i ) * ht ) * *( r + i * Maxneig + 0 );
                                        }
                                }// for ( i < *Nmp )
                        }// if ( t < ( start + growthtime ) )
                }// if ( !savestate )
