# Supplementary material for: Discrete mechanical growth model for plant tissue
Source: PLoS One. 2019 Aug 12;14(8):e0221059. doi: 10.1371/journal.pone.0221059 (PMC6690522; doi:10.1371/journal.pone.0221059)
Supplement: S1 File — The model was implemented using the C++ programming language. The software uses the Intel threading building blocks (TBB) runtime library as a parallelization environment (available in open source from http://www.intel.com/software/products/tbb/), and for visualization the CASH library from Rob J. de Boer and Alex D. Staritsky (available in open source from http://theory.bio.uu.nl/rdb/software.html). (ZIP) [file pone.0221059.s001.zip › CODE/heatmaps-from-matlab.hmp]

   0   0   0   0
   1 255 255 255
   2       0     0   143 
   3       0     0   159
   4       0     0   175
   5       0     0   191
   6       0     0   207
   7       0     0   223
   8       0     0   239
   9       0     0   255
  10       0    16   255
  11       0    32   255
  12       0    48   255
  13       0    64   255
  14       0    80   255
  15       0    96   255
  16       0   112   255
  17       0   128   255
  18       0   143   255
  19       0   159   255
  20       0   175   255
  21       0   191   255
  22       0   207   255
  23       0   223   255
  24       0   239   255
  25       0   255   255
  26      16   255   239
  27      32   255   223
  28      48   255   207
  29      64   255   191
  30      80   255   175
  31      96   255   159
  32     112   255   143
  33     128   255   128
  34     143   255   112
  35     159   255    96
  36     175   255    80
  37     191   255    64
  38     207   255    48
  39     223   255    32
  40     239   255    16
  41     255   255     0
  42     255   239     0
  43     255   223     0
  44     255   207     0
  45     255   191     0
  46     255   175     0
  47     255   159     0
  48     255   143     0
  49     255   128     0
  50     255   112     0
  51     255    96     0
  52     255    80     0
  53     255    64     0
  54     255    48     0
  55     255    32     0
  56     255    16     0
  57     255     0     0
  58     239     0     0
  59     223     0     0
  60     207     0     0
  61     191     0     0
  62     175     0     0
  63     159     0     0
  64     143     0     0
  65     128     0     0
  66                       11     0     0  
  67                       21     0     0
  68                       32     0     0
  69                       43     0     0
  70                       53     0     0
  71                       64     0     0
  72                       74     0     0
  73                       85     0     0
  74                       96     0     0
  75                      106     0     0
  76                      117     0     0
  77                      128     0     0
  78                      138     0     0
  79                      149     0     0
  80                      159     0     0
  81                      170     0     0
  82                      181     0     0
  83                      191     0     0
  84                      202     0     0
  85                      213     0     0
  86                      223     0     0
  87                      234     0     0
  88                      244     0     0
  89                      255     0     0
  90                      255    11     0
  91                      255    21     0
  92                      255    32     0
  93                      255    43     0
  94                      255    53     0
  95                      255    64     0
  96                      255    74     0
  97                      255    85     0
  98                      255    96     0
  99                      255   106     0
 100                      255   117     0
 101                      255   128     0
 102                      255   138     0
 103                      255   149     0
 104                      255   159     0
 105                      255   170     0
 106                      255   181     0
 107                      255   191     0
 108                      255   202     0
 109                      255   213     0
 110                      255   223     0
 111                      255   234     0
 112                      255   244     0
 113                      255   255     0
 114                      255   255    16
 115                      255   255    32
 116                      255   255    48
 117                      255   255    64
 118                      255   255    80
 119                      255   255    96
 120                      255   255   112
 121                      255   255   128
 122                      255   255   143
 123                      255   255   159
 124                      255   255   175
 125                      255   255   191
 126                      255   255   207
 127                      255   255   223
 128                      255   255   239
 129                      255   255   255
 130        0     0     1 
 131        4     4     6
 132        7     7    11
 133       11    11    16
 134       14    14    21
 135       18    18    26
 136       21    21    31
 137       25    25    35
 138       28    28    40
 139       32    32    45
 140       35    35    50
 141       39    39    55
 142       43    43    60
 143       46    46    65
 144       50    50    70
 145       53    53    74
 146       57    57    79
 147       60    60    84
 148       64    64    89
 149       67    67    94
 150       71    71    99
 151       74    74   104
 152       78    78   108
 153       81    81   113
 154       85    86   117
 155       89    91   120
 156       92    96   124
 157       96   101   128
 158       99   106   131
 159      103   111   135
 160      106   116   138
 161      110   120   142
 162      113   125   145
 163      117   130   149
 164      120   135   152
 165      124   140   156
 166      128   145   159
 167      131   150   163
 168      135   155   166
 169      138   159   170
 170      142   164   174
 171      145   169   177
 172      149   174   181
 173      152   179   184
 174      156   184   188
 175      159   189   191
 176      163   193   195
 177      166   198   198
 178      172   202   202
 179      178   205   205
 180      183   209   209
 181      189   213   213
 182      194   216   216
 183      200   220   220
 184      205   223   223
 185      211   227   227
 186      216   230   230
 187      222   234   234
 188      227   237   237
 189      233   241   241
 190      238   244   244
 191      244   248   248
 192      249   251   251
 193      255   255   255
 194  0 0 0 
 195  0 0 0 
 196  0 0 0 
 197  0 0 0 
 198  0 0 0 
 199  0 0 0 
 200  0 0 0 
 201  0 0 0 
 202  0 0 0 
 203  0 0 0   
 204  0 0 0 
 205  0 0 0 
 206  0 0 0 
 207  0 0 0 
 208  0 0 0 
 209  0 0 0 
 210  0 0 0 
 211  0 0 0 
 212  0 0 0 
 213  0 0 0 
 214  0 0 0 
 215  0 0 0 
 216  0 0 0 
 217  0 0 0 
 218  0 0 0 
 219  0 0 0 
 220  0 0 0 
 221  0 0 0 
 222  0 0 0 
 223  0 0 0 
 224  0 0 0 
 225  0 0 0 
 226  0 0 0 
 227  0 0 0 
 228  0 0 0 
 229  0 0 0 
 230  0 0 0 
 231  0 0 0 
 232  0 0 0 
 233  0 0 0 
 234  0 0 0 
 235  0 0 0 
 236  0 0 0 
 237  0 0 0 
 238  0 0 0 
 239  0 0 0  
 240  0 0 0 
 241  0 0 0 
 242  0 0 0 
 243  0 0 0 
 244  0 0 0 
 245  0 0 0 
 246  0 0 0 
 247  0 0 0 
 248  0 0 0 
 249  0 0 0 
 250  0 0 0 
 251  0 0 0 
 252  0 0 0 
 253  0 0 0 
 254  0 0 0 
 255  0 0 0   
