# Supplementary material for: Discrete mechanical growth model for plant tissue
Source: PLoS One. 2019 Aug 12;14(8):e0221059. doi: 10.1371/journal.pone.0221059 (PMC6690522; doi:10.1371/journal.pone.0221059)
Supplement: S1 File — The model was implemented using the C++ programming language. The software uses the Intel threading building blocks (TBB) runtime library as a parallelization environment (available in open source from http://www.intel.com/software/products/tbb/), and for visualization the CASH library from Rob J. de Boer and Alex D. Staritsky (available in open source from http://theory.bio.uu.nl/rdb/software.html). (ZIP) [file pone.0221059.s001.zip › CODE/illustration1-root-bending/initialoutput.h]

std::cout << "###########################################################" << std::endl;
std::cout << "-----------------------------" << std::endl;
std::cout << "Software version    : " << version << std::endl;
std::cout << "Last change         : " << latestchange << std::endl;
std::cout << "Last commit         : " << lastcommit << std::endl;
std::cout << "Last save backup    : " << lastsavebackup << std::endl;
std::cout << "-----------------------------" << std::endl;
// current date/time based on current system
time_t now = time(0);
// convert now to string form
char* dt = ctime(&now);
std::cout << "local date and time : " << dt;
// start timer
tick_count t0 = tick_count::now();
// convert now to tm struct for UTC
//tm *gmtm = gmtime(&now);
//dt = asctime(gmtm);
//std::cout << "The UTC date and time is:"<< dt << std::endl;
std::cout << "-----------------------------" << std::endl;
std::cout << "---- NUMERICAL SETTINGS -----" << std::endl;
std::cout << "-----------------------------" << std::endl;
if ( integration == 0 )
        {
        std::cout << "growth" << std::endl;
        std::cout << "----------" << std::endl;
        std::cout << "timestep (growth) [min]    : " << ht << std::endl;
        std::cout << "-----------------------------" << std::endl;
        std::cout << "elasticity" << std::endl;
        std::cout << "----------" << std::endl;
        std::cout << "integration method         : verlet" << std::endl;
        std::cout << "verlet timestep (mt)       : " << mt << std::endl;
        std::cout << "threshold [N]              : " << thresholdverlet << std::endl;
        std::cout << "viscosity [N mt/mu m]      : " << damping << std::endl;
        }
else if ( integration == 1 )
        {
        std::cout << "integration method is: conjugated gradients" << std::endl;
        std::cout << "frprmn threshold     : " << thresholdconjgrad << std::endl;
        }
std::cout << "-----------------------------" << std::endl;
std::cout << "mechanical boundary condition: ";
if ( mechbordcond == 0 )
        {
        std::cout << "all points move freely" << std::endl;
        if ( lineartransformation )
                {
                std::cout << "in moving frame of reference" << std::endl;
                }
        }
else if ( mechbordcond == 1 )
        {
        std::cout << "frozen corners" << std::endl;
        }
else if ( mechbordcond == 2 )
        {
        std::cout << "frozen edges" << std::endl;
        }
else if ( mechbordcond == 3 )
        {
        std::cout << "right edge frozen" << std::endl;
        }
else if ( mechbordcond == 3 )
        {
        std::cout << "points on right edge are fixed in x" << std::endl;
        }
else if ( mechbordcond == 4 )
        {
        std::cout << "points on lower edge are fixed in y" << std::endl;
        }
std::cout << "-----------------------------" << std::endl;
std::cout << "---- COMPUTATIONAL SETTINGS -" << std::endl;
std::cout << "-----------------------------" << std::endl;
if ( parallel == 0 )
        {
        std::cout << "serial computation" << std::endl;
        }
else
        {
        std::cout << "parallel computation" << std::endl;
        }
if ( babylon )
        {
        std::cout << "sqrt alg. \"babylon\" to calculate distances" << std::endl;
        }
if ( loadstate )
        {
        std::cout << "\"loadstate\" run: loading saved state variables to continue a previously saved simulation" << std::endl;
        }
if ( savestate )
        {
        std::cout << "\"savestate\" run: adding turgor pressure, and after that save state variables" << std::endl;
        }
else if ( savestatebytime )
        {
        std::cout << "\"savestatebytime\" run: saving simulation at time: " << savestatetime <<  std::endl;
        }
std::cout << "-----------------------------" << std::endl;
std::cout << "---- PHYSICAL PROPERTIES ----" << std::endl;
std::cout << "-----------------------------" << std::endl;
if ( res != 0 )
        {
        std::cout << "---- geometrical [mu m] -----" << std::endl;
        std::cout << "-----------------------------" << std::endl;
        std::cout << "width of epi   :          " << epiwidth << std::endl;
        std::cout << "         cortex:          " << corwidth << std::endl;
        std::cout << "         endo  :          " << endwidth << std::endl;
        std::cout << "         peri:            " << perwidth << std::endl;
        std::cout << "         vascular:        " << vaswidth << std::endl;
        std::cout << "         cell wall:       " << 0.e0     << std::endl;
        std::cout << "Note: this geometry is in case of zero turgor pressure." << std::endl;
        std::cout << "----------" << std::endl;
        std::cout << "initial width of root:    " << 2.e0 * ( epiwidth + corwidth + endwidth +
        perwidth + 3.e0 * vaswidth ) << std::endl;
        std::cout << "initial length of root:   " << lengthhorizontalspring * ( Nmphor - 1 ) << std::endl;  
        std::cout << "-----------------------------" << std::endl;
        std::cout << "# cells        :          " << *Ncell << std::endl;
        std::cout << "-----------------------------" << std::endl;
        }
else
        {
        std::cout << "---- geometrical [mu m] -----" << std::endl;
        std::cout << "-----------------------------" << std::endl;
        std::cout << "initial length of system   : " << lengthhorizontalspring * ( Nmphor - 1 ) << std::endl;
        std::cout << "initial height of system   : " << lengthhorizontalspring * ( Nmpver - 1 ) << std::endl;
        std::cout << "-----------------------------" << std::endl;
        }
std::cout << "turgorpressure [MPa*m]     : " << hydrstatpress << std::endl;
std::cout << "-----------------------------" << std::endl;
std::cout << "mass of point [mu g]       : " << mass << std::endl;
std::cout << "# mass points              : " << *Nmp << std::endl;
std::cout << "-----------------------------" << std::endl;
std::cout << "Young's modulus [MPa*m]    : " << Y << std::endl;
std::cout << "Poisson's ratio            : " << nu << std::endl;
std::cout << "Lame' (lambda, mu) [MPa*m] : " << lambda << ", " << mu << std::endl;
std::cout << "###########################################################" << std::endl;
