# Supplementary material for: Discrete mechanical growth model for plant tissue
Source: PLoS One. 2019 Aug 12;14(8):e0221059. doi: 10.1371/journal.pone.0221059 (PMC6690522; doi:10.1371/journal.pone.0221059)
Supplement: S1 File — The model was implemented using the C++ programming language. The software uses the Intel threading building blocks (TBB) runtime library as a parallelization environment (available in open source from http://www.intel.com/software/products/tbb/), and for visualization the CASH library from Rob J. de Boer and Alex D. Staritsky (available in open source from http://theory.bio.uu.nl/rdb/software.html). (ZIP) [file pone.0221059.s001.zip › CODE/illustration1-root-bending/lineartransformation.h]

        /*
        linear transformation of model, such that one specific point is always at same
        coordinates, and two specific points lay on a line
        //
        first a rotation is performed, and then a translation. The user can set
        the vector for rotation and the point for translation.
        //
        https://en.wikipedia.org/wiki/Linear_map
        https://en.wikipedia.org/wiki/Transformation_matrix
        */
        ////////////////////////////////////////////////
        // rotation
        ////////////////////////////////////////////////
        // right, top corner point
        current1x = x[ 0 * Nmphor + Nmphor - 1 ];
        current1y = y[ 0 * Nmphor + Nmphor - 1 ];
        // right, lower corner point
        current2x = x[ ( Nmpver - 1 ) * Nmphor + Nmphor - 1 ];
        current2y = y[ ( Nmpver - 1 ) * Nmphor + Nmphor - 1 ];
        // NOTE: *initial1x, *initial1y, *initial2x, *initial2y are set in initmesh.h
        // (why there, why not earlier? Because it must be done after loading the state)
        initialdiffx = *initial2x - *initial1x;
        initialdiffy = *initial2y - *initial1y;
        initiallength = sqrt( initialdiffx * initialdiffx + initialdiffy * initialdiffy );
        //
        currentdiffx = current2x - current1x;
        currentdiffy = current2y - current1y;
        currentlength = sqrt( currentdiffx * currentdiffx + currentdiffy * currentdiffy );
        //
        crossproduct = currentdiffx * initialdiffy - currentdiffy * initialdiffx;
        crossproduct = crossproduct / ( initiallength * currentlength );
        angle = asin( crossproduct );
        /*
        std::cout << "// rotation - before: //" << std::endl;
        std::cout << "coordinates: initial (delta x, delta y): " << initialdiffx << ", " << initialdiffy << std::endl;
        std::cout << "coordinates: current (delta x, delta y): " << currentdiffx << ", " << currentdiffy << std::endl;
        std::cout << "angle [degree]: " << angle * ( 360.e0 / ( 2.e0 * M_PI ))<< std::endl;
        */
        ///*
        for ( int h = 0; h < *Nmp; h++ )
                {
                x[ h ] = cos( angle ) * x[ h ] - sin( angle ) * y[ h ];
                y[ h ] = sin( angle ) * x[ h ] + cos( angle ) * y[ h ];
                //
                xold[h] = cos( angle ) * xold[ h ] - sin( angle ) * yold[ h ];
                yold[h] = sin( angle ) * xold[ h ] + cos( angle ) * yold[ h ];
                }// for h < *Nmp
        /*
        current1x = x[ 0 * Nmphor + Nmphor - 1 ];
        current1y = y[ 0 * Nmphor + Nmphor - 1 ];
        current2x = x[ ( Nmpver - 1 ) * Nmphor + Nmphor - 1 ];
        current2y = y[ ( Nmpver - 1 ) * Nmphor + Nmphor - 1 ];
        initialdiffx = *initial2x - *initial1x;
        initialdiffy = *initial2y - *initial1y;
        initiallength = sqrt( initialdiffx * initialdiffx + initialdiffy * initialdiffy );
        //
        currentdiffx = current2x - current1x;
        currentdiffy = current2y - current1y;
        currentlength = sqrt( currentdiffx * currentdiffx + currentdiffy * currentdiffy );
        //
        crossproduct = currentdiffx * initialdiffy - currentdiffy * initialdiffx;
        crossproduct = crossproduct / ( initiallength * currentlength );
        angle = asin( crossproduct );
        std::cout << "// rotation - after: ///" << std::endl;
        std::cout << "coordinates: current (delta x, delta y): " << currentdiffx << ", " << currentdiffy << std::endl;
        std::cout << "angle [degree]: " << angle * ( 360.e0 / ( 2.e0 * M_PI ))<< std::endl;
        std::cout << "//////////////////////////////////////////////////////////" << std::endl;
        */
        ////////////////////////////////////////////////
        // translation
        ////////////////////////////////////////////////
        // relative to middle right point
        correctionx = x[ Nmphor * ( ( Nmpver - 1 ) / 2 ) + ( Nmphor - 1 ) ] - double( ( Nmphor - 1 ) ) * lengthhorizontalspring;
        correctiony = y[ Nmphor * ( ( Nmpver - 1 ) / 2 ) + ( Nmphor - 1 ) ] - double( ( Nmpver - 1 ) / 2 ) * lengthhorizontalspring;
        /*
        std::cout << "////////////////// LINEAR TRANSFORMATION /////////////////" << std::endl;
        std::cout << "translation (x, y): " << correctionx << ", " << correctiony << std::endl;
        */
        ///*
        for ( int h = 0; h < *Nmp; h++ )
                {
                x[ h ] = x[ h ] - correctionx;
                xold[ h ] = xold[ h ] - correctionx;
                //
                y[ h ] = y[ h ] - correctiony;
                yold[ h ] = yold[ h ] - correctiony;
                }// for h < *Nmp
        //*/
