# Supplementary material for: Discrete mechanical growth model for plant tissue
Source: PLoS One. 2019 Aug 12;14(8):e0221059. doi: 10.1371/journal.pone.0221059 (PMC6690522; doi:10.1371/journal.pone.0221059)
Supplement: S1 File — The model was implemented using the C++ programming language. The software uses the Intel threading building blocks (TBB) runtime library as a parallelization environment (available in open source from http://www.intel.com/software/products/tbb/), and for visualization the CASH library from Rob J. de Boer and Alex D. Staritsky (available in open source from http://theory.bio.uu.nl/rdb/software.html). (ZIP) [file pone.0221059.s001.zip › CODE/illustration1-root-bending/loadstate.h]

if ( loadstate )
        {
        //------------------- open files and read into state function arrays ------
        std::cout << std::endl << "READING DATA FROM PREVIOUS SIMULATION AT "; 
        // simulation time of precalculation
        std::ifstream savetime( "output/savedstate/savetime", std::ios::in ); 
        double temp = 0.e0;
        if ( !savetime )
                {
                std::cerr << "savetime could not be opened to read" << std::endl;
                exit( 1 );
                }
        while ( !savetime.eof() )
                {
                savetime.precision(20);
                savetime >> temp;
                std::cout << temp << " min" << std::endl; 
                }
        start = temp + ht; // here we continue the simulation
        // hydrstatpress --------------
        std::ifstream statehydrstatpress( "output/savedstate/statehydrstatpress", std::ios::in ); 
        if ( !statehydrstatpress )
                {
                std::cerr << "statehydrstatpress could not be opened to read" << std::endl;
                exit( 1 );
                }
        while ( !statehydrstatpress.eof() )
                {
                statehydrstatpress.precision(20);
                statehydrstatpress >> hydrstatpress;
                if ( saveloaddebug )
                        {
                        std::cout << hydrstatpress << std::endl; 
                        std::cout << "*1*****************************************" << std::endl; 
                        }
                }
        // Nmp ------------------------
        std::ifstream stateNmp( "output/savedstate/stateNmp", std::ios::in ); 
        if ( !stateNmp )
                {
                std::cerr << "stateNmp could not be opened to read" << std::endl;
                exit( 1 );
                }
        while ( !stateNmp.eof() )
                {
                stateNmp >> *Nmp;
                if ( saveloaddebug )
                        {
                        std::cout << *Nmp << std::endl; 
                        std::cout << "*2*****************************************" << std::endl; 
                        }
                }
        // Ncell ----------------------
        std::ifstream stateNcell( "output/savedstate/stateNcell", std::ios::in ); 
        if ( !stateNcell )
                {
                std::cerr << "stateNcell could not be opened to read" << std::endl;
                exit( 1 );
                }
        while ( !stateNcell.eof() )
                {
                stateNcell >> *Ncell;
                if ( saveloaddebug )
                        {
                        std::cout << *Ncell << std::endl; 
                        std::cout << "*3*****************************************" << std::endl; 
                        }
                }
        // dist -----------------------
        std::ifstream statedist( "output/savedstate/statedist", std::ios::in ); 
        if ( !statedist )
                {
                std::cerr << "statedist could not be opened to read" << std::endl;
                exit( 1 );
                }
        for ( int i = 0; i < *Nmp; i++ )
                {
                for ( int f = 0; f < 4; f++ )
                        {
                        statedist.precision(20);
                        statedist >> *( distneig + i * Maxneig + f );
                        if ( saveloaddebug )
                                {
                                std::cout << *( distneig + i * Maxneig + f ) << std::endl; 
                                }
                        }
                }
        if ( saveloaddebug )
                {
                std::cout << "*4*****************************************" << std::endl; 
                }
        // eqdist ---------------------
        std::ifstream stateeqdist( "output/savedstate/stateeqdist", std::ios::in ); 
        if ( !stateeqdist )
                {
                std::cerr << "stateeqdist could not be opened to read" << std::endl;
                exit( 1 );
                }
        for ( int i = 0; i < *Nmp; i++ )
                {
                for ( int f = 0; f < 4; f++ )
                        {
                        stateeqdist.precision(20);
                        stateeqdist >> *( r + i * Maxneig + f );
                        if ( saveloaddebug )
                                {
                                std::cout << *( r + i * Maxneig + f ) << std::endl; 
                                }
                        }
                }
        if ( saveloaddebug )
                {
                std::cout << "*5*****************************************" << std::endl; 
                }
        if ( saveloaddebug )
                {
                std::cout << "*6*****************************************" << std::endl; 
                }
        // Nneig ----------------------
        std::ifstream stateNneig( "output/savedstate/stateNneig", std::ios::in ); 
        if ( !stateNneig )
                {
                std::cerr << "stateNneig could not be opened to read" << std::endl;
                exit( 1 );
                }
        for ( int i = 0; i < *Nmp; i++ )
                {
                for ( int f = 0; f < 4; f++ )
                        {
                        stateNneig >> *( Nneig + i * Maxneig + f );
                        if ( saveloaddebug )
                                {
                                std::cout << *( Nneig + i * Maxneig + f ) << std::endl; 
                                }
                        }
                }
        if ( saveloaddebug )
                {
                std::cout << "*7*****************************************" << std::endl; 
                }
        // adressx --------------------
        std::ifstream stateadressx( "output/savedstate/stateadressx", std::ios::in ); 
        if ( !stateadressx )
                {
                std::cerr << "stateadressx could not be opened to read" << std::endl;
                exit( 1 );
                }
        for ( int i = 0; i < *Nmp; i++ )
                {
                stateadressx >> *( adressx + i );
                if ( saveloaddebug )
                        {
                        std::cout << *( adressx + i ) << std::endl; 
                        }
                }
        if ( saveloaddebug )
                {
                std::cout << "*10****************************************" << std::endl; 
                }
        // adressy --------------------
        std::ifstream stateadressy( "output/savedstate/stateadressy", std::ios::in ); 
        if ( !stateadressy )
                {
                std::cerr << "stateadressy could not be opened to read" << std::endl;
                exit( 1 );
                }
        for ( int i = 0; i < *Nmp; i++ )
                {
                stateadressy >> *( adressy + i );
                if ( saveloaddebug )
                        {
                        std::cout << *( adressy + i ) << std::endl; 
                        }
                }
        if ( saveloaddebug )
                {
                std::cout << "*11****************************************" << std::endl; 
                }
        // tissuetype -----------------
        std::ifstream statetissuetype( "output/savedstate/statetissuetype", std::ios::in ); 
        if ( !statetissuetype )
                {
                std::cerr << "statetissuetype could not be opened to read" << std::endl;
                exit( 1 );
                }
        for ( int i = 0; i < *Nmp; i++ )
                {
                statetissuetype >> *( tissuetype + i );
                if ( saveloaddebug )
                        {
                        std::cout << *( tissuetype + i ) << std::endl; 
                        }
                }
        if ( saveloaddebug )
                {
                std::cout << "*12****************************************" << std::endl; 
                }
        // celltype -------------------
        std::ifstream statecelltype( "output/savedstate/statecelltype", std::ios::in ); 
        if ( !statecelltype )
                {
                std::cerr << "statecelltype could not be opened to read" << std::endl;
                exit( 1 );
                }
        for ( int i = 0; i < *Nmp; i++ )
                {
                statecelltype >> *( celltype + i );
                if ( saveloaddebug )
                        {
                        std::cout << *( celltype + i ) << std::endl; 
                        }
                }
        if ( saveloaddebug )
                {
                std::cout << "*13****************************************" << std::endl; 
                }
        // cellstart ------------------
        std::ifstream statecellstart( "output/savedstate/statecellstart", std::ios::in ); 
        if ( !statecellstart )
                {
                std::cerr << "statecellstart could not be opened to read" << std::endl;
                exit( 1 );
                }
        for ( int i = 0; i < ( 2 * *Ncell ); i++ )
                {
                statecellstart >> *( cellstart + i );
                if ( saveloaddebug )
                        {
                        std::cout << *( cellstart + i ) << std::endl; 
                        }
                }
        if ( saveloaddebug )
                {
                std::cout << "*14****************************************" << std::endl; 
                }
        // cellend --------------------
        std::ifstream statecellend( "output/savedstate/statecellend", std::ios::in ); 
        if ( !statecellend )
                {
                std::cerr << "statecellend could not be opened to read" << std::endl;
                exit( 1 );
                }
        for ( int i = 0; i < ( 2 * *Ncell ); i++ )
                {
                statecellend >> *( cellend + i );
                if ( saveloaddebug )
                        {
                        std::cout << *( cellend + i ) << std::endl; 
                        }
                }
        if ( saveloaddebug )
                {
                std::cout << "*15****************************************" << std::endl; 
                }
        // cellidentifier -------------
        std::ifstream statecellidentifier( "output/savedstate/statecellidentifier", std::ios::in ); 
        if ( !statecellidentifier )
                {
                std::cerr << "statecellidentifier could not be opened to read" << std::endl;
                exit( 1 );
                }
        for ( int i = 0; i < ( 4 * *Nmp ); i++ )
                {
                statecellidentifier >> *( cellidentifier + i );
                if ( saveloaddebug )
                        {
                        std::cout << *( cellidentifier + i ) << std::endl; 
                        }
                }
        if ( saveloaddebug )
                {
                std::cout << "*16****************************************" << std::endl; 
                }
        // cell wall tag - horizontal--
        std::ifstream statehorizontalcellwall( "output/savedstate/statehorizontalcellwall", std::ios::in ); 
        if ( !statehorizontalcellwall )
                {
                std::cerr << "statehorizontalcellwall could not be opened to read" << std::endl;
                exit( 1 );
                }
        for ( int i = 0; i < *Nmp; i++ )
                {
                statehorizontalcellwall >> *( horizontalcellwall + i );
                if ( saveloaddebug )
                        {
                        std::cout << *( horizontalcellwall + i ) << std::endl; 
                        }
                }
        if ( saveloaddebug )
                {
                std::cout << "*19****************************************" << std::endl; 
                }
        // cell wall tag - vertical ---
        std::ifstream stateverticalcellwall( "output/savedstate/stateverticalcellwall", std::ios::in ); 
        if ( !statehorizontalcellwall )
                {
                std::cerr << "stateverticalcellwall could not be opened to read" << std::endl;
                exit( 1 );
                }
        for ( int i = 0; i < *Nmp; i++ )
                {
                stateverticalcellwall >> *( verticalcellwall + i );
                if ( saveloaddebug )
                        {
                        std::cout << *( verticalcellwall + i ) << std::endl; 
                        }
                }
        if ( saveloaddebug )
                {
                std::cout << "*20****************************************" << std::endl; 
                }
        // m --------------------------
        std::ifstream statem( "output/savedstate/statem", std::ios::in ); 
        if ( !statem )
                {
                std::cerr << "statem could not be opened to read" << std::endl;
                exit( 1 );
                }
        for ( int i = 0; i < *Nmp; i++ )
                {
                statem.precision(20);
                statem >> *( m + i );
                if ( saveloaddebug )
                        {
                        std::cout << *( m + i ) << std::endl; 
                        }
                }
        if ( saveloaddebug )
                {
                std::cout << "*21****************************************" << std::endl; 
                }
        // x --------------------------
        std::ifstream statex( "output/savedstate/statex", std::ios::in ); 
        if ( !statex )
                {
                std::cerr << "statex could not be opened to read" << std::endl;
                exit( 1 );
                }
        for ( int i = 0; i < *Nmp; i++ )
                {
                statex.precision(20);
                statex >> *( x + i );
                if ( saveloaddebug )
                        {
                        std::cout << *( x + i ) << std::endl; 
                        }
                }
        if ( saveloaddebug )
                {
                std::cout << "*22****************************************" << std::endl; 
                }
        // y --------------------------
        std::ifstream statey( "output/savedstate/statey", std::ios::in ); 
        if ( !statey )
                {
                std::cerr << "statey could not be opened to read" << std::endl;
                exit( 1 );
                }
        for ( int i = 0; i < *Nmp; i++ )
                {
                statey.precision(20);
                statey >> *( y + i );
                if ( saveloaddebug )
                        {
                        std::cout << *( y + i ) << std::endl; 
                        }
                }
        if ( saveloaddebug )
                {
                std::cout << "*23****************************************" << std::endl; 
                }
        // xold -----------------------
        std::ifstream statexold( "output/savedstate/statexold", std::ios::in ); 
        if ( !statexold )
                {
                std::cerr << "statexold could not be opened to read" << std::endl;
                exit( 1 );
                }
        for ( int i = 0; i < *Nmp; i++ )
                {
                statexold.precision(20);
                statexold >> *( xold + i );
                if ( saveloaddebug )
                        {
                        std::cout << *( xold + i ) << std::endl; 
                        }
                }
        if ( saveloaddebug )
                {
                std::cout << "*24****************************************" << std::endl; 
                }
        // yold -----------------------
        std::ifstream stateyold( "output/savedstate/stateyold", std::ios::in ); 
        if ( !stateyold )
                {
                std::cerr << "stateyold could not be opened to read" << std::endl;
                exit( 1 );
                }
        for ( int i = 0; i < *Nmp; i++ )
                {
                stateyold.precision(20);
                stateyold >> *( yold + i );
                if ( saveloaddebug )
                        {
                        std::cout << *( yold + i ) << std::endl;
                        }
                }
        if ( saveloaddebug )
                {
                std::cout << "*25****************************************" << std::endl; 
                }
        // vx -------------------------
        std::ifstream statevx( "output/savedstate/statevx", std::ios::in ); 
        if ( !statevx )
                {
                std::cerr << "statevx could not be opened to read" << std::endl;
                exit( 1 );
                }
        for ( int i = 0; i < *Nmp; i++ )
                {
                statevx.precision(20);
                statevx >> *( vx + i );
                if ( saveloaddebug )
                        {
                        std::cout << *( vx + i ) << std::endl;
                        }
                }
        if ( saveloaddebug )
                {
                std::cout << "*26****************************************" << std::endl; 
                }
        // vy -------------------------
        std::ifstream statevy( "output/savedstate/statevy", std::ios::in ); 
        if ( !statevy )
                {
                std::cerr << "statevy could not be opened to read" << std::endl;
                exit( 1 );
                }
        for ( int i = 0; i < *Nmp; i++ )
                {
                statevy.precision(20);
                statevy >> *( vy + i );
                if ( saveloaddebug )
                        {
                        std::cout << *( vy + i ) << std::endl;
                        }
                }
        if ( saveloaddebug )
                {
                std::cout << "*27****************************************" << std::endl; 
                }
        //------------------- close files -----------------------------------------
        savetime.close();
        statehydrstatpress.close();
        stateNmp.close();
        statedist.close();
        stateeqdist.close();
        stateNneig.close();
        stateadressx.close();
        stateadressy.close();
        statehorizontalcellwall.close();
        stateverticalcellwall.close();
        statem.close();
        statex.close();
        statey.close();
        statexold.close();
        stateyold.close();
        statevx.close();
        statevy.close();
        //
        std::cout << std::endl <<
        "-----------------------------------------------------------" << std::endl; 
        }
