# Supplementary material for: Discrete mechanical growth model for plant tissue
Source: PLoS One. 2019 Aug 12;14(8):e0221059. doi: 10.1371/journal.pone.0221059 (PMC6690522; doi:10.1371/journal.pone.0221059)
Supplement: S1 File — The model was implemented using the C++ programming language. The software uses the Intel threading building blocks (TBB) runtime library as a parallelization environment (available in open source from http://www.intel.com/software/products/tbb/), and for visualization the CASH library from Rob J. de Boer and Alex D. Staritsky (available in open source from http://theory.bio.uu.nl/rdb/software.html). (ZIP) [file pone.0221059.s001.zip › CODE/illustration1-root-bending/main.cpp]

//***********************************************************************
// Growth Model for Plant Tissue
// Louis Daniel Weise - Louis.Daniel.Weise@gmail.com
// 8th March 2016 -> February 2019
//***********************************************************************
//###### include libraries ##############################################
#include <math.h>
#include <vector>
#include <iostream>
#include <stdio.h>
#include <ctime>
#include <fstream>
#include <cstdlib>
#include <stdlib.h>
//###### include functions, headers #####################################
//------------------- TBB -----------------------
//*
#include "tbb/tbb.h"
#include "tbb/parallel_for.h"
#include "tbb/blocked_range.h"
#include "tbb/blocked_range2d.h"
using namespace tbb;
//-----------------------------------------------
#include "initmesh.cpp"
#include "calcangularforce.cpp"
#include "calcspringforce.cpp"
#include "TBB-parallelizedfunctions-verlet.h"
#include "mechanicstep.cpp"
#include "convposition.cpp"
//-----------------------------------------------
#include "cheader.h"    // to include c-functions
#include "parameter.h"
#include "variables.h"
//-----------------------------------------------
//###### main ###########################################################
int main()
{
#include "deleteoldoutputs.h"
#include "openandallocate.h" 
#include "setzero.h"
//------ crashes, warnings ----------------------------------------------
#include "crashwarn.h"
//------ initialisation -------------------------------------------------
initmesh( m, x, y, r, distneig, Nmpver, Nmphor, Maxneig, epiwidth, corwidth,
          endwidth, perwidth, vaswidth, lengthhorizontalspring, Nneig, res,
          mass, adressx, adressy, horizontalcellwall, verticalcellwall,
          merismaticlength, elongationlength, differentiationlength,
          nrmerismaticcells, nrelongationcells, nrdifferentiationcells,
          celltype, tissuetype, Ncell, cellstart, cellend, cellidentifier,
          nrrows, rowlength, initial1x, initial1y, initial2x, initial2y );
#include "loadstate.h"
/*
sprintf( NAME, "%s\n", "cp ./addtime10sec pictures/PNGs/temp");
sprintf( OUT, "echo  %s" ,NAME );
system( OUT );
sprintf( OUT, "%s" ,NAME );
system( OUT );
*/
#include "initialoutput.h"
//------ main loop ------------------------------------------------------
for ( double t = start; t < T; t = t + ht )
        {                                                
        //---------- establish turgor pressure --------------------------
        //---------- save state when pressure is reached ----------------
        #include "establishturgorpressure.h"
        //---------------------------------------------------------------
        //---------- growth: set equilibrium distances ------------------
        //---------- as function of t and axial distance -------------
        //---------- from root tip --------------------------------------
        if ( artificialgrowth )
                {
                #include "growthfunction.h"
                }
        //---------------------------------------------------------------
        if ( savestatebytime )
                {
                #include "savestatebytime.h"
                }
        //---------- mechanic step --------------------------------------
        if ( tt % rdmechstepratio == 0 )
               {
               mechanicstep( t, mt, mt2, m, f, Nneig, x, xnew, xold,
                             y, ynew, yold, vx, vy, r, Fx, Fy, Nmp, Maxneig,
                             thresholdverlet, thresholdconjgrad, meansteps,
                             maxiterations, maxittime, maxsteps, potenergy,
                             mechbordcond, distneig, babylon, turgorpressure,
                             output, output2, output3, hydrstatpress,
                             lengthhorizontalspring, vaswidth, savestate,
                             loadstate, damping, adressx, adressy, Nmphor,
                             Nmpver, remeshing, angularsprings,
                             allocationmultiplier, scaleforaddingnewsprings,
                             horizontalcellwall, verticalcellwall, tissuetype,
                             celltype, cellidentifier, cellstart, cellend,
                             Ncell, Ftp1x, Ftp1y, Ftp2x, Ftp2y, Ftp3x, Ftp3y,
                             Ftp4x, Ftp4y, Epot, kang, sqrttwo,
                             stiffnessscalingcellwall, loosenarray,
                             looseningscale, loosencellwalls, integration,
                             Fxcounterh, Fycounterh, Fxcounterv, Fycounterv,
                             Fxangle11, Fyangle11, Fxangle12, Fyangle12,
                             Fxangle21, Fyangle21, Fxangle22, Fyangle22,
                             Fxangle31, Fyangle31, Fxangle32, Fyangle32,
                             Fxangle41, Fyangle41, Fxangle42, Fyangle42,
                             Fx180angle11, Fy180angle11, Fx180angle12,
                             Fy180angle12, Fx180angle21, Fy180angle21,
                             Fx180angle22, Fy180angle22, Fx180angle31,
                             Fy180angle31, Fx180angle32, Fy180angle32,
                             Fx180angle41, Fy180angle41, Fx180angle42,
                             Fy180angle42, vector2array, surfaces, parallel,
                             outputremesh, outputremesh2, newloosemp,
                             Nnewloosemp, lambda, mu, areaperspring,
                             meanstrain, meanr, alpha
                             );
               }
        //---------- cancel out rigid body rotation and translation -----
        if ( lineartransformation )
                {
                #include"lineartransformation.h"
                }
        // --------- display mesh ---------------------------------------
        if ( tt % displayfreq == 0 )
                {
                if ( ( display ) || 
                     ( PNGs )
                   )
                        {
                        convposition( x, y, xcash, ycash, *Nmp, meshres,
                                      output, borderleft, borderup ); 
                        display2D( Nmp, xcash, ycash, Nneig, dispheight,
                                   displength, Maxneig, display, meshres, PNGs,
                                   Nmphor, Nmpver, res, growth, adressx,
                                   adressy, borderleft, borderright, borderup,
                                   borderdown, horizontalcellwall,
                                   verticalcellwall, celltype, tissuetype,
                                   cellstart, cellend, Ncell, loosenarray,
                                   meanstrain );
                        /*
                        sprintf( NAME, "%s %.0f \n", "pictures/PNGs/temp/addtime10sec", t - start );
                              sprintf( OUT, "echo  %s" ,NAME );
                              system( OUT );
                              sprintf( OUT, "%s" ,NAME );
                              system( OUT );
                              sprintf( NAME, "%s\n", "mv pictures/PNGs/temp/*.png pictures/PNGs/" );
                              sprintf( OUT, "echo  %s" ,NAME );
                              system( OUT );
                              sprintf( OUT, "%s" ,NAME );
                              system( OUT );
                        */
                        }
                }
        #include "generaloutput.h"
        tt++;
        }// for ( t )
#include "freeandclose.h"
#include "finaloutput.h"
return 0;
} // int main()
