# Supplementary material for: Discrete mechanical growth model for plant tissue
Source: PLoS One. 2019 Aug 12;14(8):e0221059. doi: 10.1371/journal.pone.0221059 (PMC6690522; doi:10.1371/journal.pone.0221059)
Supplement: S1 File — The model was implemented using the C++ programming language. The software uses the Intel threading building blocks (TBB) runtime library as a parallelization environment (available in open source from http://www.intel.com/software/products/tbb/), and for visualization the CASH library from Rob J. de Boer and Alex D. Staritsky (available in open source from http://theory.bio.uu.nl/rdb/software.html). (ZIP) [file pone.0221059.s001.zip › CODE/illustration1-root-bending/makefile]

CPPFLAGS =	-O3 -march=native -ftree-vectorize -mno-avx -Wno-unused-result -fmax-errors=1

ifneq (,$(shell which icc 2>/dev/null))
CXX=icpc
CC=icc
endif # icc

#tracking
#CPPFLAGS = -pg -ggdb -Wall -o -lm

LIBS = -ltbb -lcash -lpng -lz -lX11 -lm -L/usr/X11R6/lib

# Source/object paths
vpath %.cpp .
vpath %.c   .
vpath %.d   .
vpath %.h   .
vpath %.o   .

BINPATH = .

# Project vars
PROJECT = wurzel
ALL = main.o display2D.o
OBJECTS = $(ALL)

# Targets
all: $(PROJECT)

$(PROJECT): $(OBJECTS) 
	$(CXX) $(LIBDIR) $^ -o $(BINPATH)/$@ $(LIBS)

$(ALL) : makefile

%.o : %.c
	$(CC) -c $(CPPFLAGS) $< -o $@

%.o : %.cpp
	$(CXX) -c $(CPPFLAGS) $(INCDIR) $< -o $@

%.d: %.c %.cpp
	@set -e; rm -f $@; \
	$(CXX) $(INCDIR) -MM $(CPPFLAGS) $< > $@.$$$$; \
	sed 's,\($*\)\.o[ :]*,\1.o $@ : ,g' < $@.$$$$ > $@; \
	rm -f $@.$$$$

ifneq ($(MAKECMDGOALS),clean)
ifneq ($(MAKECMDGOALS),realclean)
-include $(OBJECTS:.o=.d)
endif
endif

clean:
	@rm -f *.d.* *.o *.d *~
