# Supplementary material for: Discrete mechanical growth model for plant tissue
Source: PLoS One. 2019 Aug 12;14(8):e0221059. doi: 10.1371/journal.pone.0221059 (PMC6690522; doi:10.1371/journal.pone.0221059)
Supplement: S1 File — The model was implemented using the C++ programming language. The software uses the Intel threading building blocks (TBB) runtime library as a parallelization environment (available in open source from http://www.intel.com/software/products/tbb/), and for visualization the CASH library from Rob J. de Boer and Alex D. Staritsky (available in open source from http://theory.bio.uu.nl/rdb/software.html). (ZIP) [file pone.0221059.s001.zip › CODE/illustration1-root-bending/mechanicstep.cpp]

void mechanicstep( double t, double mt, double mt2, double* m, double* f, int* Nneig,
                   double* x, double* xnew, double* xold, double* y, double*
                   ynew, double* yold, double* vx, double* vy, double* r,
                   double* Fx, double* Fy, int* Nmp, int Maxneig, double
                   thresholdverlet, double thresholdconjgrad, double*
                   meansteps, int* maxiterations, double* maxiterationtime, int
                   maxsteps, double* potenergy, int mechbordcond, double*
                   distneig, int babylon, double turgorpressure, int output,
                   int output2, int output3, double hydrstatpress, double
                   lengthhorizontalspring, double vaswidth, int savestate, int
                   loadstate, double damping, int* adressx, int* adressy, int
                   Nmphor, int Nmpver, int remeshing, int angularsprings, int
                   allocationmultiplier, double scaleforaddingnewsprings, int*
                   horizontalcellwall, int* verticalcellwall, int* tissuetype,
                   int* celltype, int* cellidentifier, int* cellstart, int*
                   cellend, int* Ncell, double* Ftp1x, double* Ftp1y, double*
                   Ftp2x, double* Ftp2y, double* Ftp3x, double* Ftp3y, double*
                   Ftp4x, double* Ftp4y, double* Epot, double* kang, double
                   sqrttwo, double stiffnessscalingcellwall, int* loosenarray,
                   double looseningscale, int loosencellwalls, int integration,
                   double* Fxcounterh, double* Fycounterh, double* Fxcounterv,
                   double* Fycounterv, double* Fxangle11, double* Fyangle11,
                   double* Fxangle12, double* Fyangle12, double* Fxangle21,
                   double* Fyangle21, double* Fxangle22, double* Fyangle22,
                   double* Fxangle31, double* Fyangle31, double* Fxangle32,
                   double* Fyangle32, double* Fxangle41, double* Fyangle41,
                   double* Fxangle42, double* Fyangle42, double* Fx180angle11,
                   double* Fy180angle11, double* Fx180angle12, double*
                   Fy180angle12, double* Fx180angle21, double* Fy180angle21,
                   double* Fx180angle22, double* Fy180angle22, double*
                   Fx180angle31, double* Fy180angle31, double* Fx180angle32,
                   double* Fy180angle32, double* Fx180angle41, double*
                   Fy180angle41, double* Fx180angle42, double* Fy180angle42,
                   int* vector2array, double* surfaces, int parallel, int
                   outputremesh, int outputremesh2, int* newloosemp, int*
                   Nnewloosemp, double lambda, double mu, double*
                   areaperspring, double* meanstrain, double* meanr, double
                   alpha
                   )
{
//################################### initialisation ###################################
int staticpoint = 0;
int step = 0;
int done = 0;
int counter = 0;
double kspring = 0.e0;          // spring constant
double kspringother = 0.e0;          // spring constant
double dspring = 0.e0;          // spring viscosity
double totalkinenergy = 0.e0;
double maxabsforce = 1.0e0;     // maximal sum of absolute forces ( x- and y-direction ) 
                                // of one masspoint ( this is not the absolute force 
                                // on this masspoint but a upper limit of it ! )
double absforce    = 0.e0;      // sum of forces ( x- and y- direction ) of one
                                // masspoint
double checksumofforce = 0.e0;  // sum of all absolute forces of all masspoints
double checksumofforceold = 1.e0;
double checksumofposx = 0.e0;   // x- coordinate of the barycenter
double checksumofposy = 0.e0;
double extforce = 0.e0;
double eqlength = 0.e0;
double eqlengthotherspring = 0.e0;
double dist2 = 0.e0;            // square of distance
double dist = 0.e0;             // distance
double distotherspring = 0.e0;
double distold = 0.e0;          // exact calculated distance one timestep ago
double diffx = 0.e0;            // differences ..
double diffy = 0.e0;
double nx = 0.e0;
double ny = 0.e0;
//
int nr1 = 0;
int nr2 = 0;
int nr3 = 0;
int nr4 = 0;
int nr5 = 0;
int nr6 = 0;
//
double dx = 0.e0;
double dy = 0.e0;
//
double x1 = 0.e0;
double x2 = 0.e0;
double x3 = 0.e0;
double x4 = 0.e0;
double x5 = 0.e0;
double x6 = 0.e0;
//
double y1 = 0.e0;
double y2 = 0.e0;
double y3 = 0.e0;
double y4 = 0.e0;
double y5 = 0.e0;
double y6 = 0.e0;
//
double det1 = 0.e0;
double det2 = 0.e0;
double det3 = 0.e0;
double det4 = 0.e0;
//
double area = 0.e0;
//########################## check equilibrium lengths - add mass points ###############
/*
// output for debugging meshing algorithm
std::cout << "before" << std::endl;
for ( int i = 0; i < *Nmp; i++ )
        {
        std::cout << "i,x,y  " << i << "   " << *( x + i ) << "  " << *( y + i ) << std::endl;
        }
*/
if ( remeshing )
        {
        //dw 26.6/17
        //if ( *Nmp < 13 )
                {
                #include "remeshing.h"
                }
        }
/*
std::cout << "after" << std::endl;
for ( int i = 0; i < *Nmp; i++ )
        {
        std::cout << "i,x,y  " << i << "   " << *( x + i ) << "  " << *( y + i ) << std::endl;
        }
std::cout << "--------------------------------------" << std::endl;
for ( int i = 0; i < *Nmp; i++ )
        {
        std::cout << "#mp, right, up, left, down neighbor " << i << ":  " << *( Nneig + i *
        Maxneig + 0 ) << ", " << *( Nneig + i * Maxneig + 1 ) << ", " << *( Nneig
        + i * Maxneig + 2 ) << ", " << *( Nneig + i * Maxneig + 3 ) << std::endl;
        }
std::cout << "--------------------------------------" << std::endl;
*/
//################################### integration ######################################
if ( integration == 0 )
        {
        #include "verlet.h"
        }
else if ( integration == 1 )
        {
        //#include "conjgrad.h"
        // debug
        /*
        for ( i = 0; i < ( *Nmp - nrstaticxpoints ); i++ )
                {
                cout << "-- # mass point: " << i << "----" << endl;
                cout << "-- Fhp x,y: ----------" << endl;
                cout <<  Ftpx[ i ] << endl;
                } 
        for ( int i = ( *Nmp - nrstaticxpoints ); i < sizeofvector; i++ )
                {
                cout << -Ftpy[ vector2array[ i ] ] << endl;
                cout << "--------------------------" << endl;
                } 
        */
        // debug
        }// else if ( integration == 1 )
else
        {
        std::cout << "Crash! Parameter \"integration\" should be 0 (Verlet) or 1 (Conjugated Gradients)" << std::endl;
        exit( 1 );
        }
//#############  calculate distances, fill distance-array and find minimum distance ####
//#############  with this we make sure that we have good initial guess for fast #######
//#############  square root algorithm: note remeshing #################################
if ( parallel )
        {// no babylon algorithm (because distances are not set after remeshing)!
        Parallelcalculatedistances( Nmp, x, y, Nneig, Maxneig, distneig, 0 );
        // improvement: calculate distances directly during remeshing.
        }
else
        {
        for ( int i = 0; i < *Nmp; i++ )
                {
                dist = 0.e0;
                diffx = 0.e0;
                diffy = 0.e0;
                //--------------- distance to neighbor right ---------------
                if ( *( Nneig + i * Maxneig + 0 ) >= 0 )   
                        {
                        diffx  = ( *( x + i ) - *( x + *( Nneig + i * Maxneig + 0 ) ) );
                        diffy  = ( *( y + i ) - *( y + *( Nneig + i * Maxneig + 0 ) ) );
                        dist   = sqrt ( diffx * diffx + diffy * diffy );
                        *( distneig + i * Maxneig + 0 ) = dist;
                        }
                dist = 0.e0;
                diffx = 0.e0;
                diffy = 0.e0;
                //--------------- distance to neighbor down ----------------
                if ( *( Nneig + i * Maxneig + 3 ) >= 0 )
                        {
                        diffx  = ( *( x + i ) - *( x + *( Nneig + i * Maxneig + 3 ) ) );
                        diffy  = ( *( y + i ) - *( y + *( Nneig + i * Maxneig + 3 ) ) );
                        dist   = sqrt ( diffx * diffx + diffy * diffy );
                        *( distneig + i * Maxneig + 3 ) = dist;
                        }
                }// for i
        }
//--------------- output for mechanical details --------
if ( ( ( output2 ) ||
       ( output3 )
     ) &&
     ( integration == 0 )
   )
        {
        std::cout << "                iterations: " << step << std::endl 
                  << "***********************************************" 
                  << std::endl;
        *( meansteps ) = *( meansteps ) + step;
        if ( *maxiterations < step )
                {
                *maxiterations = step;
                *maxiterationtime = t;
                }
        }
}// void mechanicstep()
