# Supplementary material for: Discrete mechanical growth model for plant tissue
Source: PLoS One. 2019 Aug 12;14(8):e0221059. doi: 10.1371/journal.pone.0221059 (PMC6690522; doi:10.1371/journal.pone.0221059)
Supplement: S1 File — The model was implemented using the C++ programming language. The software uses the Intel threading building blocks (TBB) runtime library as a parallelization environment (available in open source from http://www.intel.com/software/products/tbb/), and for visualization the CASH library from Rob J. de Boer and Alex D. Staritsky (available in open source from http://theory.bio.uu.nl/rdb/software.html). (ZIP) [file pone.0221059.s001.zip › CODE/illustration1-root-bending/mechbordcondition.h]

                        //---------- tag if border condition is met --------
                        // tagged points do not move
                        if ( mechbordcond == 1 ) // frozen corner
                                {
                                if ( ( ( *( Nneig + i * Maxneig + 2 ) == -1 ) && 
                                       ( *( Nneig + i * Maxneig + 1 ) == -1 ) 
                                     ) ||
                                     ( ( *( Nneig + i * Maxneig + 1 ) == -1 ) && 
                                       ( *( Nneig + i * Maxneig + 0 ) == -1 ) 
                                     ) ||
                                     ( ( *( Nneig + i * Maxneig + 2 ) == -1 ) && 
                                       ( *( Nneig + i * Maxneig + 3 ) == -1 ) 
                                     ) ||
                                     ( ( *( Nneig + i * Maxneig + 3 ) == -1 ) && 
                                       ( *( Nneig + i * Maxneig + 0 ) == -1 ) 
                                     )  
                                   )
                                        {
                                        staticpoint = 1;
                                        }  
                                }
                        else if ( mechbordcond == 2 ) // frozen edge
                                {
                                if ( ( *( Nneig + i * Maxneig + 0 ) == -1 ) ||
                                     ( *( Nneig + i * Maxneig + 1 ) == -1 ) ||
                                     ( *( Nneig + i * Maxneig + 2 ) == -1 ) ||
                                     ( *( Nneig + i * Maxneig + 3 ) == -1 )  
                                   )
                                        {
                                        staticpoint = 1; // border condition met
                                        }  
                                }
                        else if ( mechbordcond == 3 )
                                {
                                if ( !savestate )
                                        {
                                        if ( Nneig[ i * Maxneig + 0 ] == -1 )
                                                {
                                                staticpoint = 1;
                                                }
                                        }
                                }
                        else if ( mechbordcond == 4 )
                                {
                                //if ( !savestate )
                                        {
                                        if ( Nneig[ i * Maxneig + 0 ] == -1 )
                                                {
                                                staticpoint = 2;
                                                if ( adressy[ i ] == int( Nmpver / 2 ) )
                                                        {
                                                        staticpoint = 1;
                                                        }
                                                }
                                        }
                                }
                        else if ( mechbordcond == 5 )
                                {
                                //if ( !savestate )
                                        {
                                        if ( Nneig[ i * Maxneig + 3 ] == -1 )
                                                {
                                                staticpoint = 3;
                                                }
                                        }
                                }
                        else if ( mechbordcond == 6 )
                                {
                                if ( !savestate )
                                        {
                                        if ( Nneig[ i * Maxneig + 3 ] == -1 )
                                                {
                                                staticpoint = 1;
                                                }
                                        }
                                }
