# Supplementary material for: Discrete mechanical growth model for plant tissue
Source: PLoS One. 2019 Aug 12;14(8):e0221059. doi: 10.1371/journal.pone.0221059 (PMC6690522; doi:10.1371/journal.pone.0221059)
Supplement: S1 File — The model was implemented using the C++ programming language. The software uses the Intel threading building blocks (TBB) runtime library as a parallelization environment (available in open source from http://www.intel.com/software/products/tbb/), and for visualization the CASH library from Rob J. de Boer and Alex D. Staritsky (available in open source from http://theory.bio.uu.nl/rdb/software.html). (ZIP) [file pone.0221059.s001.zip › CODE/illustration1-root-bending/openandallocate.h]

// idea: try to put force array here, make timing experiment
//------ allocating memory on stack -------------------------------------
double   potenergy         [ 1 ];  // total potenergy
int      Nmp               [ 1 ];  // # of mass points
*Nmp = Nmphor * Nmpver;
int      Nnewloosemp       [ 1 ];  // # of fresh loose mass points ( to check for remeshing )
int      Ncell             [ 1 ];  // # of mass points
*Ncell = 4 * 8 + ( ( nrmerismaticcells - 4 ) + nrelongationcells + nrdifferentiationcells ) * 14;
double   meansteps         [ 1 ];  // mean mechanical iteration steps 
double   maxittime         [ 1 ];  // time corresponding to maxiterations
double   mindist           [ 1 ];  // minimal distance of 2 mass points
double   maxdist           [ 1 ];  // maximal distance of 2 mass points
int      maxiterations     [ 1 ];  // maximal mechanical iteration steps 
double   f [ 4 ];  // quick force array
// rotate model to display
double initial1x           [ 1 ];
double initial1y           [ 1 ];
double initial2x           [ 1 ];
double initial2y           [ 1 ];
//-- memory allocation on heap ----------------------------
double*  growth      =    new double [ allocationmultiplier * *Nmp ];  // x-position
double*  xold        =    new double [ allocationmultiplier * *Nmp ];  // old x-position
double*  yold        =    new double [ allocationmultiplier * *Nmp ];  // old x-position
double*  x           =    new double [ allocationmultiplier * *Nmp ];  // x-position
double*  y           =    new double [ allocationmultiplier * *Nmp ];
double*  xnew        =    new double [ allocationmultiplier * *Nmp ];  // next x-position
double*  ynew        =    new double [ allocationmultiplier * *Nmp ];
double*  vx          =    new double [ allocationmultiplier * *Nmp ];  // x-velocity
double*  vy          =    new double [ allocationmultiplier * *Nmp ];
// force arrays: Note, we can not access same arrays at the same time. Thus we
// need (x,y) arrays for counter forces, and 8 (x,y) arrays for angular forces.
//
// total force array, also used for linear spring
double*  Fx        =    new double [ allocationmultiplier * *Nmp ];  // total x-force
double*  Fy        =    new double [ allocationmultiplier * *Nmp ]; 
// counter force horizontal linear spring
double* Fxcounterh =    new double [ allocationmultiplier * *Nmp ];  // total x-force
double* Fycounterh =    new double [ allocationmultiplier * *Nmp ]; 
// counter force vertical linear spring
double* Fxcounterv =    new double [ allocationmultiplier * *Nmp ];  // total x-force
double* Fycounterv =    new double [ allocationmultiplier * *Nmp ]; 
// counter force vertical linear spring - special case loose spring due to
// remeshing: projecting counter forces of loose end to right and left neighbor (2*),
// vertical and horizontal (2*), in x and y (2): 8 arrays
// FOR LATER - REMESHING IN OTHER DIMENSION
//double* Fxcounterremeshuph =  new double [ allocationmultiplier * *Nmp ];  // total x-force
//double* Fycounterremeshuph =  new double [ allocationmultiplier * *Nmp ];  // total x-force
//
//double* Fxcounterremeshdownh = new double [ allocationmultiplier * *Nmp ];  // total x-force
//double* Fycounterremeshdownh = new double [ allocationmultiplier * *Nmp ];  // total x-force
// 90 degree hinches
// we have 4 angles per unit cell. An angle is spread by two points (i1,i2)
// connected to a third point i. In each cycle each point is i1 and i2 for each
// case. Thus we need 8 (x,y) angular force arrays.
// case 1:
double*  Fxangle11 =    new double [ allocationmultiplier * *Nmp ];  // total x-force
double*  Fyangle11 =    new double [ allocationmultiplier * *Nmp ];  // total x-force
//
double*  Fxangle12 =    new double [ allocationmultiplier * *Nmp ];  // total x-force
double*  Fyangle12 =    new double [ allocationmultiplier * *Nmp ];  // total x-force
// case 2:
double*  Fxangle21 =    new double [ allocationmultiplier * *Nmp ];  // total x-force
double*  Fyangle21 =    new double [ allocationmultiplier * *Nmp ];  // total x-force
//
double*  Fxangle22 =    new double [ allocationmultiplier * *Nmp ];  // total x-force
double*  Fyangle22 =    new double [ allocationmultiplier * *Nmp ];  // total x-force
// case 3:
double*  Fxangle31 =    new double [ allocationmultiplier * *Nmp ];  // total x-force
double*  Fyangle31 =    new double [ allocationmultiplier * *Nmp ];  // total x-force
//
double*  Fxangle32 =    new double [ allocationmultiplier * *Nmp ];  // total x-force
double*  Fyangle32 =    new double [ allocationmultiplier * *Nmp ];  // total x-force
// case 4:
double*  Fxangle41 =    new double [ allocationmultiplier * *Nmp ];  // total x-force
double*  Fyangle41 =    new double [ allocationmultiplier * *Nmp ];  // total x-force
//
double*  Fxangle42 =    new double [ allocationmultiplier * *Nmp ];  // total x-force
double*  Fyangle42 =    new double [ allocationmultiplier * *Nmp ];  // total x-force
//
// 180 degree hinches
// we have 4 cases. An angle is spread by two points (i1,i2)
// connected to a third point i. In each cycle each point is i1 and i2 for each
// case. Thus we need 8 (x,y) angular force arrays.
// case 1:
double*  Fx180angle11 =    new double [ allocationmultiplier * *Nmp ];  // total x-force
double*  Fy180angle11 =    new double [ allocationmultiplier * *Nmp ];  // total x-force
//
double*  Fx180angle12 =    new double [ allocationmultiplier * *Nmp ];  // total x-force
double*  Fy180angle12 =    new double [ allocationmultiplier * *Nmp ];  // total x-force
// case 2:
double*  Fx180angle21 =    new double [ allocationmultiplier * *Nmp ];  // total x-force
double*  Fy180angle21 =    new double [ allocationmultiplier * *Nmp ];  // total x-force
//
double*  Fx180angle22 =    new double [ allocationmultiplier * *Nmp ];  // total x-force
double*  Fy180angle22 =    new double [ allocationmultiplier * *Nmp ];  // total x-force
// case 3:
double*  Fx180angle31 =    new double [ allocationmultiplier * *Nmp ];  // total x-force
double*  Fy180angle31 =    new double [ allocationmultiplier * *Nmp ];  // total x-force
//
double*  Fx180angle32 =    new double [ allocationmultiplier * *Nmp ];  // total x-force
double*  Fy180angle32 =    new double [ allocationmultiplier * *Nmp ];  // total x-force
// case 4:
double*  Fx180angle41 =    new double [ allocationmultiplier * *Nmp ];  // total x-force
double*  Fy180angle41 =    new double [ allocationmultiplier * *Nmp ];  // total x-force
//
double*  Fx180angle42 =    new double [ allocationmultiplier * *Nmp ];  // total x-force
double*  Fy180angle42 =    new double [ allocationmultiplier * *Nmp ];  // total x-force
//
double*  Epot      =    new double [ allocationmultiplier * *Nmp ]; 
// for hydrostatic force
double*  Ftp1x     =    new double [ allocationmultiplier * *Nmp ];  // force from turgor pressure
double*  Ftp1y     =    new double [ allocationmultiplier * *Nmp ]; 
double*  Ftp2x     =    new double [ allocationmultiplier * *Nmp ];  // force from turgor pressure
double*  Ftp2y     =    new double [ allocationmultiplier * *Nmp ]; 
double*  Ftp3x     =    new double [ allocationmultiplier * *Nmp ];  // force from turgor pressure
double*  Ftp3y     =    new double [ allocationmultiplier * *Nmp ]; 
double*  Ftp4x     =    new double [ allocationmultiplier * *Nmp ];  // force from turgor pressure
double*  Ftp4y     =    new double [ allocationmultiplier * *Nmp ]; 
//
double*  surfaces =    new double [ allocationmultiplier * *Nmp ]; 
//
double*  kdiag    =    new double [ allocationmultiplier * *Nmp ];  // k diag springs
double*  ks       =    new double [ allocationmultiplier * *Nmp ];  // angular-k
double*  ddiag    =    new double [ allocationmultiplier * *Nmp ];  // diagonal damping
double*  m        =    new double [ allocationmultiplier * *Nmp ];  // masses of mech points
double*  distneig =    new double [ allocationmultiplier * *Nmp * Maxneig ]; // distances
//
int*     newloosemp  = new int [ allocationmultiplier * *Nmp ]; 
int*     adressx  =    new int [ allocationmultiplier * *Nmp ];
int*     adressy  =    new int [ allocationmultiplier * *Nmp ];
int*     vector2array = new int [ allocationmultiplier * 2 * *Nmp ]; // entry i of vector maps to position on array;
int*     horizontalcellwall  =    new int [ allocationmultiplier * *Nmp ];
int*     verticalcellwall    =    new int [ allocationmultiplier * *Nmp ];
int*     celltype            =    new int [ allocationmultiplier * *Nmp ];
int*     tissuetype          =    new int [ allocationmultiplier * *Nmp ];
int*     cellstart           =    new int [ 2 * allocationmultiplier * *Ncell ];
int*     cellend             =    new int [ 2 * allocationmultiplier * *Ncell ];
int*     cellidentifier      =    new int [ 4 * allocationmultiplier * * Nmp ]; // is a mass point a start or end point of a cell?
int*     loosenarray         =    new int [ 4 * allocationmultiplier * * Nmp ]; // is a mass point a start or end point of a cell?
int*     Nneig    =    new int [ allocationmultiplier * *Nmp * Maxneig ]; // neighborhood
double*  areaperspring =    new double [ allocationmultiplier * *Nmp * Maxneig ]; // spring-k
double*  meanstrain =    new double [ allocationmultiplier * *Nmp * Maxneig ]; // spring-k
double*  meanr    =    new double [ allocationmultiplier * *Nmp * Maxneig ]; // spring-k
double*  kang     =    new double [ allocationmultiplier * *Nmp * Maxneig ]; // spring-k
double*  r        =    new double [ allocationmultiplier * *Nmp * Maxneig ]; // eq. spring-length
//------- neighborhood is tagged ----------------------------------------
/* e.g. x-coordinates:
*( x + Maxneig * ( nr. masspoint ) 
        + 0 ) for neighbor on the right,  
        + 1 ) for neighbor upstairs,   
        + 2 ) for neighbor on the left,   
        + 3 ) for neighbor downstairs,   */
//-----------------------------------------------------------------------
int*     xcash   =    new int [ allocationmultiplier * *Nmp ];      // x-position for display         
int*     ycash   =    new int [ allocationmultiplier * *Nmp ];
//------ opening files --------------------------------------------------
