# Supplementary material for: Discrete mechanical growth model for plant tissue
Source: PLoS One. 2019 Aug 12;14(8):e0221059. doi: 10.1371/journal.pone.0221059 (PMC6690522; doi:10.1371/journal.pone.0221059)
Supplement: S1 File — The model was implemented using the C++ programming language. The software uses the Intel threading building blocks (TBB) runtime library as a parallelization environment (available in open source from http://www.intel.com/software/products/tbb/), and for visualization the CASH library from Rob J. de Boer and Alex D. Staritsky (available in open source from http://theory.bio.uu.nl/rdb/software.html). (ZIP) [file pone.0221059.s001.zip › CODE/illustration1-root-bending/output/savedstate/stateNneig]

1
-1
-1
77
2
-1
0
78
3
-1
1
79
4
-1
2
80
5
-1
3
81
6
-1
4
82
7
-1
5
83
8
-1
6
84
9
-1
7
85
10
-1
8
86
11
-1
9
87
12
-1
10
88
13
-1
11
89
14
-1
12
90
15
-1
13
91
16
-1
14
92
17
-1
15
93
18
-1
16
94
19
-1
17
95
20
-1
18
96
21
-1
19
97
22
-1
20
98
23
-1
21
99
24
-1
22
100
25
-1
23
101
26
-1
24
102
27
-1
25
103
28
-1
26
104
29
-1
27
105
30
-1
28
106
31
-1
29
107
32
-1
30
108
33
-1
31
109
34
-1
32
110
35
-1
33
111
36
-1
34
112
37
-1
35
113
38
-1
36
114
39
-1
37
115
40
-1
38
116
41
-1
39
117
42
-1
40
118
43
-1
41
119
44
-1
42
120
45
-1
43
121
46
-1
44
122
47
-1
45
123
48
-1
46
124
49
-1
47
125
50
-1
48
126
51
-1
49
127
52
-1
50
128
53
-1
51
129
54
-1
52
130
55
-1
53
131
56
-1
54
132
57
-1
55
133
58
-1
56
134
59
-1
57
135
60
-1
58
136
61
-1
59
137
62
-1
60
138
63
-1
61
139
64
-1
62
140
65
-1
63
141
66
-1
64
142
67
-1
65
143
68
-1
66
144
69
-1
67
145
70
-1
68
146
71
-1
69
147
72
-1
70
148
73
-1
71
149
74
-1
72
150
75
-1
73
151
76
-1
74
152
-1
-1
75
153
78
0
-1
154
79
1
77
155
80
2
78
156
81
3
79
157
82
4
80
158
83
5
81
159
84
6
82
160
85
7
83
161
86
8
84
162
87
9
85
163
88
10
86
164
89
11
87
165
90
12
88
166
91
13
89
167
92
14
90
168
93
15
91
169
94
16
92
170
95
17
93
171
96
18
94
172
97
19
95
173
98
20
96
174
99
21
97
175
100
22
98
176
101
23
99
177
102
24
100
178
103
25
101
179
104
26
102
180
105
27
103
181
106
28
104
182
107
29
105
183
108
30
106
184
109
31
107
185
110
32
108
186
111
33
109
187
112
34
110
188
113
35
111
189
114
36
112
190
115
37
113
191
116
38
114
192
117
39
115
193
118
40
116
194
119
41
117
195
120
42
118
196
121
43
119
197
122
44
120
198
123
45
121
199
124
46
122
200
125
47
123
201
126
48
124
202
127
49
125
203
128
50
126
204
129
51
127
205
130
52
128
206
131
53
129
207
132
54
130
208
133
55
131
209
134
56
132
210
135
57
133
211
136
58
134
212
137
59
135
213
138
60
136
214
139
61
137
215
140
62
138
216
141
63
139
217
142
64
140
218
143
65
141
219
144
66
142
220
145
67
143
221
146
68
144
222
147
69
145
223
148
70
146
224
149
71
147
225
150
72
148
226
151
73
149
227
152
74
150
228
153
75
151
229
-1
76
152
230
155
77
-1
231
156
78
154
232
157
79
155
233
158
80
156
234
159
81
157
235
160
82
158
236
161
83
159
237
162
84
160
238
163
85
161
239
164
86
162
240
165
87
163
241
166
88
164
242
167
89
165
243
168
90
166
244
169
91
167
245
170
92
168
246
171
93
169
247
172
94
170
248
173
95
171
249
174
96
172
250
175
97
173
251
176
98
174
252
177
99
175
253
178
100
176
254
179
101
177
255
180
102
178
256
181
103
179
257
182
104
180
258
183
105
181
259
184
106
182
260
185
107
183
261
186
108
184
262
187
109
185
263
188
110
186
264
189
111
187
265
190
112
188
266
191
113
189
267
192
114
190
268
193
115
191
269
194
116
192
270
195
117
193
271
196
118
194
272
197
119
195
273
198
120
196
274
199
121
197
275
200
122
198
276
201
123
199
277
202
124
200
278
203
125
201
279
204
126
202
280
205
127
203
281
206
128
204
282
207
129
205
283
208
130
206
284
209
131
207
285
210
132
208
286
211
133
209
287
212
134
210
288
213
135
211
289
214
136
212
290
215
137
213
291
216
138
214
292
217
139
215
293
218
140
216
294
219
141
217
295
220
142
218
296
221
143
219
297
222
144
220
298
223
145
221
299
224
146
222
300
225
147
223
301
226
148
224
302
227
149
225
303
228
150
226
304
229
151
227
305
230
152
228
306
-1
153
229
307
232
154
-1
308
233
155
231
309
234
156
232
310
235
157
233
311
236
158
234
312
237
159
235
313
238
160
236
314
239
161
237
315
240
162
238
316
241
163
239
317
242
164
240
318
243
165
241
319
244
166
242
320
245
167
243
321
246
168
244
322
247
169
245
323
248
170
246
324
249
171
247
325
250
172
248
326
251
173
249
327
252
174
250
328
253
175
251
329
254
176
252
330
255
177
253
331
256
178
254
332
257
179
255
333
258
180
256
334
259
181
257
335
260
182
258
336
261
183
259
337
262
184
260
338
263
185
261
339
264
186
262
340
265
187
263
341
266
188
264
342
267
189
265
343
268
190
266
344
269
191
267
345
270
192
268
346
271
193
269
347
272
194
270
348
273
195
271
349
274
196
272
350
275
197
273
351
276
198
274
352
277
199
275
353
278
200
276
354
279
201
277
355
280
202
278
356
281
203
279
357
282
204
280
358
283
205
281
359
284
206
282
360
285
207
283
361
286
208
284
362
287
209
285
363
288
210
286
364
289
211
287
365
290
212
288
366
291
213
289
367
292
214
290
368
293
215
291
369
294
216
292
370
295
217
293
371
296
218
294
372
297
219
295
373
298
220
296
374
299
221
297
375
300
222
298
376
301
223
299
377
302
224
300
378
303
225
301
379
304
226
302
380
305
227
303
381
306
228
304
382
307
229
305
383
-1
230
306
384
309
231
-1
385
310
232
308
386
311
233
309
387
312
234
310
388
313
235
311
389
314
236
312
390
315
237
313
391
316
238
314
392
317
239
315
393
318
240
316
394
319
241
317
395
320
242
318
396
321
243
319
397
322
244
320
398
323
245
321
399
324
246
322
400
325
247
323
401
326
248
324
402
327
249
325
403
328
250
326
404
329
251
327
405
330
252
328
406
331
253
329
407
332
254
330
408
333
255
331
409
334
256
332
410
335
257
333
411
336
258
334
412
337
259
335
413
338
260
336
414
339
261
337
415
340
262
338
416
341
263
339
417
342
264
340
418
343
265
341
419
344
266
342
420
345
267
343
421
346
268
344
422
347
269
345
423
348
270
346
424
349
271
347
425
350
272
348
426
351
273
349
427
352
274
350
428
353
275
351
429
354
276
352
430
355
277
353
431
356
278
354
432
357
279
355
433
358
280
356
434
359
281
357
435
360
282
358
436
361
283
359
437
362
284
360
438
363
285
361
439
364
286
362
440
365
287
363
441
366
288
364
442
367
289
365
443
368
290
366
444
369
291
367
445
370
292
368
446
371
293
369
447
372
294
370
448
373
295
371
449
374
296
372
450
375
297
373
451
376
298
374
452
377
299
375
453
378
300
376
454
379
301
377
455
380
302
378
456
381
303
379
457
382
304
380
458
383
305
381
459
384
306
382
460
-1
307
383
461
386
308
-1
462
387
309
385
463
388
310
386
464
389
311
387
465
390
312
388
466
391
313
389
467
392
314
390
468
393
315
391
469
394
316
392
470
395
317
393
471
396
318
394
472
397
319
395
473
398
320
396
474
399
321
397
475
400
322
398
476
401
323
399
477
402
324
400
478
403
325
401
479
404
326
402
480
405
327
403
481
406
328
404
482
407
329
405
483
408
330
406
484
409
331
407
485
410
332
408
486
411
333
409
487
412
334
410
488
413
335
411
489
414
336
412
490
415
337
413
491
416
338
414
492
417
339
415
493
418
340
416
494
419
341
417
495
420
342
418
496
421
343
419
497
422
344
420
498
423
345
421
499
424
346
422
500
425
347
423
501
426
348
424
502
427
349
425
503
428
350
426
504
429
351
427
505
430
352
428
506
431
353
429
507
432
354
430
508
433
355
431
509
434
356
432
510
435
357
433
511
436
358
434
512
437
359
435
513
438
360
436
514
439
361
437
515
440
362
438
516
441
363
439
517
442
364
440
518
443
365
441
519
444
366
442
520
445
367
443
521
446
368
444
522
447
369
445
523
448
370
446
524
449
371
447
525
450
372
448
526
451
373
449
527
452
374
450
528
453
375
451
529
454
376
452
530
455
377
453
531
456
378
454
532
457
379
455
533
458
380
456
534
459
381
457
535
460
382
458
536
461
383
459
537
-1
384
460
538
463
385
-1
539
464
386
462
540
465
387
463
541
466
388
464
542
467
389
465
543
468
390
466
544
469
391
467
545
470
392
468
546
471
393
469
547
472
394
470
548
473
395
471
549
474
396
472
550
475
397
473
551
476
398
474
552
477
399
475
553
478
400
476
554
479
401
477
555
480
402
478
556
481
403
479
557
482
404
480
558
483
405
481
559
484
406
482
560
485
407
483
561
486
408
484
562
487
409
485
563
488
410
486
564
489
411
487
565
490
412
488
566
491
413
489
567
492
414
490
568
493
415
491
569
494
416
492
570
495
417
493
571
496
418
494
572
497
419
495
573
498
420
496
574
499
421
497
575
500
422
498
576
501
423
499
577
502
424
500
578
503
425
501
579
504
426
502
580
505
427
503
581
506
428
504
582
507
429
505
583
508
430
506
584
509
431
507
585
510
432
508
586
511
433
509
587
512
434
510
588
513
435
511
589
514
436
512
590
515
437
513
591
516
438
514
592
517
439
515
593
518
440
516
594
519
441
517
595
520
442
518
596
521
443
519
597
522
444
520
598
523
445
521
599
524
446
522
600
525
447
523
601
526
448
524
602
527
449
525
603
528
450
526
604
529
451
527
605
530
452
528
606
531
453
529
607
532
454
530
608
533
455
531
609
534
456
532
610
535
457
533
611
536
458
534
612
537
459
535
613
538
460
536
614
-1
461
537
615
540
462
-1
616
541
463
539
617
542
464
540
618
543
465
541
619
544
466
542
620
545
467
543
621
546
468
544
622
547
469
545
623
548
470
546
624
549
471
547
625
550
472
548
626
551
473
549
627
552
474
550
628
553
475
551
629
554
476
552
630
555
477
553
631
556
478
554
632
557
479
555
633
558
480
556
634
559
481
557
635
560
482
558
636
561
483
559
637
562
484
560
638
563
485
561
639
564
486
562
640
565
487
563
641
566
488
564
642
567
489
565
643
568
490
566
644
569
491
567
645
570
492
568
646
571
493
569
647
572
494
570
648
573
495
571
649
574
496
572
650
575
497
573
651
576
498
574
652
577
499
575
653
578
500
576
654
579
501
577
655
580
502
578
656
581
503
579
657
582
504
580
658
583
505
581
659
584
506
582
660
585
507
583
661
586
508
584
662
587
509
585
663
588
510
586
664
589
511
587
665
590
512
588
666
591
513
589
667
592
514
590
668
593
515
591
669
594
516
592
670
595
517
593
671
596
518
594
672
597
519
595
673
598
520
596
674
599
521
597
675
600
522
598
676
601
523
599
677
602
524
600
678
603
525
601
679
604
526
602
680
605
527
603
681
606
528
604
682
607
529
605
683
608
530
606
684
609
531
607
685
610
532
608
686
611
533
609
687
612
534
610
688
613
535
611
689
614
536
612
690
615
537
613
691
-1
538
614
692
617
539
-1
693
618
540
616
694
619
541
617
695
620
542
618
696
621
543
619
697
622
544
620
698
623
545
621
699
624
546
622
700
625
547
623
701
626
548
624
702
627
549
625
703
628
550
626
704
629
551
627
705
630
552
628
706
631
553
629
707
632
554
630
708
633
555
631
709
634
556
632
710
635
557
633
711
636
558
634
712
637
559
635
713
638
560
636
714
639
561
637
715
640
562
638
716
641
563
639
717
642
564
640
718
643
565
641
719
644
566
642
720
645
567
643
721
646
568
644
722
647
569
645
723
648
570
646
724
649
571
647
725
650
572
648
726
651
573
649
727
652
574
650
728
653
575
651
729
654
576
652
730
655
577
653
731
656
578
654
732
657
579
655
733
658
580
656
734
659
581
657
735
660
582
658
736
661
583
659
737
662
584
660
738
663
585
661
739
664
586
662
740
665
587
663
741
666
588
664
742
667
589
665
743
668
590
666
744
669
591
667
745
670
592
668
746
671
593
669
747
672
594
670
748
673
595
671
749
674
596
672
750
675
597
673
751
676
598
674
752
677
599
675
753
678
600
676
754
679
601
677
755
680
602
678
756
681
603
679
757
682
604
680
758
683
605
681
759
684
606
682
760
685
607
683
761
686
608
684
762
687
609
685
763
688
610
686
764
689
611
687
765
690
612
688
766
691
613
689
767
692
614
690
768
-1
615
691
769
694
616
-1
770
695
617
693
771
696
618
694
772
697
619
695
773
698
620
696
774
699
621
697
775
700
622
698
776
701
623
699
777
702
624
700
778
703
625
701
779
704
626
702
780
705
627
703
781
706
628
704
782
707
629
705
783
708
630
706
784
709
631
707
785
710
632
708
786
711
633
709
787
712
634
710
788
713
635
711
789
714
636
712
790
715
637
713
791
716
638
714
792
717
639
715
793
718
640
716
794
719
641
717
795
720
642
718
796
721
643
719
797
722
644
720
798
723
645
721
799
724
646
722
800
725
647
723
801
726
648
724
802
727
649
725
803
728
650
726
804
729
651
727
805
730
652
728
806
731
653
729
807
732
654
730
808
733
655
731
809
734
656
732
810
735
657
733
811
736
658
734
812
737
659
735
813
738
660
736
814
739
661
737
815
740
662
738
816
741
663
739
817
742
664
740
818
743
665
741
819
744
666
742
820
745
667
743
821
746
668
744
822
747
669
745
823
748
670
746
824
749
671
747
825
750
672
748
826
751
673
749
827
752
674
750
828
753
675
751
829
754
676
752
830
755
677
753
831
756
678
754
832
757
679
755
833
758
680
756
834
759
681
757
835
760
682
758
836
761
683
759
837
762
684
760
838
763
685
761
839
764
686
762
840
765
687
763
841
766
688
764
842
767
689
765
843
768
690
766
844
769
691
767
845
-1
692
768
846
771
693
-1
847
772
694
770
848
773
695
771
849
774
696
772
850
775
697
773
851
776
698
774
852
777
699
775
853
778
700
776
854
779
701
777
855
780
702
778
856
781
703
779
857
782
704
780
858
783
705
781
859
784
706
782
860
785
707
783
861
786
708
784
862
787
709
785
863
788
710
786
864
789
711
787
865
790
712
788
866
791
713
789
867
792
714
790
868
793
715
791
869
794
716
792
870
795
717
793
871
796
718
794
872
797
719
795
873
798
720
796
874
799
721
797
875
800
722
798
876
801
723
799
877
802
724
800
878
803
725
801
879
804
726
802
880
805
727
803
881
806
728
804
882
807
729
805
883
808
730
806
884
809
731
807
885
810
732
808
886
811
733
809
887
812
734
810
888
813
735
811
889
814
736
812
890
815
737
813
891
816
738
814
892
817
739
815
893
818
740
816
894
819
741
817
895
820
742
818
896
821
743
819
897
822
744
820
898
823
745
821
899
824
746
822
900
825
747
823
901
826
748
824
902
827
749
825
903
828
750
826
904
829
751
827
905
830
752
828
906
831
753
829
907
832
754
830
908
833
755
831
909
834
756
832
910
835
757
833
911
836
758
834
912
837
759
835
913
838
760
836
914
839
761
837
915
840
762
838
916
841
763
839
917
842
764
840
918
843
765
841
919
844
766
842
920
845
767
843
921
846
768
844
922
-1
769
845
923
848
770
-1
924
849
771
847
925
850
772
848
926
851
773
849
927
852
774
850
928
853
775
851
929
854
776
852
930
855
777
853
931
856
778
854
932
857
779
855
933
858
780
856
934
859
781
857
935
860
782
858
936
861
783
859
937
862
784
860
938
863
785
861
939
864
786
862
940
865
787
863
941
866
788
864
942
867
789
865
943
868
790
866
944
869
791
867
945
870
792
868
946
871
793
869
947
872
794
870
948
873
795
871
949
874
796
872
950
875
797
873
951
876
798
874
952
877
799
875
953
878
800
876
954
879
801
877
955
880
802
878
956
881
803
879
957
882
804
880
958
883
805
881
959
884
806
882
960
885
807
883
961
886
808
884
962
887
809
885
963
888
810
886
964
889
811
887
965
890
812
888
966
891
813
889
967
892
814
890
968
893
815
891
969
894
816
892
970
895
817
893
971
896
818
894
972
897
819
895
973
898
820
896
974
899
821
897
975
900
822
898
976
901
823
899
977
902
824
900
978
903
825
901
979
904
826
902
980
905
827
903
981
906
828
904
982
907
829
905
983
908
830
906
984
909
831
907
985
910
832
908
986
911
833
909
987
912
834
910
988
913
835
911
989
914
836
912
990
915
837
913
991
916
838
914
992
917
839
915
993
918
840
916
994
919
841
917
995
920
842
918
996
921
843
919
997
922
844
920
998
923
845
921
999
-1
846
922
1000
925
847
-1
1001
926
848
924
1002
927
849
925
1003
928
850
926
1004
929
851
927
1005
930
852
928
1006
931
853
929
1007
932
854
930
1008
933
855
931
1009
934
856
932
1010
935
857
933
1011
936
858
934
1012
937
859
935
1013
938
860
936
1014
939
861
937
1015
940
862
938
1016
941
863
939
1017
942
864
940
1018
943
865
941
1019
944
866
942
1020
945
867
943
1021
946
868
944
1022
947
869
945
1023
948
870
946
1024
949
871
947
1025
950
872
948
1026
951
873
949
1027
952
874
950
1028
953
875
951
1029
954
876
952
1030
955
877
953
1031
956
878
954
1032
957
879
955
1033
958
880
956
1034
959
881
957
1035
960
882
958
1036
961
883
959
1037
962
884
960
1038
963
885
961
1039
964
886
962
1040
965
887
963
1041
966
888
964
1042
967
889
965
1043
968
890
966
1044
969
891
967
1045
970
892
968
1046
971
893
969
1047
972
894
970
1048
973
895
971
1049
974
896
972
1050
975
897
973
1051
976
898
974
1052
977
899
975
1053
978
900
976
1054
979
901
977
1055
980
902
978
1056
981
903
979
1057
982
904
980
1058
983
905
981
1059
984
906
982
1060
985
907
983
1061
986
908
984
1062
987
909
985
1063
988
910
986
1064
989
911
987
1065
990
912
988
1066
991
913
989
1067
992
914
990
1068
993
915
991
1069
994
916
992
1070
995
917
993
1071
996
918
994
1072
997
919
995
1073
998
920
996
1074
999
921
997
1075
1000
922
998
1076
-1
923
999
1077
1002
924
-1
1078
1003
925
1001
1079
1004
926
1002
1080
1005
927
1003
1081
1006
928
1004
1082
1007
929
1005
1083
1008
930
1006
1084
1009
931
1007
1085
1010
932
1008
1086
1011
933
1009
1087
1012
934
1010
1088
1013
935
1011
1089
1014
936
1012
1090
1015
937
1013
1091
1016
938
1014
1092
1017
939
1015
1093
1018
940
1016
1094
1019
941
1017
1095
1020
942
1018
1096
1021
943
1019
1097
1022
944
1020
1098
1023
945
1021
1099
1024
946
1022
1100
1025
947
1023
1101
1026
948
1024
1102
1027
949
1025
1103
1028
950
1026
1104
1029
951
1027
1105
1030
952
1028
1106
1031
953
1029
1107
1032
954
1030
1108
1033
955
1031
1109
1034
956
1032
1110
1035
957
1033
1111
1036
958
1034
1112
1037
959
1035
1113
1038
960
1036
1114
1039
961
1037
1115
1040
962
1038
1116
1041
963
1039
1117
1042
964
1040
1118
1043
965
1041
1119
1044
966
1042
1120
1045
967
1043
1121
1046
968
1044
1122
1047
969
1045
1123
1048
970
1046
1124
1049
971
1047
1125
1050
972
1048
1126
1051
973
1049
1127
1052
974
1050
1128
1053
975
1051
1129
1054
976
1052
1130
1055
977
1053
1131
1056
978
1054
1132
1057
979
1055
1133
1058
980
1056
1134
1059
981
1057
1135
1060
982
1058
1136
1061
983
1059
1137
1062
984
1060
1138
1063
985
1061
1139
1064
986
1062
1140
1065
987
1063
1141
1066
988
1064
1142
1067
989
1065
1143
1068
990
1066
1144
1069
991
1067
1145
1070
992
1068
1146
1071
993
1069
1147
1072
994
1070
1148
1073
995
1071
1149
1074
996
1072
1150
1075
997
1073
1151
1076
998
1074
1152
1077
999
1075
1153
-1
1000
1076
1154
1079
1001
-1
1155
1080
1002
1078
1156
1081
1003
1079
1157
1082
1004
1080
1158
1083
1005
1081
1159
1084
1006
1082
1160
1085
1007
1083
1161
1086
1008
1084
1162
1087
1009
1085
1163
1088
1010
1086
1164
1089
1011
1087
1165
1090
1012
1088
1166
1091
1013
1089
1167
1092
1014
1090
1168
1093
1015
1091
1169
1094
1016
1092
1170
1095
1017
1093
1171
1096
1018
1094
1172
1097
1019
1095
1173
1098
1020
1096
1174
1099
1021
1097
1175
1100
1022
1098
1176
1101
1023
1099
1177
1102
1024
1100
1178
1103
1025
1101
1179
1104
1026
1102
1180
1105
1027
1103
1181
1106
1028
1104
1182
1107
1029
1105
1183
1108
1030
1106
1184
1109
1031
1107
1185
1110
1032
1108
1186
1111
1033
1109
1187
1112
1034
1110
1188
1113
1035
1111
1189
1114
1036
1112
1190
1115
1037
1113
1191
1116
1038
1114
1192
1117
1039
1115
1193
1118
1040
1116
1194
1119
1041
1117
1195
1120
1042
1118
1196
1121
1043
1119
1197
1122
1044
1120
1198
1123
1045
1121
1199
1124
1046
1122
1200
1125
1047
1123
1201
1126
1048
1124
1202
1127
1049
1125
1203
1128
1050
1126
1204
1129
1051
1127
1205
1130
1052
1128
1206
1131
1053
1129
1207
1132
1054
1130
1208
1133
1055
1131
1209
1134
1056
1132
1210
1135
1057
1133
1211
1136
1058
1134
1212
1137
1059
1135
1213
1138
1060
1136
1214
1139
1061
1137
1215
1140
1062
1138
1216
1141
1063
1139
1217
1142
1064
1140
1218
1143
1065
1141
1219
1144
1066
1142
1220
1145
1067
1143
1221
1146
1068
1144
1222
1147
1069
1145
1223
1148
1070
1146
1224
1149
1071
1147
1225
1150
1072
1148
1226
1151
1073
1149
1227
1152
1074
1150
1228
1153
1075
1151
1229
1154
1076
1152
1230
-1
1077
1153
1231
1156
1078
-1
1232
1157
1079
1155
1233
1158
1080
1156
1234
1159
1081
1157
1235
1160
1082
1158
1236
1161
1083
1159
1237
1162
1084
1160
1238
1163
1085
1161
1239
1164
1086
1162
1240
1165
1087
1163
1241
1166
1088
1164
1242
1167
1089
1165
1243
1168
1090
1166
1244
1169
1091
1167
1245
1170
1092
1168
1246
1171
1093
1169
1247
1172
1094
1170
1248
1173
1095
1171
1249
1174
1096
1172
1250
1175
1097
1173
1251
1176
1098
1174
1252
1177
1099
1175
1253
1178
1100
1176
1254
1179
1101
1177
1255
1180
1102
1178
1256
1181
1103
1179
1257
1182
1104
1180
1258
1183
1105
1181
1259
1184
1106
1182
1260
1185
1107
1183
1261
1186
1108
1184
1262
1187
1109
1185
1263
1188
1110
1186
1264
1189
1111
1187
1265
1190
1112
1188
1266
1191
1113
1189
1267
1192
1114
1190
1268
1193
1115
1191
1269
1194
1116
1192
1270
1195
1117
1193
1271
1196
1118
1194
1272
1197
1119
1195
1273
1198
1120
1196
1274
1199
1121
1197
1275
1200
1122
1198
1276
1201
1123
1199
1277
1202
1124
1200
1278
1203
1125
1201
1279
1204
1126
1202
1280
1205
1127
1203
1281
1206
1128
1204
1282
1207
1129
1205
1283
1208
1130
1206
1284
1209
1131
1207
1285
1210
1132
1208
1286
1211
1133
1209
1287
1212
1134
1210
1288
1213
1135
1211
1289
1214
1136
1212
1290
1215
1137
1213
1291
1216
1138
1214
1292
1217
1139
1215
1293
1218
1140
1216
1294
1219
1141
1217
1295
1220
1142
1218
1296
1221
1143
1219
1297
1222
1144
1220
1298
1223
1145
1221
1299
1224
1146
1222
1300
1225
1147
1223
1301
1226
1148
1224
1302
1227
1149
1225
1303
1228
1150
1226
1304
1229
1151
1227
1305
1230
1152
1228
1306
1231
1153
1229
1307
-1
1154
1230
1308
1233
1155
-1
1309
1234
1156
1232
1310
1235
1157
1233
1311
1236
1158
1234
1312
1237
1159
1235
1313
1238
1160
1236
1314
1239
1161
1237
1315
1240
1162
1238
1316
1241
1163
1239
1317
1242
1164
1240
1318
1243
1165
1241
1319
1244
1166
1242
1320
1245
1167
1243
1321
1246
1168
1244
1322
1247
1169
1245
1323
1248
1170
1246
1324
1249
1171
1247
1325
1250
1172
1248
1326
1251
1173
1249
1327
1252
1174
1250
1328
1253
1175
1251
1329
1254
1176
1252
1330
1255
1177
1253
1331
1256
1178
1254
1332
1257
1179
1255
1333
1258
1180
1256
1334
1259
1181
1257
1335
1260
1182
1258
1336
1261
1183
1259
1337
1262
1184
1260
1338
1263
1185
1261
1339
1264
1186
1262
1340
1265
1187
1263
1341
1266
1188
1264
1342
1267
1189
1265
1343
1268
1190
1266
1344
1269
1191
1267
1345
1270
1192
1268
1346
1271
1193
1269
1347
1272
1194
1270
1348
1273
1195
1271
1349
1274
1196
1272
1350
1275
1197
1273
1351
1276
1198
1274
1352
1277
1199
1275
1353
1278
1200
1276
1354
1279
1201
1277
1355
1280
1202
1278
1356
1281
1203
1279
1357
1282
1204
1280
1358
1283
1205
1281
1359
1284
1206
1282
1360
1285
1207
1283
1361
1286
1208
1284
1362
1287
1209
1285
1363
1288
1210
1286
1364
1289
1211
1287
1365
1290
1212
1288
1366
1291
1213
1289
1367
1292
1214
1290
1368
1293
1215
1291
1369
1294
1216
1292
1370
1295
1217
1293
1371
1296
1218
1294
1372
1297
1219
1295
1373
1298
1220
1296
1374
1299
1221
1297
1375
1300
1222
1298
1376
1301
1223
1299
1377
1302
1224
1300
1378
1303
1225
1301
1379
1304
1226
1302
1380
1305
1227
1303
1381
1306
1228
1304
1382
1307
1229
1305
1383
1308
1230
1306
1384
-1
1231
1307
1385
1310
1232
-1
1386
1311
1233
1309
1387
1312
1234
1310
1388
1313
1235
1311
1389
1314
1236
1312
1390
1315
1237
1313
1391
1316
1238
1314
1392
1317
1239
1315
1393
1318
1240
1316
1394
1319
1241
1317
1395
1320
1242
1318
1396
1321
1243
1319
1397
1322
1244
1320
1398
1323
1245
1321
1399
1324
1246
1322
1400
1325
1247
1323
1401
1326
1248
1324
1402
1327
1249
1325
1403
1328
1250
1326
1404
1329
1251
1327
1405
1330
1252
1328
1406
1331
1253
1329
1407
1332
1254
1330
1408
1333
1255
1331
1409
1334
1256
1332
1410
1335
1257
1333
1411
1336
1258
1334
1412
1337
1259
1335
1413
1338
1260
1336
1414
1339
1261
1337
1415
1340
1262
1338
1416
1341
1263
1339
1417
1342
1264
1340
1418
1343
1265
1341
1419
1344
1266
1342
1420
1345
1267
1343
1421
1346
1268
1344
1422
1347
1269
1345
1423
1348
1270
1346
1424
1349
1271
1347
1425
1350
1272
1348
1426
1351
1273
1349
1427
1352
1274
1350
1428
1353
1275
1351
1429
1354
1276
1352
1430
1355
1277
1353
1431
1356
1278
1354
1432
1357
1279
1355
1433
1358
1280
1356
1434
1359
1281
1357
1435
1360
1282
1358
1436
1361
1283
1359
1437
1362
1284
1360
1438
1363
1285
1361
1439
1364
1286
1362
1440
1365
1287
1363
1441
1366
1288
1364
1442
1367
1289
1365
1443
1368
1290
1366
1444
1369
1291
1367
1445
1370
1292
1368
1446
1371
1293
1369
1447
1372
1294
1370
1448
1373
1295
1371
1449
1374
1296
1372
1450
1375
1297
1373
1451
1376
1298
1374
1452
1377
1299
1375
1453
1378
1300
1376
1454
1379
1301
1377
1455
1380
1302
1378
1456
1381
1303
1379
1457
1382
1304
1380
1458
1383
1305
1381
1459
1384
1306
1382
1460
1385
1307
1383
1461
-1
1308
1384
1462
1387
1309
-1
1463
1388
1310
1386
1464
1389
1311
1387
1465
1390
1312
1388
1466
1391
1313
1389
1467
1392
1314
1390
1468
1393
1315
1391
1469
1394
1316
1392
1470
1395
1317
1393
1471
1396
1318
1394
1472
1397
1319
1395
1473
1398
1320
1396
1474
1399
1321
1397
1475
1400
1322
1398
1476
1401
1323
1399
1477
1402
1324
1400
1478
1403
1325
1401
1479
1404
1326
1402
1480
1405
1327
1403
1481
1406
1328
1404
1482
1407
1329
1405
1483
1408
1330
1406
1484
1409
1331
1407
1485
1410
1332
1408
1486
1411
1333
1409
1487
1412
1334
1410
1488
1413
1335
1411
1489
1414
1336
1412
1490
1415
1337
1413
1491
1416
1338
1414
1492
1417
1339
1415
1493
1418
1340
1416
1494
1419
1341
1417
1495
1420
1342
1418
1496
1421
1343
1419
1497
1422
1344
1420
1498
1423
1345
1421
1499
1424
1346
1422
1500
1425
1347
1423
1501
1426
1348
1424
1502
1427
1349
1425
1503
1428
1350
1426
1504
1429
1351
1427
1505
1430
1352
1428
1506
1431
1353
1429
1507
1432
1354
1430
1508
1433
1355
1431
1509
1434
1356
1432
1510
1435
1357
1433
1511
1436
1358
1434
1512
1437
1359
1435
1513
1438
1360
1436
1514
1439
1361
1437
1515
1440
1362
1438
1516
1441
1363
1439
1517
1442
1364
1440
1518
1443
1365
1441
1519
1444
1366
1442
1520
1445
1367
1443
1521
1446
1368
1444
1522
1447
1369
1445
1523
1448
1370
1446
1524
1449
1371
1447
1525
1450
1372
1448
1526
1451
1373
1449
1527
1452
1374
1450
1528
1453
1375
1451
1529
1454
1376
1452
1530
1455
1377
1453
1531
1456
1378
1454
1532
1457
1379
1455
1533
1458
1380
1456
1534
1459
1381
1457
1535
1460
1382
1458
1536
1461
1383
1459
1537
1462
1384
1460
1538
-1
1385
1461
1539
1464
1386
-1
1540
1465
1387
1463
1541
1466
1388
1464
1542
1467
1389
1465
1543
1468
1390
1466
1544
1469
1391
1467
1545
1470
1392
1468
1546
1471
1393
1469
1547
1472
1394
1470
1548
1473
1395
1471
1549
1474
1396
1472
1550
1475
1397
1473
1551
1476
1398
1474
1552
1477
1399
1475
1553
1478
1400
1476
1554
1479
1401
1477
1555
1480
1402
1478
1556
1481
1403
1479
1557
1482
1404
1480
1558
1483
1405
1481
1559
1484
1406
1482
1560
1485
1407
1483
1561
1486
1408
1484
1562
1487
1409
1485
1563
1488
1410
1486
1564
1489
1411
1487
1565
1490
1412
1488
1566
1491
1413
1489
1567
1492
1414
1490
1568
1493
1415
1491
1569
1494
1416
1492
1570
1495
1417
1493
1571
1496
1418
1494
1572
1497
1419
1495
1573
1498
1420
1496
1574
1499
1421
1497
1575
1500
1422
1498
1576
1501
1423
1499
1577
1502
1424
1500
1578
1503
1425
1501
1579
1504
1426
1502
1580
1505
1427
1503
1581
1506
1428
1504
1582
1507
1429
1505
1583
1508
1430
1506
1584
1509
1431
1507
1585
1510
1432
1508
1586
1511
1433
1509
1587
1512
1434
1510
1588
1513
1435
1511
1589
1514
1436
1512
1590
1515
1437
1513
1591
1516
1438
1514
1592
1517
1439
1515
1593
1518
1440
1516
1594
1519
1441
1517
1595
1520
1442
1518
1596
1521
1443
1519
1597
1522
1444
1520
1598
1523
1445
1521
1599
1524
1446
1522
1600
1525
1447
1523
1601
1526
1448
1524
1602
1527
1449
1525
1603
1528
1450
1526
1604
1529
1451
1527
1605
1530
1452
1528
1606
1531
1453
1529
1607
1532
1454
1530
1608
1533
1455
1531
1609
1534
1456
1532
1610
1535
1457
1533
1611
1536
1458
1534
1612
1537
1459
1535
1613
1538
1460
1536
1614
1539
1461
1537
1615
-1
1462
1538
1616
1541
1463
-1
1617
1542
1464
1540
1618
1543
1465
1541
1619
1544
1466
1542
1620
1545
1467
1543
1621
1546
1468
1544
1622
1547
1469
1545
1623
1548
1470
1546
1624
1549
1471
1547
1625
1550
1472
1548
1626
1551
1473
1549
1627
1552
1474
1550
1628
1553
1475
1551
1629
1554
1476
1552
1630
1555
1477
1553
1631
1556
1478
1554
1632
1557
1479
1555
1633
1558
1480
1556
1634
1559
1481
1557
1635
1560
1482
1558
1636
1561
1483
1559
1637
1562
1484
1560
1638
1563
1485
1561
1639
1564
1486
1562
1640
1565
1487
1563
1641
1566
1488
1564
1642
1567
1489
1565
1643
1568
1490
1566
1644
1569
1491
1567
1645
1570
1492
1568
1646
1571
1493
1569
1647
1572
1494
1570
1648
1573
1495
1571
1649
1574
1496
1572
1650
1575
1497
1573
1651
1576
1498
1574
1652
1577
1499
1575
1653
1578
1500
1576
1654
1579
1501
1577
1655
1580
1502
1578
1656
1581
1503
1579
1657
1582
1504
1580
1658
1583
1505
1581
1659
1584
1506
1582
1660
1585
1507
1583
1661
1586
1508
1584
1662
1587
1509
1585
1663
1588
1510
1586
1664
1589
1511
1587
1665
1590
1512
1588
1666
1591
1513
1589
1667
1592
1514
1590
1668
1593
1515
1591
1669
1594
1516
1592
1670
1595
1517
1593
1671
1596
1518
1594
1672
1597
1519
1595
1673
1598
1520
1596
1674
1599
1521
1597
1675
1600
1522
1598
1676
1601
1523
1599
1677
1602
1524
1600
1678
1603
1525
1601
1679
1604
1526
1602
1680
1605
1527
1603
1681
1606
1528
1604
1682
1607
1529
1605
1683
1608
1530
1606
1684
1609
1531
1607
1685
1610
1532
1608
1686
1611
1533
1609
1687
1612
1534
1610
1688
1613
1535
1611
1689
1614
1536
1612
1690
1615
1537
1613
1691
1616
1538
1614
1692
-1
1539
1615
1693
1618
1540
-1
1694
1619
1541
1617
1695
1620
1542
1618
1696
1621
1543
1619
1697
1622
1544
1620
1698
1623
1545
1621
1699
1624
1546
1622
1700
1625
1547
1623
1701
1626
1548
1624
1702
1627
1549
1625
1703
1628
1550
1626
1704
1629
1551
1627
1705
1630
1552
1628
1706
1631
1553
1629
1707
1632
1554
1630
1708
1633
1555
1631
1709
1634
1556
1632
1710
1635
1557
1633
1711
1636
1558
1634
1712
1637
1559
1635
1713
1638
1560
1636
1714
1639
1561
1637
1715
1640
1562
1638
1716
1641
1563
1639
1717
1642
1564
1640
1718
1643
1565
1641
1719
1644
1566
1642
1720
1645
1567
1643
1721
1646
1568
1644
1722
1647
1569
1645
1723
1648
1570
1646
1724
1649
1571
1647
1725
1650
1572
1648
1726
1651
1573
1649
1727
1652
1574
1650
1728
1653
1575
1651
1729
1654
1576
1652
1730
1655
1577
1653
1731
1656
1578
1654
1732
1657
1579
1655
1733
1658
1580
1656
1734
1659
1581
1657
1735
1660
1582
1658
1736
1661
1583
1659
1737
1662
1584
1660
1738
1663
1585
1661
1739
1664
1586
1662
1740
1665
1587
1663
1741
1666
1588
1664
1742
1667
1589
1665
1743
1668
1590
1666
1744
1669
1591
1667
1745
1670
1592
1668
1746
1671
1593
1669
1747
1672
1594
1670
1748
1673
1595
1671
1749
1674
1596
1672
1750
1675
1597
1673
1751
1676
1598
1674
1752
1677
1599
1675
1753
1678
1600
1676
1754
1679
1601
1677
1755
1680
1602
1678
1756
1681
1603
1679
1757
1682
1604
1680
1758
1683
1605
1681
1759
1684
1606
1682
1760
1685
1607
1683
1761
1686
1608
1684
1762
1687
1609
1685
1763
1688
1610
1686
1764
1689
1611
1687
1765
1690
1612
1688
1766
1691
1613
1689
1767
1692
1614
1690
1768
1693
1615
1691
1769
-1
1616
1692
1770
1695
1617
-1
1771
1696
1618
1694
1772
1697
1619
1695
1773
1698
1620
1696
1774
1699
1621
1697
1775
1700
1622
1698
1776
1701
1623
1699
1777
1702
1624
1700
1778
1703
1625
1701
1779
1704
1626
1702
1780
1705
1627
1703
1781
1706
1628
1704
1782
1707
1629
1705
1783
1708
1630
1706
1784
1709
1631
1707
1785
1710
1632
1708
1786
1711
1633
1709
1787
1712
1634
1710
1788
1713
1635
1711
1789
1714
1636
1712
1790
1715
1637
1713
1791
1716
1638
1714
1792
1717
1639
1715
1793
1718
1640
1716
1794
1719
1641
1717
1795
1720
1642
1718
1796
1721
1643
1719
1797
1722
1644
1720
1798
1723
1645
1721
1799
1724
1646
1722
1800
1725
1647
1723
1801
1726
1648
1724
1802
1727
1649
1725
1803
1728
1650
1726
1804
1729
1651
1727
1805
1730
1652
1728
1806
1731
1653
1729
1807
1732
1654
1730
1808
1733
1655
1731
1809
1734
1656
1732
1810
1735
1657
1733
1811
1736
1658
1734
1812
1737
1659
1735
1813
1738
1660
1736
1814
1739
1661
1737
1815
1740
1662
1738
1816
1741
1663
1739
1817
1742
1664
1740
1818
1743
1665
1741
1819
1744
1666
1742
1820
1745
1667
1743
1821
1746
1668
1744
1822
1747
1669
1745
1823
1748
1670
1746
1824
1749
1671
1747
1825
1750
1672
1748
1826
1751
1673
1749
1827
1752
1674
1750
1828
1753
1675
1751
1829
1754
1676
1752
1830
1755
1677
1753
1831
1756
1678
1754
1832
1757
1679
1755
1833
1758
1680
1756
1834
1759
1681
1757
1835
1760
1682
1758
1836
1761
1683
1759
1837
1762
1684
1760
1838
1763
1685
1761
1839
1764
1686
1762
1840
1765
1687
1763
1841
1766
1688
1764
1842
1767
1689
1765
1843
1768
1690
1766
1844
1769
1691
1767
1845
1770
1692
1768
1846
-1
1693
1769
1847
1772
1694
-1
1848
1773
1695
1771
1849
1774
1696
1772
1850
1775
1697
1773
1851
1776
1698
1774
1852
1777
1699
1775
1853
1778
1700
1776
1854
1779
1701
1777
1855
1780
1702
1778
1856
1781
1703
1779
1857
1782
1704
1780
1858
1783
1705
1781
1859
1784
1706
1782
1860
1785
1707
1783
1861
1786
1708
1784
1862
1787
1709
1785
1863
1788
1710
1786
1864
1789
1711
1787
1865
1790
1712
1788
1866
1791
1713
1789
1867
1792
1714
1790
1868
1793
1715
1791
1869
1794
1716
1792
1870
1795
1717
1793
1871
1796
1718
1794
1872
1797
1719
1795
1873
1798
1720
1796
1874
1799
1721
1797
1875
1800
1722
1798
1876
1801
1723
1799
1877
1802
1724
1800
1878
1803
1725
1801
1879
1804
1726
1802
1880
1805
1727
1803
1881
1806
1728
1804
1882
1807
1729
1805
1883
1808
1730
1806
1884
1809
1731
1807
1885
1810
1732
1808
1886
1811
1733
1809
1887
1812
1734
1810
1888
1813
1735
1811
1889
1814
1736
1812
1890
1815
1737
1813
1891
1816
1738
1814
1892
1817
1739
1815
1893
1818
1740
1816
1894
1819
1741
1817
1895
1820
1742
1818
1896
1821
1743
1819
1897
1822
1744
1820
1898
1823
1745
1821
1899
1824
1746
1822
1900
1825
1747
1823
1901
1826
1748
1824
1902
1827
1749
1825
1903
1828
1750
1826
1904
1829
1751
1827
1905
1830
1752
1828
1906
1831
1753
1829
1907
1832
1754
1830
1908
1833
1755
1831
1909
1834
1756
1832
1910
1835
1757
1833
1911
1836
1758
1834
1912
1837
1759
1835
1913
1838
1760
1836
1914
1839
1761
1837
1915
1840
1762
1838
1916
1841
1763
1839
1917
1842
1764
1840
1918
1843
1765
1841
1919
1844
1766
1842
1920
1845
1767
1843
1921
1846
1768
1844
1922
1847
1769
1845
1923
-1
1770
1846
1924
1849
1771
-1
1925
1850
1772
1848
1926
1851
1773
1849
1927
1852
1774
1850
1928
1853
1775
1851
1929
1854
1776
1852
1930
1855
1777
1853
1931
1856
1778
1854
1932
1857
1779
1855
1933
1858
1780
1856
1934
1859
1781
1857
1935
1860
1782
1858
1936
1861
1783
1859
1937
1862
1784
1860
1938
1863
1785
1861
1939
1864
1786
1862
1940
1865
1787
1863
1941
1866
1788
1864
1942
1867
1789
1865
1943
1868
1790
1866
1944
1869
1791
1867
1945
1870
1792
1868
1946
1871
1793
1869
1947
1872
1794
1870
1948
1873
1795
1871
1949
1874
1796
1872
1950
1875
1797
1873
1951
1876
1798
1874
1952
1877
1799
1875
1953
1878
1800
1876
1954
1879
1801
1877
1955
1880
1802
1878
1956
1881
1803
1879
1957
1882
1804
1880
1958
1883
1805
1881
1959
1884
1806
1882
1960
1885
1807
1883
1961
1886
1808
1884
1962
1887
1809
1885
1963
1888
1810
1886
1964
1889
1811
1887
1965
1890
1812
1888
1966
1891
1813
1889
1967
1892
1814
1890
1968
1893
1815
1891
1969
1894
1816
1892
1970
1895
1817
1893
1971
1896
1818
1894
1972
1897
1819
1895
1973
1898
1820
1896
1974
1899
1821
1897
1975
1900
1822
1898
1976
1901
1823
1899
1977
1902
1824
1900
1978
1903
1825
1901
1979
1904
1826
1902
1980
1905
1827
1903
1981
1906
1828
1904
1982
1907
1829
1905
1983
1908
1830
1906
1984
1909
1831
1907
1985
1910
1832
1908
1986
1911
1833
1909
1987
1912
1834
1910
1988
1913
1835
1911
1989
1914
1836
1912
1990
1915
1837
1913
1991
1916
1838
1914
1992
1917
1839
1915
1993
1918
1840
1916
1994
1919
1841
1917
1995
1920
1842
1918
1996
1921
1843
1919
1997
1922
1844
1920
1998
1923
1845
1921
1999
1924
1846
1922
2000
-1
1847
1923
2001
1926
1848
-1
2002
1927
1849
1925
2003
1928
1850
1926
2004
1929
1851
1927
2005
1930
1852
1928
2006
1931
1853
1929
2007
1932
1854
1930
2008
1933
1855
1931
2009
1934
1856
1932
2010
1935
1857
1933
2011
1936
1858
1934
2012
1937
1859
1935
2013
1938
1860
1936
2014
1939
1861
1937
2015
1940
1862
1938
2016
1941
1863
1939
2017
1942
1864
1940
2018
1943
1865
1941
2019
1944
1866
1942
2020
1945
1867
1943
2021
1946
1868
1944
2022
1947
1869
1945
2023
1948
1870
1946
2024
1949
1871
1947
2025
1950
1872
1948
2026
1951
1873
1949
2027
1952
1874
1950
2028
1953
1875
1951
2029
1954
1876
1952
2030
1955
1877
1953
2031
1956
1878
1954
2032
1957
1879
1955
2033
1958
1880
1956
2034
1959
1881
1957
2035
1960
1882
1958
2036
1961
1883
1959
2037
1962
1884
1960
2038
1963
1885
1961
2039
1964
1886
1962
2040
1965
1887
1963
2041
1966
1888
1964
2042
1967
1889
1965
2043
1968
1890
1966
2044
1969
1891
1967
2045
1970
1892
1968
2046
1971
1893
1969
2047
1972
1894
1970
2048
1973
1895
1971
2049
1974
1896
1972
2050
1975
1897
1973
2051
1976
1898
1974
2052
1977
1899
1975
2053
1978
1900
1976
2054
1979
1901
1977
2055
1980
1902
1978
2056
1981
1903
1979
2057
1982
1904
1980
2058
1983
1905
1981
2059
1984
1906
1982
2060
1985
1907
1983
2061
1986
1908
1984
2062
1987
1909
1985
2063
1988
1910
1986
2064
1989
1911
1987
2065
1990
1912
1988
2066
1991
1913
1989
2067
1992
1914
1990
2068
1993
1915
1991
2069
1994
1916
1992
2070
1995
1917
1993
2071
1996
1918
1994
2072
1997
1919
1995
2073
1998
1920
1996
2074
1999
1921
1997
2075
2000
1922
1998
2076
2001
1923
1999
2077
-1
1924
2000
2078
2003
1925
-1
2079
2004
1926
2002
2080
2005
1927
2003
2081
2006
1928
2004
2082
2007
1929
2005
2083
2008
1930
2006
2084
2009
1931
2007
2085
2010
1932
2008
2086
2011
1933
2009
2087
2012
1934
2010
2088
2013
1935
2011
2089
2014
1936
2012
2090
2015
1937
2013
2091
2016
1938
2014
2092
2017
1939
2015
2093
2018
1940
2016
2094
2019
1941
2017
2095
2020
1942
2018
2096
2021
1943
2019
2097
2022
1944
2020
2098
2023
1945
2021
2099
2024
1946
2022
2100
2025
1947
2023
2101
2026
1948
2024
2102
2027
1949
2025
2103
2028
1950
2026
2104
2029
1951
2027
2105
2030
1952
2028
2106
2031
1953
2029
2107
2032
1954
2030
2108
2033
1955
2031
2109
2034
1956
2032
2110
2035
1957
2033
2111
2036
1958
2034
2112
2037
1959
2035
2113
2038
1960
2036
2114
2039
1961
2037
2115
2040
1962
2038
2116
2041
1963
2039
2117
2042
1964
2040
2118
2043
1965
2041
2119
2044
1966
2042
2120
2045
1967
2043
2121
2046
1968
2044
2122
2047
1969
2045
2123
2048
1970
2046
2124
2049
1971
2047
2125
2050
1972
2048
2126
2051
1973
2049
2127
2052
1974
2050
2128
2053
1975
2051
2129
2054
1976
2052
2130
2055
1977
2053
2131
2056
1978
2054
2132
2057
1979
2055
2133
2058
1980
2056
2134
2059
1981
2057
2135
2060
1982
2058
2136
2061
1983
2059
2137
2062
1984
2060
2138
2063
1985
2061
2139
2064
1986
2062
2140
2065
1987
2063
2141
2066
1988
2064
2142
2067
1989
2065
2143
2068
1990
2066
2144
2069
1991
2067
2145
2070
1992
2068
2146
2071
1993
2069
2147
2072
1994
2070
2148
2073
1995
2071
2149
2074
1996
2072
2150
2075
1997
2073
2151
2076
1998
2074
2152
2077
1999
2075
2153
2078
2000
2076
2154
-1
2001
2077
2155
2080
2002
-1
2156
2081
2003
2079
2157
2082
2004
2080
2158
2083
2005
2081
2159
2084
2006
2082
2160
2085
2007
2083
2161
2086
2008
2084
2162
2087
2009
2085
2163
2088
2010
2086
2164
2089
2011
2087
2165
2090
2012
2088
2166
2091
2013
2089
2167
2092
2014
2090
2168
2093
2015
2091
2169
2094
2016
2092
2170
2095
2017
2093
2171
2096
2018
2094
2172
2097
2019
2095
2173
2098
2020
2096
2174
2099
2021
2097
2175
2100
2022
2098
2176
2101
2023
2099
2177
2102
2024
2100
2178
2103
2025
2101
2179
2104
2026
2102
2180
2105
2027
2103
2181
2106
2028
2104
2182
2107
2029
2105
2183
2108
2030
2106
2184
2109
2031
2107
2185
2110
2032
2108
2186
2111
2033
2109
2187
2112
2034
2110
2188
2113
2035
2111
2189
2114
2036
2112
2190
2115
2037
2113
2191
2116
2038
2114
2192
2117
2039
2115
2193
2118
2040
2116
2194
2119
2041
2117
2195
2120
2042
2118
2196
2121
2043
2119
2197
2122
2044
2120
2198
2123
2045
2121
2199
2124
2046
2122
2200
2125
2047
2123
2201
2126
2048
2124
2202
2127
2049
2125
2203
2128
2050
2126
2204
2129
2051
2127
2205
2130
2052
2128
2206
2131
2053
2129
2207
2132
2054
2130
2208
2133
2055
2131
2209
2134
2056
2132
2210
2135
2057
2133
2211
2136
2058
2134
2212
2137
2059
2135
2213
2138
2060
2136
2214
2139
2061
2137
2215
2140
2062
2138
2216
2141
2063
2139
2217
2142
2064
2140
2218
2143
2065
2141
2219
2144
2066
2142
2220
2145
2067
2143
2221
2146
2068
2144
2222
2147
2069
2145
2223
2148
2070
2146
2224
2149
2071
2147
2225
2150
2072
2148
2226
2151
2073
2149
2227
2152
2074
2150
2228
2153
2075
2151
2229
2154
2076
2152
2230
2155
2077
2153
2231
-1
2078
2154
2232
2157
2079
-1
2233
2158
2080
2156
2234
2159
2081
2157
2235
2160
2082
2158
2236
2161
2083
2159
2237
2162
2084
2160
2238
2163
2085
2161
2239
2164
2086
2162
2240
2165
2087
2163
2241
2166
2088
2164
2242
2167
2089
2165
2243
2168
2090
2166
2244
2169
2091
2167
2245
2170
2092
2168
2246
2171
2093
2169
2247
2172
2094
2170
2248
2173
2095
2171
2249
2174
2096
2172
2250
2175
2097
2173
2251
2176
2098
2174
2252
2177
2099
2175
2253
2178
2100
2176
2254
2179
2101
2177
2255
2180
2102
2178
2256
2181
2103
2179
2257
2182
2104
2180
2258
2183
2105
2181
2259
2184
2106
2182
2260
2185
2107
2183
2261
2186
2108
2184
2262
2187
2109
2185
2263
2188
2110
2186
2264
2189
2111
2187
2265
2190
2112
2188
2266
2191
2113
2189
2267
2192
2114
2190
2268
2193
2115
2191
2269
2194
2116
2192
2270
2195
2117
2193
2271
2196
2118
2194
2272
2197
2119
2195
2273
2198
2120
2196
2274
2199
2121
2197
2275
2200
2122
2198
2276
2201
2123
2199
2277
2202
2124
2200
2278
2203
2125
2201
2279
2204
2126
2202
2280
2205
2127
2203
2281
2206
2128
2204
2282
2207
2129
2205
2283
2208
2130
2206
2284
2209
2131
2207
2285
2210
2132
2208
2286
2211
2133
2209
2287
2212
2134
2210
2288
2213
2135
2211
2289
2214
2136
2212
2290
2215
2137
2213
2291
2216
2138
2214
2292
2217
2139
2215
2293
2218
2140
2216
2294
2219
2141
2217
2295
2220
2142
2218
2296
2221
2143
2219
2297
2222
2144
2220
2298
2223
2145
2221
2299
2224
2146
2222
2300
2225
2147
2223
2301
2226
2148
2224
2302
2227
2149
2225
2303
2228
2150
2226
2304
2229
2151
2227
2305
2230
2152
2228
2306
2231
2153
2229
2307
2232
2154
2230
2308
-1
2155
2231
2309
2234
2156
-1
2310
2235
2157
2233
2311
2236
2158
2234
2312
2237
2159
2235
2313
2238
2160
2236
2314
2239
2161
2237
2315
2240
2162
2238
2316
2241
2163
2239
2317
2242
2164
2240
2318
2243
2165
2241
2319
2244
2166
2242
2320
2245
2167
2243
2321
2246
2168
2244
2322
2247
2169
2245
2323
2248
2170
2246
2324
2249
2171
2247
2325
2250
2172
2248
2326
2251
2173
2249
2327
2252
2174
2250
2328
2253
2175
2251
2329
2254
2176
2252
2330
2255
2177
2253
2331
2256
2178
2254
2332
2257
2179
2255
2333
2258
2180
2256
2334
2259
2181
2257
2335
2260
2182
2258
2336
2261
2183
2259
2337
2262
2184
2260
2338
2263
2185
2261
2339
2264
2186
2262
2340
2265
2187
2263
2341
2266
2188
2264
2342
2267
2189
2265
2343
2268
2190
2266
2344
2269
2191
2267
2345
2270
2192
2268
2346
2271
2193
2269
2347
2272
2194
2270
2348
2273
2195
2271
2349
2274
2196
2272
2350
2275
2197
2273
2351
2276
2198
2274
2352
2277
2199
2275
2353
2278
2200
2276
2354
2279
2201
2277
2355
2280
2202
2278
2356
2281
2203
2279
2357
2282
2204
2280
2358
2283
2205
2281
2359
2284
2206
2282
2360
2285
2207
2283
2361
2286
2208
2284
2362
2287
2209
2285
2363
2288
2210
2286
2364
2289
2211
2287
2365
2290
2212
2288
2366
2291
2213
2289
2367
2292
2214
2290
2368
2293
2215
2291
2369
2294
2216
2292
2370
2295
2217
2293
2371
2296
2218
2294
2372
2297
2219
2295
2373
2298
2220
2296
2374
2299
2221
2297
2375
2300
2222
2298
2376
2301
2223
2299
2377
2302
2224
2300
2378
2303
2225
2301
2379
2304
2226
2302
2380
2305
2227
2303
2381
2306
2228
2304
2382
2307
2229
2305
2383
2308
2230
2306
2384
2309
2231
2307
2385
-1
2232
2308
2386
2311
2233
-1
2387
2312
2234
2310
2388
2313
2235
2311
2389
2314
2236
2312
2390
2315
2237
2313
2391
2316
2238
2314
2392
2317
2239
2315
2393
2318
2240
2316
2394
2319
2241
2317
2395
2320
2242
2318
2396
2321
2243
2319
2397
2322
2244
2320
2398
2323
2245
2321
2399
2324
2246
2322
2400
2325
2247
2323
2401
2326
2248
2324
2402
2327
2249
2325
2403
2328
2250
2326
2404
2329
2251
2327
2405
2330
2252
2328
2406
2331
2253
2329
2407
2332
2254
2330
2408
2333
2255
2331
2409
2334
2256
2332
2410
2335
2257
2333
2411
2336
2258
2334
2412
2337
2259
2335
2413
2338
2260
2336
2414
2339
2261
2337
2415
2340
2262
2338
2416
2341
2263
2339
2417
2342
2264
2340
2418
2343
2265
2341
2419
2344
2266
2342
2420
2345
2267
2343
2421
2346
2268
2344
2422
2347
2269
2345
2423
2348
2270
2346
2424
2349
2271
2347
2425
2350
2272
2348
2426
2351
2273
2349
2427
2352
2274
2350
2428
2353
2275
2351
2429
2354
2276
2352
2430
2355
2277
2353
2431
2356
2278
2354
2432
2357
2279
2355
2433
2358
2280
2356
2434
2359
2281
2357
2435
2360
2282
2358
2436
2361
2283
2359
2437
2362
2284
2360
2438
2363
2285
2361
2439
2364
2286
2362
2440
2365
2287
2363
2441
2366
2288
2364
2442
2367
2289
2365
2443
2368
2290
2366
2444
2369
2291
2367
2445
2370
2292
2368
2446
2371
2293
2369
2447
2372
2294
2370
2448
2373
2295
2371
2449
2374
2296
2372
2450
2375
2297
2373
2451
2376
2298
2374
2452
2377
2299
2375
2453
2378
2300
2376
2454
2379
2301
2377
2455
2380
2302
2378
2456
2381
2303
2379
2457
2382
2304
2380
2458
2383
2305
2381
2459
2384
2306
2382
2460
2385
2307
2383
2461
2386
2308
2384
2462
-1
2309
2385
2463
2388
2310
-1
2464
2389
2311
2387
2465
2390
2312
2388
2466
2391
2313
2389
2467
2392
2314
2390
2468
2393
2315
2391
2469
2394
2316
2392
2470
2395
2317
2393
2471
2396
2318
2394
2472
2397
2319
2395
2473
2398
2320
2396
2474
2399
2321
2397
2475
2400
2322
2398
2476
2401
2323
2399
2477
2402
2324
2400
2478
2403
2325
2401
2479
2404
2326
2402
2480
2405
2327
2403
2481
2406
2328
2404
2482
2407
2329
2405
2483
2408
2330
2406
2484
2409
2331
2407
2485
2410
2332
2408
2486
2411
2333
2409
2487
2412
2334
2410
2488
2413
2335
2411
2489
2414
2336
2412
2490
2415
2337
2413
2491
2416
2338
2414
2492
2417
2339
2415
2493
2418
2340
2416
2494
2419
2341
2417
2495
2420
2342
2418
2496
2421
2343
2419
2497
2422
2344
2420
2498
2423
2345
2421
2499
2424
2346
2422
2500
2425
2347
2423
2501
2426
2348
2424
2502
2427
2349
2425
2503
2428
2350
2426
2504
2429
2351
2427
2505
2430
2352
2428
2506
2431
2353
2429
2507
2432
2354
2430
2508
2433
2355
2431
2509
2434
2356
2432
2510
2435
2357
2433
2511
2436
2358
2434
2512
2437
2359
2435
2513
2438
2360
2436
2514
2439
2361
2437
2515
2440
2362
2438
2516
2441
2363
2439
2517
2442
2364
2440
2518
2443
2365
2441
2519
2444
2366
2442
2520
2445
2367
2443
2521
2446
2368
2444
2522
2447
2369
2445
2523
2448
2370
2446
2524
2449
2371
2447
2525
2450
2372
2448
2526
2451
2373
2449
2527
2452
2374
2450
2528
2453
2375
2451
2529
2454
2376
2452
2530
2455
2377
2453
2531
2456
2378
2454
2532
2457
2379
2455
2533
2458
2380
2456
2534
2459
2381
2457
2535
2460
2382
2458
2536
2461
2383
2459
2537
2462
2384
2460
2538
2463
2385
2461
2539
-1
2386
2462
2540
2465
2387
-1
-1
2466
2388
2464
-1
2467
2389
2465
-1
2468
2390
2466
-1
2469
2391
2467
-1
2470
2392
2468
-1
2471
2393
2469
-1
2472
2394
2470
-1
2473
2395
2471
-1
2474
2396
2472
-1
2475
2397
2473
-1
2476
2398
2474
-1
2477
2399
2475
-1
2478
2400
2476
-1
2479
2401
2477
-1
2480
2402
2478
-1
2481
2403
2479
-1
2482
2404
2480
-1
2483
2405
2481
-1
2484
2406
2482
-1
2485
2407
2483
-1
2486
2408
2484
-1
2487
2409
2485
-1
2488
2410
2486
-1
2489
2411
2487
-1
2490
2412
2488
-1
2491
2413
2489
-1
2492
2414
2490
-1
2493
2415
2491
-1
2494
2416
2492
-1
2495
2417
2493
-1
2496
2418
2494
-1
2497
2419
2495
-1
2498
2420
2496
-1
2499
2421
2497
-1
2500
2422
2498
-1
2501
2423
2499
-1
2502
2424
2500
-1
2503
2425
2501
-1
2504
2426
2502
-1
2505
2427
2503
-1
2506
2428
2504
-1
2507
2429
2505
-1
2508
2430
2506
-1
2509
2431
2507
-1
2510
2432
2508
-1
2511
2433
2509
-1
2512
2434
2510
-1
2513
2435
2511
-1
2514
2436
2512
-1
2515
2437
2513
-1
2516
2438
2514
-1
2517
2439
2515
-1
2518
2440
2516
-1
2519
2441
2517
-1
2520
2442
2518
-1
2521
2443
2519
-1
2522
2444
2520
-1
2523
2445
2521
-1
2524
2446
2522
-1
2525
2447
2523
-1
2526
2448
2524
-1
2527
2449
2525
-1
2528
2450
2526
-1
2529
2451
2527
-1
2530
2452
2528
-1
2531
2453
2529
-1
2532
2454
2530
-1
2533
2455
2531
-1
2534
2456
2532
-1
2535
2457
2533
-1
2536
2458
2534
-1
2537
2459
2535
-1
2538
2460
2536
-1
2539
2461
2537
-1
2540
2462
2538
-1
-1
2463
2539
-1
