# Supplementary material for: Discrete mechanical growth model for plant tissue
Source: PLoS One. 2019 Aug 12;14(8):e0221059. doi: 10.1371/journal.pone.0221059 (PMC6690522; doi:10.1371/journal.pone.0221059)
Supplement: S1 File — The model was implemented using the C++ programming language. The software uses the Intel threading building blocks (TBB) runtime library as a parallelization environment (available in open source from http://www.intel.com/software/products/tbb/), and for visualization the CASH library from Rob J. de Boer and Alex D. Staritsky (available in open source from http://theory.bio.uu.nl/rdb/software.html). (ZIP) [file pone.0221059.s001.zip › CODE/illustration1-root-bending/output/savedstate/statedist]

1.0044520760067037202
0
0
1.0014918339634815148
1.0044520620294019597
0
0
1.0014918356506306019
1.0044520483164565139
0
0
1.0014918383500481802
1.0044520347119700876
0
0
1.0014918411226920725
1.0044520211966252443
0
0
1.001491843893311362
1.004452007784484957
0
0
1.0014918466477755743
1.0044519944976590953
0
0
1.0014918493793103504
1.0044519813598224989
0
0
1.0014918520825757398
1.00445196839458184
0
0
1.001491854752666999
1.0044519556250319781
0
0
1.0014918573848357042
1.0044519430736749133
0
0
1.0014918599744953021
1.0044519307624240056
0
0
1.0014918625171380651
1.0044519187126423887
0
0
1.0014918650083837193
1.004451906945061701
0
0
1.0014918674439450275
1.0044518954798415944
0
0
1.0014918698196801916
1.004451884336541978
0
0
1.0014918721315224648
1.004451873534089712
0
0
1.001491874375558977
1.0044518630908008117
0
0
1.0014918765479865481
1.0044518530243216059
0
0
1.0014918786451356691
1.0044518433516249623
0
0
1.0014918806634722781
1.0044518340890185026
0
0
1.0014918825996002028
1.0044518252520160395
0
0
1.0014918844502607165
1.004451816855482793
0
0
1.0014918862123669552
1.0044518089135441308
0
0
1.0014918878829459636
1.0044518014394125949
0
0
1.0014918894592064191
1.0044517944456683445
0
0
1.0014918909385126522
1.0044517879439747166
0
0
1.001491892318381538
1.0044517819452674079
0
0
1.0014918935965049229
1.0044517764595009002
0
0
1.0014918947707571739
1.0044517714958800525
0
0
1.001491895839182078
1.004451767062644052
0
0
1.0014918967999744126
1.0044517631672749136
0
0
1.0014918976515385651
1.0044517598162168159
0
0
1.0014918983924652185
1.0044517570150688357
0
0
1.0014918990215004868
1.004451754768545868
0
0
1.0014918995376116406
1.0044517530803460659
0
0
1.001491899939927821
1.0044517519533187055
0
0
1.0014919002277686833
1.0044517513893396199
0
0
1.0014919004006601622
1.0044517513892898819
0
0
1.0014919004583342499
1.0044517519533329164
0
0
1.0014919004006712644
1.0044517530803389604
0
0
1.0014919002277704596
1.0044517547685387626
0
0
1.001491899939928043
1.0044517570150688357
0
0
1.0014918995376089761
1.0044517598162416849
0
0
1.0014918990214942696
1.0044517631672604807
0
0
1.0014918983924692153
1.004451767062668921
0
0
1.0014918976515421178
1.0044517714958447474
0
0
1.0014918967999735244
1.004451776459490242
0
0
1.001491895839182078
1.0044517819452496443
0
0
1.0014918947707587282
1.004451787943956953
0
0
1.0014918935965146929
1.0044517944456647918
0
0
1.0014918923183799837
1.0044518014394585581
0
0
1.0014918909385079893
1.0044518089135512362
0
0
1.0014918894592013121
1.0044518168554721349
0
0
1.0014918878829452975
1.0044518252519982759
0
0
1.0014918862123818322
1.0044518340890467023
0
0
1.0014918844502700424
1.0044518433516109734
0
0
1.0014918825995982044
1.0044518530243216059
0
0
1.0014918806634729442
1.0044518630907937062
0
0
1.0014918786451381116
1.0044518735340808302
0
0
1.0014918765479889906
1.0044518843365475291
0
0
1.0014918743755620856
1.004451895479839818
0
0
1.0014918721315191341
1.00445190694508657
0
0
1.001491869819672198
1.0044519187126477178
0
0
1.0014918674439483581
1.0044519307624437676
0
0
1.0014918650083888263
1.0044519430736054133
0
0
1.0014918625171347344
1.0044519556250302017
0
0
1.001491859974500187
1.0044519683945773991
0
0
1.0014918573848485828
1.0044519813597372337
0
0
1.0014918547526698855
1.0044519944976297854
0
0
1.0014918520825915049
1.0044520077845089379
0
0
1.0014918493793139032
1.0044520211966709855
0
0
1.0014918466477573666
1.004452034711946995
0
0
1.0014918438933115841
1.0044520483164103286
0
0
1.0014918411227049511
1.0044520620294445923
0
0
1.0014918383500386323
1.0044520760066726339
0
0
1.0014918356506217201
0
0
0
1.0014918339635006106
1.0044520763217754666
0
0
1.0014918337648883728
1.0044520624200750092
0
0
1.0014918357791717796
1.0044520485258288112
0
0
1.0014918384614710511
1.0044520347288830031
0
0
1.0014918412656248492
1.0044520210461620469
0
0
1.0014918440831470647
1.0044520074914426999
0
0
1.0014918468879843161
1.0044519940811256209
0
0
1.0014918496700166983
1.0044519808337817324
0
0
1.0014918524229259322
1.0044519677692846926
0
0
1.001491855141530829
1.0044519549081512011
0
0
1.0014918578210316724
1.0044519422711823964
0
0
1.0014918604568372462
1.0044519298791430018
0
0
1.0014918630444418213
1.0044519177525550457
0
0
1.0014918655794653457
1.0044519059116501225
0
0
1.0014918680576103682
1.0044518943762230645
0
0
1.0014918704746929023
1.0044518831655995239
0
0
1.0014918728266370973
1.0044518722985482651
0
0
1.0014918751094814553
1.0044518617933495541
0
0
1.0014918773193999257
1.004451851667515383
0
0
1.0014918794526670442
1.0044518419380963348
0
0
1.0014918815057121115
1.0044518326213389692
0
0
1.0014918834750878851
1.004451823732893434
0
0
1.0014918853575001112
1.0044518152875563377
0
0
1.0014918871498004194
1.0044518072995178848
0
0
1.0014918888489920956
1.0044517997821176269
0
0
1.0014918904522382981
1.0044517927479186259
0
0
1.0014918919568456257
1.0044517862086481674
0
0
1.0014918933603105256
1.0044517801752983477
0
0
1.0014918946602924255
1.0044517746578736084
0
0
1.0014918958546119576
1.0044517696655754779
0
0
1.0014918969412902605
1.0044517652067990188
0
0
1.0014918979185003511
1.0044517612889622971
0
0
1.0014918987846106457
1.0044517579186056366
0
0
1.0014918995381916211
1.0044517551013143475
0
0
1.0014919001779700736
1.0044517528418666075
0
0
1.001491900702890403
1.0044517511439039481
0
0
1.0014919011120735348
1.0044517500104035435
0
0
1.0014919014048282442
1.0044517494431701721
0
0
1.001491901580676025
1.0044517494431843829
0
0
1.001491901639327109
1.0044517500103751217
0
0
1.0014919015806826863
1.0044517511439465807
0
0
1.0014919014048335733
1.0044517528418381858
0
0
1.001491901112069538
1.0044517551013427692
0
0
1.001491900702885296
1.0044517579185807676
0
0
1.0014919001779687413
1.0044517612889622971
0
0
1.001491899538196062
1.0044517652068094549
0
0
1.0014918987846208598
1.0044517696655645977
0
0
1.0014918979184990189
1.0044517746578591755
0
0
1.0014918969412853755
1.0044517801752734787
0
0
1.0014918958546250582
1.0044517862086481674
0
0
1.0014918946602955341
1.0044517927479150732
0
0
1.0014918933603100815
1.0044517997821320598
0
0
1.0014918919568447375
1.0044518072995392011
0
0
1.001491890452232969
1.0044518152875314687
0
0
1.0014918888489978688
1.0044518237328863286
0
0
1.0014918871498164066
1.004451832621328311
0
0
1.0014918853575116575
1.0044518419381067709
0
0
1.0014918834750892174
1.0044518516675189357
0
0
1.0014918815057067825
1.0044518617933282378
0
0
1.0014918794526630474
1.0044518722985535941
0
0
1.0014918773193970392
1.0044518831656084057
0
0
1.0014918751094894489
1.0044518943762461571
0
0
1.0014918728266308801
1.0044519059116303605
0
0
1.0014918704746897937
1.0044519177525339515
0
0
1.0014918680576165855
1.004451929879189187
0
0
1.0014918655794726732
1.0044519422711610801
0
0
1.0014918630444340497
1.0044519549081067922
0
0
1.0014918604568341376
1.0044519677692997917
0
0
1.0014918578210436628
1.004451980833764857
0
0
1.0014918551415230574
1.0044519940811094116
0
0
1.0014918524229288188
1.0044520074914666807
0
0
1.0014918496700218054
1.0044520210461209686
0
0
1.0014918468879816515
1.0044520347289287443
0
0
1.0014918440831444002
1.0044520485258212616
0
0
1.0014918412656319546
1.0044520624201009884
0
0
1.0014918384614710511
1.0044520763217557047
0
0
1.0014918357791622316
0
0
0
1.001491833764889261
1.0044520763590312207
0
0
1.0014918336017548661
1.0044520624245318885
0
0
1.0014918358941427012
1.0044520484810346428
0
0
1.0014918385992352956
1.0044520346055940685
0
0
1.0014918414272468983
1.0044520208317182508
0
0
1.0014918442793570019
1.0044520071824702967
0
0
1.0014918471242657549
1.0044519936787033032
0
0
1.0014918499488005832
1.0044519803408675784
0
0
1.0014918527451408536
1.0044519671895413282
0
0
1.0014918555072860329
1.0044519542453478333
0
0
1.0014918582300005312
1.0044519415289279163
0
0
1.001491860908398257
1.0044519290608233675
0
0
1.0014918635378116107
1.0044519168613355031
0
0
1.0014918661137346412
1.0044519049504951891
0
0
1.0014918686317844099
1.0044518933479558154
0
0
1.0014918710877052099
1.004451882072892932
0
0
1.001491873477358574
1.0044518711440602043
0
0
1.0014918757967246066
1.0044518605795864641
0
0
1.0014918780419284072
1.0044518503970789602
0
0
1.0014918802092014349
1.0044518406134810284
0
0
1.001491882294925917
1.0044518312451278241
0
0
1.0014918842956066491
1.0044518223075802332
0
0
1.0014918862079122963
1.0044518138158269327
0
0
1.0014918880286391989
1.0044518057839584291
0
0
1.0014918897547608889
1.0044517982254108635
0
0
1.0014918913833936731
1.004451791152789264
0
0
1.0014918929118186153
1.004451784577863771
0
0
1.0014918943374755411
1.0044517785116051645
0
0
1.001491895658016551
1.0044517729641706527
0
0
1.0014918968712156477
1.0044517679447579894
0
0
1.0014918979750537797
1.004451763461752245
0
0
1.0014918989676975247
1.0044517595226170048
0
0
1.001491899847490652
1.0044517561339674216
0
0
1.0014919006129603396
1.0044517533014243327
0
0
1.0014919012628409334
1.0044517510297055196
0
0
1.0014919017960415282
1.004451749322576859
0
0
1.0014919022116806069
1.0044517481828734162
0
0
1.001491902509058507
1.0044517476126202382
0
0
1.0014919026876836217
1.0044517476125989219
0
0
1.001491902747252416
1.0044517481828947325
0
0
1.0014919026876814012
1.0044517493225697535
0
0
1.0014919025090651683
1.0044517510296842033
0
0
1.0014919022116741676
1.0044517533013817001
0
0
1.0014919017960413061
1.0044517561339745271
0
0
1.0014919012628447081
1.0044517595226452045
0
0
1.0014919006129601176
1.0044517634617238233
0
0
1.0014918998474888756
1.0044517679447653169
0
0
1.0014918989676986349
1.0044517729641597725
0
0
1.0014918979750488948
1.0044517785116087172
0
0
1.0014918968712140934
1.0044517845778815346
0
0
1.0014918956580134424
1.0044517911527963694
0
0
1.0014918943374768734
1.0044517982254392852
0
0
1.0014918929118106217
1.0044518057839444403
0
0
1.0014918913833907865
1.0044518138158413656
0
0
1.0014918897547659959
1.0044518223075658003
0
0
1.0014918880286474145
1.0044518312451136133
0
0
1.0014918862079233985
1.0044518406134774757
0
0
1.0014918842956179734
1.0044518503970754075
0
0
1.0014918822949201438
1.0044518605795935695
0
0
1.0014918802091987704
1.0044518711440706404
0
0
1.0014918780419308497
1.0044518820728858266
0
0
1.001491875796731712
1.0044518933479629208
0
0
1.0014918734773541331
1.0044519049504792019
0
0
1.0014918710877058761
1.0044519168613070814
0
0
1.0014918686317855201
1.0044519290608284745
0
0
1.001491866113733975
1.0044519415289279163
0
0
1.0014918635378120548
1.0044519542453551608
0
0
1.0014918609083969248
1.004451967189525341
0
0
1.0014918582299943139
1.004451980340875572
0
0
1.0014918555072886974
1.004451993678672217
0
0
1.0014918527451337482
1.0044520071825084884
0
0
1.0014918499488019155
1.004452020831679171
0
0
1.0014918471242839626
1.0044520346055785254
0
0
1.0014918442793567799
1.0044520484810428584
0
0
1.0014918414272409031
1.004452062424534553
0
0
1.0014918385992477301
1.004452076358988144
0
0
1.0014918358941420351
0
0
0
1.0014918336017495371
1.0044520763365232252
0
0
1.001491833477243798
1.0044520623402195536
0
0
1.0014918359830022876
1.0044520483475876116
0
0
1.001491838732862405
1.0044520344136858014
0
0
1.0014918415889626502
1.0044520205733535878
0
0
1.0014918444728191371
1.004452006852811996
0
0
1.0014918473530924903
1.0044519932753777081
0
0
1.0014918502151453072
1.0044519798632618457
0
0
1.0014918530501490945
1.0044519666381395151
0
0
1.0014918558514482871
1.0044519536213953881
0
0
1.0014918586133585432
1.0044519408340952804
0
0
1.0014918613306804662
1.0044519282970341134
0
0
1.0014918639985177506
1.0044519160306755179
0
0
1.0014918666122050173
1.0044519040551278533
0
0
1.0014918691672187734
1.0044518923900747076
0
0
1.0014918716592009496
1.0044518810547955479
0
0
1.0014918740839404698
1.0044518700679785361
0
0
1.0014918764373432758
1.0044518594478195617
0
0
1.0014918787154551971
1.0044518492119469677
0
0
1.0014918809144708334
1.0044518393773460563
0
0
1.0014918830307113495
1.0044518299603242273
0
0
1.001491885060644238
1.004451820976548948
0
0
1.0014918870008722163
1.0044518124410051207
0
0
1.0014918888481778581
1.0044518043678254404
0
0
1.0014918905994691922
1.0044517967704928996
0
0
1.0014918922518296629
1.0044517896616762531
0
0
1.0014918938025136885
1.0044517830531349833
0
0
1.0014918952489277881
1.0044517769559035969
0
0
1.0014918965886745461
1.0044517713802110226
0
0
1.0014918978195141985
1.0044517663352119374
0
0
1.0014918989394001603
1.0044517618294188654
0
0
1.0014918999464719196
1.0044517578702887306
0
0
1.0014919008390423816
1.0044517544643838391
0
0
1.0014919016156325071
1.0044517516174664706
0
0
1.0014919022749531052
1.0044517493341942327
0
0
1.0014919028159048331
1.0044517476183969507
0
0
1.0014919032375773078
1.004451746472959428
0
0
1.0014919035392750857
1.004451745899778814
0
0
1.0014919037204874641
1.004451745899778814
0
0
1.0014919037809226765
1.0044517464729949552
0
0
1.0014919037204856878
1.0044517476183827398
0
0
1.001491903539266648
1.0044517493342084435
0
0
1.0014919032375693142
1.0044517516174309435
0
0
1.0014919028158999481
1.00445175446439805
0
0
1.0014919022749579902
1.0044517578702993887
0
0
1.001491901615641833
1.0044517618294079853
0
0
1.0014919008390441579
1.0044517663352083847
0
0
1.0014918999464723637
1.0044517713801965897
0
0
1.001491898939403713
1.0044517769559035969
0
0
1.0014918978195093135
1.0044517830531420888
0
0
1.0014918965886763225
1.0044517896616798058
0
0
1.0014918952489286763
1.0044517967705177686
0
0
1.0014918938025048067
1.0044518043678538621
0
0
1.0014918922518230016
1.0044518124409980153
0
0
1.0014918905994656395
1.0044518209765416206
0
0
1.0014918888481689763
1.0044518299602958056
0
0
1.0014918870008748808
1.0044518393773320675
0
0
1.0014918850606460143
1.0044518492119469677
0
0
1.0014918830307149022
1.0044518594478479834
0
0
1.0014918809144672807
1.0044518700679536671
0
0
1.0014918787154538649
1.0044518810547919951
0
0
1.0014918764373406113
1.004451892390101353
0
0
1.0014918740839444666
1.0044519040551243005
0
0
1.0014918716592036141
1.0044519160306470962
0
0
1.001491869167207005
1.0044519282970731933
0
0
1.0014918666121961355
1.0044519408340313316
0
0
1.0014918639985286308
1.0044519536214415734
0
0
1.0014918613306835748
1.0044519666381723777
0
0
1.001491858613357655
1.0044519798632058905
0
0
1.0014918558514545044
1.0044519932753537272
0
0
1.0014918530501437655
1.0044520068528308698
0
0
1.001491850215149304
1.0044520205733256102
0
0
1.0014918473531040366
1.0044520344136749213
0
0
1.0014918444728213576
1.0044520483476453432
0
0
1.0014918415889595416
1.0044520623401078652
0
0
1.0014918387328721749
1.0044520763365776261
0
0
1.0014918359830013994
0
0
0
1.0014918334772469066
1.0044520762981985484
0
0
1.0014918333849076593
1.0044520622347554717
0
0
1.0014918360512938822
1.0044520481885010899
0
0
1.0014918388546873995
1.0044520341995595292
0
0
1.0014918417425031638
1.0044520203008084902
0
0
1.0014918446572178556
1.0044520065190984948
0
0
1.0014918475701390932
1.0044519928786914686
0
0
1.0014918504663370413
1.0044519794026436355
0
0
1.0014918533364121078
1.0044519661133717303
0
0
1.0014918561732575331
1.0044519530328102075
0
0
1.0014918589708263763
1.0044519401824829608
0
0
1.0014918617236587828
1.00445192758349644
0
0
1.0014918644266728176
1.0044519152565871689
0
0
1.0014918670749994867
1.004451903222048248
0
0
1.0014918696640036089
1.0044518914997149217
0
0
1.0014918721892147602
1.0044518801089368232
0
0
1.0014918746463279398
1.0044518690685397821
0
0
1.00149187703117315
1.0044518583967776415
0
0
1.0014918793397280528
1.0044518481113127173
0
0
1.0014918815681324027
1.0044518382292406677
0
0
1.0014918837126358664
1.0044518287668968703
0
0
1.0014918857696737398
1.0044518197400302828
0
0
1.0014918877358029992
1.0044518111636053792
0
0
1.001491889607750041
1.0044518030518754248
0
0
1.0014918913823918079
1.0044517954183549424
0
0
1.0014918930567706656
1.0044517882756738292
0
0
1.0014918946281028411
1.0044517816357334539
0
0
1.0014918960937839731
1.0044517755096082912
0
0
1.0014918974513629113
1.0044517699074371198
0
0
1.0014918986985781313
1.0044517648385955511
0
0
1.0014918998333646183
1.0044517603114968551
0
0
1.0014919008538214484
1.0044517563336157195
0
0
1.0014919017582619709
1.0044517529116774313
0
0
1.0014919025451800572
1.0044517500512739616
0
0
1.0014919032132643117
1.0044517477572370012
0
0
1.0014919037613969621
1.0044517460333466374
0
0
1.0014919041886685136
1.0044517448825232009
0
0
1.0014919044943701998
1.004451744306585681
0
0
1.0014919046780010881
1.0044517443066212081
0
0
1.0014919047392449869
1.0044517448825516226
0
0
1.0014919046780037526
1.0044517460333608483
0
0
1.0014919044943679793
1.0044517477572512121
0
0
1.0014919041886667372
1.0044517500512668562
0
0
1.0014919037613929653
1.0044517529116632204
0
0
1.00149190321325543
1.0044517563336086141
0
0
1.0014919025451858303
1.004451760311511288
0
0
1.0014919017582650795
1.0044517648385993258
0
0
1.0014919008538205603
1.0044517699074193562
0
0
1.0014918998333668387
1.0044517755095869749
0
0
1.0014918986985776872
1.0044517816357230178
0
0
1.0014918974513584704
1.00445178827568804
0
0
1.0014918960937808645
1.0044517954183265207
0
0
1.0014918946281081702
1.0044518030519216101
0
0
1.0014918930567693334
1.0044518111636053792
0
0
1.0014918913823847024
1.0044518197400267301
0
0
1.0014918896077420474
1.0044518287669108592
0
0
1.0014918877357967819
1.0044518382292297876
0
0
1.0014918857696724075
1.0044518481113089425
0
0
1.0014918837126478568
1.0044518583967847469
0
0
1.0014918815681372877
1.0044518690685468876
0
0
1.0014918793397249441
1.004451880108895967
0
0
1.0014918770311629359
1.0044518914997415671
0
0
1.0014918746463337129
1.0044519032220911026
0
0
1.0014918721892200892
1.0044519152566031561
0
0
1.0014918696639938389
1.0044519275834322691
0
0
1.0014918670749977103
1.0044519401825060534
0
0
1.0014918644266768144
1.0044519530327284951
0
0
1.0014918617236623355
1.0044519661133939348
0
0
1.0014918589708308172
1.0044519794026889326
0
0
1.0014918561732535363
1.0044519928786577179
0
0
1.0014918533364005615
1.0044520065191029357
0
0
1.0014918504663383736
1.0044520203008466819
0
0
1.0014918475701295453
1.0044520341995599733
0
0
1.0014918446572249611
1.004452048188426927
0
0
1.0014918417425027197
1.004452062234776788
0
0
1.0014918388546754091
1.0044520762981370421
0
0
1.001491836051307649
0
0
0
1.0014918333849129883
1.004452076255823334
0
0
1.0014918333170494957
1.0044520621275592198
0
0
1.0014918361050326734
1.0044520480269023555
0
0
1.0014918389632769813
1.0044520339848777013
0
0
1.001491841884522227
1.0044520200319664305
0
0
1.0014918448292389197
1.0044520061948341016
0
0
1.0014918477726062473
1.0044519924980446213
0
0
1.0014918507001504544
1.0044519789650692143
0
0
1.0014918536022379136
1.0044519656186996492
0
0
1.0014918564714494487
1.004451952481212107
0
0
1.0014918593014985326
1.0044519395744715418
0
0
1.0014918620866963828
1.0044519269198510791
0
0
1.001491864821770772
1.0044519145382992953
0
0
1.0014918675017301375
1.0044519024503082427
0
0
1.0014918701218102903
1.0044518906758761467
0
0
1.0014918726774308944
1.0044518792344574454
0
0
1.0014918751641928019
1.0044518681450242958
0
0
1.0014918775778662852
1.0044518574259380106
0
0
1.0014918799143566197
1.0044518470949095335
0
0
1.0014918821697407214
1.0044518371691426584
0
0
1.0014918843402214055
1.0044518276650260535
0
0
1.0014918864221586947
1.0044518185983657421
0
0
1.001491888412107345
1.0044518099841932557
0
0
1.0014918903067198119
1.0044518018368402412
0
0
1.0014918921028466148
1.0044517941697854724
0
0
1.0014918937974910396
1.0044517869958193845
0
0
1.0014918953878444441
1.0044517803268251388
0
0
1.0014918968712525071
1.0044517741739087402
0
0
1.0014918982452514218
1.004451768547266477
0
0
1.0014918995075490216
1.0044517634562772912
0
0
1.0014919006560545345
1.0044517589094077437
0
0
1.0014919016888441661
1.0044517549142142343
0
0
1.0014919026042212735
1.004451751477336785
0
0
1.0014919034006428689
1.0044517486044952648
0
0
1.0014919040767962244
1.0044517463005320224
0
0
1.0014919046315471363
1.0044517445691028001
0
0
1.0014919050639790044
1.0044517434132771427
0
0
1.0014919053733777332
1.0044517428348029853
0
0
1.0014919055592255148
1.0044517428348100907
0
0
1.0014919056212123749
1.0044517434132629319
0
0
1.0014919055592255148
1.0044517445691383273
0
0
1.0014919053733803977
1.0044517463004893898
0
0
1.0014919050639861098
1.0044517486044952648
0
0
1.0014919046315462481
1.0044517514773829703
0
0
1.0014919040767873426
1.0044517549142071289
0
0
1.0014919034006330989
1.0044517589094610344
0
0
1.0014919026042203853
1.0044517634562668551
0
0
1.001491901688848607
1.0044517685472627022
0
0
1.0014919006560492054
1.0044517741739087402
0
0
1.0014918995075499097
1.0044517803268038225
0
0
1.0014918982452514218
1.0044517869958156098
0
0
1.001491896871256948
1.0044517941697748142
0
0
1.0014918953878508834
1.0044518018368082668
0
0
1.0014918937974919277
1.0044518099842181247
0
0
1.0014918921028448384
1.0044518185983408731
0
0
1.0014918903067269174
1.0044518276650509225
0
0
1.001491888412107345
1.0044518371691071312
0
0
1.0014918864221693529
1.0044518470949062028
0
0
1.0014918843402222937
1.0044518574259488908
0
0
1.0014918821697469387
1.004451868145040061
0
0
1.0014918799143652794
1.0044518792344736546
0
0
1.0014918775778594018
1.0044518906758743704
0
0
1.0014918751641952444
1.0044519024502993609
0
0
1.0014918726774308944
1.0044519145382655445
0
0
1.0014918701218156194
1.0044519269198635136
0
0
1.0014918675017310257
1.0044519395744662127
0
0
1.0014918648217823183
1.004451952481162369
0
0
1.0014918620867043764
1.0044519656187851364
0
0
1.0014918593014843218
1.0044519789649801744
0
0
1.0014918564714467841
1.0044519924980765957
0
0
1.0014918536022441309
1.0044520061948678524
0
0
1.0014918507001442372
1.0044520200319628778
0
0
1.0014918477725991419
1.0044520339848623802
0
0
1.0014918448292495778
1.0044520480269063523
0
0
1.0014918418845339954
1.0044520621275132566
0
0
1.001491838963270764
1.004452076255788695
0
0
1.0014918361050353379
0
0
0
1.0014918333170423903
1.0044520762135562553
0
0
1.0014918332671638446
1.0044520620253232224
0
0
1.0014918361484919096
1.0044520478721286061
0
0
1.0014918390590143993
1.0044520337796898346
0
0
1.0014918420137157717
1.0044520197763775471
0
0
1.0014918449871816897
1.004452005888398336
0
0
1.0014918479588339473
1.0044519921403822771
0
0
1.0014918509150851911
1.0044519785559837821
0
0
1.0014918538463013498
1.0044519651582128894
0
0
1.0014918567449195841
1.0044519519695733756
0
0
1.0014918596044286581
1.0044519390121267044
0
0
1.0014918624189914631
1.0044519263074325188
0
0
1.0014918651831596907
1.0044519138766525579
0
0
1.0014918678918189876
1.0044519017404085481
0
0
1.0014918705401083532
1.0044518899188406014
0
0
1.0014918731233479754
1.0044518784315656923
0
0
1.001491875637061435
1.0044518672976237017
0
0
1.0014918780769461737
1.0044518565354965123
0
0
1.001491880438853288
1.0044518461630078665
0
0
1.0014918827187921924
1.0044518361973866494
0
0
1.001491884912916186
1.0044518266551387686
0
0
1.0014918870175615329
1.00445181755211288
0
0
1.0014918890292003884
1.0044518089034293329
0
0
1.0014918909444698869
1.0044518007234304324
0
0
1.0014918927601839105
1.0044517930257335081
0
0
1.001491894473310218
1.0044517858230508356
0
0
1.0014918960810117454
1.0044517791274183427
0
0
1.001491897580590873
1.0044517729499384817
0
0
1.0014918989695660301
1.0044517673008392933
0
0
1.0014919002456299513
1.0044517621895823201
0
0
1.0014919014066423486
1.0044517576245581836
0
0
1.0014919024507005219
1.0044517536134556224
0
0
1.0014919033760412148
1.0044517501629108835
0
0
1.001491904181153636
1.0044517472785940981
0
0
1.001491904864661997
1.004451744965457749
0
0
1.0014919054254631803
1.0044517432271433677
0
0
1.0014919058626139403
1.0044517420666991825
0
0
1.0014919061753788654
1.0044517414859939208
0
0
1.0014919063632508056
1.0044517414860081317
0
0
1.0014919064259126813
1.0044517420666636554
0
0
1.0014919063632481411
1.0044517432271575785
0
0
1.0014919061753815299
1.0044517449654293273
0
0
1.0014919058626210457
1.004451747278608309
0
0
1.0014919054254614039
1.0044517501629357525
0
0
1.0014919048646655497
1.0044517536134804914
0
0
1.0014919041811429778
1.0044517576245794999
0
0
1.0014919033760509848
1.0044517621895536763
0
0
1.0014919024507049627
1.0044517673008217518
0
0
1.0014919014066467895
1.0044517729499276015
0
0
1.0014919002456299513
1.004451779127365052
0
0
1.0014918989695678064
1.0044517858230721519
0
0
1.0014918975805926493
1.0044517930257301774
0
0
1.0014918960810135218
1.0044518007234517487
0
0
1.0014918944733128825
1.0044518089034257802
0
0
1.0014918927601821341
1.0044518175521235381
0
0
1.0014918909444743278
1.0044518266551352159
0
0
1.0014918890291977238
1.0044518361973688858
0
0
1.0014918870175562038
1.0044518461630078665
0
0
1.0014918849129090805
1.0044518565354965123
0
0
1.0014918827187895278
1.0044518672976114892
0
0
1.0014918804388621698
1.0044518784315530358
0
0
1.0014918780769506146
1.0044518899188550343
0
0
1.0014918756370525532
1.0044519017404243133
0
0
1.0014918731233417581
1.0044519138766434541
0
0
1.0014918705401127941
1.0044519263074040971
0
0
1.0014918678918118822
1.0044519390121142699
0
0
1.0014918651831588026
1.0044519519695715992
0
0
1.0014918624189950158
1.0044519651582679565
0
0
1.0014918596044339871
1.0044519785559349323
0
0
1.0014918567449204723
1.0044519921404035934
0
0
1.0014918538463191133
1.0044520058884107705
0
0
1.0014918509150887438
1.004452019776352234
0
0
1.0014918479588392763
1.0044520337797000487
0
0
1.0014918449871843542
1.004452047872093079
0
0
1.0014918420137308708
1.0044520620252801457
0
0
1.0014918390590206165
1.0044520762135680236
0
0
1.0014918361484759224
0
0
0
1.0014918332671549628
1.0044520761732793623
0
0
1.0014918332303257564
1.0044520619307042431
0
0
1.0014918361844427075
1.0044520477283518378
0
0
1.0014918391427320987
1.0044520335889670637
0
0
1.0014918421296334916
1.0044520195392032669
0
0
1.0014918451301710878
1.0044520056047911982
0
0
1.0014918481278107798
1.0044519918102656764
0
0
1.0014918511101209564
1.004451978179385252
0
0
1.0014918540676709391
1.0044519647353091774
0
0
1.0014918569927842018
1.0044519515006771204
0
0
1.0014918598788347115
1.0044519384976970944
0
0
1.0014918627198121648
1.0044519257480628571
0
0
1.001491865510157675
1.0044519132730977962
0
0
1.0014918682446449782
1.0044519010935126779
0
0
1.0014918709183115997
1.0044518892296017132
0
0
1.001491873526412002
1.0044518777010706945
0
0
1.0014918760643969353
1.0044518665270472102
0
0
1.0014918785278832392
1.0044518557261385983
0
0
1.0014918809126849286
1.0044518453162256666
0
0
1.0014918832147350347
1.0044518353146296707
0
0
1.0014918854301753104
1.0044518257379098092
0
0
1.001491887555278737
1.0044518166020317551
0
0
1.0014918895864814985
1.0044518079220881024
0
0
1.0014918915203878669
1.0044517997125377295
0
0
1.0014918933537677592
1.0044517919870408207
0
0
1.0014918950835787204
1.004451784758352062
0
0
1.0014918967069166289
1.0044517780385753269
0
0
1.0014918982211007403
1.0044517718387810934
0
0
1.0014918996235995241
1.0044517661692999866
0
0
1.0014919009120841764
1.0044517610396184182
0
0
1.0014919020844006425
1.004451756458163203
0
0
1.0014919031386213533
1.0044517524325868862
0
0
1.0014919040729690636
1.0044517489695969914
0
0
1.0014919048859098893
1.0044517460749347038
0
0
1.0014919055760804767
1.0044517437533713178
0
0
1.0014919061423324109
1.0044517420088681092
0
0
1.0014919065837366574
1.0044517408442104056
0
0
1.0014919068995489226
1.0044517402614374646
0
0
1.0014919070892513986
1.0044517402614374646
0
0
1.0014919071525172356
1.0044517408442104056
0
0
1.0014919070892487341
1.0044517420088894255
0
0
1.001491906899550699
1.0044517437533926341
0
0
1.0014919065837402101
1.004451746074906282
0
0
1.0014919061423412927
1.0044517489695863333
0
0
1.0014919055760884703
1.0044517524325868862
0
0
1.0014919048859054485
1.0044517564581454394
0
0
1.0014919040729708399
1.0044517610396042073
0
0
1.0014919031386186887
1.004451766169331961
0
0
1.0014919020844059716
1.0044517718387881988
0
0
1.0014919009120779592
1.0044517780385291417
0
0
1.0014918996235933069
1.0044517847583307457
0
0
1.0014918982211016285
1.004451791987037268
0
0
1.0014918967069166289
1.0044517997125554931
0
0
1.0014918950835804967
1.0044518079221094187
0
0
1.0014918933537737544
1.0044518166019997807
0
0
1.0014918915203869787
1.0044518257379595472
0
0
1.0014918895864806103
1.0044518353146119072
0
0
1.0014918875552778488
1.0044518453162114557
0
0
1.0014918854301717577
1.0044518557261457037
0
0
1.0014918832147288175
1.0044518665270347757
0
0
1.0014918809126795995
1.0044518777010653654
0
0
1.0014918785278930091
1.0044518892295999368
0
0
1.0014918760643898299
1.0044519010935035741
0
0
1.0014918735264128902
1.0044519132731513089
0
0
1.0014918709183160406
1.0044519257480717389
0
0
1.0014918682446503073
1.004451938497695318
0
0
1.0014918655101523459
1.0044519515006986587
0
0
1.0014918627198086121
1.0044519647352392333
0
0
1.0014918598788435933
1.0044519781793757041
0
0
1.0014918569927939718
1.0044519918102425837
0
0
1.0014918540676778225
1.0044520056047618883
0
0
1.0014918511101333909
1.0044520195392154793
0
0
1.0014918481278241025
1.0044520335890045892
0
0
1.0014918451301613178
1.0044520477283360727
0
0
1.0014918421296317153
1.0044520619306926967
0
0
1.0014918391427445332
1.0044520761732234071
0
0
1.0014918361844338257
0
0
0
1.0014918332303113235
1.0044520761359949645
0
0
1.0014918332029802972
1.0044520618449088722
0
0
1.0014918362146041364
1.0044520475976328466
0
0
1.0014918392153060456
1.0044520334153512753
0
0
1.0014918422321967828
1.0044520193233967831
0
0
1.0014918452576966335
1.0044520053470089582
0
0
1.0014918482789056942
1.0044519915106360219
0
0
1.0014918512845973897
1.0044519778380591735
0
0
1.0014918542656536804
1.0044519643525353647
0
0
1.0014918572143811648
1.004451951076825944
0
0
1.0014918601240483387
1.0044519380331957681
0
0
1.0014918629885303236
1.0044519252435224477
0
0
1.0014918658021694231
1.0044519127291613447
0
0
1.0014918685596321257
1.004451900510979323
0
0
1.0014918712558735781
1.0044518886093209975
0
0
1.001491873886089623
1.0044518770440087341
0
0
1.0014918764456537392
1.0044518658342698192
0
0
1.0014918789301427982
1.0044518549987524469
0
0
1.0014918813353022031
1.004451844555440454
0
0
1.0014918836570503302
1.0044518345217099409
0
0
1.0014918858914585442
1.0044518249142131427
0
0
1.0014918880347718488
1.0044518157489008559
0
0
1.0014918900833971183
1.0044518070410293209
0
0
1.0014918920338902186
1.0044517988050536417
0
0
1.0014918938830128514
1.0044517910546488793
0
0
1.0014918956276712692
1.0044517838027007262
0
0
1.0014918972649546891
1.0044517770612237939
0
0
1.0014918987921419546
1.0044517708414526513
0
0
1.0014919002066831055
1.0044517651537425706
0
0
1.0014919015062329066
1.0044517600075124619
0
0
1.0014919026886355269
1.0044517554112779578
0
0
1.0014919037519076639
1.0044517513727555524
0
0
1.0014919046942960534
1.0044517478985959258
0
0
1.001491905514209968
1.0044517449946113175
0
0
1.0014919062103144753
1.0044517426656014436
0
0
1.0014919067814309628
1.0044517409154494203
0
0
1.0014919072266295075
1.0044517397470755782
0
0
1.0014919075451569341
1.0044517391623912772
0
0
1.0014919077364856648
1.0044517391623841718
0
0
1.001491907800295067
1.004451739747089789
0
0
1.0014919077364821121
1.004451740915477842
0
0
1.0014919075451489405
1.0044517426655730219
0
0
1.0014919072266259548
1.0044517449945971066
0
0
1.0014919067814389564
1.0044517478985923731
0
0
1.0014919062103118108
1.0044517513727697633
0
0
1.0014919055142135207
1.0044517554113028268
0
0
1.001491904694279178
1.0044517600074840402
0
0
1.0014919037519085521
1.0044517651537390179
0
0
1.001491902688640856
1.0044517708414562041
0
0
1.0014919015062391239
1.0044517770612202412
0
0
1.0014919002066857701
1.0044517838026865153
0
0
1.0014918987921410665
1.0044517910546846284
0
0
1.0014918972649546891
1.004451798805050089
0
0
1.0014918956276774864
1.0044518070410293209
0
0
1.0014918938830164041
1.0044518157489008559
0
0
1.0014918920338848896
1.0044518249142131427
0
0
1.001491890083390679
1.0044518345216746358
0
0
1.0014918880347682961
1.0044518445554688757
0
0
1.0014918858914567679
1.0044518549987844214
0
0
1.0014918836570467775
1.0044518658342911355
0
0
1.0014918813353101967
1.0044518770439838651
0
0
1.0014918789301481272
1.0044518886093245502
0
0
1.0014918764456546274
1.0044519005110006393
0
0
1.0014918738860851821
1.0044519127291453575
0
0
1.0014918712558726899
1.0044519252435153422
0
0
1.0014918685596445602
1.0044519380331993208
0
0
1.0014918658021632059
1.0044519510768596948
0
0
1.0014918629885285473
1.0044519643524982833
0
0
1.001491860124050115
1.0044519778380309738
0
0
1.0014918572143829412
1.0044519915106351338
0
0
1.0014918542656394695
1.0044520053470198384
0
0
1.001491851284599166
1.0044520193233528182
0
0
1.0014918482789127996
1.0044520334153761443
0
0
1.0014918452576948571
1.0044520475976528306
0
0
1.0014918422321887892
1.0044520618449157556
0
0
1.0014918392153069338
1.0044520761359765348
0
0
1.0014918362146156827
0
0
0
1.0014918332029618675
1.0044520761022883715
0
0
1.0014918331825930498
1.0044520617685506192
0
0
1.0014918362400015983
1.0044520474810878508
0
0
1.0014918392774776468
1.0044520332603628088
0
0
1.0014918423214853593
1.0044520191307213519
0
0
1.0014918453695182965
1.0044520051169671948
0
0
1.0014918484116892561
1.0044519912434426434
0
0
1.0014918514380257708
1.0044519775339397771
0
0
1.0014918544397348743
1.0044519640117652859
0
0
1.0014918574091835612
1.004451950699755125
0
0
1.0014918603395559504
1.0044519376202993843
0
0
1.0014918632246418984
1.0044519247953156427
0
0
1.0014918660586860089
1.0044519122462605143
0
0
1.0014918688362686172
1.00445189999407547
0
0
1.001491871552295132
1.0044518880591974952
0
0
1.0014918742018699138
1.0044518764615038009
0
0
1.0014918767803422384
1.0044518652203127118
0
0
1.0014918792832290251
1.0044518543543006217
0
0
1.0014918817062314904
1.0044518438815686068
0
0
1.0014918840452295967
1.0044518338195373985
0
0
1.0014918862962576274
1.0044518241848872098
0
0
1.0014918884555330525
1.0044518149936723095
0
0
1.0014918905194092336
1.0044518062611447196
0
0
1.0014918924844469217
1.0044517980018599079
0
0
1.0014918943473622992
1.0044517902294742839
0
0
1.001491896105033641
1.0044517829569485912
0
0
1.0014918977545441692
1.0044517761964009139
0
0
1.0014918992931303166
1.0044517699589619042
0
0
1.00149190071823746
1.0044517642550978564
0
0
1.0014919020275012684
1.0044517590942589891
0
0
1.0014919032187243886
1.0044517544850037893
0
0
1.0014919042899421697
1.0044517504349954606
0
0
1.0014919052393640442
1.0044517469510019225
0
0
1.0014919060654037253
1.004451744038767913
0
0
1.0014919067667058528
1.0044517417031357809
0
0
1.0014919073421015838
1.0044517399480241693
0
0
1.0014919077906192513
1.0044517387763036709
0
0
1.0014919081115323252
1.004451738189992227
0
0
1.0014919083042830295
1.0044517381899638053
0
0
1.0014919083685782653
1.0044517387763320926
0
0
1.0014919083042830295
1.0044517399480170639
0
0
1.0014919081115358779
1.0044517417031286755
0
0
1.0014919077906103695
1.004451744038767913
0
0
1.0014919073420944784
1.004451746950984159
0
0
1.0014919067667058528
1.0044517504349670389
0
0
1.0014919060654090543
1.0044517544850180002
0
0
1.0014919052393551624
1.0044517590942589891
0
0
1.0014919042899350643
1.0044517642551085146
0
0
1.0014919032187208359
1.0044517699589690096
0
0
1.0014919020274959394
1.0044517761963831504
0
0
1.00149190071823746
1.0044517829568988532
0
0
1.0014918992931285402
1.0044517902295100331
0
0
1.0014918977545388401
1.0044517980018812242
0
0
1.0014918961050405244
1.0044518062611447196
0
0
1.0014918943473658519
1.0044518149936791929
0
0
1.0014918924844415926
1.0044518241848836571
0
0
1.0014918905194019061
1.0044518338195589369
0
0
1.001491888455520618
1.0044518438816112393
0
0
1.0014918862962522983
1.0044518543543290434
0
0
1.0014918840452313731
1.0044518652202756304
0
0
1.0014918817062350431
1.0044518764614949191
0
0
1.0014918792832343541
1.0044518880591726262
0
0
1.0014918767803546729
1.0044518999941305371
0
0
1.0014918742018681375
1.0044519122462178817
0
0
1.0014918715522898029
1.0044519247952836682
0
0
1.001491868836277277
1.0044519376203171479
0
0
1.0014918660586824561
1.0044519506997178215
0
0
1.001491863224640122
1.0044519640117501869
0
0
1.0014918603395559504
1.0044519775339326717
0
0
1.0014918574091835612
1.0044519912434710651
0
0
1.0014918544397242162
1.0044520051169743002
0
0
1.0014918514380115599
1.0044520191307244605
0
0
1.0014918484116874797
1.0044520332603499302
0
0
1.0014918453695147438
1.0044520474810954003
0
0
1.0014918423214764776
1.0044520617685608332
0
0
1.0014918392774616596
1.0044520761022257549
0
0
1.001491836240005151
0
0
0
1.0014918331826019315
1.0044520760725652586
0
0
1.0014918331673821061
1.0044520617019714326
0
0
1.0014918362612450498
1.0044520473793574489
0
0
1.0014918393298659627
1.0044520331249147116
0
0
1.0014918423976519879
1.0044520189622987427
0
0
1.0014918454654593294
1.0044520049159315622
0
0
1.0014918485258770264
1.0044519910100329074
0
0
1.0014918515700337309
1.0044519772683866421
0
0
1.0014918545895350466
1.0044519637143531909
0
0
1.0014918575767899345
1.0044519503708324581
0
0
1.0014918605249434336
1.0044519372602869201
0
0
1.0014918634277147902
1.0044519244046981044
0
0
1.0014918662792737791
1.0044519118255765822
0
0
1.0014918690741456686
1.0044518995439446485
0
0
1.0014918718071381676
1.0044518875802987967
0
0
1.0014918744733380951
1.0044518759545850717
0
0
1.0014918770680321103
1.0044518646861428923
0
0
1.0014918795867036039
1.0044518537937394687
0
0
1.0014918820250180431
1.0044518432955522602
0
0
1.0014918843788118696
1.0044518332089824586
0
0
1.0014918866441089307
1.0044518235508554937
0
0
1.0014918888170731837
1.0044518143371803376
0
0
1.0014918908940464437
1.004451805583318702
0
0
1.0014918928715719204
1.0044517973038082914
0
0
1.0014918947463176124
1.0044517895123910023
0
0
1.0014918965151675678
1.0044517822220520031
0
0
1.0014918981751641525
1.0044517754448953895
0
0
1.0014918997235486842
1.0044517691921797109
0
0
1.0014919011577241292
1.0044517634743108658
0
0
1.0014919024753137222
1.0044517583007923633
0
0
1.0014919036741289915
1.0044517536802182178
0
0
1.0014919047521537721
1.0044517496203120288
0
0
1.0014919057076205888
1.0044517461277351345
0
0
1.0014919065389307207
1.0044517432082997743
0
0
1.0014919072446968329
1.004451740866961984
0
0
1.001491907823751859
1.004451739107537378
0
0
1.0014919082751312374
1.0044517379329604978
0
0
1.0014919085980817925
1.0044517373451782305
0
0
1.0014919087920617358
1.0044517373451995468
0
0
1.0014919088567495464
1.0044517379329462869
0
0
1.0014919087920635121
1.0044517391075160617
0
0
1.0014919085980906743
1.0044517408669477732
0
0
1.001491908275129461
1.0044517432083353015
0
0
1.00149190782374653
1.0044517461277209236
0
0
1.0014919072446986092
1.0044517496202871598
0
0
1.0014919065389307207
1.0044517536802075597
0
0
1.0014919057076223652
1.0044517583008172323
0
0
1.0014919047521626538
1.0044517634743570511
0
0
1.0014919036741183334
1.0044517691921797109
0
0
1.0014919024753066168
1.0044517754448563096
0
0
1.0014919011577259056
1.0044517822220129233
0
0
1.0014918997235415787
1.0044517895124158713
0
0
1.0014918981751712579
1.0044517973037798697
0
0
1.0014918965151693442
1.0044518055833366876
0
0
1.0014918947463193888
1.0044518143371945484
0
0
1.0014918928715790258
1.0044518235508663739
0
0
1.0014918908940375619
1.0044518332090037749
0
0
1.0014918888170731837
1.0044518432955626963
0
0
1.0014918866441142598
1.0044518537937605629
0
0
1.0014918843788207514
1.004451864686146445
0
0
1.0014918820250162668
1.0044518759545510989
0
0
1.0014918795867071566
1.0044518875802668223
0
0
1.0014918770680392157
1.0044518995439446485
0
0
1.0014918744733505296
1.0044519118255550438
0
0
1.0014918718071399439
1.0044519244046554718
0
0
1.0014918690741350105
1.0044519372602851437
0
0
1.0014918662792773318
1.0044519503708499997
0
0
1.0014918634277165665
1.004451963714373619
0
0
1.0014918605249469863
1.0044519772684028514
0
0
1.0014918575767881581
1.0044519910100577764
0
0
1.0014918545895368229
1.0044520049159191277
0
0
1.0014918515700284019
1.0044520189622974105
0
0
1.0014918485258752501
1.004452033124892063
0
0
1.0014918454654593294
1.0044520473794025239
0
0
1.0014918423976537643
1.0044520617019829789
0
0
1.0014918393298535282
1.0044520760725392794
0
0
1.0014918362612343916
0
0
0
1.0014918331674174112
1.0044520760470787568
0
0
1.0014918331561253328
1.0044520616453842532
0
0
1.0014918362786815464
1.0044520472928355481
0
0
1.0014918393729228541
1.0044520330096122773
0
0
1.0014918424608423297
1.0044520188188836851
0
0
1.0014918455454611124
1.0044520047447538236
0
0
1.0014918486212744941
1.0044519908113243023
0
0
1.0014918516803881232
1.0044519770423827598
0
0
1.0014918547147608763
1.0044519634613271464
0
0
1.0014918577168998581
1.004451950091086232
0
0
1.0014918606799023681
1.0044519369541866638
0
0
1.0014918635974405792
1.0044519240726688114
0
0
1.0014918664636134338
1.004451911468093428
0
0
1.0014918692728862482
1.0044518991615556391
0
0
1.0014918720200469693
1.0044518871735395038
0
0
1.0014918747001113619
1.0044518755241149677
0
0
1.0014918773083429926
1.0044518642326443203
0
0
1.0014918798401897249
1.0044518533179422892
0
0
1.0014918822912743934
1.004451842798211203
0
0
1.0014918846574172306
1.0044518326909328554
0
0
1.0014918869346143282
1.0044518230128858249
0
0
1.0014918891189932282
1.0044518137802391777
0
0
1.0014918912068981882
1.0044518050083084404
0
0
1.0014918931948386671
1.004451796711709477
0
0
1.0014918950794626795
1.0044517889041912895
0
0
1.0014918968576278502
1.004451781598767468
0
0
1.0014918985263783213
1.0044517748075634245
0
0
1.0014919000829252127
1.0044517685419016573
0
0
1.0014919015246803724
1.0044517628121880648
0
0
1.001491902849217297
1.0044517576279687887
0
0
1.0014919040543599493
1.004451752997805869
0
0
1.0014919051380868353
1.0044517489294442214
0
0
1.0014919060985878474
1.0044517454296126857
0
0
1.0014919069342909097
1.004451742504166134
0
0
1.0014919076437855949
1.0044517401579540206
0
0
1.001491908225906613
1.004451738394863014
0
0
1.001491908679659204
1.0044517372178418668
0
0
1.0014919090043079564
1.004451736628837466
0
0
1.0014919091993199629
1.0044517366288800986
0
0
1.0014919092643612686
1.0044517372178347614
0
0
1.001491909199330621
1.0044517383948701195
0
0
1.0014919090043115091
1.0044517401579398097
0
0
1.0014919086796645331
1.0044517425041732395
0
0
1.0014919082259012839
1.0044517454296126857
0
0
1.0014919076437855949
1.0044517489294406687
0
0
1.0014919069342926861
1.004451752997781
0
0
1.0014919060985967292
1.0044517576279616833
0
0
1.0014919051380797299
1.0044517628121951702
0
0
1.0014919040543457385
1.0044517685419123154
0
0
1.0014919028492226261
1.0044517748075776353
0
0
1.001491901524673267
1.0044517815987532572
0
0
1.0014919000829234363
1.0044517889042055003
0
0
1.0014918985263783213
1.0044517967117201351
0
0
1.0014918968576402847
1.0044518050082871241
0
0
1.0014918950794626795
1.0044518137802285196
0
0
1.001491893194833338
1.0044518230128787195
0
0
1.00149189120690707
1.0044518326909255279
0
0
1.0014918891189914518
1.004451842798211203
0
0
1.0014918869346143282
1.0044518533179527253
0
0
1.0014918846574225597
1.0044518642326638602
0
0
1.0014918822912690644
1.0044518755241185204
0
0
1.0014918798401808431
1.0044518871735521603
0
0
1.0014918773083518744
1.004451899161544759
0
0
1.0014918747001306798
1.0044519114680883209
0
0
1.0014918720200576274
1.0044519240726828002
0
0
1.0014918692728775884
1.0044519369542259657
0
0
1.0014918664636027756
1.004451950091066692
0
0
1.0014918635974439098
1.0044519634612927295
0
0
1.0014918606798932643
1.0044519770423789851
0
0
1.0014918577168874236
1.004451990811332962
0
0
1.0014918547147697581
1.0044520047447067501
0
0
1.0014918516803863469
1.0044520188188954535
0
0
1.0014918486212709414
1.0044520330095991767
0
0
1.0014918455454504542
1.0044520472928439858
0
0
1.0014918424608458825
1.0044520616454237771
0
0
1.0014918393729210777
1.0044520760470732057
0
0
1.0014918362786622286
0
0
0
1.0014918331561271092
1.0044520760260149395
0
0
1.0014918331479363278
1.0044520615989245282
0
0
1.0014918362925053774
1.0044520472217881579
0
0
1.0014918394070093655
1.0044520329148620696
0
0
1.0014918425112127043
1.0044520187009828849
0
0
1.001491845609466802
1.0044520046040243955
0
0
1.0014918486977393286
1.0044519906479898452
0
0
1.0014918517688826682
1.004451976856658435
0
0
1.001491854815190985
1.0044519632534205655
0
0
1.0014918578292473228
1.0044519498612791697
0
0
1.0014918608041512016
1.0044519367027842094
0
0
1.0014918637335110674
1.0044519238000244599
0
0
1.0014918666113885592
1.0044519111746164075
0
0
1.0014918694322130222
1.0044518988476465182
0
0
1.0014918721907157817
1.004451886839733632
0
0
1.0014918748818963934
1.0044518751708952919
0
0
1.0014918775009586938
1.0044518638605968164
0
0
1.001491880043358762
1.0044518529276516006
0
0
1.0014918825046716933
1.0044518423902708548
0
0
1.0014918848806999563
1.0044518322660316301
0
0
1.0014918871674165501
1.0044518225717453674
0
0
1.0014918893609507933
1.0044518133235627033
0
0
1.0014918914576096398
1.0044518045368455716
0
0
1.0014918934538830086
1.0044517962262489164
0
0
1.0014918953464313489
1.0044517884055466084
0
0
1.0014918971320572183
1.0044517810877948705
0
0
1.0014918988078225226
1.0044517742851297726
0
0
1.0014919003709099599
1.0044517680088596023
0
0
1.0014919018187136146
1.0044517622694542069
0
0
1.0014919031488282997
1.0044517570764348591
0
0
1.0014919043590300163
1.0044517524384239948
0
0
1.0014919054473097049
1.0044517483631878463
0
0
1.0014919064118625869
1.0044517448574161733
0
0
1.0014919072510828357
1.0044517419269922698
0
0
1.0014919079635618004
1.0044517395768153278
0
0
1.0014919085481270855
1.0044517378107613581
0
0
1.0014919090037910365
1.0044517366317577967
0
0
1.0014919093298040309
1.0044517360417231089
0
0
1.0014919095256367143
1.0044517360417302143
0
0
1.0014919095909604607
1.0044517366317364804
0
0
1.0014919095256384907
1.0044517378107542527
0
0
1.0014919093298075836
1.0044517395767940116
0
0
1.0014919090037910365
1.0044517419270277969
0
0
1.0014919085481341909
1.0044517448574055152
0
0
1.0014919079635582477
1.0044517483631807409
0
0
1.001491907251079283
1.0044517524384559692
0
0
1.0014919064118661396
1.0044517570764384118
0
0
1.0014919054473061522
1.0044517622694542069
0
0
1.0014919043590300163
1.004451768008863155
0
0
1.0014919031488211942
1.0044517742851155617
0
0
1.0014919018187118382
1.004451781087787765
0
0
1.0014919003709152889
1.0044517884055679247
0
0
1.0014918988078207462
1.0044517962262418109
0
0
1.0014918971320572183
1.0044518045368633352
0
0
1.0014918953464242435
1.004451813323541387
0
0
1.0014918934538812323
1.0044518225717311566
0
0
1.0014918914576185216
1.0044518322660280774
0
0
1.0014918893609525696
1.0044518423903170401
0
0
1.0014918871674183265
1.0044518529276444951
0
0
1.0014918848806964036
1.0044518638605737237
0
0
1.0014918825046716933
1.0044518751709219373
0
0
1.0014918800433498802
1.0044518868397105393
0
0
1.0014918775009622465
1.004451898847655622
0
0
1.0014918748819034988
1.0044519111746055273
0
0
1.0014918721907140053
1.0044519238000122474
0
0
1.0014918694322147985
1.0044519367027788803
0
0
1.0014918666113850065
1.0044519498612203279
0
0
1.0014918637335163965
1.0044519632534589793
0
0
1.0014918608041512016
1.0044519768566575468
0
0
1.0014918578292490992
1.0044519906479794091
0
0
1.0014918548151838795
1.0044520046040050776
0
0
1.0014918517688826682
1.0044520187010448353
0
0
1.0014918486977357759
1.0044520329148272086
0
0
1.0014918456094685784
1.0044520472217470797
0
0
1.001491842511216257
1.0044520615989258605
0
0
1.0014918394070184693
1.0044520760260695624
0
0
1.0014918362925036011
0
0
0
1.0014918331479005786
1.004452076009515249
0
0
1.001491833142232224
1.0044520615627012816
0
0
1.0014918363028257886
1.004452047166378037
0
0
1.0014918394323881756
1.0044520328409256571
0
0
1.0014918425488712472
1.0044520186089629377
0
0
1.0014918456574868344
1.004452004494186923
0
0
1.0014918487551565107
1.0044519905205202548
0
0
1.0014918518353645993
1.0044519767117146003
0
0
1.0014918548906521778
1.0044519630911965535
0
0
1.0014918579136704579
1.0044519496819859228
0
0
1.0014918608975094116
1.004451936506677967
0
0
1.0014918638357439562
1.004451923587378559
0
0
1.0014918667223930981
1.0044519109457379358
0
0
1.001491869551903946
1.0044518986029018492
0
0
1.0014918723189190075
1.0044518865794902496
0
0
1.0014918750184378382
1.0044518748955511001
0
0
1.0014918776456518401
1.0044518635705674825
0
0
1.0014918801959478145
1.0044518526234398337
0
0
1.0014918826649452654
1.0044518420723669294
0
0
1.0014918850484022528
1.0044518319349293733
0
0
1.0014918873422669066
1.0044518222279883446
0
0
1.0014918895426614398
1.0044518129677300067
0
0
1.0014918916459016884
1.0044518041695198463
0
0
1.0014918936484242806
1.0044517958480341235
0
0
1.0014918955469056527
1.0044517880170928947
0
0
1.0014918973381394807
1.0044517806897452772
0
0
1.0014918990191574721
1.0044517738781415517
0
0
1.0014919005871565361
1.0044517675936468493
0
0
1.0014919020395076643
1.004451761846670621
0
0
1.0014919033738127752
1.0044517566468336156
0
0
1.0014919045878194481
1.0044517520027369528
0
0
1.0014919056795257291
1.0044517479221219958
0
0
1.0014919066471144049
1.0044517444117495586
0
0
1.0014919074889618855
1.0044517414774816189
0
0
1.0014919082036826126
1.0044517391241782889
0
0
1.0014919087900793215
1.0044517373557866335
0
0
1.0014919092471874507
1.0044517361752411944
0
0
1.001491909574230732
1.0044517355844533313
0
0
1.0014919097706762585
1.004451735584432015
0
0
1.0014919098361900751
1.0044517361752056672
0
0
1.0014919097706762585
1.0044517373557795281
0
0
1.0014919095742289556
1.0044517391241996052
0
0
1.0014919092471750162
1.0044517414774531971
0
0
1.0014919087900899797
1.0044517444117460059
0
0
1.0014919082036826126
1.0044517479220900213
0
0
1.0014919074889583328
1.0044517520027511637
0
0
1.0014919066471055231
1.004451756646815852
0
0
1.0014919056795239527
1.0044517618467025954
0
0
1.0014919045878158954
1.0044517675936432965
0
0
1.0014919033738127752
1.0044517738781237881
0
0
1.0014919020395094407
1.0044517806897488299
0
0
1.0014919005871636415
1.0044517880171213164
0
0
1.0014918990191663539
1.0044517958480341235
0
0
1.001491897338141257
1.0044518041695198463
0
0
1.0014918955469038764
1.0044518129677584284
0
0
1.0014918936484278333
1.0044518222279847919
0
0
1.0014918916459016884
1.0044518319349649005
0
0
1.0014918895426614398
1.0044518420723278496
0
0
1.0014918873422633538
1.0044518526233972011
0
0
1.0014918850484093582
1.0044518635705941279
0
0
1.0014918826649452654
1.0044518748955724163
0
0
1.0014918801959478145
1.0044518865794884732
0
0
1.0014918776456394056
1.0044518986029160601
0
0
1.0014918750184325091
1.0044519109457468176
0
0
1.0014918723189207839
1.00445192358735369
0
0
1.0014918695519146041
1.004451936506697507
0
0
1.0014918667224126381
1.0044519496819646065
0
0
1.0014918638357421798
1.0044519630911423747
0
0
1.0014918608975076353
1.0044519767117350284
0
0
1.0014918579136669052
1.0044519905205220311
0
0
1.0014918548906486251
1.0044520044941833703
0
0
1.001491851835362823
1.0044520186089584968
0
0
1.0014918487551565107
1.0044520328409447529
0
0
1.001491845657479729
1.004452047166353168
0
0
1.0014918425488730236
1.0044520615626737481
0
0
1.001491839432389952
1.0044520760095565493
0
0
1.0014918363028364467
0
0
0
1.0014918331422357767
1.0044520759976773849
0
0
1.0014918331386279959
1.0044520615367797944
0
0
1.0014918363096789733
1.0044520471267268658
0
0
1.0014918394492120512
1.0044520327879973287
0
0
1.0014918425739534058
1.0044520185430738657
0
0
1.0014918456894950083
1.0044520044155458294
0
0
1.001491848793468975
1.0044519904292377177
0
0
1.0014918518797362168
1.0044519766079318401
0
0
1.0014918549410172233
1.0044519629750618961
0
0
1.0014918579700236023
1.0044519495536370357
0
0
1.0014918609598169041
1.0044519363663084732
0
0
1.0014918639039827042
1.004451923435185634
0
0
1.0014918667965222454
1.0044519107819311898
0
0
1.0014918696317902658
1.0044518984277548412
0
0
1.0014918724044878928
1.0044518863932498931
0
0
1.0014918751095631677
1.0044518746985247049
0
0
1.001491877742195058
1.0044518633630818982
0
0
1.0014918802977881285
1.0044518524057934883
0
0
1.001491882771915698
1.0044518418449506214
0
0
1.0014918851603074046
1.0044518316980877159
0
0
1.0014918874589433528
1.0044518219821085836
0
0
1.0014918896639244394
1.0044518127132313623
0
0
1.001491891771539855
1.0044518039068037751
0
0
1.0014918937782510966
1.0044517955775376095
0
0
1.0014918956806688755
1.0044517877393026595
0
0
1.0014918974756596981
1.0044517804050734355
0
0
1.0014918991601859943
1.0044517735870819308
0
0
1.0014919007314624366
1.0044517672967181454
0
0
1.0014919021868511351
1.0044517615443631087
0
0
1.0014919035239202572
1.0044517563396340165
0
0
1.0014919047404777785
1.0044517516911817268
0
0
1.0014919058344702307
1.0044517476067476025
0
0
1.0014919068040768479
1.004451744093078247
0
0
1.0014919076476864745
1.0044517411560107689
0
0
1.0014919083639064468
1.0044517388005402836
0
0
1.001491908951528842
1.0044517370304788528
0
0
1.0014919094095890983
1.0044517358487681236
0
0
1.0014919097373269352
1.0044517352574828806
0
0
1.0014919099341863529
1.0044517352574473534
0
0
1.0014919099998245144
1.0044517358488107561
0
0
1.0014919099341792474
1.0044517370304433257
0
0
1.0014919097373180534
1.0044517388005544944
0
0
1.0014919094095926511
1.0044517411560249798
0
0
1.001491908951528842
1.0044517440930249563
0
0
1.0014919083639153286
1.0044517476067227335
0
0
1.0014919076476846982
1.0044517516911568578
0
0
1.0014919068040786243
1.0044517563396482274
0
0
1.0014919058344631253
1.0044517615443524505
0
0
1.0014919047404777785
1.0044517672967003818
0
0
1.0014919035239220335
1.0044517735871352215
0
0
1.0014919021868529114
1.0044517804050414611
0
0
1.0014919007314517785
1.0044517877393133176
0
0
1.0014918991601859943
1.0044517955775731366
0
0
1.0014918974756525927
1.0044518039068037751
0
0
1.0014918956806670991
1.004451812713234915
0
0
1.0014918937782439912
1.0044518219821227945
0
0
1.0014918917715363023
1.0044518316980912687
0
0
1.0014918896639208867
1.004451841844918647
0
0
1.0014918874589344711
1.0044518524057934883
0
0
1.0014918851602967464
1.0044518633630943327
0
0
1.0014918827718979344
1.0044518746985247049
0
0
1.001491880297781023
1.0044518863932623276
0
0
1.0014918777421986107
1.0044518984277672757
0
0
1.001491875109559615
1.0044519107819738224
0
0
1.0014918724044932219
1.0044519234351412251
0
0
1.0014918696317902658
1.0044519363662942624
0
0
1.0014918667965115873
1.004451949553583745
0
0
1.0014918639039809278
1.0044519629751107459
0
0
1.0014918609598240096
1.0044519766079389456
0
0
1.0014918579700129442
1.0044519904292457113
0
0
1.0014918549410261051
1.0044520044155405003
0
0
1.0014918518797379932
1.0044520185431196069
0
0
1.0014918487934583169
1.0044520327879951083
0
0
1.0014918456894843501
1.004452047126733305
0
0
1.0014918425739303132
1.0044520615367815708
0
0
1.001491839449215604
1.0044520759975910096
0
0
1.0014918363096967369
0
0
0
1.0014918331386351014
1.0044520759905486429
0
0
1.001491833136871179
1.0044520615212100267
0
0
1.001491836313107342
1.0044520471029037001
0
0
1.0014918394575929028
1.0044520327561965445
0
0
1.0014918425864678397
1.0044520185034890858
0
0
1.0014918457054875489
1.0044520043682689803
0
0
1.0014918488126411944
1.0044519903743891476
0
0
1.0014918519019495591
1.0044519765455746096
0
0
1.0014918549662361613
1.004451962905264395
0
0
1.0014918579982143854
1.004451949476523609
0
0
1.0014918609910044012
1.0044519362819563923
0
0
1.0014918639381189536
1.0044519233437370076
0
0
1.0014918668335930363
1.0044519106835334554
0
0
1.0014918696717529656
1.0044518983225358966
0
0
1.0014918724472980927
1.0044518862813927029
0
0
1.0014918751551622478
1.0044518745801784831
0
0
1.0014918777905084113
1.0044518632384633605
0
0
1.0014918803487269372
1.004451852275089152
0
0
1.0014918828254089078
1.0044518417083594386
0
0
1.0014918852162981722
1.0044518315558477184
0
0
1.0014918875173162149
1.0044518218344613558
0
0
1.0014918897245941309
1.0044518125603758563
0
0
1.001491891834392689
1.0044518037490242079
0
0
1.0014918938431858209
1.0044517954151181982
0
0
1.0014918957475984485
1.0044517875724672251
0
0
1.0014918975444508931
1.0044517802341417223
0
0
1.0014918992307446644
1.0044517734123346031
0
0
1.0014919008036411441
1.0044517671184216567
0
0
1.0014919022605575094
1.0044517613628265451
0
0
1.0014919035990246243
1.004451756155180675
0
0
1.00149190481683803
1.0044517515041064826
0
0
1.0014919059119709033
1.004451747417355989
0
0
1.0014919068825935966
1.0044517439016900084
0
0
1.0014919077270967307
1.0044517409630344673
0
0
1.0014919084440681019
1.0044517386061855291
0
0
1.0014919090322962347
1.0044517368351577602
0
0
1.0014919094908343311
1.0044517356527578045
0
0
1.0014919098189114521
1.0044517350611243955
0
0
1.001491910015966269
1.0044517350611457118
0
0
1.0014919100817021302
1.0044517356527862262
0
0
1.0014919100159698218
1.0044517368351577602
0
0
1.0014919098189167812
1.0044517386061926345
0
0
1.0014919094908396602
1.004451740963013151
0
0
1.0014919090322873529
1.0044517439016900084
0
0
1.0014919084440627728
1.0044517474173488836
0
0
1.0014919077271073888
1.0044517515041064826
0
0
1.0014919068825935966
1.0044517561551984386
0
0
1.0014919059119797851
1.0044517613628087815
0
0
1.0014919048168469118
1.0044517671184109986
0
0
1.0014919035990264007
1.0044517734123417085
0
0
1.0014919022605575094
1.0044517802341346169
0
0
1.0014919008036429204
1.0044517875724849887
0
0
1.0014918992307446644
1.0044517954151572781
0
0
1.0014918975444651039
1.0044518037490277607
0
0
1.0014918957476020012
1.0044518125603616454
0
0
1.0014918938431911499
1.0044518218344649085
0
0
1.0014918918343962417
1.004451831555840613
0
0
1.0014918897245870255
1.0044518417083239115
0
0
1.0014918875173144386
1.0044518522751175738
0
0
1.0014918852162839613
1.0044518632384580314
0
0
1.0014918828254035787
1.0044518745801909176
0
0
1.0014918803487447008
1.0044518862814086901
0
0
1.0014918777905101877
1.0044518983225216857
0
0
1.001491875155153366
1.0044519106835352318
0
0
1.0014918724473069744
1.0044519233437796402
0
0
1.0014918696717529656
1.0044519362819528396
0
0
1.0014918668335948126
1.0044519494765182799
0
0
1.0014918639381189536
1.0044519629052217624
0
0
1.0014918609910026248
1.0044519765455532934
0
0
1.0014918579982339253
1.0044519903743918121
0
0
1.0014918549662379377
1.0044520043683320409
0
0
1.0014918519019460064
1.0044520185034855331
0
0
1.0014918488126198781
1.0044520327562906914
0
0
1.001491845705492878
1.0044520471028874908
0
0
1.0014918425864518525
1.0044520615211780523
0
0
1.00149183945760889
1.0044520759905140039
0
0
1.001491836313107342
0
0
0
1.0014918331368480864
1.0044520759881654381
0
0
1.0014918331368694027
1.0044520615160199561
0
0
1.0014918363131091184
1.0044520470949609425
0
0
1.0014918394575893501
1.0044520327455876973
0
0
1.001491842586458958
1.0044520184902800963
0
0
1.0014918457054982071
1.004452004352502037
0
0
1.0014918488126305363
1.0044519903560944485
0
0
1.0014918519019531118
1.0044519765247725829
0
0
1.0014918549662379377
1.004451962881987015
0
0
1.0014918579982161617
1.0044519494507966328
0
0
1.0014918609909901903
1.0044519362538171237
0
0
1.001491863938126059
1.0044519233132263025
0
0
1.0014918668335877072
1.0044519106507188155
0
0
1.0014918696717707292
1.0044518982874439672
0
0
1.0014918724472980927
1.0044518862440785512
0
0
1.0014918751551604714
1.0044518745407238214
0
0
1.0014918777905048586
1.0044518631968912814
0
0
1.0014918803487393717
1.0044518522314973552
0
0
1.0014918828254142369
1.0044518416627958857
0
0
1.001491885216287514
1.0044518315083976745
0
0
1.0014918875173162149
1.0044518217852207442
0
0
1.0014918897245941309
1.0044518125094050731
0
0
1.0014918918343997944
1.0044518036964369401
0
0
1.0014918938431875972
1.0044517953609357619
0
0
1.0014918957476055539
1.004451787516842387
0
0
1.0014918975444579985
1.0044517801771313259
0
0
1.0014918992307446644
1.0044517733540736515
0
0
1.0014919008036322623
1.0044517670589598879
0
0
1.0014919022605450749
1.0044517613023096203
0
0
1.0014919035990246243
1.004451756093686754
0
0
1.00149190481683803
1.0044517514417137249
0
0
1.0014919059119780087
1.0044517473542065034
0
0
1.0014919068825989257
1.0044517438378903762
0
0
1.0014919077270949543
1.00445174089865219
0
0
1.0014919084440716546
1.0044517385414124533
0
0
1.0014919090322980111
1.0044517367700009913
0
0
1.0014919094908378838
1.0044517355874233999
0
0
1.0014919098189185576
1.0044517349956691987
0
0
1.0014919100159715981
1.0044517349956478824
0
0
1.0014919100816914721
1.0044517355874305053
0
0
1.0014919100159787035
1.0044517367700152022
0
0
1.0014919098189096758
1.004451738541391137
0
0
1.001491909490829002
1.00445174089865219
0
0
1.0014919090322873529
1.0044517438379259033
0
0
1.0014919084440521146
1.0044517473541816344
0
0
1.0014919077270967307
1.0044517514417137249
0
0
1.0014919068826042547
1.0044517560936725431
0
0
1.0014919059119797851
1.0044517613023202784
0
0
1.0014919048168557936
1.0044517670589243608
0
0
1.0014919035990246243
1.0044517733540558879
0
0
1.0014919022605592858
1.0044517801771348786
0
0
1.0014919008036482495
1.0044517875168637033
0
0
1.0014918992307322299
1.0044517953609854999
0
0
1.0014918975444508931
1.0044518036963907548
0
0
1.0014918957476108829
1.0044518125094299421
0
0
1.0014918938431911499
1.0044518217852029807
0
0
1.0014918918344051235
1.0044518315084118854
0
0
1.0014918897245976837
1.004451841662792333
0
0
1.0014918875173233204
1.0044518522314973552
0
0
1.0014918852162981722
1.0044518631969054923
0
0
1.0014918828254089078
1.0044518745407629012
0
0
1.0014918803487322663
1.0044518862440625639
0
0
1.0014918777905066349
1.0044518982873995583
0
0
1.0014918751551569187
1.00445191065075079
0
0
1.0014918724473034217
1.0044519233132263025
0
0
1.0014918696717707292
1.0044519362538153473
0
0
1.0014918668335912599
1.0044519494507966328
0
0
1.0014918639381207299
1.0044519628820012258
0
0
1.0014918609909955194
1.0044519765246917586
0
0
1.0014918579982214908
1.0044519903561450747
0
0
1.0014918549662326086
1.0044520043525011488
0
0
1.0014918519019548881
1.0044520184902694382
0
0
1.0014918488126269835
1.0044520327456041286
0
0
1.0014918457054999834
1.0044520470949720448
0
0
1.0014918425864660634
1.0044520615160479338
0
0
1.0014918394575929028
1.0044520759881550021
0
0
1.0014918363130931311
0
0
0
1.0014918331368729554
1.0044520759905455343
0
0
1.0014918331386155614
1.0044520615212131354
0
0
1.0014918363096860787
1.0044520471029052544
0
0
1.0014918394492262621
1.0044520327561969886
0
0
1.001491842573944524
1.0044520185034877535
0
0
1.0014918456894790211
1.0044520043682707566
0
0
1.0014918487934671987
1.0044519903743909239
0
0
1.0014918518797450986
1.0044519765455737215
0
0
1.0014918549410189996
1.0044519629052688359
0
0
1.0014918579700164969
1.0044519494765200562
0
0
1.0014918609598097987
1.004451936281954616
0
0
1.0014918639039933623
1.0044519233437316785
0
0
1.0014918667965169163
1.0044519106835352318
0
0
1.0014918696317742786
1.0044518983225305675
0
0
1.0014918724044861165
1.0044518862813944793
0
0
1.0014918751095720495
1.0044518745801909176
0
0
1.0014918777422074925
1.0044518632384562551
0
0
1.0014918802977881285
1.0044518522750820466
0
0
1.0014918827718943817
1.0044518417083629913
0
0
1.0014918851603127337
1.0044518315558441657
0
0
1.0014918874589469056
1.004451821834447145
0
0
1.0014918896639315449
1.0044518125603758563
0
0
1.0014918917715363023
1.0044518037490419715
0
0
1.0014918937782404385
1.0044517954151217509
0
0
1.0014918956806759809
1.0044517875724636724
0
0
1.0014918974756561454
1.0044517802341417223
0
0
1.001491899160189547
1.0044517734123346031
0
0
1.0014919007314766475
1.004451767118418104
0
0
1.0014919021868351479
1.0044517613628478614
0
0
1.001491903523934468
1.0044517561551913332
0
0
1.0014919047404760022
1.0044517515041242461
0
0
1.0014919058344560199
1.0044517474173488836
0
0
1.0014919068040732952
1.004451743901707772
0
0
1.0014919076476793691
1.0044517409630415727
0
0
1.0014919083638922359
1.0044517386061855291
0
0
1.0014919089515359474
1.0044517368351364439
0
0
1.0014919094096050856
1.0044517356527791208
0
0
1.0014919097373287116
1.0044517350611457118
0
0
1.0014919099341739184
1.0044517350611243955
0
0
1.0014919099998280672
1.0044517356527578045
0
0
1.0014919099341668129
1.0044517368351506548
0
0
1.0014919097373287116
1.0044517386061642128
0
0
1.0014919094095944274
1.0044517409630344673
0
0
1.001491908951528842
1.0044517439017255356
0
0
1.0014919083638957886
1.0044517474173488836
0
0
1.0014919076476864745
1.0044517515040851663
0
0
1.0014919068040626371
1.0044517561551771223
0
0
1.001491905834466678
1.0044517613628372033
0
0
1.0014919047404760022
1.004451767118418104
0
0
1.0014919035239309153
1.0044517734123346031
0
0
1.0014919021868387006
1.0044517802341346169
0
0
1.0014919007314695421
1.0044517875724636724
0
0
1.0014918991601930998
1.0044517954151288563
0
0
1.00149189747564904
1.0044518037490632878
0
0
1.0014918956806795336
1.0044518125603403291
0
0
1.0014918937782404385
1.0044518218344649085
0
0
1.0014918917715434077
1.0044518315558477184
0
0
1.0014918896639279922
1.0044518417083452277
0
0
1.0014918874589433528
1.0044518522751175738
0
0
1.0014918851603127337
1.0044518632384651369
0
0
1.0014918827719014871
1.0044518745802051285
0
0
1.0014918802977845758
1.0044518862814086901
0
0
1.001491877742200387
1.0044518983225216857
0
0
1.0014918751095613914
1.0044519106835281264
0
0
1.0014918724044861165
1.0044519233437156913
0
0
1.0014918696317991476
1.0044519362819102071
0
0
1.0014918667965204691
1.0044519494765182799
0
0
1.0014918639039827042
1.0044519629052786058
0
0
1.001491860959806246
1.0044519765456101368
0
0
1.0014918579700164969
1.0044519903743776013
0
0
1.0014918549410261051
1.0044520043682183541
0
0
1.001491851879752204
1.0044520185034713222
0
0
1.0014918487934707514
1.0044520327562054263
0
0
1.0014918456895003374
1.0044520471028874908
0
0
1.0014918425739516294
1.0044520615212775283
0
0
1.0014918394492013931
1.0044520759905566365
0
0
1.0014918363096718679
0
0
0
1.0014918331386191142
1.0044520759976731661
0
0
1.001491833142232224
1.0044520615367793503
0
0
1.0014918363028151305
1.0044520471267288642
0
0
1.0014918394323863993
1.0044520327880013255
0
0
1.0014918425488694709
1.0044520185430791948
0
0
1.0014918456574903871
1.0044520044155405003
0
0
1.0014918487551618398
1.0044519904292457113
0
0
1.0014918518353574939
1.0044519766079416101
0
0
1.0014918548906592832
1.004451962975056567
0
0
1.0014918579136669052
1.0044519495536441411
0
0
1.0014918608974987535
1.0044519363662995914
0
0
1.0014918638357315217
1.0044519234351660941
0
0
1.0014918667224179671
1.0044519107819311898
0
0
1.0014918695519092751
1.0044518984277566176
0
0
1.0014918723189367711
1.0044518863932516695
0
0
1.0014918750184378382
1.0044518746985406921
0
0
1.0014918776456518401
1.0044518633630801219
0
0
1.0014918801959460382
1.0044518524058041464
0
0
1.0014918826649399364
1.004451841844943516
0
0
1.0014918850483915946
1.0044518316980770578
0
0
1.0014918873422651302
1.0044518219821085836
0
0
1.0014918895426738743
1.0044518127132242569
0
0
1.0014918916459123466
1.0044518039068073278
0
0
1.0014918936484278333
1.0044517955775518203
0
0
1.0014918955469092054
1.0044517877393097649
0
0
1.0014918973381483625
1.004451780405055672
0
0
1.0014918990191610249
1.0044517735871281161
0
0
1.0014919005871583124
1.0044517672967039346
0
0
1.0014919020395005589
1.0044517615443631087
0
0
1.0014919033738003407
1.0044517563396411219
0
0
1.00149190458780879
1.0044517516911746213
0
0
1.0014919056795221763
1.0044517476067404971
0
0
1.0014919066471072995
1.0044517440930498253
0
0
1.0014919074889512274
1.0044517411560747178
0
0
1.0014919082036826126
1.0044517388005118619
0
0
1.0014919087900828742
1.0044517370304504311
0
0
1.0014919092471927797
1.0044517358487823344
0
0
1.0014919095742342847
1.0044517352574828806
0
0
1.001491909770688693
1.004451735257440248
0
0
1.0014919098361971805
1.004451735848775229
0
0
1.0014919097706815876
1.0044517370304575365
0
0
1.0014919095742236266
1.0044517388005402836
0
0
1.0014919092471927797
1.0044517411560462961
0
0
1.0014919087900899797
1.0044517440930604835
0
0
1.0014919082036861653
1.0044517476067014172
0
0
1.0014919074889547801
1.0044517516911852795
0
0
1.0014919066471144049
1.0044517563396269111
0
0
1.0014919056795221763
1.004451761544359556
0
0
1.0014919045878265536
1.0044517672967216981
0
0
1.0014919033738109988
1.0044517735870996944
0
0
1.001491902039511217
1.0044517804050698828
0
0
1.0014919005871547597
1.0044517877392777905
0
0
1.0014918990191610249
1.0044517955775376095
0
0
1.0014918973381448097
1.0044518039068108806
0
0
1.0014918955468985473
1.0044518127132207042
0
0
1.0014918936484278333
1.0044518219821512162
0
0
1.0014918916459016884
1.0044518316980841632
0
0
1.0014918895426880852
1.0044518418449399633
0
0
1.0014918873422686829
1.0044518524058005937
0
0
1.0014918850484058055
1.0044518633630588056
0
0
1.0014918826649399364
1.0044518746985815483
0
0
1.0014918801959531436
1.0044518863932978547
0
0
1.0014918776456518401
1.0044518984277246432
0
0
1.0014918750184413909
1.0044519107819454007
0
0
1.0014918723189261129
1.0044519234351625414
0
0
1.0014918695519057223
1.0044519363663084732
0
0
1.0014918667224144144
1.0044519495536690101
0
0
1.0014918638357421798
1.0044519629749970591
0
0
1.0014918608975023062
1.0044519766079673673
0
0
1.0014918579136775634
1.0044519904292172896
0
0
1.0014918548906450724
1.0044520044155405003
0
0
1.0014918518353539412
1.0044520185430201309
0
0
1.0014918487551653925
1.0044520327880377408
0
0
1.0014918456574868344
1.0044520471267475159
0
0
1.001491842548880129
1.0044520615367531491
0
0
1.0014918394323863993
1.0044520759976620639
0
0
1.0014918363028293413
0
0
0
1.0014918331422215658
1.0044520760095214662
0
0
1.0014918331479345515
1.0044520615627003934
0
0
1.001491836292498272
1.0044520471663775929
0
0
1.0014918394070093655
1.0044520328409296539
0
0
1.0014918425112036005
1.0044520186089682667
0
0
1.0014918456094614729
1.0044520044941931403
0
0
1.0014918486977253398
1.0044519905205202548
0
0
1.001491851768886221
1.0044519767117101594
0
0
1.001491854815196314
1.0044519630911983299
0
0
1.0014918578292473228
1.0044519496819912519
0
0
1.0014918608041476489
1.0044519365066761907
0
0
1.001491863733509291
1.0044519235873714536
0
0
1.0014918666113779011
1.0044519109457379358
0
0
1.0014918694322041404
1.0044518986029071783
0
0
1.0014918721907193344
1.0044518865794813678
0
0
1.0014918748818928407
1.0044518748955475473
0
0
1.0014918775009675755
1.0044518635705852461
0
0
1.0014918800433498802
1.0044518526234398337
0
0
1.0014918825046592588
1.0044518420723562713
0
0
1.0014918848806999563
1.0044518319349258206
0
0
1.0014918871674183265
1.0044518222279918973
0
0
1.0014918893609419115
1.0044518129677229012
0
0
1.0014918914576078635
1.0044518041695198463
0
0
1.001491893453884785
1.0044517958480376763
0
0
1.0014918953464224671
1.0044517880170857893
0
0
1.0014918971320661001
1.0044517806897488299
0
0
1.0014918988078314044
1.0044517738781522098
0
0
1.0014919003709081835
1.0044517675936397438
0
0
1.0014919018187100619
1.0044517618466990427
0
0
1.0014919031488211942
1.004451756646840721
0
0
1.0014919043590282399
1.0044517520027405055
0
0
1.0014919054473239157
1.0044517479221113376
0
0
1.0014919064118679159
1.0044517444117495586
0
0
1.0014919072510828357
1.0044517414774958297
0
0
1.001491907963554695
1.004451739124164078
0
0
1.0014919085481110983
1.004451737355793739
0
0
1.0014919090037928129
1.0044517361752198781
0
0
1.0014919093298075836
1.0044517355844604367
0
0
1.0014919095256438197
1.0044517355844462259
0
0
1.0014919095909462499
1.0044517361752340889
0
0
1.0014919095256367143
1.0044517373557866335
0
0
1.0014919093298040309
1.0044517391241711834
0
0
1.0014919090037963656
1.004451741477467408
0
0
1.0014919085481253092
1.0044517444117246896
0
0
1.0014919079635618004
1.0044517479220971268
0
0
1.0014919072510828357
1.0044517520027298474
0
0
1.0014919064118572578
1.0044517566468442737
0
0
1.0014919054473061522
1.0044517618466883846
0
0
1.0014919043590246872
1.0044517675936361911
0
0
1.0014919031488282997
1.004451773878137999
0
0
1.0014919018186994037
1.0044517806897701462
0
0
1.0014919003708904199
1.0044517880170573676
0
0
1.0014918988078349571
1.0044517958480199127
0
0
1.0014918971320696528
1.0044518041695411625
0
0
1.0014918953464189144
1.0044518129677229012
0
0
1.001491893453884785
1.0044518222280132136
0
0
1.0014918914576043107
1.0044518319349080571
0
0
1.0014918893609490169
1.0044518420723704821
0
0
1.0014918871674289846
1.00445185262346115
0
0
1.001491884880703509
1.0044518635705870224
0
0
1.0014918825046699169
1.0044518748955439946
0
0
1.0014918800433569857
1.0044518865794813678
0
0
1.001491877500974681
1.0044518986029160601
0
0
1.0014918748819034988
1.0044519109457610284
0
0
1.0014918721906980181
1.004451923587403428
0
0
1.0014918694322041404
1.0044519365066122418
0
0
1.0014918666113956647
1.0044519496820356608
0
0
1.0014918637335128437
1.0044519630911850072
0
0
1.0014918608041512016
1.004451976711678185
0
0
1.0014918578292473228
1.004451990520536242
0
0
1.001491854815196314
1.0044520044941549486
0
0
1.0014918517688755628
1.0044520186089584968
0
0
1.0014918486977393286
1.0044520328409589638
0
0
1.0014918456094650256
1.0044520471664100114
0
0
1.0014918425112109279
1.0044520615626737481
0
0
1.0014918394070164709
1.0044520760095139167
0
0
1.0014918362925122608
0
0
0
1.0014918331479345515
1.0044520760260169379
0
0
1.0014918331561235565
1.0044520615989254164
0
0
1.0014918362786850992
1.0044520472217846052
0
0
1.0014918393729355106
1.0044520329148642901
0
0
1.0014918424608547642
1.004452018700988214
0
0
1.0014918455454664414
1.0044520046040255057
0
0
1.0014918486212815996
1.0044519906479925098
0
0
1.0014918516803812398
1.0044519768566575468
0
0
1.0014918547147502181
1.0044519632534241182
0
0
1.0014918577168963054
1.0044519498612773933
0
0
1.001491860679891488
1.0044519367027859857
0
0
1.0014918635974334737
1.0044519238000262362
0
0
1.0014918664636098811
1.0044519111746181839
0
0
1.0014918692728862482
1.004451898847655622
0
0
1.0014918720200434166
1.0044518868397478428
0
0
1.0014918747001078092
1.0044518751708952919
0
0
1.0014918773083465453
1.0044518638605879346
0
0
1.0014918798401915012
1.0044518529276409424
0
0
1.0014918822912690644
1.0044518423902779602
0
0
1.001491884657419007
1.0044518322660245246
0
0
1.0014918869346089991
1.0044518225717524729
0
0
1.0014918891189985573
1.0044518133235591506
0
0
1.00149189120690707
1.0044518045368597825
0
0
1.0014918931948386671
1.0044517962262276001
0
0
1.0014918950794609032
1.0044517884055572665
0
0
1.001491896857636732
1.0044517810877806596
0
0
1.0014918985263889795
1.0044517742851333253
0
0
1.0014919000829323181
1.004451768008863155
0
0
1.0014919015246768197
1.0044517622694684178
0
0
1.0014919028492137443
1.0044517570764490699
0
0
1.001491904054358173
1.0044517524384275475
0
0
1.0014919051380744008
1.0044517483631771881
0
0
1.0014919060985896238
1.0044517448574232787
0
0
1.0014919069342980151
1.0044517419270206915
0
0
1.0014919076437855949
1.0044517395768153278
0
0
1.0014919082258941785
1.0044517378107542527
0
0
1.001491908679653875
1.0044517366317364804
0
0
1.0014919090043008509
1.0044517360417444252
0
0
1.0014919091993164102
1.0044517360417231089
0
0
1.0014919092643701504
1.0044517366317151641
0
0
1.0014919091993199629
1.004451737810775569
0
0
1.0014919090043115091
1.0044517395768295387
0
0
1.0014919086796609804
1.0044517419270277969
0
0
1.0014919082259083893
1.0044517448574126206
0
0
1.0014919076437891476
1.0044517483631381083
0
0
1.0014919069342838043
1.004451752438434653
0
0
1.0014919060985967292
1.0044517570764313064
0
0
1.0014919051380992698
1.0044517622694613124
0
0
1.001491904054358173
1.0044517680088560496
0
0
1.0014919028492137443
1.0044517742850942454
0
0
1.0014919015246803724
1.0044517810877948705
0
0
1.001491900082946529
1.0044517884055608192
0
0
1.0014918985263641105
1.0044517962262560218
0
0
1.0014918968576331793
1.0044518045368278081
0
0
1.001491895079475114
1.0044518133235698087
0
0
1.0014918931948422198
1.0044518225717524729
0
0
1.0014918912069106227
1.0044518322660280774
0
0
1.0014918891190056627
1.0044518423902744075
0
0
1.001491886934598341
1.0044518529276302843
0
0
1.0014918846574119016
1.00445186386059504
0
0
1.0014918822912761698
1.0044518751708721993
0
0
1.0014918798401843958
1.0044518868397531719
0
0
1.0014918773083429926
1.0044518988476840438
0
0
1.0014918747001253507
1.0044519111746268436
0
0
1.0014918720200540747
1.0044519238000690908
0
0
1.0014918692728687066
1.0044519367027788803
0
0
1.0014918664636098811
1.0044519498612629604
0
0
1.0014918635974370265
1.004451963253387925
0
0
1.0014918606798879352
1.0044519768566431139
0
0
1.0014918577168963054
1.0044519906479649762
0
0
1.0014918547147573236
1.0044520046040334993
0
0
1.0014918516803812398
1.004452018700988214
0
0
1.0014918486212744941
1.0044520329148982629
0
0
1.0014918455454413504
1.0044520472218041451
0
0
1.0014918424608476588
1.0044520615988830059
0
0
1.0014918393729532742
1.0044520760260413628
0
0
1.0014918362786850992
0
0
0
1.0014918331561306619
1.0044520760470743159
0
0
1.0014918331673892116
1.0044520616453820328
0
0
1.0014918362612450498
1.0044520472928371024
0
0
1.0014918393298659627
1.0044520330096136096
0
0
1.0014918423976304496
1.0044520188188859056
0
0
1.0014918454654451185
1.0044520047447484945
0
0
1.0014918485258805791
1.0044519908113260787
0
0
1.0014918515700372836
1.0044519770423880889
0
0
1.0014918545895312718
1.0044519634613211512
0
0
1.0014918575767952635
1.0044519500910951137
0
0
1.0014918605249540917
1.0044519369541884402
0
0
1.0014918634277201193
1.0044519240726652587
0
0
1.0014918662792773318
1.0044519114681060845
0
0
1.0014918690741438922
1.0044518991615394299
0
0
1.0014918718071399439
1.0044518871735486076
0
0
1.0014918744733343203
1.0044518755241149677
0
0
1.0014918770680409921
1.0044518642326565327
0
0
1.0014918795867089329
1.0044518533179458419
0
0
1.0014918820250251486
1.0044518427982220832
0
0
1.0014918843788258584
1.0044518326909184225
0
0
1.0014918866441036016
1.0044518230128964831
0
0
1.0014918888170678546
1.0044518137802498359
0
0
1.0014918908940446673
1.0044518050083155458
0
0
1.0014918928715772495
1.0044517967116775026
0
0
1.0014918947463229415
1.0044517889041806313
0
0
1.0014918965151728969
1.0044517815987497045
0
0
1.0014918981751677052
1.0044517748075705299
0
0
1.0014918997235398024
1.0044517685418945518
0
0
1.0014919011577241292
1.0044517628122200392
0
0
1.001491902475297735
1.0044517576279545779
0
0
1.0014919036741218861
1.0044517529977952108
0
0
1.0014919047521608775
1.004451748929437116
0
0
1.001491905707631247
1.004451745429634002
0
0
1.0014919065389129571
1.004451742504166134
0
0
1.0014919072446986092
1.004451740157961126
0
0
1.001491907823751859
1.0044517383948843303
0
0
1.0014919082751134738
1.0044517372178631831
0
0
1.0014919085980835689
1.0044517366288516769
0
0
1.0014919087920617358
1.004451736628837466
0
0
1.00149190885676731
1.0044517372178347614
0
0
1.0014919087920723939
1.0044517383948772249
0
0
1.0014919085980764635
1.004451740157961126
0
0
1.0014919082751205792
1.0044517425041377123
0
0
1.0014919078237412009
1.004451745429634002
0
0
1.0014919072447092674
1.0044517489294335633
0
0
1.001491906538927168
1.0044517529977952108
0
0
1.0014919057076205888
1.0044517576279261561
0
0
1.0014919047521537721
1.0044517628121951702
0
0
1.0014919036741183334
1.00445176854190521
0
0
1.0014919024753048404
1.0044517748075350028
0
0
1.0014919011577241292
1.0044517815987887843
0
0
1.0014918997235398024
1.0044517889042197112
0
0
1.0014918981751605997
1.0044517967116917134
0
0
1.0014918965151764496
1.0044518050082800187
0
0
1.0014918947463122834
1.004451813780235625
0
0
1.0014918928715701441
1.0044518230129142466
0
0
1.0014918908940517728
1.0044518326909184225
0
0
1.0014918888170643019
1.0044518427982040976
0
0
1.0014918866441071543
1.004451853317981147
0
0
1.0014918843788223057
1.0044518642326425439
0
0
1.0014918820250360287
1.0044518755240687824
0
0
1.0014918795867124857
1.0044518871735521603
0
0
1.0014918770680198978
1.0044518991615307701
0
0
1.0014918744733343203
1.0044519114681096372
0
0
1.0014918718071399439
1.0044519240727041165
0
0
1.0014918690741509977
1.0044519369542115328
0
0
1.0014918662792737791
1.0044519500910527032
0
0
1.0014918634277345522
1.0044519634613211512
0
0
1.0014918605249398809
1.0044519770423649963
0
0
1.0014918575767881581
1.0044519908113473949
0
0
1.0014918545895385993
1.0044520047447351718
0
0
1.0014918515700443891
1.0044520188189238752
0
0
1.0014918485258663683
1.004452033009670231
0
0
1.0014918454654628821
1.0044520472928015753
0
0
1.0014918423976519879
1.0044520616454095663
0
0
1.0014918393298588573
1.0044520760470592169
0
0
1.001491836261241497
0
0
0
1.0014918331674067531
1.0044520760725612618
0
0
1.0014918331825948261
1.0044520617019705444
0
0
1.0014918362400104801
1.0044520473793574489
0
0
1.0014918392774847522
1.004452033124911603
0
0
1.0014918423214853593
1.0044520189623005191
0
0
1.0014918453695218492
1.0044520049159368913
0
0
1.0014918484116785979
1.0044519910100275784
0
0
1.0014918514380080072
1.0044519772683919712
0
0
1.0014918544397277689
1.0044519637143614066
0
0
1.0014918574091746795
1.0044519503708395636
0
0
1.0014918603395595031
1.0044519372602869201
0
0
1.001491863224640122
1.0044519244046998807
0
0
1.001491866058671798
1.0044519118255712531
0
0
1.0014918688362650645
1.0044518995439393194
0
0
1.0014918715522791448
1.004451887580295244
0
0
1.0014918742018894537
1.0044518759545741915
0
0
1.0014918767803315802
1.0044518646861355649
0
0
1.0014918792832290251
1.0044518537937643377
0
0
1.0014918817062332668
1.0044518432955522602
0
0
1.0014918840452331494
1.0044518332089964474
0
0
1.0014918862962680635
1.004451823550851941
0
0
1.0014918884555294998
1.0044518143372016539
0
0
1.0014918905194216681
1.004451805583293833
0
0
1.001491892484448698
1.0044517973037905278
0
0
1.0014918943473534174
1.0044517895123981077
0
0
1.0014918961050405244
1.0044517822220626613
0
0
1.0014918977545370637
1.0044517754448811786
0
0
1.0014918992931320929
1.0044517691921832636
0
0
1.0014919007182356836
1.0044517634743321821
0
0
1.0014919020274994921
1.0044517583007888106
0
0
1.0014919032187208359
1.0044517536802359814
0
0
1.0014919042899279589
1.0044517496202942652
0
0
1.001491905239348057
1.0044517461276960546
0
0
1.0014919060654143834
1.0044517432083424069
0
0
1.0014919067667058528
1.004451740866961984
0
0
1.0014919073421033602
1.0044517391075160617
0
0
1.001491907790622804
1.0044517379329747087
0
0
1.0014919081115181143
1.0044517373451853359
0
0
1.0014919083042777004
1.0044517373451853359
0
0
1.0014919083685676071
1.0044517379329747087
0
0
1.0014919083042777004
1.0044517391075444834
0
0
1.0014919081115287725
1.004451740866961984
0
0
1.0014919077906263567
1.0044517432083353015
0
0
1.0014919073420998075
1.0044517461276925019
0
0
1.0014919067667094055
1.004451749620272949
0
0
1.001491906065407278
1.0044517536802572977
0
0
1.0014919052393658205
1.0044517583007817052
0
0
1.001491904289938617
1.0044517634743357348
0
0
1.0014919032187350467
1.0044517691921299729
0
0
1.0014919020275101502
1.0044517754448776259
0
0
1.0014919007182321309
1.0044517822220484504
0
0
1.0014918992931285402
1.0044517895123803441
0
0
1.0014918977545406165
1.0044517973038153968
0
0
1.0014918961050300883
1.004451805583343571
0
0
1.0014918943473534174
1.0044518143371732322
0
0
1.0014918924844415926
1.0044518235508590465
0
0
1.0014918905194036824
1.0044518332089467094
0
0
1.0014918884555188416
1.0044518432955626963
0
0
1.0014918862962469692
1.0044518537937749958
0
0
1.001491884045226044
1.0044518646861391176
0
0
1.0014918817062188339
1.0044518759545510989
0
0
1.0014918792832221417
1.0044518875803165603
0
0
1.0014918767803422384
1.0044518995439162268
0
0
1.0014918742018681375
1.0044519118255978984
0
0
1.0014918715523004611
1.004451924404740959
0
0
1.001491868836282606
1.0044519372603135654
0
0
1.0014918660586824561
1.0044519503708075892
0
0
1.0014918632246330166
1.0044519637144020408
0
0
1.0014918603395630559
1.0044519772683460079
0
0
1.001491857409167574
1.0044519910100151439
0
0
1.001491854439738427
1.0044520049159333386
0
0
1.0014918514380222181
1.0044520189623116213
0
0
1.0014918484116892561
1.0044520331249204848
0
0
1.0014918453695182965
1.0044520473793314697
0
0
1.0014918423214995702
1.0044520617020114006
0
0
1.0014918392774776468
1.0044520760725677011
0
0
1.0014918362400033747
0
0
0
1.0014918331825877207
1.0044520761022899258
0
0
1.0014918332029874026
1.004452061768549731
0
0
1.0014918362146014719
1.0044520474810878508
0
0
1.0014918392153122628
1.0044520332603628088
0
0
1.0014918422321950064
1.0044520191307195756
0
0
1.0014918452577001862
1.0044520051169707475
0
0
1.0014918482789136878
1.0044519912434488607
0
0
1.0014918512845947252
1.004451977533938889
0
0
1.0014918542656483513
1.0044519640117688386
0
0
1.0014918572143864939
1.0044519506997604541
0
0
1.0014918601240376805
1.0044519376202905026
0
0
1.0014918629885338763
1.0044519247953156427
0
0
1.0014918658021800812
1.0044519122462622907
0
0
1.0014918685596365666
1.0044518999940719173
0
0
1.001491871255883348
1.0044518880591886134
0
0
1.0014918738860780767
1.0044518764615075757
0
0
1.0014918764456590683
1.0044518652203127118
0
0
1.0014918789301427982
1.0044518543543115019
0
0
1.0014918813352977622
1.0044518438815723815
0
0
1.001491883657049442
1.0044518338195409513
0
0
1.0014918858914541033
1.0044518241848905404
0
0
1.0014918880347674079
1.004451814993664982
0
0
1.0014918900833971183
1.0044518062611551557
0
0
1.0014918920339044295
1.0044517980018667913
0
0
1.0014918938830241757
1.0044517902294778366
0
0
1.0014918956276623874
1.004451782956937933
0
0
1.00149189726495913
1.0044517761964009139
0
0
1.0014918987921428428
1.0044517699589725623
0
0
1.0014919002066875464
1.0044517642551085146
0
0
1.0014919015062488938
1.0044517590942483309
0
0
1.0014919026886239806
1.0044517544850144475
0
0
1.0014919037519049994
1.0044517504349990134
0
0
1.0014919046942871717
1.0044517469510054752
0
0
1.0014919055142108562
1.0044517440387394913
0
0
1.0014919062103153635
1.0044517417031499917
0
0
1.0014919067814282982
1.0044517399479744313
0
0
1.0014919072266259548
1.004451738776339198
0
0
1.0014919075451480523
1.0044517381899780162
0
0
1.0014919077364830002
1.004451738189992227
0
0
1.0014919078002897379
1.0044517387763178817
0
0
1.0014919077364865529
1.0044517399480241693
0
0
1.0014919075451622632
1.0044517417031428863
0
0
1.0014919072266295075
1.004451744038767913
0
0
1.0014919067814176401
1.0044517469510125807
0
0
1.0014919062103082581
1.0044517504349883552
0
0
1.0014919055142037507
1.0044517544849753676
0
0
1.0014919046942907244
1.0044517590942660945
0
0
1.0014919037519014466
1.0044517642550871983
0
0
1.0014919026886346387
1.0044517699589832205
0
0
1.0014919015062382357
1.0044517761963689395
0
0
1.0014919002066875464
1.004451782956962802
0
0
1.0014918987921392901
1.0044517902294742839
0
0
1.0014918972649662354
1.0044517980018812242
0
0
1.0014918956276588347
1.0044518062611587084
0
0
1.0014918938830066342
1.0044518149936578766
0
0
1.0014918920338973241
1.0044518241848765516
0
0
1.0014918900833971183
1.0044518338195020934
0
0
1.0014918880347745134
1.004451843881604356
0
0
1.0014918858914756417
1.0044518543543363709
0
0
1.001491883657049442
1.0044518652203253684
0
0
1.0014918813353084204
1.0044518764614664974
0
0
1.0014918789301499036
1.0044518880591797316
0
0
1.0014918764456661737
1.0044518999940665882
0
0
1.0014918738860851821
1.0044519122462605143
0
0
1.0014918712558762426
1.0044519247952978791
0
0
1.0014918685596472248
1.0044519376203597805
0
0
1.001491865802158765
1.0044519506997320324
0
0
1.0014918629885338763
1.0044519640117643977
0
0
1.0014918601240483387
1.0044519775339753043
0
0
1.001491857214372283
1.004451991243485276
0
0
1.0014918542656483513
1.0044520051169458785
0
0
1.0014918512845982779
1.0044520191306960388
0
0
1.0014918482789101351
1.0044520332603357193
0
0
1.0014918452577215024
1.0044520474811380328
0
0
1.0014918422322021119
1.0044520617685182007
0
0
1.0014918392153051574
1.0044520761022968092
0
0
1.0014918362145979192
0
0
0
1.0014918332029767445
1.0044520761359934102
0
0
1.0014918332303328619
1.0044520618449108706
0
0
1.0014918361844462602
1.0044520475976326246
0
0
1.0014918391427267697
1.0044520334153526075
0
0
1.001491842129635268
1.0044520193234007799
0
0
1.0014918451301577651
1.0044520053470045173
0
0
1.0014918481278063389
1.0044519915106324692
0
0
1.0014918511101245091
1.0044519778380627262
0
0
1.0014918540676769343
1.0044519643525497976
0
0
1.0014918569927895309
1.0044519510768081805
0
0
1.0014918598788435933
1.0044519380332046499
0
0
1.0014918627198139411
1.004451925243524224
0
0
1.0014918655101470168
1.0044519127291648974
0
0
1.0014918682446458664
1.0044519005109757703
0
0
1.0014918709183009415
1.0044518886093245502
0
0
1.0014918735264155547
1.0044518770440087341
0
0
1.0014918760643960471
1.0044518658342769246
0
0
1.0014918785278796864
1.0044518549987595524
0
0
1.0014918809126778232
1.0044518445554369013
0
0
1.0014918832147226002
1.0044518345217063882
0
0
1.0014918854301770867
1.0044518249142022626
0
0
1.0014918875552716315
1.0044518157489079613
0
0
1.001491889586478834
1.0044518070410257682
0
0
1.0014918915203807614
1.0044517988050678525
0
0
1.0014918933537659829
1.0044517910546559847
0
0
1.0014918950835645095
1.0044517838026969514
0
0
1.0014918967069130762
1.0044517770612237939
0
0
1.0014918982210971876
1.0044517708414666401
0
0
1.0014918996236021886
1.0044517651537567815
0
0
1.0014919009120859528
1.0044517600074875929
0
0
1.0014919020844068598
1.0044517554112779578
0
0
1.0014919031386178006
1.0044517513727413416
0
0
1.0014919040729637345
1.0044517478986172421
0
0
1.0014919048859063366
1.0044517449946113175
0
0
1.0014919055760742594
1.0044517426656156545
0
0
1.00149190614233774
1.0044517409154565257
0
0
1.0014919065837482037
1.0044517397470755782
0
0
1.0014919068995453699
1.0044517391623770664
0
0
1.0014919070892460695
1.0044517391623770664
0
0
1.0014919071525163474
1.004451739747089789
0
0
1.0014919070892567277
1.0044517409154565257
0
0
1.0014919068995453699
1.004451742665608549
0
0
1.0014919065837410983
1.004451744994604212
0
0
1.0014919061423519508
1.0044517478985781622
0
0
1.0014919055760636013
1.0044517513727626579
0
0
1.0014919048859134421
1.0044517554112957214
0
0
1.0014919040729779454
1.0044517600075124619
0
0
1.0014919031386142478
1.0044517651537674396
0
0
1.0014919020843997544
1.0044517708414490986
0
0
1.0014919009120895055
1.0044517770612202412
0
0
1.0014918996236128468
1.0044517838026865153
0
0
1.0014918982210936349
1.0044517910546419959
0
0
1.0014918967069235123
1.0044517988050645219
0
0
1.0014918950835858258
1.0044518070410506372
0
0
1.001491893353776419
1.0044518157488655508
0
0
1.0014918915203843142
1.0044518249142200261
0
0
1.0014918895864719506
1.0044518345217243738
0
0
1.0014918875552716315
1.0044518445554260211
0
0
1.0014918854301877449
1.0044518549987986322
0
0
1.0014918832147474692
1.0044518658342556083
0
0
1.0014918809126742705
1.0044518770440193922
0
0
1.0014918785278938973
1.0044518886092819177
0
0
1.0014918760643960471
1.0044519005109366905
0
0
1.0014918735264084493
1.0044519127291737792
0
0
1.0014918709183222578
1.0044519252435082368
0
0
1.0014918682446352083
1.0044519380332135317
0
0
1.0014918655101718858
1.0044519510768739057
0
0
1.001491862719803283
1.0044519643525549046
0
0
1.0014918598788258297
1.0044519778380591735
0
0
1.0014918569927824255
1.0044519915106495667
0
0
1.0014918540676593928
1.0044520053469772058
0
0
1.0014918511101174037
1.0044520193233243965
0
0
1.0014918481278312079
1.0044520334154474206
0
0
1.0014918451301790814
1.0044520475975959872
0
0
1.0014918421296317153
1.0044520618449441773
0
0
1.0014918391427303224
1.0044520761359196914
0
0
1.0014918361844498129
0
0
0
1.0014918332303399673
1.0044520761732811387
0
0
1.0014918332671531864
1.0044520619307049092
0
0
1.0014918361485070086
1.0044520477283505056
0
0
1.0014918390590037411
1.0044520335889719487
0
0
1.0014918420137104427
1.0044520195392077078
0
0
1.001491844987193236
1.0044520056047807621
0
0
1.0014918479588392763
1.0044519918102621236
0
0
1.0014918509150807502
1.0044519781793914692
0
0
1.001491853846307567
1.004451964735307401
0
0
1.0014918567449275777
1.0044519515006806731
0
0
1.0014918596044355414
1.0044519384976935417
0
0
1.0014918624189914631
1.0044519257480826191
0
0
1.0014918651831623553
1.0044519132730924671
0
0
1.001491867891826093
1.0044519010935144543
0
0
1.0014918705400968069
1.0044518892296070423
0
0
1.0014918731233497518
1.0044518777010653654
0
0
1.0014918756370720931
1.0044518665270631974
0
0
1.00149187807694795
1.0044518557261385983
0
0
1.0014918804388559526
1.0044518453162256666
0
0
1.0014918827187957451
1.0044518353146190126
0
0
1.001491884912916186
1.0044518257379204673
0
0
1.0014918870175508747
1.0044518166020282024
0
0
1.0014918890291790721
1.0044518079220881024
0
0
1.0014918909444645578
1.0044517997125481656
0
0
1.0014918927601821341
1.0044517919870232792
0
0
1.001491894473325317
1.0044517847583733783
0
0
1.0014918960809959803
1.0044517780385575634
0
0
1.0014918975805855439
1.0044517718387737659
0
0
1.0014918989695722473
1.0044517661692966559
0
0
1.0014919002456361685
1.00445176103960776
0
0
1.0014919014066556713
1.0044517564581489921
0
0
1.0014919024506987455
1.0044517524326010971
0
0
1.0014919033760385503
1.0044517489695969914
0
0
1.0014919041811545242
1.0044517460749204929
0
0
1.0014919048646753197
1.0044517437533997395
0
0
1.0014919054254782793
1.0044517420088396875
0
0
1.0014919058626148285
1.0044517408442530382
0
0
1.0014919061753779772
1.0044517402614729917
0
0
1.0014919063632454765
1.0044517402614161483
0
0
1.0014919064259224513
1.0044517408442388273
0
0
1.0014919063632419238
1.0044517420088467929
0
0
1.0014919061753708718
1.0044517437533784232
0
0
1.0014919058626006176
1.0044517460749347038
0
0
1.0014919054254711739
1.0044517489695792278
0
0
1.001491904864671767
1.0044517524326224134
0
0
1.001491904181143866
1.0044517564581525448
0
0
1.0014919033760349976
1.0044517610396042073
0
0
1.0014919024507058509
1.0044517661693179722
0
0
1.0014919014066414604
1.0044517718387597771
0
0
1.0014919002456290631
1.0044517780385364691
0
0
1.0014918989695758
1.0044517847584018
0
0
1.0014918975805926493
1.004451791987037268
0
0
1.0014918960810064164
1.0044517997125410602
0
0
1.0014918944733111061
1.0044518079220736695
0
0
1.0014918927601892396
1.0044518166020282024
0
0
1.0014918909444574524
1.00445182573792402
0
0
1.0014918890291755194
1.0044518353146048018
0
0
1.0014918870175508747
1.0044518453162469829
0
0
1.0014918849129197387
1.0044518557261385983
0
0
1.0014918827187957451
1.004451866527056092
0
0
1.0014918804388452944
1.0044518777010511545
0
0
1.00149187807694795
1.0044518892296070423
0
0
1.0014918756370791986
1.0044519010934611636
0
0
1.0014918731233566351
1.0044519132730802546
0
0
1.001491870540107465
1.0044519257480859498
0
0
1.0014918678918225403
1.0044519384977381726
0
0
1.0014918651831588026
1.0044519515006558041
0
0
1.0014918624189841356
1.0044519647352816438
0
0
1.0014918596044355414
1.0044519781793896929
0
0
1.001491856744924025
1.0044519918102712275
0
0
1.001491853846307567
1.0044520056048047429
0
0
1.0014918509150807502
1.0044520195392154793
0
0
1.0014918479588357236
1.0044520335889901563
0
0
1.0014918449871825779
1.004452047728392694
0
0
1.0014918420137211008
1.0044520619307208964
0
0
1.001491839059017952
1.0044520761732518288
0
0
1.0014918361484785869
0
0
0
1.0014918332671496337
1.0044520762135586978
0
0
1.0014918333170370612
1.0044520620253183374
0
0
1.001491836105025568
1.0044520478721299384
0
0
1.0014918389632760931
1.0044520337796942755
0
0
1.0014918418845304426
1.0044520197763779912
0
0
1.0014918448292218223
1.0044520058884018887
0
0
1.0014918477726169055
1.0044519921403849416
0
0
1.001491850700148678
1.0044519785559802294
0
0
1.0014918536022254791
1.0044519651582128894
0
0
1.0014918564714396787
1.0044519519695751519
0
0
1.0014918593014994208
1.004451939012124928
0
0
1.0014918620867026
1.0044519263074396243
0
0
1.0014918648217734365
1.0044519138766543342
0
0
1.0014918675017310257
1.0044519017404047734
0
0
1.0014918701218147312
1.0044518899188406014
0
0
1.0014918726774379998
1.0044518784315834559
0
0
1.0014918751641848083
1.0044518672976361362
0
0
1.0014918775778629545
1.0044518565354965123
0
0
1.0014918799143617267
1.0044518461629972084
0
0
1.0014918821697416096
1.0044518361973902021
0
0
1.0014918843402116355
1.0044518266551210051
0
0
1.0014918864221658001
1.0044518175521199854
0
0
1.0014918884121153386
1.0044518089034328856
0
0
1.0014918903067029365
1.0044518007234446433
0
0
1.001491892102837733
1.0044517930257157445
0
0
1.0014918937974928159
1.0044517858230683771
0
0
1.0014918953878579888
1.0044517791274005791
0
0
1.0014918968712684944
1.0044517729499384817
0
0
1.0014918982452487572
1.004451767300843068
0
0
1.0014918995075419161
1.0044517621895536763
0
0
1.0014919006560563108
1.0044517576245723944
0
0
1.0014919016888406134
1.0044517536134627278
0
0
1.0014919026042079508
1.0044517501629002254
0
0
1.0014919034006410925
1.0044517472785940981
0
0
1.0014919040767864544
1.0044517449654435381
0
0
1.0014919046315462481
1.0044517432271575785
0
0
1.0014919050639790044
1.0044517420666991825
0
0
1.0014919053733990495
1.0044517414860152371
0
0
1.0014919055592201858
1.0044517414860152371
0
0
1.0014919056212043813
1.0044517420667204988
0
0
1.0014919055592237385
1.004451743227114946
0
0
1.0014919053733777332
1.0044517449654222219
0
0
1.0014919050639754516
1.0044517472786225198
0
0
1.0014919046315462481
1.0044517501629144363
0
0
1.0014919040767829017
1.0044517536134662805
0
0
1.0014919034006481979
1.0044517576245510782
0
0
1.0014919026042292671
1.0044517621895823201
0
0
1.0014919016888548242
1.0044517673008570569
0
0
1.0014919006560527581
1.0044517729498991798
0
0
1.0014918995075383634
1.00445177912741479
0
0
1.0014918982452345464
1.0044517858230648244
0
0
1.0014918968712649416
1.0044517930257301774
0
0
1.0014918953878400032
1.004451800723423327
0
0
1.0014918937974928159
1.004451808903439991
0
0
1.0014918921028519438
1.0044518175521022219
0
0
1.0014918903067064893
1.0044518266551352159
0
0
1.0014918884121117859
1.0044518361974044129
0
0
1.0014918864221729056
1.0044518461630291828
0
0
1.0014918843402222937
1.0044518565354894069
0
0
1.0014918821697380569
1.0044518672975828455
0
0
1.0014918799143794903
1.0044518784315319415
0
0
1.0014918775778662852
1.0044518899188619176
0
0
1.0014918751641952444
1.0044519017404387462
0
0
1.0014918726774308944
1.0044519138766434541
0
0
1.0014918701217934149
1.0044519263074254134
0
0
1.0014918675017203675
1.0044519390120716373
0
0
1.0014918648217734365
1.0044519519696000209
0
0
1.0014918620867203636
1.0044519651582679565
0
0
1.0014918593014923154
1.0044519785559065106
0
0
1.0014918564714467841
1.0044519921403893825
0
0
1.0014918536022432427
1.0044520058883965596
0
0
1.0014918507001344672
1.0044520197763948666
0
0
1.0014918477726026946
1.0044520337797284704
0
0
1.0014918448292398079
1.0044520478720646572
0
0
1.0014918418845195625
1.0044520620253369891
0
0
1.0014918389632831985
1.0044520762135111802
0
0
1.001491836105025568
0
0
0
1.0014918333170299558
1.0044520762558208915
0
0
1.0014918333849081034
1.0044520621275605521
0
0
1.0014918360512907736
1.0044520480269083507
0
0
1.0014918388546802941
1.004452033984876369
0
0
1.0014918417424965025
1.0044520200319673187
0
0
1.001491844657224517
1.0044520061948349898
0
0
1.0014918475701368727
1.0044519924980437331
0
0
1.0014918504663445908
1.0044519789650585562
0
0
1.0014918533364187692
1.0044519656187005374
0
0
1.0014918561732677471
1.0044519524812283162
0
0
1.0014918589708308172
1.0044519395744768708
0
0
1.0014918617236756582
1.0044519269198510791
0
0
1.0014918644266621595
1.0044519145383010716
0
0
1.001491867075011033
1.00445190245030469
0
0
1.0014918696640049411
1.0044518906758690413
0
0
1.0014918721892134279
1.0044518792344681035
0
0
1.0014918746463163934
1.0044518681450294029
0
0
1.001491877031178479
1.0044518574259311272
0
0
1.0014918793397351582
1.0044518470949166389
0
0
1.0014918815681252973
1.0044518371691355529
0
0
1.0014918837126285389
1.0044518276650118427
0
0
1.0014918857696781807
1.0044518185983728475
0
0
1.0014918877358065519
1.0044518099841968084
0
0
1.0014918896077420474
1.0044518018368437939
0
0
1.0014918913823758206
1.0044517941697996832
0
0
1.001491893056762672
1.0044517869958049516
0
0
1.0014918946281063938
1.0044517803268251388
0
0
1.0014918960937750914
1.0044517741739014127
0
0
1.0014918974513593586
1.0044517685472555968
0
0
1.0014918986985748006
1.0044517634562917241
0
0
1.0014918998333615097
1.0044517589094219545
0
0
1.0014919008538321066
1.0044517549142213397
0
0
1.0014919017582712968
1.0044517514773652067
0
0
1.0014919025451760604
1.0044517486045023702
0
0
1.0014919032132567622
1.0044517463005107061
0
0
1.0014919037613871922
1.0044517445691028001
0
0
1.0014919041886578555
1.0044517434132558265
0
0
1.0014919044943653148
1.0044517428348740395
0
0
1.0014919046780050849
1.0044517428348100907
0
0
1.0014919047392432105
1.004451743413248721
0
0
1.0014919046779944267
1.004451744569117011
0
0
1.0014919044943653148
1.0044517463004822844
0
0
1.0014919041886649609
1.0044517486045023702
0
0
1.0014919037613907449
1.0044517514773332323
0
0
1.0014919032132674204
1.0044517549142355506
0
0
1.0014919025451760604
1.0044517589094326127
0
0
1.0014919017582535332
1.0044517634562453168
0
0
1.001491900853814343
1.004451768547291346
0
0
1.0014918998333650624
1.0044517741739014127
0
0
1.0014918986985821281
1.0044517803268391276
0
0
1.0014918974513629113
1.0044517869957871881
0
0
1.0014918960937679859
1.0044517941698460906
0
0
1.0014918946281063938
1.0044518018368153722
0
0
1.0014918930567662247
1.0044518099841968084
0
0
1.0014918913823793734
1.0044518185983479786
0
0
1.0014918896077420474
1.0044518276650296063
0
0
1.0014918877357994464
1.0044518371691002478
0
0
1.0014918857696710752
1.0044518470949415079
0
0
1.0014918837126425277
1.004451857425920247
0
0
1.0014918815681217446
1.0044518681450329556
0
0
1.0014918793397209473
1.0044518792344452329
0
0
1.0014918770311713736
1.0044518906758885812
0
0
1.0014918746463163934
1.0044519024503206772
0
0
1.0014918721892169806
1.0044519145382939662
0
0
1.0014918696640013884
1.0044519269198208811
0
0
1.0014918670750003749
1.0044519395744946344
0
0
1.0014918644266763703
1.0044519524811907907
0
0
1.001491861723665
1.0044519656186430279
0
0
1.001491858970844806
1.0044519789650656616
0
0
1.0014918561732606417
1.0044519924980057635
0
0
1.0014918533364187692
1.0044520061948538636
0
0
1.0014918504663445908
1.0044520200320055103
0
0
1.0014918475701404255
1.0044520339849192236
0
0
1.0014918446572103061
1.0044520480268921414
0
0
1.0014918417425036079
1.0044520621275982997
0
0
1.0014918388546767414
1.0044520762557602733
0
0
1.0014918360513014317
0
0
0
1.0014918333848832344
1.0044520762982034334
0
0
1.0014918334772360264
1.0044520622347605787
0
0
1.0014918359829971806
1.0044520481885015339
0
0
1.0014918387328650695
1.0044520341995608614
0
0
1.001491841588976639
1.0044520203008053816
0
0
1.0014918444728280189
1.0044520065191029357
0
0
1.0014918473530840526
1.0044519928786861396
0
0
1.0014918502151501922
1.0044519794026329773
0
0
1.0014918530501659699
1.0044519661133743949
0
0
1.0014918558514487312
1.0044519530328066548
0
0
1.001491858613367425
1.0044519401824811844
0
0
1.0014918613306782458
1.0044519275835033234
0
0
1.0014918639985317395
1.0044519152565871689
0
0
1.0014918666121992441
1.004451903222048248
0
0
1.0014918691672289874
1.0044518914997149217
0
0
1.001491871659198285
1.0044518801089385995
0
0
1.0014918740839537925
1.0044518690685326767
0
0
1.0014918764373530458
1.0044518583967740888
0
0
1.0014918787154631907
1.00445184811131627
0
0
1.0014918809144792711
1.0044518382292335623
0
0
1.0014918830307171227
1.0044518287669108592
0
0
1.0014918850606451262
1.0044518197400302828
0
0
1.0014918870008566731
1.0044518111635982738
0
0
1.0014918888481791903
1.0044518030518896357
0
0
1.0014918905994714127
1.0044517954183549424
0
0
1.001491892251834992
1.0044517882756809346
0
0
1.0014918938024985895
1.0044517816357547702
0
0
1.0014918952489255677
1.0044517755096082912
0
0
1.0014918965886749902
1.0044517699074655415
0
0
1.0014918978195022081
1.0044517648385884456
0
0
1.0014918989394063775
1.004451760311486419
0
0
1.001491899946469033
1.0044517563336334831
0
0
1.0014919008390423816
1.0044517529116667731
0
0
1.001491901615636948
1.0044517500512526453
0
0
1.0014919022749602107
1.0044517477572370012
0
0
1.0014919028159035008
1.0044517460333608483
0
0
1.0014919032375608765
1.0044517448825232009
0
0
1.0014919035392537694
1.0044517443066212081
0
0
1.0014919037204883523
1.0044517443065927864
0
0
1.0014919037809235647
1.0044517448824947792
0
0
1.0014919037204812469
1.0044517460333750591
0
0
1.0014919035392644275
1.0044517477572227904
0
0
1.0014919032375750874
1.004451750051281067
0
0
1.0014919028158999481
1.0044517529116703258
0
0
1.0014919022749495525
1.0044517563336512467
0
0
1.0014919016156405007
1.0044517603114544446
0
0
1.0014919008390459343
1.0044517648386204201
0
0
1.0014918999464763605
1.004451769907433567
0
0
1.0014918989394063775
1.00445177550962228
0
0
1.0014918978195128663
1.0044517816357370066
0
0
1.0014918965886681068
1.0044517882757022509
0
0
1.0014918952489149095
1.0044517954183194153
0
0
1.0014918938025163531
1.0044518030518576612
0
0
1.0014918922518385447
1.0044518111636124846
0
0
1.0014918905994643072
1.0044518197400480464
0
0
1.0014918888481756376
1.0044518287668968703
0
0
1.0014918870008815421
1.0044518382292584313
0
0
1.001491885060634468
1.0044518481113233754
0
0
1.00149188303071357
1.0044518583967918524
0
0
1.0014918809144757184
1.0044518690685184659
0
0
1.0014918787154454272
1.004451880108945705
0
0
1.0014918764373423876
1.0044518914997131454
0
0
1.0014918740839253708
1.004451903222048248
0
0
1.0014918716592089432
1.0044519152565605236
0
0
1.0014918691672289874
1.0044519275835177563
0
0
1.0014918666121992441
1.0044519401824636429
0
0
1.0014918639985173066
1.0044519530328135382
0
0
1.0014918613306746931
1.0044519661133370914
0
0
1.0014918586133638723
1.0044519794025894566
0
0
1.0014918558514629421
1.0044519928786861396
0
0
1.0014918530501482063
1.0044520065190745139
0
0
1.0014918502151644031
1.0044520203008608927
0
0
1.0014918473530947107
1.0044520341995741841
0
0
1.0014918444728244662
1.0044520481884553487
0
0
1.0014918415889590975
1.0044520622347057337
0
0
1.0014918387328686222
1.0044520762982223072
0
0
1.0014918359830076167
0
0
0
1.0014918334772504593
1.0044520763365274441
0
0
1.0014918336017695211
1.0044520623402217741
0
0
1.0014918358941260479
1.0044520483475871675
0
0
1.0014918385992475081
1.0044520344136811385
0
0
1.001491841427260665
1.0044520205733504792
0
0
1.0014918442793545594
1.0044520068528155488
0
0
1.001491847124261092
1.0044519932753803726
0
0
1.0014918499488068004
1.0044519798632618457
0
0
1.0014918527451373009
1.004451966638143956
0
0
1.0014918555072727102
1.0044519536213936117
0
0
1.0014918582299907612
1.0044519408340899513
0
0
1.0014918609083920398
1.0044519282970358898
0
0
1.0014918635378264877
1.0044519160306719652
0
0
1.0014918661137428568
1.0044519040551260769
0
0
1.0014918686317855201
1.0044518923900855878
0
0
1.001491871087705432
1.0044518810547955479
0
0
1.0014918734773565756
1.0044518700679714307
0
0
1.0014918757967279372
1.004451859447816009
0
0
1.0014918780419328481
1.0044518492119505204
0
0
1.0014918802091981043
1.0044518393773389509
0
0
1.0014918822949394617
1.0044518299603066858
0
0
1.0014918842956039846
1.0044518209765664896
0
0
1.0014918862079125184
1.0044518124409980153
0
0
1.0014918880286460823
1.0044518043678503094
0
0
1.0014918897547604448
1.0044517967705213213
0
0
1.001491891383388344
1.0044517896616691477
0
0
1.0014918929117977431
1.0044517830531207725
0
0
1.001491894337469768
1.0044517769559320186
0
0
1.001491895658016773
1.0044517713802074699
0
0
1.0014918968711976621
1.0044517663352010572
0
0
1.0014918979750435657
1.0044517618294293015
0
0
1.0014918989676682148
1.0044517578702853999
0
0
1.0014918998474868772
1.0044517544643838391
0
0
1.0014919006129652246
1.0044517516174451544
0
0
1.0014919012628276107
1.0044517493341800218
0
0
1.001491901796025985
1.0044517476184111615
0
0
1.0014919022116792746
1.0044517464729807443
0
0
1.0014919025090698312
1.0044517458997646031
0
0
1.0014919026876825114
1.0044517458997646031
0
0
1.0014919027472437563
1.004451746472959428
0
0
1.0014919026876647479
1.0044517476184111615
0
0
1.0014919025090627258
1.0044517493341729164
0
0
1.0014919022116792746
1.0044517516174380489
0
0
1.0014919017960473013
1.00445175446439805
0
0
1.0014919012628347161
1.0044517578703135996
0
0
1.0014919006129758827
1.0044517618294224182
0
0
1.0014918998474833245
1.0044517663352436898
0
0
1.0014918989676966365
1.0044517713801894843
0
0
1.001491897975040013
1.0044517769559464515
0
0
1.0014918968712083203
1.0044517830531136671
0
0
1.0014918956579992315
1.004451789661665595
0
0
1.0014918943374875315
1.0044517967704893469
0
0
1.0014918929118190594
1.0044518043678396513
0
0
1.001491891383388344
1.0044518124410051207
0
0
1.0014918897547639975
1.0044518209765629368
0
0
1.0014918880286531877
1.0044518299603386602
0
0
1.0014918862079196238
1.0044518393773107512
0
0
1.0014918842956217482
1.004451849211968284
0
0
1.0014918822949252508
1.0044518594478124562
0
0
1.0014918802091909988
1.0044518700679891943
0
0
1.0014918780419292954
1.0044518810548130894
0
0
1.00149187579673149
1.004451892390101353
0
0
1.0014918734773601283
1.0044519040551098676
0
0
1.0014918710876983265
1.0044519160306684125
0
0
1.0014918686317855201
1.0044519282970234553
0
0
1.0014918661137393041
1.004451940834088175
0
0
1.0014918635378193823
1.0044519536213847299
0
0
1.0014918609083849343
1.0044519666381155343
0
0
1.00149185823000475
1.0044519798632487451
0
0
1.0014918555072869211
1.0044519932753963598
0
0
1.0014918527451515118
1.0044520068527740264
0
0
1.001491849948799695
1.0044520205733400431
0
0
1.0014918471242646447
1.004452034413703343
0
0
1.0014918442793687703
1.0044520483475603001
0
0
1.0014918414272466762
1.0044520623402497517
0
0
1.0014918385992261918
1.0044520763365492044
0
0
1.0014918358941580223
0
0
0
1.0014918336017766265
1.0044520763590281121
0
0
1.0014918337648923696
1.0044520624245307783
0
0
1.0014918357791708914
1.0044520484810326444
0
0
1.0014918384614697189
1.0044520346055940685
0
0
1.0014918412656195201
1.0044520208317186949
0
0
1.001491844083138183
1.0044520071824782903
0
0
1.0014918468879843161
1.0044519936786997505
0
0
1.0014918496700113693
1.0044519803408720193
0
0
1.0014918524229239338
1.0044519671895375534
0
0
1.0014918551415314951
1.0044519542453442806
0
0
1.0014918578210272315
1.0044519415289192565
0
0
1.0014918604568456839
1.0044519290608269202
0
0
1.0014918630444469283
1.0044519168613355031
0
0
1.0014918655794753377
1.0044519049505005182
0
0
1.0014918680576103682
1.0044518933479487099
0
0
1.0014918704746846867
1.0044518820729038122
0
0
1.0014918728266415382
1.0044518711440548753
0
0
1.0014918751094661342
1.0044518605795755839
0
0
1.0014918773193819401
1.0044518503970611967
0
0
1.0014918794526550538
1.004451840613473923
0
0
1.0014918815057147761
1.0044518312451136133
0
0
1.0014918834750905496
1.0044518223076015495
0
0
1.0014918853575101032
1.0044518138158375908
0
0
1.0014918871498008635
1.0044518057839622038
0
0
1.0014918888489927618
1.0044517982254463906
0
0
1.0014918904522294163
1.0044517911527928167
0
0
1.0014918919568460698
1.004451784577863771
0
0
1.0014918933603136342
1.0044517785116051645
0
0
1.0014918946602906491
1.0044517729641597725
0
0
1.0014918958546310535
1.004451767944751106
0
0
1.0014918969412853755
1.0044517634617662338
0
0
1.0014918979184950221
1.0044517595226274409
0
0
1.0014918987846110898
1.0044517561339922906
0
0
1.0014918995381840716
1.0044517533014030164
0
0
1.0014919001779603036
1.0044517510296770979
0
0
1.0014919007028915132
1.0044517493225484372
0
0
1.0014919011120717585
1.0044517481829089434
0
0
1.0014919014048402346
1.0044517476126131328
0
0
1.0014919015806853508
1.0044517476126131328
0
0
1.0014919016393193374
1.0044517481828876271
0
0
1.0014919015806853508
1.0044517493225555427
0
0
1.0014919014048402346
1.0044517510296699925
0
0
1.001491901112089522
1.0044517533014030164
0
0
1.0014919007028915132
1.0044517561339674216
0
0
1.0014919001779567509
1.0044517595226596374
0
0
1.0014918995381807409
1.0044517634617662338
0
0
1.0014918987846253007
1.004451767944751106
0
0
1.0014918979185090109
1.0044517729641457837
0
0
1.0014918969412889282
1.0044517785116440223
0
0
1.0014918958546206174
1.00445178457788864
0
0
1.0014918946602906491
1.0044517911527821585
0
0
1.0014918933603065287
1.0044517982254179689
0
0
1.0014918919568283062
1.0044518057839444403
0
0
1.0014918904522400744
1.0044518138158413656
0
0
1.0014918888490067506
1.0044518223076086549
0
0
1.0014918871498115216
1.0044518312450780861
0
0
1.0014918853575065505
1.004451840613498792
0
0
1.0014918834750976551
1.0044518503970683021
0
0
1.0014918815056970125
1.0044518605795864641
0
0
1.0014918794526586066
1.0044518711440850733
0
0
1.0014918773193925983
1.0044518820728505215
0
0
1.0014918751094945559
1.0044518933479273937
0
0
1.0014918728266273273
1.0044519049505005182
0
0
1.0014918704746775813
1.0044519168613639248
0
0
1.0014918680576068155
1.0044519290607787365
0
0
1.0014918655794644575
1.004451941528956338
0
0
1.0014918630444469283
1.0044519542453125283
0
0
1.0014918604568456839
1.0044519671895535406
0
0
1.0014918578210272315
1.0044519803408897829
0
0
1.001491855141520837
1.004451993678672217
0
0
1.0014918524229168284
1.0044520071825084884
0
0
1.0014918496700220274
1.0044520208317218035
0
0
1.0014918468879949742
1.0044520346055501037
0
0
1.0014918440831310775
1.0044520484810570693
0
0
1.0014918412656195201
1.0044520624245061313
0
0
1.0014918384614732716
1.0044520763590023549
0
0
1.0014918357791744441
0
0
0
1.0014918337648817115
1.0044520763217710257
0
0
1.0014918339634855116
1.0044520624200745651
0
0
1.0014918356506232744
1.0044520485258272569
0
0
1.0014918383500390764
1.0044520347288838913
0
0
1.0014918411226940709
1.0044520210461640453
0
0
1.0014918438933240186
1.0044520074914435881
0
0
1.0014918466477678027
1.0044519940811351688
0
0
1.0014918493793107945
1.0044519808337852851
0
0
1.0014918520825883963
1.0044519677692731463
0
0
1.0014918547526658887
1.004451954908145872
0
0
1.0014918573848357042
1.0044519422711859491
0
0
1.0014918599744904171
1.00445192987913412
0
0
1.0014918625171462807
1.0044519177525550457
0
0
1.0014918650083801666
1.0044519059116501225
0
0
1.0014918674439501345
1.0044518943762161811
0
0
1.0014918698196708657
1.0044518831655906421
0
0
1.0014918721315353434
1.0044518722985535941
0
0
1.0014918743755785169
1.004451861793339118
0
0
1.0014918765479883245
1.0044518516675224884
0
0
1.0014918786451194599
1.0044518419380996654
0
0
1.0014918806634622861
1.0044518326213425219
0
0
1.0014918825995953178
1.0044518237328827759
0
0
1.00149188445027848
1.0044518152875598904
0
0
1.0014918862123498577
1.0044518072995143321
0
0
1.0014918878829530691
1.0044517997821282851
0
0
1.001491889459220852
1.0044517927479363895
0
0
1.0014918909384962209
1.0044517862086801419
0
0
1.0014918923183773192
1.0044517801752805841
0
0
1.0014918935964944868
1.0044517746578558448
0
0
1.0014918947707551755
1.0044517696655825834
0
0
1.0014918958391947346
1.0044517652068094549
0
0
1.0014918967999870691
1.0044517612889762859
0
0
1.001491897651547669
1.0044517579186020839
0
0
1.001491898392462554
1.0044517551013285583
0
0
1.0014918990214987105
1.0044517528418452912
0
0
1.0014918995375978739
1.0044517511439110535
0
0
1.0014918999399142763
1.0044517500103822272
0
0
1.0014919002277657967
1.0044517494431630666
0
0
1.0014919004006657133
1.0044517494431559612
0
0
1.0014919004583262563
1.0044517500104248597
0
0
1.0014919004006728187
1.0044517511439252644
0
0
1.0014919002277800075
1.0044517528418239749
0
0
1.0014918999399213817
1.0044517551013285583
0
0
1.0014918995375978739
1.0044517579185736622
0
0
1.0014918990214951577
1.0044517612889694025
0
0
1.0014918983924554485
1.0044517652068309932
0
0
1.0014918976515512217
1.0044517696655717032
0
0
1.0014918967999690835
1.0044517746578662809
0
0
1.001491895839176749
1.0044517801752734787
0
0
1.0014918947707587282
1.0044517862086908
0
0
1.0014918935965015923
1.0044517927479221786
0
0
1.0014918923183879773
1.0044517997821460487
0
0
1.0014918909385033263
1.0044518072995107794
0
0
1.0014918894591926524
1.0044518152875598904
0
0
1.0014918878829566218
1.0044518237328721177
0
0
1.001491886212371174
1.0044518326213354165
0
0
1.0014918844502749273
1.0044518419380927821
0
0
1.0014918825996168561
1.0044518516675045028
0
0
1.0014918806634873771
1.0044518617933495541
0
0
1.0014918786451338928
1.0044518722985606995
0
0
1.0014918765479776663
1.0044518831655870894
0
0
1.0014918743755465425
1.0044518943762392738
0
0
1.0014918721315140271
1.0044519059116587822
0
0
1.001491869819667313
1.0044519177525550457
0
0
1.0014918674439465818
1.0044519298791252382
0
0
1.0014918650084014828
1.004451942271175291
0
0
1.0014918625171604916
1.004451954908121003
0
0
1.0014918599745081806
1.0044519677692571591
0
0
1.0014918573848181627
1.0044519808337792899
0
0
1.0014918547526694415
1.0044519940812088876
0
0
1.0014918520825739634
1.0044520074913956265
0
0
1.0014918493792999143
1.0044520210461920229
0
0
1.0014918466477924497
1.0044520347288437012
0
0
1.0014918438933027023
1.0044520485258356945
0
0
1.0014918411226867434
1.0044520624201009884
0
0
1.0014918383500603927
1.0044520763217841264
0
0
1.0014918356506197217
0
0
0
1.0014918339634713007
1.0044520760066875109
0
0
0
1.0044520620293977409
0
0
0
1.0044520483164702807
0
0
0
1.0044520347119794135
0
0
0
1.0044520211966301293
0
0
0
1.0044520077844876216
0
0
0
1.0044519944976546544
0
0
0
1.0044519813598216107
0
0
0
1.0044519683945782873
0
0
0
1.0044519556250233183
0
0
0
1.0044519430736640331
0
0
0
1.0044519307624311111
0
0
0
1.0044519187126352833
0
0
0
1.0044519069450581483
0
0
0
1.0044518954798415944
0
0
0
1.0044518843365244365
0
0
0
1.0044518735340932647
0
0
0
1.0044518630907972589
0
0
0
1.0044518530243216059
0
0
0
1.0044518433516358424
0
0
0
1.0044518340889900809
0
0
0
1.0044518252520266977
0
0
0
1.0044518168554863458
0
0
0
1.0044518089135332506
0
0
0
1.0044518014394336891
0
0
0
1.0044517944456823333
0
0
0
1.0044517879440031383
0
0
0
1.0044517819452922769
0
0
0
1.0044517764595009002
0
0
0
1.0044517714958338672
0
0
0
1.0044517670626620376
0
0
0
1.0044517631672642555
0
0
0
1.004451759816227252
0
0
0
1.0044517570150688357
0
0
0
1.0044517547685174463
0
0
0
1.004451753080331855
0
0
0
1.0044517519533613381
0
0
0
1.0044517513893111982
0
0
0
1.0044517513893538307
0
0
0
1.004451751953276073
0
0
0
1.0044517530803602767
0
0
0
1.0044517547685174463
0
0
0
1.004451757015090152
0
0
0
1.0044517598162130412
0
0
0
1.004451763167281797
0
0
0
1.0044517670626549322
0
0
0
1.0044517714958658416
0
0
0
1.0044517764595115583
0
0
0
1.0044517819452709606
0
0
0
1.004451787944006691
0
0
0
1.0044517944457072023
0
0
0
1.0044518014394161476
0
0
0
1.0044518089135228145
0
0
0
1.0044518168554792403
0
0
0
1.0044518252519982759
0
0
0
1.0044518340890185026
0
0
0
1.0044518433516322897
0
0
0
1.0044518530243002896
0
0
0
1.0044518630907794954
0
0
0
1.0044518735340879356
0
0
0
1.0044518843365475291
0
0
0
1.0044518954798542509
0
0
0
1.0044519069451149917
0
0
0
1.0044519187126335069
0
0
0
1.0044519307624293347
0
0
0
1.0044519430736482679
0
0
0
1.004451955625002002
0
0
0
1.0044519683945634103
0
0
0
1.0044519813598651314
0
0
0
1.0044519944976582071
0
0
0
1.0044520077845231487
0
0
0
1.0044520211965999312
0
0
0
1.0044520347119043624
0
0
0
1.0044520483164529612
0
0
0
1.004452062029373538
0
0
0
1.0044520760067581211
0
0
0
0
0
0
0
