# Supplementary material for: Discrete mechanical growth model for plant tissue
Source: PLoS One. 2019 Aug 12;14(8):e0221059. doi: 10.1371/journal.pone.0221059 (PMC6690522; doi:10.1371/journal.pone.0221059)
Supplement: S1 File — The model was implemented using the C++ programming language. The software uses the Intel threading building blocks (TBB) runtime library as a parallelization environment (available in open source from http://www.intel.com/software/products/tbb/), and for visualization the CASH library from Rob J. de Boer and Alex D. Staritsky (available in open source from http://theory.bio.uu.nl/rdb/software.html). (ZIP) [file pone.0221059.s001.zip › CODE/illustration1-root-bending/output/savedstate/statevx]

-6.2977828285681880516e-07
-6.2867618222384180626e-07
-6.2651639876065701174e-07
-6.2331892536349187139e-07
-6.190919688009444144e-07
-6.1384223926097547519e-07
-6.0757757935903100588e-07
-6.0030741266814402479e-07
-5.9204307234494990553e-07
-5.8279763237578663393e-07
-5.7258581875885283807e-07
-5.6142432924843888031e-07
-5.4933121163003306719e-07
-5.363262189916895295e-07
-5.2243066761548107024e-07
-5.0766757908604631666e-07
-4.9206118291067468817e-07
-4.7563744942635821644e-07
-4.5842334372991899727e-07
-4.404475362207449507e-07
-4.2173958547664369689e-07
-4.0233089748653583229e-07
-3.8225330456498340936e-07
-3.6154048643766145688e-07
-3.4022676231870718766e-07
-3.1834723301926715067e-07
-2.9593849149023299105e-07
-2.7303777017095853807e-07
-2.496832252063541091e-07
-2.2591343906697147759e-07
-2.017679889831924811e-07
-1.7728730483668186935e-07
-1.52511603346283664e-07
-1.2748245126203983091e-07
-1.0224113111689803191e-07
-7.6830133366456720978e-08
-5.1290953706484287977e-08
-2.5666793135314946994e-08
-1.4210854715202003717e-13
2.5666793135314946994e-08
5.1291380032125744037e-08
7.6829849149362416938e-08
1.0224127322544518393e-07
1.2748230915349267889e-07
1.5251174545483081602e-07
1.7728709167386114132e-07
2.017679889831924811e-07
2.2591336801269790158e-07
2.4968315415208053309e-07
2.730379833337792661e-07
2.9593849149023299105e-07
3.1834716196499357466e-07
3.4022647810161288362e-07
3.615406285462086089e-07
3.8225309140216268133e-07
4.0233075537798868027e-07
4.2173951442237012088e-07
4.404475362207449507e-07
4.5842327267564542126e-07
4.756371652092639124e-07
4.9206121843781147618e-07
5.076678633031406207e-07
5.2243066761548107024e-07
5.3632632557309989352e-07
5.4933110504862270318e-07
5.614242581941653043e-07
5.7258546348748495802e-07
5.8279738368582911789e-07
5.9204268154644523747e-07
6.0030714621461811475e-07
6.075777037040097639e-07
6.1384184846247080714e-07
6.1909133819426642731e-07
6.2331935168913332745e-07
6.2651622556586517021e-07
6.2867627548257587478e-07
6.297779009400983341e-07
-6.3318449705640489356e-07
-6.321062473446659169e-07
-6.2997602245928874254e-07
-6.2679437640156265843e-07
-6.2256868105237117561e-07
-6.173075739468458778e-07
-6.1102070958440890536e-07
-6.0371910137746453984e-07
-5.9541488184322588495e-07
-5.8612211972786099068e-07
-5.7585616275446227519e-07
-5.6463399289441440487e-07
-5.5247387109602641431e-07
-5.3939629651722498238e-07
-5.254225854400829121e-07
-5.1057583050351240672e-07
-4.9488097175753864576e-07
-4.7836373084919614485e-07
-4.6105128603812772781e-07
-4.4297287615790992277e-07
-4.2415798873207677389e-07
-4.0463831396664318163e-07
-3.8444568417617119849e-07
-3.6361434752052446129e-07
-3.4217833899674587883e-07
-3.2017346995871776016e-07
-2.9763626230305817444e-07
-2.7460423268621525494e-07
-2.5111575041592004709e-07
-2.2720961112554505235e-07
-2.0292567626256641233e-07
-1.7830444676292245276e-07
-1.5338656567109865136e-07
-1.2821388395423127804e-07
-1.0282775519954157062e-07
-7.7270811971175135113e-08
-5.1585402616183273494e-08
-2.5814159698711591773e-08
-1.4210854715202003717e-13
2.5814159698711591773e-08
5.1585402616183273494e-08
7.7270954079722287133e-08
1.0282789730808872264e-07
1.2821402606277843006e-07
1.533868498881929554e-07
1.7830458887146960478e-07
2.0292574731683998834e-07
2.2720939796272432432e-07
2.5111575041592004709e-07
2.7460430374048883095e-07
2.9763626230305817444e-07
3.2017354101299133617e-07
3.4217819688819872681e-07
3.6361427646625088528e-07
3.8444568417617119849e-07
4.0463831396664318163e-07
4.241580597863503499e-07
4.4297280510363634676e-07
4.6105114392958057579e-07
4.7836365979492256884e-07
4.9488093623040185776e-07
5.1057583050351240672e-07
5.2542262096721970011e-07
5.3939615440867783036e-07
5.524738355688896263e-07
5.646342060572351329e-07
5.758562338087358512e-07
5.8612187103790347464e-07
5.9541548580455128103e-07
6.0371917243173811585e-07
6.1102070958440890536e-07
6.173075917104142718e-07
6.2256845012598205358e-07
6.2679475831828312948e-07
6.2997628447192255408e-07
6.3210620737663703039e-07
6.3318424281533225439e-07
-6.3646276804441015429e-07
-6.3538736716495236578e-07
-6.3325750865317331773e-07
-6.3007248307656027464e-07
-6.258374174450409555e-07
-6.205601010833561304e-07
-6.1424985986491265066e-07
-6.0691771608389899484e-07
-5.9857631740101169271e-07
-5.8923973256241879426e-07
-5.7892357574473862769e-07
-5.6764509537288176944e-07
-5.5542315635648265015e-07
-5.4227811574492079671e-07
-5.2823157403736331617e-07
-5.1330719230691101984e-07
-4.9752959085935799521e-07
-4.8092481108596984996e-07
-4.63520777316261956e-07
-4.4534601784107508138e-07
-4.2643101494377333438e-07
-4.0680703250473015942e-07
-3.865067554897905211e-07
-3.6556393467890302418e-07
-3.4401324455757276155e-07
-3.2189056753395561827e-07
-2.9923270972176396754e-07
-2.7607740094026667066e-07
-2.5246279733437404502e-07
-2.2842854718874150421e-07
-2.0401444089657161385e-07
-1.7926119255662342766e-07
-1.5420987153902387945e-07
-1.2890168932244705502e-07
-1.0337956268813286442e-07
-7.7685342603217577562e-08
-5.1862230066035408527e-08
-2.5952857640731963329e-08
1.4210854715202003717e-13
2.5952715532184811309e-08
5.1862372174582560547e-08
7.7685484711764729582e-08
1.0337956268813286442e-07
1.2890168932244705502e-07
1.5420980048475030344e-07
1.7926112150234985165e-07
2.0401444089657161385e-07
2.2842840508019435219e-07
2.5246293944292119704e-07
2.7607711672317236662e-07
2.9923270972176396754e-07
3.2189049647968204226e-07
3.4401324455757276155e-07
3.6556372151608229615e-07
3.8650682654406409711e-07
4.0680703250473015942e-07
4.2643108599804691039e-07
4.4534601784107508138e-07
4.6352070626198837999e-07
4.8092488214024342597e-07
4.9752969744076835923e-07
5.1330715677977423184e-07
5.2823153851022652816e-07
5.4227797363637364469e-07
5.5542329846502980217e-07
5.6764520195429213345e-07
5.7892350469046505168e-07
5.8923973256241879426e-07
5.9857654832740081474e-07
6.0691775161103578284e-07
6.1424969999279710464e-07
6.2056017213762970641e-07
6.2583723092757281847e-07
6.3007234984979731962e-07
6.3325757082566269673e-07
6.3538777794747147709e-07
6.3646297121522366069e-07
-6.3956190232694609676e-07
-6.3848476283823174526e-07
-6.3634849833960061005e-07
-6.3315335196989508404e-07
-6.2890379126656625886e-07
-6.23606890570727046e-07
-6.1727169153868999274e-07
-6.0990910100144901662e-07
-6.0153153569331152539e-07
-5.9215327752326629707e-07
-5.8178983408652129583e-07
-5.7045884460649176617e-07
-5.5817899635712819872e-07
-5.4497107271345157642e-07
-5.3085702944599688635e-07
-5.1585999472081311978e-07
-5.0000522833215654828e-07
-4.8331919799693423556e-07
-4.6582933066474652151e-07
-4.4756511385912745027e-07
-4.2855653248352609808e-07
-4.0883534779823094141e-07
-3.8843438687763409689e-07
-3.6738740050168416928e-07
-3.4572963159007485956e-07
-3.2349682044241490075e-07
-3.007260573895109701e-07
-2.7745535646772623295e-07
-2.5372308698479173472e-07
-2.29568897225362889e-07
-2.0503321707110444549e-07
-1.8015612113231327385e-07
-1.5497988670176710002e-07
-1.2954558314959285781e-07
-1.0389584303993615322e-07
-7.8073441045489744283e-08
-5.2121293947493541054e-08
-2.6082318527187453583e-08
0
2.6082176418640301563e-08
5.2121436056040693074e-08
7.8073583154036896303e-08
1.0389598514848330524e-07
1.2954558314959285781e-07
1.5498002881031425204e-07
1.8015626324086042587e-07
2.0503307496255729347e-07
2.2956896827963646501e-07
2.5372315803906531073e-07
2.7745528541345265694e-07
3.0072627055233169813e-07
3.2349660727959417272e-07
3.4572934737298055552e-07
3.6738740050168416928e-07
3.8843438687763409689e-07
4.0883548990677809343e-07
4.2855660353779967409e-07
4.475653270219481783e-07
4.6582954382756724954e-07
4.8331926905120781157e-07
5.0000522833215654828e-07
5.1585985261226596776e-07
5.3085713602740725037e-07
5.4497107271345157642e-07
5.5817920951994892675e-07
5.7045866697080782615e-07
5.8178983408652129583e-07
5.9215324199612950906e-07
6.0153183767397422343e-07
6.0990856809439719655e-07
6.1727149613943765871e-07
6.2360641095438040793e-07
6.2890421759220771492e-07
6.3315297893495880999e-07
6.3634871594331343658e-07
6.3848460740700829774e-07
6.395623586286092177e-07
-6.4246133080203549071e-07
-6.4138128808011174442e-07
-6.3923704995971775134e-07
-6.3602988653599368263e-07
-6.3176414322185792116e-07
-6.2644661014132907439e-07
-6.2008616907860414358e-07
-6.1269350482007212122e-07
-6.0428108739074559708e-07
-5.9486303882749780314e-07
-5.8445515094263100764e-07
-5.7307484979673972703e-07
-5.6074110688086875598e-07
-5.4747456346149192541e-07
-5.3329731741769137443e-07
-5.1823306534970470238e-07
-5.0230674730755708879e-07
-4.8554490206242917338e-07
-4.6797566710665705614e-07
-4.4962810363813332515e-07
-4.3053269394022208871e-07
-4.1072119927321182331e-07
-3.9022658882004179759e-07
-3.6908289757775492035e-07
-3.4732558162886562059e-07
-3.2499038127298263134e-07
-3.0211495527510123793e-07
-2.7873674923739599762e-07
-2.5489512722742801998e-07
-2.3062959542130556656e-07
-2.0598044159214623505e-07
-1.8098859300152980722e-07
-1.5569597167086612899e-07
-1.301441443501971662e-07
-1.0437616992930998094e-07
-7.8434396755255875178e-08
-5.2361883717821910977e-08
-2.6202542358078062534e-08
-1.4210854715202003717e-13
2.6202826575172366574e-08
5.2362310043463367037e-08
7.8434254646708723158e-08
1.0437616992930998094e-07
1.3014428645874431822e-07
1.5569597167086612899e-07
1.8098830878443550318e-07
2.0598051264641981106e-07
2.3062980858412629459e-07
2.5489512722742801998e-07
2.7873653607457526959e-07
3.0211481316655408591e-07
3.2499045232725620735e-07
3.4732551057459204458e-07
3.6908289757775492035e-07
3.9022637565722106956e-07
4.107211282189382473e-07
4.305326228859485127e-07
4.4962803258385974914e-07
4.6797580921520420816e-07
4.8554511522524990141e-07
5.0230696047037781682e-07
5.1823306534970470238e-07
5.3329742399910173845e-07
5.4747445688008156139e-07
5.6074100029945839196e-07
5.7307431688968790695e-07
5.8445522199690458365e-07
5.9486268355612992309e-07
6.0428135384427150711e-07
6.1269361140148248523e-07
6.2008581380723626353e-07
6.2644659237776068039e-07
6.3176400999509496614e-07
6.3602982436350430362e-07
6.3923693005563109182e-07
6.4138134803215507418e-07
6.4246137299051042646e-07
-6.4515016662269886183e-07
-6.440669531038167861e-07
-6.4191461923712722637e-07
-6.3869519451031919743e-07
-6.3441316200396613567e-07
-6.2907529851941035304e-07
-6.2269032596873330476e-07
-6.1526890249297139235e-07
-6.0682335600859005353e-07
-5.9736787960673609632e-07
-5.8691831839041697094e-07
-5.7549193854811164783e-07
-5.6310799578795922571e-07
-5.4978702479502317146e-07
-5.3555147871975350427e-07
-5.204246633638831554e-07
-5.0443233590158342849e-07
-4.8760064430553029524e-07
-4.6995786817660700763e-07
-4.515334239840740338e-07
-4.3235786506556905806e-07
-4.1246281057283340488e-07
-3.9188186917726852698e-07
-3.7064907587591733318e-07
-3.487994604256527964e-07
-3.2637004210300801788e-07
-3.0339762702169537079e-07
-2.7992058448944590054e-07
-2.5597778119390568463e-07
-2.3160922069109801669e-07
-2.0685554602550837444e-07
-1.8175775551299011568e-07
-1.5635762906640593428e-07
-1.3069737292425998021e-07
-1.0481969070497143548e-07
-7.8767641298327362165e-08
-5.2584567811209126376e-08
-2.6314097567592398264e-08
0
2.6314097567592398264e-08
5.2584425702661974356e-08
7.8767641298327362165e-08
1.048198328135185875e-07
1.3069751503280713223e-07
1.5635762906640593428e-07
1.8175768445871653967e-07
2.0685575918832910247e-07
2.3160936279964516871e-07
2.559775680310849566e-07
2.7992072659799305256e-07
3.0339762702169537079e-07
3.2637004210300801788e-07
3.4879988675129425246e-07
3.7064893376737018116e-07
3.9188194023154210299e-07
4.1246281057283340488e-07
4.3235772295702190604e-07
4.5153328187552688178e-07
4.6995779712233343162e-07
4.8760085746835102327e-07
5.0443247801013058051e-07
5.2042480547243030742e-07
5.3555140766547992826e-07
5.4978698926788638346e-07
5.6310810236936958972e-07
5.7549186749383807182e-07
5.8691824733614339493e-07
5.9736748880823142827e-07
6.0682367575282114558e-07
6.1526918671006569639e-07
6.2269037925943848677e-07
6.2907560050007305108e-07
6.3441348174819722772e-07
6.3869521227388759144e-07
6.419148235181637574e-07
6.4406719957332825288e-07
6.4515006670262664557e-07
-6.4762129103890231363e-07
-6.4653485898347184957e-07
-6.4437475355560991375e-07
-6.4114365372347492666e-07
-6.3684612250369809772e-07
-6.3148890561137704935e-07
-6.2508078713108261582e-07
-6.1763227421351984958e-07
-6.091557835929961584e-07
-5.9966538401567959227e-07
-5.8917706269312475342e-07
-5.7770819239522097632e-07
-5.6527788672156020766e-07
-5.5190692904716343037e-07
-5.3761752383252314758e-07
-5.2243365189497126266e-07
-5.0638046644735368318e-07
-4.8948471942367177689e-07
-4.7177444173485127976e-07
-4.5327936959438375197e-07
-4.3403019844845402986e-07
-4.1405897377444489393e-07
-3.9339887791811634088e-07
-3.7208415903933200752e-07
-3.5015055743770062691e-07
-3.2763431079274596414e-07
-3.0457321997801045654e-07
-2.810053700841308455e-07
-2.5696991201584751252e-07
-2.3250727565482520731e-07
-2.0765753561136079952e-07
-1.8246247179831698304e-07
-1.5696400623710360378e-07
-1.3120413200340408366e-07
-1.0522640536692051683e-07
-7.9073174674704205245e-08
-5.2788635684919427149e-08
-2.641655783008900471e-08
0
2.641641572154185269e-08
5.2788635684919427149e-08
7.9073032566157053225e-08
1.0522626325837336481e-07
1.3120427411195123568e-07
1.5696400623710360378e-07
1.8246268496113771107e-07
2.0765753561136079952e-07
2.325072046005516313e-07
2.5696991201584751252e-07
2.8100544113840442151e-07
3.0457329103228403255e-07
3.2763438184701954015e-07
3.5015062849197420292e-07
3.7208423009360558353e-07
3.9339880686384276487e-07
4.1405897377444489393e-07
4.3403034055700118188e-07
4.5327951170293090399e-07
4.7177437068057770375e-07
4.8948464836939820088e-07
5.0638021775739616714e-07
5.2243350978642411064e-07
5.376176659410702996e-07
5.5190696457430021837e-07
5.6527767355873947963e-07
5.7770762396103236824e-07
5.891769205845776014e-07
5.9966538401567959227e-07
6.0915596122868009843e-07
6.1763216763210948557e-07
6.2508036080544115975e-07
6.3148860363071435131e-07
6.3684609585834550671e-07
6.4114345832422259264e-07
6.4437472246936522424e-07
6.4653448816898162477e-07
6.4762133433760027401e-07
-6.4986941938904863036e-07
-6.4877993644074649637e-07
-6.4661267007437572829e-07
-6.4337066341124682367e-07
-6.3905874370107085269e-07
-6.336835589593192708e-07
-6.2725387550699451822e-07
-6.1978044030297496647e-07
-6.1127551020945247728e-07
-6.0175313620902670664e-07
-5.9122932327682065079e-07
-5.7972144418272364419e-07
-5.6724886121628514957e-07
-5.5383225117111578584e-07
-5.3949388956198163214e-07
-5.2425782826048816787e-07
-5.0814932706089166459e-07
-4.9119535106001421809e-07
-4.7342382458737120032e-07
-4.548646614921381115e-07
-4.3554862827477336396e-07
-4.1550805462975404225e-07
-3.9477583868574583903e-07
-3.7338701019962172722e-07
-3.5137695419962255983e-07
-3.2878212152809282998e-07
-3.0564038411284855101e-07
-2.8199011126162076835e-07
-2.5787073809624416754e-07
-2.3332233922701561823e-07
-2.0838569980696775019e-07
-1.8310238658614252927e-07
-1.5751439264022337738e-07
-1.3166427947908232454e-07
-1.0559531915532716084e-07
-7.9350712667292100377e-08
-5.2973945230405661277e-08
-2.6509070494284969755e-08
-1.4210854715202003717e-13
2.6508786277190665714e-08
5.2973945230405661277e-08
7.9350570558744948357e-08
1.0559546126387431286e-07
1.3166427947908232454e-07
1.5751425053167622536e-07
1.8310203131477464922e-07
2.0838569980696775019e-07
2.3332233922701561823e-07
2.5787073809624416754e-07
2.8199011126162076835e-07
3.0564052622139570303e-07
3.2878190836527210195e-07
3.5137688314534898382e-07
3.7338708125389530323e-07
3.9477598079429299105e-07
4.1550805462975404225e-07
4.3554877038332051598e-07
4.5486459043786453549e-07
4.7342396669591835234e-07
4.9119535106001421809e-07
5.0814932706089166459e-07
5.2425789931476174388e-07
5.3949378298057126813e-07
5.5383210906256863382e-07
5.6724914543337945361e-07
5.7972130207417649217e-07
5.9122953643964137882e-07
6.0175352700753137469e-07
6.1127536810090532526e-07
6.1978056464795372449e-07
6.272537689255841542e-07
6.3368304381583584473e-07
6.3905929437169106677e-07
6.4337058347518905066e-07
6.4661264786991523579e-07
6.4877980321398354135e-07
6.4986977577063953504e-07
-6.5189038944701849232e-07
-6.5079806210732726868e-07
-6.4862432758161503443e-07
-6.4537244881535116292e-07
-6.4104735741921103909e-07
-6.3565584795810536889e-07
-6.2920669563482078956e-07
-6.2171054082682530861e-07
-6.1317976474128954578e-07
-6.0362847165151833906e-07
-5.9307250666051913868e-07
-5.8152956228241237113e-07
-5.6901875211678998312e-07
-5.5556093059294653358e-07
-5.4117851533419525367e-07
-5.2589555821214162279e-07
-5.0973731902104191249e-07
-4.927309049662653706e-07
-4.7490438248587452108e-07
-4.5628759437477128813e-07
-4.3691159135050838813e-07
-4.1680856099901575362e-07
-3.9601196988314768532e-07
-3.7455642143413570011e-07
-3.5247772700586210703e-07
-3.2981226638639782323e-07
-3.0659826677492674207e-07
-2.8287423958772706101e-07
-2.5867926467526558554e-07
-2.3405384297348064138e-07
-2.0903904385249916231e-07
-1.8367664722518384224e-07
-1.5800857511294452706e-07
-1.3207738902565324679e-07
-1.0592657417873851955e-07
-7.9599686841902439483e-08
-5.3140070122026372701e-08
-2.6591919777274597436e-08
1.4210854715202003717e-13
2.6592061885821749456e-08
5.3140070122026372701e-08
7.9599544733355287462e-08
1.0592657417873851955e-07
1.3207738902565324679e-07
1.5800836195012379903e-07
1.8367657617091026623e-07
2.0903911490677273832e-07
2.3405391402775421739e-07
2.5867919362099200953e-07
2.8287388431635918096e-07
3.0659833782920031808e-07
3.2981219533212424722e-07
3.5247765595158853102e-07
3.7455649248840927612e-07
3.9601204093742126133e-07
4.1680877416183648165e-07
4.3691187556760269217e-07
4.5628766542904486414e-07
4.7490445354014809709e-07
4.9273069180344464257e-07
5.0973724796676833648e-07
5.2589555821214162279e-07
5.4117847980705846567e-07
5.5556100164722010959e-07
5.6901882317106355913e-07
5.8152920701104449108e-07
5.9307240007910877466e-07
6.036287913957494311e-07
6.131799068498366978e-07
6.2171011450118385255e-07
6.2920605614635860547e-07
6.3565579466740018688e-07
6.4104710872925352305e-07
6.4537204025327810086e-07
6.4862405224630492739e-07
6.5079802880063652992e-07
6.5188999087695265189e-07
-6.5368078616678815251e-07
-6.5258594306172312827e-07
-6.504064042900381537e-07
-6.4714567038492987194e-07
-6.4280884615186550946e-07
-6.3740282385538193921e-07
-6.3093628099863963143e-07
-6.2341989348624338163e-07
-6.1486606028893220355e-07
-6.0528897449785290519e-07
-5.9470455227028651279e-07
-5.8313027295753272483e-07
-5.7058556990341458004e-07
-5.5709122648295306135e-07
-5.4266969584659818793e-07
-5.2734506539309222717e-07
-5.1114280807951217867e-07
-4.9408981794840656221e-07
-4.7621469434488972183e-07
-4.575469603196324897e-07
-4.381177376444611582e-07
-4.1795956917667353991e-07
-3.9710577937057678355e-07
-3.7559118482022313401e-07
-3.5345166793376847636e-07
-3.3072382166210445575e-07
-3.0744594425868854159e-07
-2.8365612081415747525e-07
-2.5939449699308170239e-07
-2.3470107635148451664e-07
-2.0961728353086073184e-07
-1.8418468528125231387e-07
-1.5844548784116341267e-07
-1.3244260799183393829e-07
-1.0621945989441883285e-07
-7.98196708728937665e-08
-5.3287010359781561419e-08
-2.6665816221793647856e-08
1.4210854715202003717e-13
2.6665674113246495835e-08
5.3287010359781561419e-08
7.98196708728937665e-08
1.0621988622006028891e-07
1.3244289220892824233e-07
1.5844562994971056469e-07
1.8418433000988443382e-07
2.0961735458513430785e-07
2.3470107635148451664e-07
2.5939442593880812638e-07
2.8365604975988389924e-07
3.0744573109586781356e-07
3.3072382166210445575e-07
3.5345166793376847636e-07
3.7559146903731743805e-07
3.9710570831630320754e-07
4.1795971128522069193e-07
4.3811795080728188623e-07
4.5754674715681176167e-07
4.7621455223634256981e-07
4.9409024427404801827e-07
5.1114270149810181465e-07
5.2734506539309222717e-07
5.4267005111796606798e-07
5.5709122648295306135e-07
5.7058514357777312398e-07
5.8312991768616484478e-07
5.9470437463460257277e-07
6.0528890344357932918e-07
6.1486588265324826352e-07
6.2342024875761126168e-07
6.3093608559938729741e-07
6.3740316136318142526e-07
6.4280868627974996343e-07
6.4714612335592391901e-07
6.5040609342759125866e-07
6.5258603854090324603e-07
6.536808427881624084e-07
-6.5523782066811975255e-07
-6.5414070160585424674e-07
-6.5195613352386772021e-07
-6.4868773463899742637e-07
-6.4434065194518552744e-07
-6.3892183987945827539e-07
-6.3244010917173909547e-07
-6.2490604690879081318e-07
-6.1633214087919441226e-07
-6.0673254864695991273e-07
-5.9612318636936834082e-07
-5.8452176432410851703e-07
-5.7194743163790917606e-07
-5.5842122037574881688e-07
-5.4396565474235103466e-07
-5.286048576635948848e-07
-5.1236405340659985086e-07
-4.9527073997523984872e-07
-4.7735326802467170637e-07
-4.5864105402415589197e-07
-4.3916571712543372996e-07
-4.1895958702298230492e-07
-3.9805605922538234154e-07
-3.7649023454378038878e-07
-3.5429778222351160366e-07
-3.3151572154110908741e-07
-3.0818220864148315741e-07
-2.8433568388663843507e-07
-2.6001607977832463803e-07
-2.3526347092683863593e-07
-2.1011970829931669869e-07
-1.846260033744329121e-07
-1.5882520187915361021e-07
-1.3276036270326585509e-07
-1.0647426051946240477e-07
-8.001123319445468951e-08
-5.3414765943671227433e-08
-2.6729765068012056872e-08
0
2.6729622959464904852e-08
5.3414765943671227433e-08
8.001137530300184153e-08
1.0647426051946240477e-07
1.3276022059471870307e-07
1.5882534398770076223e-07
1.8462614548298006412e-07
2.1011970829931669869e-07
2.3526339987256505992e-07
2.6001600872405106202e-07
2.8433575494091201108e-07
3.081821375872095814e-07
3.315156504868355114e-07
3.5429778222351160366e-07
3.7649016348950681277e-07
3.9805627238820306957e-07
4.189594449144351529e-07
4.3916585923398088198e-07
4.5864084086133516394e-07
4.7735312591612455435e-07
4.9527073997523984872e-07
5.1236412446087342687e-07
5.286048576635948848e-07
5.439659389594453387e-07
5.5842107826720166486e-07
5.7194739611077238806e-07
5.8452172879697172903e-07
5.9612347058646264486e-07
6.0673272628264385276e-07
6.1633215864276280627e-07
6.2490585150953847915e-07
6.3243987824534997344e-07
6.3892173329804791138e-07
6.4434033220095443539e-07
6.4868743265833472833e-07
6.5195678189411410131e-07
6.5414070604674634524e-07
6.5523749981366563588e-07
-6.5655911929418664386e-07
-6.5546007954608853652e-07
-6.5327122378278090764e-07
-6.4999627902295742388e-07
-6.4564047441706406971e-07
-6.4021079992926388513e-07
-6.3371604852591190138e-07
-6.2616702933837586897e-07
-6.1757603475598443765e-07
-6.0795724010631602141e-07
-5.9732677470947237452e-07
-5.8570211791675319546e-07
-5.7310266754484473495e-07
-5.5954945565872549196e-07
-5.4506493540884548565e-07
-5.2967344288390449947e-07
-5.1340006024247486494e-07
-4.9627246312411443796e-07
-4.7831882454829610651e-07
-4.5956916494560573483e-07
-4.4005439292504888726e-07
-4.1980761977811198449e-07
-3.9886195679628144717e-07
-3.7725264689925097628e-07
-3.5501543038662930485e-07
-3.3218739758922311012e-07
-3.0880649148912198143e-07
-2.8491172088251914829e-07
-2.6054301827116432833e-07
-2.3574024510253366316e-07
-2.1054553656085772673e-07
-1.8500024623335775686e-07
-1.5914743300982081564e-07
-1.3302951629157178104e-07
-1.0669012340258632321e-07
-8.0173379046755144373e-08
-5.3523194765148218721e-08
-2.6783908424476976506e-08
0
2.6783908424476976506e-08
5.3523052656601066701e-08
8.0173379046755144373e-08
1.0669054972822777927e-07
1.3302951629157178104e-07
1.5914736195554723963e-07
1.8500031728763133287e-07
2.1054560761513130274e-07
2.3574017404826008715e-07
2.605428051083436003e-07
2.8491157877397199627e-07
3.088062783263012534e-07
3.3218739758922311012e-07
3.5501557249517645687e-07
3.7725286006207170431e-07
3.9886202785055502318e-07
4.198076908323855605e-07
4.4005417976222815923e-07
4.5956909389133215882e-07
4.7831861138547537848e-07
4.9627246312411443796e-07
5.1339995366106450092e-07
5.2967337182963092346e-07
5.450652906802133657e-07
5.5954970434868300799e-07
5.7310259649057115894e-07
5.8570236660671071149e-07
5.9732684576374595053e-07
6.0795741774199996144e-07
6.1757617686453158967e-07
6.26167206974059809e-07
6.3371601299877511337e-07
6.4021065782071673311e-07
6.4564062540739541873e-07
6.4999625237760483287e-07
6.5327157017236459069e-07
6.5546004179850569926e-07
6.5655910930217942223e-07
-6.5764272472179641227e-07
-6.5654215619659339609e-07
-6.5434976992406745921e-07
-6.5106939395320750918e-07
-6.4670644839281976601e-07
-6.4126789212082258018e-07
-6.3476251810357098293e-07
-6.2720104665459075477e-07
-6.1859598332603127346e-07
-6.0896152120903934701e-07
-5.9831368304230636568e-07
-5.8666991264999523992e-07
-5.740498565387497365e-07
-5.6047447571927477838e-07
-5.4596629439629396074e-07
-5.3054932891427597497e-07
-5.1424930092025533668e-07
-4.9709342420101165771e-07
-4.7911029810165928211e-07
-4.6032980094423692208e-07
-4.4078305450057087e-07
-4.2050281479077966651e-07
-3.9952269048626476433e-07
-3.7787749818107840838e-07
-3.5560361766329151578e-07
-3.3273778399234288372e-07
-3.0931829542168998159e-07
-2.8538394758470531087e-07
-2.6097481509168574121e-07
-2.3613118571574887028e-07
-2.1089476831548381597e-07
-1.8530705858665896812e-07
-1.5941118647333496483e-07
-1.3325006875675171614e-07
-1.0686719065233774018e-07
-8.0306534755436587147e-08
-5.3611870498571079224e-08
-2.6828246291188406758e-08
0
2.6828530508282710798e-08
5.3611870498571079224e-08
8.0306392646889435127e-08
1.0686704854379058816e-07
1.3325021086529886816e-07
1.5941139963615569286e-07
1.8530727174947969615e-07
2.1089476831548381597e-07
2.3613111466147529427e-07
2.6097467298313858919e-07
2.8538394758470531087e-07
3.0931857963878428563e-07
3.3273821031798433978e-07
3.556037597718386678e-07
3.7787756923535198439e-07
3.9952283259481191635e-07
4.205027437365060905e-07
4.4078305450057087e-07
4.6032965883568977006e-07
4.7911044021020643413e-07
4.9709385052665311377e-07
5.1424933644739212468e-07
5.3054904469718167093e-07
5.4596611676061002072e-07
5.6047426255645405035e-07
5.7404989206588652451e-07
5.8666984159572166391e-07
5.9831364751516957767e-07
6.0896155673617613502e-07
6.185962320159887895e-07
6.2720090454604360275e-07
6.3476250034000258893e-07
6.4126737697733915411e-07
6.4670700794522417709e-07
6.5106945612569688819e-07
6.5434960561105981469e-07
6.5654205627652117983e-07
6.5764226064857211895e-07
-6.5848715258276513396e-07
-6.5738527288417003547e-07
-6.5519016434478771771e-07
-6.519056583442761621e-07
-6.4753709949627591413e-07
-6.4209153549654729431e-07
-6.355779014199924859e-07
-6.2800674882623752637e-07
-6.1939068984884215752e-07
-6.0974397086965836934e-07
-5.9908252580953558208e-07
-5.8742401165545743424e-07
-5.7478789727838375256e-07
-5.6119514368901946e-07
-5.4666831061922493973e-07
-5.312318052119735512e-07
-5.1491095831579514197e-07
-4.9773326793456362793e-07
-4.7972697814202547306e-07
-4.6092239358586084563e-07
-4.4135056498362246202e-07
-4.2104417730115528684e-07
-4.0003712342695507687e-07
-3.7836443311789480504e-07
-3.5606184667358320439e-07
-3.331667386419212562e-07
-3.0971705200499854982e-07
-2.8575186661328189075e-07
-2.6131132813134172466e-07
-2.3643572433229564922e-07
-2.111666219661856303e-07
-1.8554615621724224184e-07
-1.5961695964961108984e-07
-1.3342202009880566038e-07
-1.0700489383452804759e-07
-8.0409989777763257734e-08
-5.3681077361034112982e-08
-2.6863062885240651667e-08
0
2.6863062885240651667e-08
5.3681077361034112982e-08
8.0409847669216105714e-08
1.0700489383452804759e-07
1.3342202009880566038e-07
1.5961674648679036181e-07
1.8554601410869508982e-07
2.111666219661856303e-07
2.3643565327802207321e-07
2.6131132813134172466e-07
2.8575172450473473873e-07
3.097169098964513978e-07
3.3316666758764768019e-07
3.5606177561930962838e-07
3.7836443311789480504e-07
4.0003712342695507687e-07
4.2104446151824959088e-07
4.4135049392934888601e-07
4.6092239358586084563e-07
4.7972676497920474503e-07
4.9773291266319574788e-07
5.1491070962583762594e-07
5.3123173415769997519e-07
5.4666855930918245576e-07
5.6119489499906194396e-07
5.7478786175124696456e-07
5.8742415376400458626e-07
5.9908273897235631011e-07
6.097437221797008533e-07
6.1939061879456858151e-07
6.280069442254898604e-07
6.3557763496646657586e-07
6.4209132233372656628e-07
6.4753635342640336603e-07
6.5190562281713937409e-07
6.5519003555891686119e-07
6.5738532839532126673e-07
6.5848723806993803009e-07
-6.5909113389217566237e-07
-6.57988368235606913e-07
-6.5579135011262223998e-07
-6.5250377545567062043e-07
-6.481312020412133279e-07
-6.4268066424233438738e-07
-6.3616104384323080012e-07
-6.2858308780278093764e-07
-6.1995914180101863167e-07
-6.1030362985547981225e-07
-5.9963245035987711162e-07
-5.8796331359189935029e-07
-5.7531561736823277897e-07
-5.6171057138953983667e-07
-5.4717048669772339053e-07
-5.317197704357568e-07
-5.1538407319640100468e-07
-4.9819064429357240442e-07
-4.8016794096383819124e-07
-4.6134609021919459337e-07
-4.4175642699428863125e-07
-4.2143156520069169346e-07
-4.0040518456407880876e-07
-3.7871252800414367812e-07
-3.5638933582049503457e-07
-3.3347333783240173943e-07
-3.10002050696311926e-07
-2.8601498058833385585e-07
-2.6155184684739651857e-07
-2.3665336357225896791e-07
-2.1136116856723674573e-07
-1.8571704174519254593e-07
-1.5976375777881912654e-07
-1.3354480188354500569e-07
-1.0710365927479870152e-07
-8.0484028330829460174e-08
-5.3730673243990167975e-08
-2.6887647663897951134e-08
0
2.6887647663897951134e-08
5.3730673243990167975e-08
8.0484170439376612194e-08
1.0710365927479870152e-07
1.3354480188354500569e-07
1.5976354461599839851e-07
1.8571697069091896992e-07
2.1136088435014244169e-07
2.3665336357225896791e-07
2.6155177579312294256e-07
2.8601476742551312782e-07
3.1000197964203834999e-07
3.3347319572385458741e-07
3.5638962003758933861e-07
3.7871274116696440615e-07
4.0040518456407880876e-07
4.2143142309214454144e-07
4.4175649804856220726e-07
4.613463033820153214e-07
4.8016786990956461523e-07
4.9819036007647810038e-07
5.1538435741349530872e-07
5.3171987701716716401e-07
5.4717062880627054255e-07
5.617107490252237767e-07
5.7531565289536956698e-07
5.8796302937480504625e-07
5.9963241483274032362e-07
6.1030334563838550821e-07
6.1995905298317666166e-07
6.2858276805854984559e-07
6.3616170109526137821e-07
6.4268050437021884136e-07
6.481312198047817219e-07
6.5250446823483798653e-07
6.5579115471336990595e-07
6.5798843706943443976e-07
6.5909091517823981121e-07
-6.5945386595878119351e-07
-6.5835056295426852557e-07
-6.5615233690863306037e-07
-6.5286301698108673008e-07
-6.4848798331240686821e-07
-6.4303446123403773527e-07
-6.3651132364839213551e-07
-6.2892913987866450043e-07
-6.203005398219829658e-07
-6.1063975209663112764e-07
-5.9996271062345840619e-07
-5.8828717897085880395e-07
-5.7563266153692893567e-07
-5.6202004827810014831e-07
-5.4747204103477997705e-07
-5.3201283378712105332e-07
-5.1566825476356825675e-07
-4.9846519800667010713e-07
-4.8043276024145598058e-07
-4.6160053557287028525e-07
-4.420000720983807696e-07
-4.2166405478383239824e-07
-4.006260212463530479e-07
-3.7892135651418357156e-07
-3.565860140497534303e-07
-3.3365729734669002937e-07
-3.1017336254990368616e-07
-2.8617293423849332612e-07
-2.6169615807702939492e-07
-2.3678431659845955437e-07
-2.1147783968444855418e-07
-1.8581957306196272839e-07
-1.5985214929514768301e-07
-1.3361869832806405611e-07
-1.0716277643041394185e-07
-8.0528792523182346486e-08
-5.3760231821797788143e-08
-2.6902569061348913237e-08
0
2.6902569061348913237e-08
5.3759805496156332083e-08
8.0528650414635194466e-08
1.0716263432186678983e-07
1.3361869832806405611e-07
1.5985222034942125902e-07
1.8581971517050988041e-07
2.1147769757590140216e-07
2.3678396132709167432e-07
2.6169615807702939492e-07
2.861727921299461741e-07
3.1017336254990368616e-07
3.336575105095107574e-07
3.5658629826684773434e-07
3.789216407312778756e-07
4.0062616335490019992e-07
4.2166405478383239824e-07
4.420000720983807696e-07
4.6160039346432313323e-07
4.8043261813290882856e-07
4.9846534011521725915e-07
5.1566800607361074071e-07
5.3201304694994178135e-07
5.4747218314332712907e-07
5.6201983511527942028e-07
5.7563298128116002772e-07
5.8828760529650026001e-07
5.9996267509632161818e-07
6.1063957446094718762e-07
6.2030068193053011782e-07
6.2892922869650647044e-07
6.3651100390416104347e-07
6.4303492308681597933e-07
6.484879122581332922e-07
6.528631502078496851e-07
6.5615211042313603684e-07
6.583510980817663949e-07
6.5945357619057176635e-07
-6.5957483363909830132e-07
-6.5847135743979379185e-07
-6.5627271617074711685e-07
-6.5298281448633588298e-07
-6.4860700810243088199e-07
-6.431524468553106999e-07
-6.3662806581987751997e-07
-6.290445320189519407e-07
-6.2041433324111494585e-07
-6.1075176915892370744e-07
-6.0007288027463800972e-07
-5.8839521699383112718e-07
-5.7573835476887325058e-07
-5.6212321908333251486e-07
-5.4757254730475324322e-07
-5.3211060446756164311e-07
-5.157629701102450781e-07
-4.9855685801958316006e-07
-4.8052093859496380901e-07
-4.6168544542979361722e-07
-4.4208142924162530107e-07
-4.2174157499630382517e-07
-4.0069984663659852231e-07
-3.7899106075656163739e-07
-3.5665166819853766356e-07
-3.3371868823905970203e-07
-3.1023020596876449417e-07
-2.8622551440093957353e-07
-2.6174440392878750572e-07
-2.3682773075961449649e-07
-2.1151670637209463166e-07
-1.8585389227609994123e-07
-1.5988156576440815115e-07
-1.3364328310672135558e-07
-1.0718252951846807264e-07
-8.0543287594991852529e-08
-5.3770037311551277526e-08
-2.6907542860499233939e-08
0
2.6907400751952081919e-08
5.3769895203004125506e-08
8.0543287594991852529e-08
1.071822453013737686e-07
1.3364299888962705154e-07
1.5988163681868172716e-07
1.858536791132792132e-07
2.1151691953491535969e-07
2.3682773075961449649e-07
2.6174461709160823375e-07
2.8622537229239242151e-07
3.1023020596876449417e-07
3.33718475076238974e-07
3.566519524156319676e-07
3.7899127391938236542e-07
4.006997755823249463e-07
4.2174136183348309714e-07
4.4208135818735172506e-07
4.6168551648406719323e-07
4.8052115175778453704e-07
4.9855685801958316006e-07
5.1576307669165544212e-07
5.3211024919619376305e-07
5.4757222756052215118e-07
5.6212314802905893885e-07
5.7573842582314682659e-07
5.8839503935814718716e-07
6.0007295132891158573e-07
6.1075155599610297941e-07
6.2041465298534603789e-07
6.2904405240260530263e-07
6.3662838556410861202e-07
6.4315230474676354788e-07
6.4860643078645807691e-07
6.5298308982164599001e-07
6.5627290268821525387e-07
6.5847103769556269981e-07
6.595752211069338955e-07
-6.5945385707699699651e-07
-6.5835053630891593457e-07
-6.5615234579041725738e-07
-6.5286301698108673008e-07
-6.4848800107597526221e-07
-6.4303451452474291727e-07
-6.3651128812125534751e-07
-6.2892917540580128843e-07
-6.203005398219829658e-07
-6.1063968104235755163e-07
-5.9996271062345840619e-07
-5.8828721449799559196e-07
-5.7563262600979214767e-07
-5.620200127509633603e-07
-5.4747207656191676506e-07
-5.3201283378712105332e-07
-5.1566818370929468074e-07
-4.9846526906094368314e-07
-4.8043268918718240457e-07
-4.6160046451859670924e-07
-4.420000720983807696e-07
-4.2166398372955882223e-07
-4.006260212463530479e-07
-3.7892135651418357156e-07
-3.5658608510402700631e-07
-3.3365736840096360538e-07
-3.1017307833280938212e-07
-2.8617272107567259809e-07
-2.6169615807702939492e-07
-2.3678403238136525033e-07
-2.1147776863017497817e-07
-1.8581957306196272839e-07
-1.5985214929514768301e-07
-1.3361855621951690409e-07
-1.0716263432186678983e-07
-8.0528366197540890425e-08
-5.3760231821797788143e-08
-2.6902284844254609197e-08
0
2.6902569061348913237e-08
5.3760089713250636123e-08
8.0528650414635194466e-08
1.0716277643041394185e-07
1.3361855621951690409e-07
1.5985222034942125902e-07
1.8581971517050988041e-07
2.1147812390154285822e-07
2.3678410343563882634e-07
2.6169615807702939492e-07
2.8617265002139902208e-07
3.1017307833280938212e-07
3.3365722629241645336e-07
3.565860140497534303e-07
3.7892149862273072358e-07
4.0062630546344735194e-07
4.2166391267528524622e-07
4.420000720983807696e-07
4.6160067768141743727e-07
4.8043276024145598058e-07
4.9846534011521725915e-07
5.1566814818215789273e-07
5.3201290484139462933e-07
5.4747204103477997705e-07
5.620199772238265723e-07
5.7563255495551857166e-07
5.8828703686231165193e-07
5.9996239087922731414e-07
6.1063957446094718762e-07
6.2030068193053011782e-07
6.2892951291360077448e-07
6.3651157233834965155e-07
6.4303435465262737125e-07
6.484879122581332922e-07
6.5286343442494398914e-07
6.5615211042313603684e-07
6.583510980817663949e-07
6.5945414462476037443e-07
-6.5909114499440590862e-07
-6.5798835713337666675e-07
-6.5579131902637755047e-07
-6.5250375769210222643e-07
-6.481312020412133279e-07
-6.4268068200590278138e-07
-6.3616104384323080012e-07
-6.2858299898493896762e-07
-6.1995917732815541967e-07
-6.1030362985547981225e-07
-5.9963241483274032362e-07
-5.8796334911903613829e-07
-5.7531575947677993099e-07
-5.6171057138953983667e-07
-5.4717045117058660253e-07
-5.3171973490862001199e-07
-5.1538410872353779268e-07
-4.9819064429357240442e-07
-4.8016794096383819124e-07
-4.6134609021919459337e-07
-4.4175642699428863125e-07
-4.2143149414641811745e-07
-4.0040518456407880876e-07
-3.7871245694987010211e-07
-3.5638947792904218659e-07
-3.334731246695810114e-07
-3.1000212175058550201e-07
-2.8601490953406027984e-07
-2.6155170473884936655e-07
-2.366532925179853919e-07
-2.113609554044160177e-07
-1.8571697069091896992e-07
-1.5976382883309270255e-07
-1.3354480188354500569e-07
-1.0710337505770439748e-07
-8.0484028330829460174e-08
-5.3730531135443015955e-08
-2.6887505555350799114e-08
-1.4210854715202003717e-13
2.6887931880992255174e-08
5.3730673243990167975e-08
8.0484028330829460174e-08
1.0710337505770439748e-07
1.3354480188354500569e-07
1.5976382883309270255e-07
1.857168285823718179e-07
2.1136102645868959371e-07
2.3665336357225896791e-07
2.6155177579312294256e-07
2.8601490953406027984e-07
3.1000197964203834999e-07
3.3347333783240173943e-07
3.5638933582049503457e-07
3.7871245694987010211e-07
4.0040532667262596078e-07
4.2143156520069169346e-07
4.4175621383146790322e-07
4.6134616127346816938e-07
4.8016815412665891927e-07
4.981905021850252524e-07
5.1538407319640100468e-07
5.3171973490862001199e-07
5.4717062880627054255e-07
5.6171046480812947266e-07
5.75315795003916719e-07
5.8796331359189935029e-07
5.9963213061564601958e-07
6.1030362985547981225e-07
6.1995905298317666166e-07
6.2858305227564414963e-07
6.3616084844397846609e-07
6.4268050437021884136e-07
6.4813093558768741786e-07
6.5250389980064937845e-07
6.5579172314755851403e-07
6.5798843706943443976e-07
6.5909148361242841929e-07
-6.5848715147254210933e-07
-6.5738527288417003547e-07
-6.5519013769943512671e-07
-6.5190563169892357109e-07
-6.4753707285092332313e-07
-6.4209155326011568832e-07
-6.355779014199924859e-07
-6.2800681988051110238e-07
-6.1939074313954733952e-07
-6.0974400639679515734e-07
-5.9908252580953558208e-07
-5.8742404718259422225e-07
-5.7478793280552054057e-07
-5.6119521474329303601e-07
-5.4666831061922493973e-07
-5.3123169863056318718e-07
-5.1491099384293192998e-07
-4.977330547717428999e-07
-4.7972697814202547306e-07
-4.6092225147731369361e-07
-4.4135049392934888601e-07
-4.2104424835542886285e-07
-4.0003719448122865288e-07
-3.7836429100934765302e-07
-3.5606184667358320439e-07
-3.3316666758764768019e-07
-3.0971705200499854982e-07
-2.8575186661328189075e-07
-2.6131132813134172466e-07
-2.3643572433229564922e-07
-2.111666219661856303e-07
-1.8554615621724224184e-07
-1.5961681754106393782e-07
-1.3342187799025850836e-07
-1.0700503594307519961e-07
-8.0409989777763257734e-08
-5.3681077361034112982e-08
-2.6862778668146347627e-08
0
2.6862920776693499647e-08
5.3681077361034112982e-08
8.0409989777763257734e-08
1.0700532016016950365e-07
1.3342187799025850836e-07
1.5961674648679036181e-07
1.8554601410869508982e-07
2.111666219661856303e-07
2.3643551116947492119e-07
2.6131118602279457264e-07
2.8575186661328189075e-07
3.097169098964513978e-07
3.3316652547910052817e-07
3.5606177561930962838e-07
3.78364148900800501e-07
4.0003726553550222889e-07
4.2104417730115528684e-07
4.4135049392934888601e-07
4.6092239358586084563e-07
4.7972690708775189705e-07
4.9773333898883720394e-07
5.1491099384293192998e-07
5.3123159204915282317e-07
5.4666855930918245576e-07
5.6119503710760909598e-07
5.747881459683412686e-07
5.8742415376400458626e-07
5.9908245475526200607e-07
6.0974429061388946138e-07
6.1939118722875718959e-07
6.2800666000839555636e-07
6.355779191835608799e-07
6.4209160655082087032e-07
6.4753749029478058219e-07
6.5190562281713937409e-07
6.5519060399310546927e-07
6.5738532839532126673e-07
6.5848752228703233413e-07
-6.576427524773720279e-07
-6.5654213621257895284e-07
-6.5434976548317536071e-07
-6.5106942948034429719e-07
-6.4670640398389878101e-07
-6.4126782106654900417e-07
-6.3476253586713937693e-07
-6.2720111770886433078e-07
-6.1859596556246287946e-07
-6.0896152120903934701e-07
-5.9831364751516957767e-07
-5.8666994817713202792e-07
-5.7404992759302331251e-07
-5.6047440466500120237e-07
-5.4596618781488359673e-07
-5.3054925786000239896e-07
-5.1424933644739212468e-07
-4.9709356630955880973e-07
-4.7911036915593285812e-07
-4.6032980094423692208e-07
-4.4078305450057087e-07
-4.2050281479077966651e-07
-3.9952269048626476433e-07
-3.7787749818107840838e-07
-3.5560368871756509179e-07
-3.3273778399234288372e-07
-3.0931829542168998159e-07
-2.8538387653043173486e-07
-2.6097481509168574121e-07
-2.3613125677002244629e-07
-2.1089469726121023996e-07
-1.8530705858665896812e-07
-1.5941104436478781281e-07
-1.3325006875675171614e-07
-1.0686704854379058816e-07
-8.0306534755436587147e-08
-5.3612012607118231244e-08
-2.6828246291188406758e-08
0
2.6828104182641254738e-08
5.3611870498571079224e-08
8.0306250538342283107e-08
1.0686704854379058816e-07
1.3325021086529886816e-07
1.5941125752760854084e-07
1.8530712964093254413e-07
2.1089448409838951193e-07
2.3613111466147529427e-07
2.6097495720023289323e-07
2.8538394758470531087e-07
3.0931815331314282957e-07
3.327376418837957317e-07
3.5560347555474436376e-07
3.7787771134389913641e-07
3.9952269048626476433e-07
4.2050288584505324252e-07
4.4078319660911802202e-07
4.6032980094423692208e-07
4.7911029810165928211e-07
4.9709370841810596175e-07
5.1424962066448642872e-07
5.3054918680572882295e-07
5.4596640097770432476e-07
5.6047497309918981045e-07
5.7405003417443367653e-07
5.8667012581281596795e-07
5.9831336329807527363e-07
6.0896184095327043906e-07
6.1859537936470587738e-07
6.2720090454604360275e-07
6.3476250034000258893e-07
6.4126794541152776219e-07
6.4670643951103556901e-07
6.5106945612569688819e-07
6.5434988982815411873e-07
6.5654234049361548387e-07
6.5764282908276072703e-07
-6.5655914149864713636e-07
-6.5546006622341224102e-07
-6.5327121934188880914e-07
-6.4999628790474162088e-07
-6.4564045665349567571e-07
-6.4021078216569549113e-07
-6.3371613734375387139e-07
-6.2616701157480747497e-07
-6.1757599922884764965e-07
-6.0795727563345280942e-07
-5.9732670365519879851e-07
-5.8570215344388998346e-07
-5.7310273859911831096e-07
-5.5954945565872549196e-07
-5.4506497093598227366e-07
-5.2967330077535734745e-07
-5.1340006024247486494e-07
-4.9627232101556728594e-07
-4.7831882454829610651e-07
-4.5956909389133215882e-07
-4.4005453503359603928e-07
-4.1980754872383840848e-07
-3.9886209890482859919e-07
-3.7725264689925097628e-07
-3.5501543038662930485e-07
-3.3218746864349668613e-07
-3.0880649148912198143e-07
-2.8491172088251914829e-07
-2.6054294721689075232e-07
-2.3574024510253366316e-07
-2.1054567866940487875e-07
-1.8500045939617848489e-07
-1.5914736195554723963e-07
-1.33029232074477477e-07
-1.0669026551113347523e-07
-8.0173236938207992353e-08
-5.3522910548053914681e-08
-2.6783908424476976506e-08
0
2.6783908424476976506e-08
5.3523194765148218721e-08
8.0173521155302296393e-08
1.0669012340258632321e-07
1.3302937418302462902e-07
1.5914721984700008761e-07
1.8500060150472563691e-07
2.1054560761513130274e-07
2.3574031615680723917e-07
2.6054266299979644828e-07
2.8491172088251914829e-07
3.0880656254339555744e-07
3.3218739758922311012e-07
3.5501557249517645687e-07
3.7725271795352455229e-07
3.988621699591021752e-07
4.1980726450674410444e-07
4.4005460608786961529e-07
4.5956909389133215882e-07
4.783187534940225305e-07
4.9627246312411443796e-07
5.133998115525173489e-07
5.2967322972108377144e-07
5.4506514857166621368e-07
5.5954942013158870395e-07
5.73103022816212615e-07
5.8570236660671071149e-07
5.9732684576374595053e-07
6.0795741774199996144e-07
6.1757589264743728563e-07
6.2616663853987120092e-07
6.3371629721586941741e-07
6.4021094203781103715e-07
6.4564034119030111469e-07
6.4999653659469913691e-07
6.5327100173817598261e-07
6.554603260156000033e-07
6.5655854086799081415e-07
-6.5523783732146512193e-07
-6.5414071492853054224e-07
-6.5195614240565191722e-07
-6.4868771687542903237e-07
-6.4434063418161713344e-07
-6.3892182211588988139e-07
-6.3244007364460230747e-07
-6.2490602914522241917e-07
-6.1633212311562601826e-07
-6.0673251311982312473e-07
-5.9612318636936834082e-07
-5.8452176432410851703e-07
-5.7194739611077238806e-07
-5.5842132695715918089e-07
-5.4396569026948782266e-07
-5.2860475108218452078e-07
-5.1236412446087342687e-07
-4.9527081102951342473e-07
-4.7735319697039813036e-07
-4.5864112507842946798e-07
-4.3916578817970730597e-07
-4.1895965807725588093e-07
-3.9805613027965591755e-07
-3.764903766523275408e-07
-3.5429792433205875568e-07
-3.3151579259538266342e-07
-3.081821375872095814e-07
-2.8433575494091201108e-07
-2.6001586661550391e-07
-2.3526354198111221194e-07
-2.1011970829931669869e-07
-1.846260033744329121e-07
-1.5882527293342718622e-07
-1.3276036270326585509e-07
-1.0647426051946240477e-07
-8.001094897736038547e-08
-5.3414765943671227433e-08
-2.6729480850917752832e-08
0
2.6729622959464904852e-08
5.3415050160765531473e-08
8.001123319445468951e-08
1.0647440262800955679e-07
1.3276007848617155105e-07
1.5882534398770076223e-07
1.8462614548298006412e-07
2.1011970829931669869e-07
2.3526354198111221194e-07
2.6001600872405106202e-07
2.8433561283236485906e-07
3.081821375872095814e-07
3.3151593470392981544e-07
3.5429778222351160366e-07
3.7649044770660111681e-07
3.9805613027965591755e-07
4.1895958702298230492e-07
4.3916585923398088198e-07
4.5864098296988231596e-07
4.7735312591612455435e-07
4.9527088208378700074e-07
5.1236412446087342687e-07
5.2860457344650058076e-07
5.4396551263380388264e-07
5.5842122037574881688e-07
5.7194753821931954008e-07
5.8452144457987742499e-07
5.9612318636936834082e-07
6.0673244206554954872e-07
6.1633215864276280627e-07
6.2490585150953847915e-07
6.324395940282556694e-07
6.3892173329804791138e-07
6.4434061641804873943e-07
6.4868800109252333641e-07
6.5195621345992549323e-07
6.5414070604674634524e-07
6.5523778403075993992e-07
-6.5368079726901839877e-07
-6.5258590309369424176e-07
-6.504063776446855627e-07
-6.4714567926671406894e-07
-6.4280884615186550946e-07
-6.3740280609181354521e-07
-6.3093628099863963143e-07
-6.2341984019553819962e-07
-6.1486607805250059755e-07
-6.0528893897071611718e-07
-5.947045877974233008e-07
-5.8313034401180630084e-07
-5.7058556990341458004e-07
-5.5709115542867948534e-07
-5.4266976690087176394e-07
-5.2734506539309222717e-07
-5.1114273702523860266e-07
-4.9408988900268013822e-07
-4.7621462329061614582e-07
-4.5754681821108533768e-07
-4.381177376444611582e-07
-4.1795942706812638789e-07
-3.9710577937057678355e-07
-3.75591113765949558e-07
-3.5345145477094774833e-07
-3.3072382166210445575e-07
-3.0744587320441496558e-07
-2.8365619186843105126e-07
-2.5939442593880812638e-07
-2.3470107635148451664e-07
-2.0961742563940788386e-07
-1.8418468528125231387e-07
-1.5844548784116341267e-07
-1.3244275010038109031e-07
-1.0621960200296598487e-07
-7.98196708728937665e-08
-5.3287294576875865459e-08
-2.6665532004699343815e-08
-1.4210854715202003717e-13
2.6665532004699343815e-08
5.3287294576875865459e-08
7.98196708728937665e-08
1.0621960200296598487e-07
1.3244289220892824233e-07
1.5844577205825771671e-07
1.841848984440730419e-07
2.0961735458513430785e-07
2.3470107635148451664e-07
2.5939442593880812638e-07
2.8365633397697820328e-07
3.0744573109586781356e-07
3.3072396377065160777e-07
3.5345152582522132434e-07
3.7559146903731743805e-07
3.9710585042485035956e-07
4.1795942706812638789e-07
4.3811738237309327815e-07
4.5754674715681176167e-07
4.7621469434488972183e-07
4.9408967583985941019e-07
5.1114284360664896667e-07
5.2734492328454507515e-07
5.4266990900941891596e-07
5.5709122648295306135e-07
5.70585285686320276e-07
5.8313048612035345286e-07
5.9470465885169687681e-07
6.0528890344357932918e-07
6.1486559843615395948e-07
6.2341996454051695764e-07
6.3093636981648160145e-07
6.374034455802757293e-07
6.4280897049684426747e-07
6.4714527070464100689e-07
6.5040580921049695462e-07
6.5258575432380894199e-07
6.536808427881624084e-07
-6.5189036280166590132e-07
-6.5079807098911146568e-07
-6.4862430093626244343e-07
-6.4537243993356696592e-07
-6.4104733077385844808e-07
-6.3565584795810536889e-07
-6.2920673116195757757e-07
-6.2171055859039370262e-07
-6.1317971145058436377e-07
-6.0362847165151833906e-07
-5.9307257771479271469e-07
-5.8152952675527558313e-07
-5.6901875211678998312e-07
-5.5556085953867295757e-07
-5.4117851533419525367e-07
-5.2589555821214162279e-07
-5.0973731902104191249e-07
-4.9273083391199179459e-07
-4.7490431143160094507e-07
-4.5628773648331844015e-07
-4.3691166240478196414e-07
-4.1680856099901575362e-07
-3.9601204093742126133e-07
-3.7455649248840927612e-07
-3.5247758489731495501e-07
-3.2981247954921855126e-07
-3.0659833782920031808e-07
-2.8287409747917990899e-07
-2.5867905151244485751e-07
-2.3405377191920706537e-07
-2.090389727982255863e-07
-1.8367657617091026623e-07
-1.5800850405867095105e-07
-1.3207724691710609477e-07
-1.0592671628728567157e-07
-7.9599686841902439483e-08
-5.3140070122026372701e-08
-2.6592203994368901476e-08
0
2.6592346102916053496e-08
5.3140070122026372701e-08
7.9599686841902439483e-08
1.0592643207019136753e-07
1.3207724691710609477e-07
1.5800821984157664701e-07
1.8367643406236311421e-07
2.0903925701531989034e-07
2.3405391402775421739e-07
2.5867933572953916155e-07
2.82874168533453485e-07
3.0659819572065316606e-07
3.2981247954921855126e-07
3.5247765595158853102e-07
3.7455649248840927612e-07
3.9601204093742126133e-07
4.1680863205328932963e-07
4.3691173345905554015e-07
4.5628780753759201616e-07
4.7490445354014809709e-07
4.9273083391199179459e-07
5.0973724796676833648e-07
5.2589584242923592683e-07
5.4117819558996416163e-07
5.5556085953867295757e-07
5.6901868106251640711e-07
5.8152949122813879512e-07
5.930726842962030787e-07
6.0362850717865512706e-07
6.1317933841564808972e-07
6.2171068293537246063e-07
6.2920662458054721355e-07
6.3565579466740018688e-07
6.4104710872925352305e-07
6.4537260868746670894e-07
6.4862405224630492739e-07
6.5079831301773083396e-07
6.5189055931114125997e-07
-6.4986941383793350724e-07
-6.4877992089762415162e-07
-6.4661267895615992529e-07
-6.4337067229303102067e-07
-6.3905871705571826169e-07
-6.336835589593192708e-07
-6.2725398208840488223e-07
-6.1978044030297496647e-07
-6.1127547468231568928e-07
-6.0175313620902670664e-07
-5.9122932327682065079e-07
-5.7972147970986043219e-07
-5.6724882568914836156e-07
-5.5383218011684220983e-07
-5.3949388956198163214e-07
-5.2425772167907780386e-07
-5.081493981151652406e-07
-4.9119520895146706607e-07
-4.7342382458737120032e-07
-4.548646614921381115e-07
-4.3554869932904693997e-07
-4.1550805462975404225e-07
-3.9477590974001941504e-07
-3.7338722336244245525e-07
-3.5137695419962255983e-07
-3.2878219258236640599e-07
-3.0564052622139570303e-07
-2.8199011126162076835e-07
-2.5787088020479131956e-07
-2.3332233922701561823e-07
-2.0838562875269417418e-07
-1.8310231553186895326e-07
-1.5751417947740264935e-07
-1.3166442158762947656e-07
-1.0559546126387431286e-07
-7.9350570558744948357e-08
-5.2973945230405661277e-08
-2.6509070494284969755e-08
0
2.6508928385737817734e-08
5.2973803121858509257e-08
7.9350428450197796337e-08
1.0559517704678000882e-07
1.3166442158762947656e-07
1.5751410842312907334e-07
1.831025997489632573e-07
2.0838584191551490221e-07
2.3332248133556277025e-07
2.5787073809624416754e-07
2.8198996915307361633e-07
3.0564038411284855101e-07
3.2878219258236640599e-07
3.5137688314534898382e-07
3.7338722336244245525e-07
3.9477583868574583903e-07
4.1550791252120689023e-07
4.3554848616622621194e-07
4.5486444832931738347e-07
4.7342410880446550436e-07
4.9119506684291991405e-07
5.0814946916943881661e-07
5.2425789931476174388e-07
5.3949392508911842015e-07
5.5383225117111578584e-07
5.6724914543337945361e-07
5.7972187050836510025e-07
5.9122925222254707478e-07
6.0175295857334276661e-07
6.1127593653509393334e-07
6.1978056464795372449e-07
6.2725320049139554612e-07
6.3368361225002445281e-07
6.3905901015459676273e-07
6.4337058347518905066e-07
6.4661264786991523579e-07
6.4878008743107784539e-07
6.49869491553545231e-07
-6.4762130103090953526e-07
-6.4653488340837839132e-07
-6.4437476687828620925e-07
-6.4114363595990653266e-07
-6.3684613138548229472e-07
-6.3148887008424026135e-07
-6.250806983132406458e-07
-6.1763225644995145558e-07
-6.091557658294277644e-07
-5.9966545506995316828e-07
-5.8917706269312475342e-07
-5.7770819239522097632e-07
-5.6527785119442341966e-07
-5.5190689352002664236e-07
-5.3761755935965993558e-07
-5.2243361636783447466e-07
-5.0638039539308010717e-07
-4.8948471942367177689e-07
-4.7177451278912485577e-07
-4.5327951170293090399e-07
-4.3403019844845402986e-07
-4.1405897377444489393e-07
-3.9339873580956918886e-07
-3.7208415903933200752e-07
-3.501504863834270509e-07
-3.2763445290129311616e-07
-3.0457321997801045654e-07
-2.8100544113840442151e-07
-2.5696998307012108853e-07
-2.3250713354627805529e-07
-2.0765753561136079952e-07
-1.8246247179831698304e-07
-1.5696379307428287575e-07
-1.3120427411195123568e-07
-1.0522640536692051683e-07
-7.9073032566157053225e-08
-5.2788635684919427149e-08
-2.641641572154185269e-08
1.4210854715202003717e-13
2.641627361299470067e-08
5.2788777793466579169e-08
7.9073316783251357265e-08
1.0522612114982621279e-07
1.3120427411195123568e-07
1.569641483456507558e-07
1.8246240074404340703e-07
2.0765753561136079952e-07
2.3250706249200447928e-07
2.5697005412439466454e-07
2.8100501481276296545e-07
3.0457329103228403255e-07
3.2763438184701954015e-07
3.5015077060052135494e-07
3.7208394587651127949e-07
3.9339880686384276487e-07
4.1405897377444489393e-07
4.3403019844845402986e-07
4.5327951170293090399e-07
4.7177437068057770375e-07
4.8948450626085104886e-07
5.0638021775739616714e-07
5.2243365189497126266e-07
5.3761752383252314758e-07
5.5190696457430021837e-07
5.6527781566728663165e-07
5.7770790817812667228e-07
5.891769205845776014e-07
5.9966538401567959227e-07
6.0915624544577440247e-07
6.1763216763210948557e-07
6.2508036080544115975e-07
6.3148831941362004727e-07
6.3684581164125120267e-07
6.4114374254131689668e-07
6.4437472246936522424e-07
6.4653477238607592881e-07
6.4762105012050596997e-07
-6.4515020214983564983e-07
-6.4406696420604703235e-07
-6.4191456150552994586e-07
-6.3869516786496660643e-07
-6.3441318864931872668e-07
-6.2907531628297874704e-07
-6.2269034373230169876e-07
-6.1526892025653978635e-07
-6.0682335600859005353e-07
-5.9736784407959930832e-07
-5.8691814075473303092e-07
-5.7549186749383807182e-07
-5.6310799578795922571e-07
-5.4978709584929674747e-07
-5.3555147871975350427e-07
-5.204246988910199434e-07
-5.0443222932017306448e-07
-4.8760078641407744726e-07
-4.6995793923088058364e-07
-4.5153328187552688178e-07
-4.3235772295702190604e-07
-4.1246281057283340488e-07
-3.9188172706872137496e-07
-3.7064907587591733318e-07
-3.4879960253419994842e-07
-3.2637004210300801788e-07
-3.0339755596742179478e-07
-2.7992044238089874852e-07
-2.5597771013963210862e-07
-2.3160936279964516871e-07
-2.0685554602550837444e-07
-1.8175761340444296366e-07
-1.5635755801213235827e-07
-1.3069737292425998021e-07
-1.0481969070497143548e-07
-7.8767641298327362165e-08
-5.2584709919756278396e-08
-2.6314239676139550284e-08
1.4210854715202003717e-13
2.6314097567592398264e-08
5.2584709919756278396e-08
7.8767499189780210145e-08
1.0481969070497143548e-07
1.3069737292425998021e-07
1.5635734484931163024e-07
1.8175796867581084371e-07
2.0685561707978195045e-07
2.3160922069109801669e-07
2.5597785224817926064e-07
2.7992044238089874852e-07
3.0339776913024252281e-07
3.2637004210300801788e-07
3.4879974464274710044e-07
3.7064907587591733318e-07
3.9188179812299495097e-07
4.1246266846428625286e-07
4.3235772295702190604e-07
4.5153313976697972976e-07
4.6995793923088058364e-07
4.8760071535980387125e-07
5.0443247801013058051e-07
5.204246633638831554e-07
5.3555126555693277624e-07
5.4978698926788638346e-07
5.6310767604372813366e-07
5.7549186749383807182e-07
5.8691824733614339493e-07
5.9736805724242003635e-07
6.068231073186325375e-07
6.1526833405878278427e-07
6.2269066347653279081e-07
6.29075032065884443e-07
6.3441348174819722772e-07
6.3869521227388759144e-07
6.4191397086688084528e-07
6.4406691535623394884e-07
6.4515006670262664557e-07
-6.4246136077805715558e-07
-6.4138129030055779367e-07
-6.3923703219614935733e-07
-6.3602987765420948563e-07
-6.3176413434007372416e-07
-6.264466279048974684e-07
-6.2008616907860414358e-07
-6.1269354034720890922e-07
-6.0428114068145077908e-07
-5.9486303882749780314e-07
-5.8445511541549421963e-07
-5.7307484979673972703e-07
-5.6074107135373196797e-07
-5.4747456346149192541e-07
-5.3329731741769137443e-07
-5.1823313640397827839e-07
-5.0230664072614672477e-07
-4.8554490206242917338e-07
-4.6797566710665705614e-07
-4.4962817469240690116e-07
-4.3053255183167493669e-07
-4.1072105716466467129e-07
-3.9022658882004179759e-07
-3.6908303968630207237e-07
-3.4732558162886562059e-07
-3.2499038127298263134e-07
-3.021147421122805099e-07
-2.7873689134594314964e-07
-2.54895269335975172e-07
-2.3062952436703199055e-07
-2.0598044159214623505e-07
-1.8098866405580338323e-07
-1.5569590061659255298e-07
-1.3014428645874431822e-07
-1.0437616992930998094e-07
-7.8434254646708723158e-08
-5.2362167934916215017e-08
-2.6202826575172366574e-08
-1.4210854715202003717e-13
2.6202968683719518594e-08
5.2362025826369062997e-08
7.8434396755255875178e-08
1.0437602782076282892e-07
1.301441443501971662e-07
1.5569582956231897697e-07
1.8098859300152980722e-07
2.0598022842932550702e-07
2.3062952436703199055e-07
2.5489512722742801998e-07
2.7873653607457526959e-07
3.0211452894945978187e-07
3.2499059443580335937e-07
3.4732536846604489256e-07
3.6908303968630207237e-07
3.9022651776576822158e-07
4.107211282189382473e-07
4.3053248077740136068e-07
4.4962831680095405318e-07
4.6797580921520420816e-07
4.8554511522524990141e-07
5.0230653414473636076e-07
5.1823292324115755036e-07
5.3329742399910173845e-07
5.4747474109717586543e-07
5.6074085819091123994e-07
5.7307488532387651503e-07
5.8445522199690458365e-07
5.9486325199031853117e-07
6.0428135384427150711e-07
6.1269332718438818119e-07
6.2008609802433056757e-07
6.2644659237776068039e-07
6.3176429421218927018e-07
6.360303927976929117e-07
6.3923693005563109182e-07
6.4138134803215507418e-07
6.4246108877341612242e-07
-6.3956189455538492439e-07
-6.3848475395644754826e-07
-6.3634848501692431455e-07
-6.3315336085167928104e-07
-6.2890380903013465286e-07
-6.2360690833429544e-07
-6.1727174482939517475e-07
-6.0990911876501741062e-07
-6.0153153569331152539e-07
-5.9215317094185593305e-07
-5.8178990514079487184e-07
-5.7045880907935497817e-07
-5.5817903188426498673e-07
-5.4497114376772515243e-07
-5.3085688733744973433e-07
-5.1586003024794990779e-07
-5.0000529938643012429e-07
-4.8331919799693423556e-07
-4.6582947277329367353e-07
-4.4756504280485387426e-07
-4.2855653248352609808e-07
-4.0883520568968378939e-07
-3.8843417371481336886e-07
-3.6738732944741059327e-07
-3.4572956053580128355e-07
-3.2349674938814132474e-07
-3.0072612844378454611e-07
-2.7745535646772623295e-07
-2.5372308698479173472e-07
-2.29568897225362889e-07
-2.0503314601683086948e-07
-1.8015619218658684986e-07
-1.54979744593219948e-07
-1.2954544104104570579e-07
-1.0389598514848330524e-07
-7.8073441045489744283e-08
-5.2121151838946389034e-08
-2.6082176418640301563e-08
0
2.6082318527187453583e-08
5.2121293947493541054e-08
7.8073583154036896303e-08
1.0389598514848330524e-07
1.2954558314959285781e-07
1.5497960248467279598e-07
1.8015612113231327385e-07
2.0503293285401014145e-07
2.2956882617108931299e-07
2.5372315803906531073e-07
2.7745528541345265694e-07
3.0072584422669024207e-07
3.2349689149668847676e-07
3.4572948948152770754e-07
3.6738725839313701726e-07
3.8843410266053979285e-07
4.0883534779823094141e-07
4.2855617721215821803e-07
4.4756490069630672224e-07
4.6582940171902009752e-07
4.8331898483411350753e-07
5.000053704407037003e-07
5.158601368293602718e-07
5.3085685181031294633e-07
5.4497107271345157642e-07
5.5817920951994892675e-07
5.7045866697080782615e-07
5.8179011830361559987e-07
5.9215295777903520502e-07
6.0153126923978561535e-07
6.0990856809439719655e-07
6.1727178035653196275e-07
6.2360669517147471197e-07
6.2890393337511341088e-07
6.3315354736914741807e-07
6.3634843172621913254e-07
6.3848460740700829774e-07
6.395623586286092177e-07
-6.364628257760074348e-07
-6.3538738492852075979e-07
-6.3325749977138912072e-07
-6.3007245643120768364e-07
-6.258374174450409555e-07
-6.205600833197877364e-07
-6.1424982433777586266e-07
-6.0691775161103578284e-07
-5.9857633516458008671e-07
-5.8923966150814521825e-07
-5.789236112718754157e-07
-5.6764509537288176944e-07
-5.5542315635648265015e-07
-5.4227808021778400871e-07
-5.2823168061877368018e-07
-5.1330722783404780785e-07
-4.975295198050844192e-07
-4.8092488214024342597e-07
-4.6352084837053553201e-07
-4.453461599496222334e-07
-4.2643101494377333438e-07
-4.0680710355900373543e-07
-3.865067554897905211e-07
-3.6556393467890302418e-07
-3.4401331561184633756e-07
-3.2189056753395561827e-07
-2.9923270972176396754e-07
-2.7607725883171951864e-07
-2.5246293944292119704e-07
-2.284284761344679282e-07
-2.0401444089657161385e-07
-1.7926119255662342766e-07
-1.5420972943047672743e-07
-1.2890183143099420704e-07
-1.0337970479668001644e-07
-7.7685484711764729582e-08
-5.1862372174582560547e-08
-2.5952715532184811309e-08
-1.4210854715202003717e-13
2.5952857640731963329e-08
5.1862087957488256507e-08
7.7685484711764729582e-08
1.0337956268813286442e-07
1.2890183143099420704e-07
1.5420980048475030344e-07
1.7926126361089700367e-07
2.0401458300511876587e-07
2.2842854718874150421e-07
2.5246279733437404502e-07
2.7607725883171951864e-07
2.9923285183031111956e-07
3.2189063858822919428e-07
3.4401310244902560953e-07
3.6556386362462944817e-07
3.8650654232696979307e-07
4.0680717461327731144e-07
4.2643108599804691039e-07
4.453461599496222334e-07
4.6352084837053553201e-07
4.8092474003169627395e-07
4.9752955533222120721e-07
5.1330701467122707982e-07
5.2823139640167937614e-07
5.4227811574492079671e-07
5.5542344057357695419e-07
5.6764491773719782941e-07
5.7892378890755935572e-07
5.8923973256241879426e-07
5.9857654832740081474e-07
6.0691803582813008688e-07
6.1424969999279710464e-07
6.2055960370344109833e-07
6.2583779936176142655e-07
6.3007234984979731962e-07
6.3325728660856839269e-07
6.3538777794747147709e-07
6.3646268699812935665e-07
-6.3318449927685094281e-07
-6.3210629619447900041e-07
-6.2997606242731762904e-07
-6.2679440304691524943e-07
-6.2256869881593956961e-07
-6.173075561832774838e-07
-6.1102072734797729936e-07
-6.0371901255962256982e-07
-5.9541489960679427895e-07
-5.8612215525499777868e-07
-5.7585619828159906319e-07
-5.6463395736727761687e-07
-5.5247394215029999032e-07
-5.3939622546295140637e-07
-5.254225499129461241e-07
-5.1057593708492277074e-07
-4.9488093623040185776e-07
-4.7836365979492256884e-07
-4.6105128603812772781e-07
-4.4297280510363634676e-07
-4.241580597863503499e-07
-4.0463824291236960562e-07
-3.8444582628471835051e-07
-3.6361420541197730927e-07
-3.4217826794247230282e-07
-3.2017346995871776016e-07
-2.9763612019451102242e-07
-2.7460423268621525494e-07
-2.5111560830737289507e-07
-2.2720961112554505235e-07
-2.0292567626256641233e-07
-1.7830444676292245276e-07
-1.5338656567109865136e-07
-1.2821388395423127804e-07
-1.0282803941663587466e-07
-7.7270954079722287133e-08
-5.1585402616183273494e-08
-2.5814159698711591773e-08
0
2.5814017590164439753e-08
5.1585402616183273494e-08
7.7270954079722287133e-08
1.0282775519954157062e-07
1.2821388395423127804e-07
1.5338670777964580338e-07
1.7830444676292245276e-07
2.0292588942538714036e-07
2.2720954007127147634e-07
2.5111560830737289507e-07
2.7460416163194167893e-07
2.9763640441160532646e-07
3.2017354101299133617e-07
3.4217848110529303085e-07
3.6361427646625088528e-07
3.8444568417617119849e-07
4.0463817185809602961e-07
4.2415791767780319788e-07
4.4297280510363634676e-07
4.6105128603812772781e-07
4.7836380190346972086e-07
4.9488079412185470574e-07
5.1057597261205955874e-07
5.2542247885867254809e-07
5.3939629651722498238e-07
5.5247397767743677832e-07
5.6463363762304652482e-07
5.758562338087358512e-07
5.8612243947209208272e-07
5.9541491737036267295e-07
6.0371917243173811585e-07
6.1102070958440890536e-07
6.1730702327622566372e-07
6.2256873434307635762e-07
6.2679390566700021736e-07
6.2997543182063964196e-07
6.3210620737663703039e-07
6.3318424281533225439e-07
-6.2977815740161702251e-07
-6.2867614891715106751e-07
-6.2651642096511750424e-07
-6.233189431270602654e-07
-6.1909192439202342939e-07
-6.1384220373383868719e-07
-6.0757757935903100588e-07
-6.003074481952808128e-07
-5.9204309010851829953e-07
-5.8279766790292342193e-07
-5.7258596086739999009e-07
-5.6142432924843888031e-07
-5.4933114057575949118e-07
-5.3632614793741595349e-07
-5.2243063208834428224e-07
-5.0766754355890952866e-07
-4.9206118291067468817e-07
-4.7563737837208464043e-07
-4.5842334372991899727e-07
-4.4044760727501852671e-07
-4.2173972758519084891e-07
-4.023309685408094083e-07
-3.8225337561925698537e-07
-3.6154048643766145688e-07
-3.4022662021016003564e-07
-3.1834730407354072668e-07
-2.9593849149023299105e-07
-2.7303784122523211408e-07
-2.4968315415208053309e-07
-2.259135101212450536e-07
-2.0176820214601320913e-07
-1.7728723378240829334e-07
-1.5251167440055724001e-07
-1.2748216704494552687e-07
-1.0224113111689803191e-07
-7.6829991257909568958e-08
-5.1291237923578592017e-08
-2.5666651026767794974e-08
0
2.5666793135314946994e-08
5.1291095815031439997e-08
7.6830133366456720978e-08
1.0224098900835087989e-07
1.2748245126203983091e-07
1.52511603346283664e-07
1.7728737589095544536e-07
2.0176841530883393716e-07
2.259135101212450536e-07
2.4968329626062768511e-07
2.730379833337792661e-07
2.9593834938168583903e-07
3.1834730407354072668e-07
3.4022676231870718766e-07
3.6154034432911430486e-07
3.8225323351070983335e-07
4.0233075537798868027e-07
4.217396565309172729e-07
4.4044725200365064666e-07
4.5842313056709826924e-07
4.7563744942635821644e-07
4.9206121843781147618e-07
5.0766757908604631666e-07
5.2243066761548107024e-07
5.3632632557309989352e-07
5.4933082083152839914e-07
5.614242581941653043e-07
5.7258574770457926206e-07
5.8279738368582911789e-07
5.9204296576353954151e-07
6.0030771464880672283e-07
6.0757713526982115582e-07
6.1384270111375371926e-07
6.1909162241136073135e-07
6.2331849903785041533e-07
6.2651622556586517021e-07
6.2867599126548157074e-07
6.2977846937428694218e-07
