# Supplementary material for: Discrete mechanical growth model for plant tissue
Source: PLoS One. 2019 Aug 12;14(8):e0221059. doi: 10.1371/journal.pone.0221059 (PMC6690522; doi:10.1371/journal.pone.0221059)
Supplement: S1 File — The model was implemented using the C++ programming language. The software uses the Intel threading building blocks (TBB) runtime library as a parallelization environment (available in open source from http://www.intel.com/software/products/tbb/), and for visualization the CASH library from Rob J. de Boer and Alex D. Staritsky (available in open source from http://theory.bio.uu.nl/rdb/software.html). (ZIP) [file pone.0221059.s001.zip › CODE/illustration1-root-bending/output/savedstate/statevy]

2.7006290259645737706e-09
6.0852820005230512379e-09
9.6491840212431512214e-09
1.3258979053576425144e-08
1.6878091216310231459e-08
2.0488162694176637046e-08
2.4076949461937502406e-08
2.7634499480400087634e-08
3.1152328772154902481e-08
3.4622907180148487782e-08
3.8039044344961858712e-08
4.139425559268605781e-08
4.4682243877103289265e-08
4.7897155061593643666e-08
5.1033216610929521551e-08
5.408509480553380655e-08
5.7047370508045425197e-08
5.9915132299970252916e-08
6.2683375295913279501e-08
6.5347494776490933077e-08
6.7903091136023441265e-08
7.0345803973581588764e-08
7.2671443654415135427e-08
7.4876185737760003747e-08
7.6956534061922710066e-08
7.8908842099378873058e-08
8.0729852872107876749e-08
8.24165863333448101e-08
8.3966197675366949227e-08
8.5376112499147005508e-08
8.6643969707256296431e-08
8.7767689435636064843e-08
8.874542753445346932e-08
8.9575435402444725241e-08
9.0256400894772603749e-08
9.0787266315839332265e-08
9.1167155075178030188e-08
9.1395435872221320039e-08
9.1471478516624848965e-08
9.1395314580355879741e-08
9.1167140295334014866e-08
9.0787308781870024177e-08
9.0256387502707369208e-08
8.9575456357904315041e-08
8.8745346418783732645e-08
8.7767655435055935698e-08
8.6644015087622427984e-08
8.5376070935172521104e-08
8.3966190389528350124e-08
8.2416552263375741916e-08
8.0729815124525039494e-08
7.8908905798424910927e-08
7.6956618091927886383e-08
7.4876136957335859279e-08
7.2671400286328236007e-08
7.0345785932457438605e-08
6.7903077119457755373e-08
6.534757533704915744e-08
6.268334400150177288e-08
5.9915086850215182324e-08
5.7047391879838649231e-08
5.408517932126155614e-08
5.1033168524394767473e-08
4.7897117036455050254e-08
4.4682281555297187481e-08
4.1394221800272745782e-08
3.8038928534822602501e-08
3.4622932992833810317e-08
3.1152439447512669801e-08
2.7634537019816107772e-08
2.4076936763761658256e-08
2.0488154853226525631e-08
1.6878055689173443454e-08
1.3258972114682521237e-08
9.6491223344763454861e-09
6.0852977518122131073e-09
2.7005836455984422173e-09
2.4838864298715179757e-09
5.7408966469552069611e-09
9.1005403213273439178e-09
1.2500529500414359063e-08
1.5909931150304146286e-08
1.9311601207050443918e-08
2.2693680268304206038e-08
2.6046607093377360798e-08
2.9362485776118774083e-08
3.2633793445313585835e-08
3.5853962021548113626e-08
3.9016758712762111827e-08
4.2116254928004082103e-08
4.5146852922783864415e-08
4.8103172556324125253e-08
5.098005129156035764e-08
5.3772544195140881129e-08
5.6475815135570428538e-08
5.9085449866103090244e-08
6.1596863165647164351e-08
6.4005929445443143777e-08
6.6308514234947324439e-08
6.8500864980336473309e-08
7.0579289079830687115e-08
7.2540307094470790616e-08
7.4380643866334139602e-08
7.6097244061656965641e-08
7.7687218880129194076e-08
7.9147981502103448292e-08
8.0477058350680863441e-08
8.1672240082042435461e-08
8.2731541617420134571e-08
8.3653088900348393508e-08
8.4435582969888400839e-08
8.5077533906741109604e-08
8.5577982478213243667e-08
8.5935998317410167147e-08
8.6151112910215488228e-08
8.6222897710541701599e-08
8.6151079603524749473e-08
8.5935967231165477642e-08
8.5577946951076455662e-08
8.5077531686295060354e-08
8.4435582969888400839e-08
8.3653199922650856024e-08
8.2731501649391248066e-08
8.1672226759366139959e-08
8.047705390978876494e-08
7.9147941534074561787e-08
7.7687221100575243327e-08
7.6097268486563507395e-08
7.4380650527672287353e-08
7.2540284890010298113e-08
7.0579266875370194612e-08
6.8500847216768079306e-08
6.6308489810040782686e-08
6.4005929445443143777e-08
6.1596860945201115101e-08
5.908542100030444999e-08
5.6475861764937462794e-08
5.3772513108896191625e-08
5.0980057952898505391e-08
4.8103179217662273004e-08
4.5146864025014110666e-08
4.2116268250680377605e-08
3.9016754271870013326e-08
3.5854006430469098632e-08
3.2633724611486059075e-08
2.9362479114780626333e-08
2.604669591121933081e-08
2.2693684709196304539e-08
1.9311630072849084172e-08
1.5909855655138471775e-08
1.2500454005248684552e-08
9.1005825098022796737e-09
5.7409432763222412177e-09
2.4837309986480704538e-09
2.2822099765562597895e-09
5.3867577065602745279e-09
8.5434415098006866174e-09
1.1731251525759489596e-08
1.4927410418863473751e-08
1.8116792510625145951e-08
2.1288375506856027641e-08
2.4433073342322586541e-08
2.7543167746557628561e-08
3.0611726486995394225e-08
3.363241685150342164e-08
3.6599376862511689978e-08
3.950706428668127046e-08
4.2350118967249272828e-08
4.512355822328117938e-08
4.7822452664547654422e-08
5.0442165999697863299e-08
5.2978204045928123378e-08
5.5426401246450041072e-08
5.778250766752535128e-08
6.0042468774668122933e-08
6.2202589745652403508e-08
6.425935339393618051e-08
6.6209255855653736944e-08
6.8048899848349719832e-08
6.9775358824131217261e-08
7.1385750644026302325e-08
7.2877384127423283644e-08
7.4247723524933917361e-08
7.5494588358537839667e-08
7.6615847000027770264e-08
7.7609580984017156879e-08
7.8474156062213751284e-08
7.9208226644311707787e-08
7.9810487108034067205e-08
8.0279951575334962399e-08
8.0615802922068269254e-08
8.0817521563858463196e-08
8.0884841047179634188e-08
8.0817614822592531709e-08
8.061577183582357975e-08
8.0279942693550765398e-08
7.9810504871602461208e-08
7.9208151149146033276e-08
7.8474227116487327294e-08
7.7609594306693452381e-08
7.6615762623077898752e-08
7.5494592799429938168e-08
7.4247723524933917361e-08
7.2877348600286495639e-08
7.1385826139191976836e-08
6.9775292210749739752e-08
6.8048846557644537825e-08
6.620930026457472195e-08
6.4259388921072968515e-08
6.2202620831897093012e-08
6.0042495420020713937e-08
5.7782467699496464775e-08
5.5426410128234238073e-08
5.297828842287799489e-08
5.0442152677021567797e-08
4.7822377169381979911e-08
4.5123615954878459888e-08
4.2350190021522848838e-08
3.9507033200436580955e-08
3.6599372421619591478e-08
3.3632523432913785655e-08
3.0611602142016636208e-08
2.7543052283363067545e-08
2.443313995570406405e-08
2.1288402152208618645e-08
1.8116828037761933956e-08
1.4927388214402981248e-08
1.1731184912378012086e-08
8.5434948005058686249e-09
5.3868243199417520373e-09
2.2819524048145467532e-09
2.0928681010445870925e-09
5.0239457038969703717e-09
7.9759132631807005964e-09
1.0949667839099674893e-08
1.3930057107813809125e-08
1.6904202482237451477e-08
1.9861960964817626518e-08
2.2795090259819517087e-08
2.5696129668517642131e-08
2.8558666542721766746e-08
3.1376741205235703092e-08
3.4144678195957567368e-08
3.6857441543247659865e-08
3.9509950866545295867e-08
4.2097516583794458711e-08
4.4615591221486283757e-08
4.7059778296443255385e-08
4.9426001069718950021e-08
5.1710093984524974076e-08
5.3908388863987966033e-08
5.6016933314140260336e-08
5.8032370020555390511e-08
5.995138607772787509e-08
6.1770597525878656597e-08
6.3487028967301739613e-08
6.5097847112838280736e-08
6.6600351900092391588e-08
6.7992091956625699822e-08
6.9270598146431439091e-08
7.0433952004123057122e-08
7.1480066310414258623e-08
7.2407217999170825351e-08
7.3213897167079267092e-08
7.3898718255804851651e-08
7.4460659860164923884e-08
7.4898691693192631647e-08
7.5212094330368017836e-08
7.540021051966050436e-08
7.5462986970364909212e-08
7.5400317101070868375e-08
7.5212094330368017836e-08
7.489864728427164664e-08
7.4460695387301711889e-08
7.3898700492236457649e-08
7.3213870521726676088e-08
7.2407217999170825351e-08
7.1479986374356485612e-08
7.043386318628108711e-08
6.9270544855726257083e-08
6.7992083074841502821e-08
6.660036078187658859e-08
6.5097793822133098729e-08
6.3487028967301739613e-08
6.1770641934799641604e-08
5.9951412723080466094e-08
5.8032449956613163522e-08
5.6016968841277048341e-08
5.3908335573282784026e-08
5.1710138393445959082e-08
4.9426045478639935027e-08
4.705981382358004339e-08
4.4615493521860116743e-08
4.2097632046989019727e-08
3.9510004157250477874e-08
3.6857414897895068862e-08
3.4144713723094355373e-08
3.1376776732372491097e-08
2.8558657660937569744e-08
2.5696094141380854126e-08
2.2795063614466926083e-08
1.9862005373738611524e-08
1.6904158073316466471e-08
1.3930074871382203128e-08
1.0949694484452265897e-08
7.9759399085332916002e-09
5.0240167581705463817e-09
2.0927171107132380712e-09
1.9129764439185237279e-09
4.6544279541649302701e-09
7.3982953097129211528e-09
1.0155911667197869974e-08
1.291803108927069843e-08
1.5674270770205112058e-08
1.8415482472278199566e-08
2.1134001215727948875e-08
2.3823085726348836033e-08
2.6476589809476536175e-08
2.9089051167829893529e-08
3.1655122967322313343e-08
3.4170115625897778955e-08
3.6629241861874106689e-08
3.9028265064189326949e-08
4.1362788749665924115e-08
4.362894046039400564e-08
4.5822750038837511966e-08
4.7940487135633702565e-08
4.9978536864614397928e-08
5.1933559674921525584e-08
5.3802180488560225058e-08
5.5581370617119318922e-08
5.726803031791405374e-08
5.8859468410332738131e-08
6.0352993713763680717e-08
6.1746012747221357131e-08
6.3036340591793305066e-08
6.4221703510725092201e-08
6.5300271856472136278e-08
6.6270136045432082028e-08
6.7129750647154651233e-08
6.7877738985089308699e-08
6.8512608919490958215e-08
6.9033658789408036682e-08
6.9439822780736903951e-08
6.9730319296468223911e-08
6.9904801947018313513e-08
6.9962977633508671715e-08
6.9904775301665722509e-08
6.9730345941820814915e-08
6.943974284467913094e-08
6.9033614380487051676e-08
6.851271550090132223e-08
6.7877694576168323692e-08
6.7129795056075636239e-08
6.6270189336137264036e-08
6.5300200802198560268e-08
6.4221739037861880206e-08
6.3036376118930093071e-08
6.1745906165810993116e-08
6.0352922659490104706e-08
5.8859441764980147127e-08
5.7268021436129856738e-08
5.5581415026040303928e-08
5.3802180488560225058e-08
5.1933488620647949574e-08
4.997855462818279193e-08
4.7940460490281111561e-08
4.5822723393484920962e-08
4.3628975987530793645e-08
4.136282427680271212e-08
3.9028247300620932947e-08
3.6629268507226697693e-08
3.4170124507681975956e-08
3.1655167376243298349e-08
2.9088935704635332513e-08
2.6476687509102703189e-08
2.3823147898838215042e-08
2.1133939043238569866e-08
1.8415482472278199566e-08
1.5674164188794748043e-08
1.2918057734623289434e-08
1.0156009366824036988e-08
7.3983130732813151553e-09
4.6544190723807332688e-09
1.9128965078607507166e-09
1.7400125784661213402e-09
4.279687715325053432e-09
6.8114403006802604068e-09
9.3505825304873724235e-09
1.1892122842027674778e-08
1.4427889993839926319e-08
1.6949925907283613924e-08
1.9451267263548288611e-08
2.1925714577264443506e-08
2.4367476925135633792e-08
2.6771562744443144766e-08
2.9133211398857383756e-08
3.1447751069890728104e-08
3.3710954028265405213e-08
3.5918876761797946529e-08
3.8067486940462913481e-08
4.0153143032739535556e-08
4.2172221270675436244e-08
4.4121364339844149072e-08
4.5997143871545631555e-08
4.7796469004879327258e-08
4.9516390987491831766e-08
5.1153818958482588641e-08
5.2706248254708043532e-08
5.4170978813772308058e-08
5.5545577026805403875e-08
5.6827662575642534648e-08
5.8015245940623572096e-08
5.9106302074951599934e-08
6.0098965803945247899e-08
6.099160287931226776e-08
6.1782809979149533319e-08
6.2471237072259100387e-08
6.3055622945284994785e-08
6.3535114946944304393e-08
6.3908878189522511093e-08
6.4176202130283854785e-08
6.4336980187817971455e-08
6.4390448528683918994e-08
6.433687360640760744e-08
6.4176326475262612803e-08
6.390886042595411709e-08
6.3535061656239122385e-08
6.3055640708853388787e-08
6.2471219308690706384e-08
6.1782756688444351312e-08
6.099160287931226776e-08
6.0098965803945247899e-08
5.9106390892793569947e-08
5.8015245940623572096e-08
5.6827609284937352641e-08
5.5545505972531827865e-08
5.4170907759498732048e-08
5.2706212727571255527e-08
5.1153943303461346659e-08
4.9516337696786649758e-08
4.7796451241310933256e-08
4.5997090580840449547e-08
4.4121346576275755069e-08
4.2172239034243830247e-08
4.0153196323444717564e-08
3.8067629049010065501e-08
3.5918787943955976516e-08
3.3710954028265405213e-08
3.1447839887732698116e-08
2.9133229162425777758e-08
2.6771473926601174753e-08
2.4367530215840815799e-08
2.1925714577264443506e-08
1.9451196209274712601e-08
1.6949890380146825919e-08
1.4427836703134744312e-08
1.1892087314890886773e-08
9.3505825304873724235e-09
6.8114225371118664043e-09
4.279723242461841437e-09
1.7401724505816673627e-09
1.5722712021215556888e-09
3.9009506735965260305e-09
6.2163785230495705036e-09
8.534417617056533345e-09
1.0853185017367650289e-08
1.3166161494382322417e-08
1.5466703473521192791e-08
1.7748451597299208515e-08
2.0005685996693500783e-08
2.2233361818280172884e-08
2.442668289859284414e-08
2.6581297163374983938e-08
2.8693047937622395693e-08
3.0758062763425186859e-08
3.2772522473578646895e-08
3.4732963172245945316e-08
3.6635974254295433639e-08
3.8478251696005827398e-08
4.0256775690750146168e-08
4.1968277741943893488e-08
4.3610057787191180978e-08
4.5179415764096120256e-08
4.6673438447442094912e-08
4.8089940918316642637e-08
4.9426382986439421074e-08
5.0680668550739937928e-08
5.1850541638032154879e-08
5.2934137073634701665e-08
5.3929607446434602025e-08
5.4835371798844789737e-08
5.5649849173278198577e-08
5.6371849410652430379e-08
5.6999951425495964941e-08
5.7533267039389102138e-08
5.7970694911091413815e-08
5.8311666606414291891e-08
5.8555791326853068313e-08
5.8702340766103588976e-08
5.8751208342755489866e-08
5.8702323002535194973e-08
5.855577356328467431e-08
5.8311755424256261904e-08
5.797073043822820182e-08
5.7533178221547132125e-08
5.6999969189064358943e-08
5.6371813883515642374e-08
5.564993799112016859e-08
5.4835460616686759749e-08
5.392971402784496604e-08
5.2934083782929519657e-08
5.1850577165168942884e-08
5.0680668550739937928e-08
4.9426400750007815077e-08
4.8089976445453430642e-08
4.6673527265284064924e-08
4.5179380236959332251e-08
4.3610111077896362985e-08
4.1968206687670317478e-08
4.0256686872908176156e-08
3.8478251696005827398e-08
3.6635956490727039636e-08
3.4733051990087915328e-08
3.277248694644185889e-08
3.0758098290561974864e-08
2.8693136755464365706e-08
2.6581368217648559948e-08
2.4426736189298026147e-08
2.2233326291143384879e-08
2.0005685996693500783e-08
1.7748504888004390523e-08
1.5466614655679222778e-08
1.3166143730813928414e-08
1.0853113963094074279e-08
8.5344353806249273475e-09
6.2164140501863585087e-09
3.9010572550068900455e-09
1.5725376556474657264e-09
1.4081891208661545534e-09
3.5188563174415321555e-09
5.6141047366509155836e-09
7.7085005045773868915e-09
9.8022390204732801067e-09
1.189036424875666853e-08
1.3967191847541471361e-08
1.6027108529215183808e-08
1.8065033913217121153e-08
2.0076278417491266737e-08
2.205666760346502997e-08
2.4002133613976184279e-08
2.5908857281820019125e-08
2.7773481292570068035e-08
2.9592452932547530509e-08
3.1362699104420244112e-08
3.3081022365877288394e-08
3.4744616073112410959e-08
3.6350549237340601394e-08
3.7896032978324001306e-08
3.9378651450761026354e-08
4.0795651301550606149e-08
4.2144829848211884382e-08
4.3423913353990428732e-08
4.4630734663542170892e-08
4.5763286493638588581e-08
4.6819721433166705538e-08
4.7798174307445151499e-08
4.8697152976728830254e-08
4.9514987665588705568e-08
5.0250559269215955283e-08
5.0902393411433877191e-08
5.1469637440959559171e-08
5.1951172252984179067e-08
5.2346180723361612763e-08
5.2654147708608434186e-08
5.2874575828809611266e-08
5.3006861122639747919e-08
5.3051074644372420153e-08
5.3006878886208141921e-08
5.2874522538104429259e-08
5.2654236526450404199e-08
5.2346269541203582776e-08
5.1951172252984179067e-08
5.1469601913822771166e-08
5.0902464465707453201e-08
5.025054150564756128e-08
4.9515112010567463585e-08
4.8697099686023648246e-08
4.7798121016739969491e-08
4.681973919673509954e-08
4.5763322020775376586e-08
4.4630752427110564895e-08
4.3423913353990428732e-08
4.2144776557506702375e-08
4.0795615774413818144e-08
3.9378633687192632351e-08
3.7896032978324001306e-08
3.6350478183067025384e-08
3.4744580545975622954e-08
3.3081022365877288394e-08
3.1362592523009880097e-08
2.9592523986821106519e-08
2.777351681970685604e-08
2.5908857281820019125e-08
2.4002133613976184279e-08
2.2056685367033423972e-08
2.0076296181059660739e-08
1.8064998386080333148e-08
1.6027144056351971813e-08
1.3967245138246653369e-08
1.1890346485188274528e-08
9.8022034933364921017e-09
7.708518268145780894e-09
5.6141402637877035886e-09
3.5189273717151081655e-09
1.4083667565500945784e-09
1.2469314469853998162e-09
3.1340618988906498998e-09
5.0054183020620257594e-09
6.8738614800167852081e-09
8.7404927739953564014e-09
1.0601794997455726843e-08
1.2452936459794727853e-08
1.4289067706840796745e-08
1.6105587974379886873e-08
1.7898535986660135677e-08
1.9663861650087710586e-08
2.139815435953096312e-08
2.3098003509858244797e-08
2.4760264949463817175e-08
2.6381883344583911821e-08
2.7960123105685852352e-08
2.9492017716847840347e-08
3.0975151332768291468e-08
3.2406770600346135325e-08
3.3784672837100515608e-08
3.5106406670593059971e-08
3.6369751654774518101e-08
3.7572647215711185709e-08
3.8712943961627388489e-08
3.9788847772115332191e-08
4.0798511236062040552e-08
4.1740406686585629359e-08
4.2612793293983486365e-08
4.3414196682078909362e-08
4.4143373401084318175e-08
4.4799186582622496644e-08
4.5380303959063894581e-08
4.5885997224104357883e-08
4.6315307145050610416e-08
4.666746988846171007e-08
4.694207689226459479e-08
4.7138453140860292478e-08
4.7256492052838439122e-08
4.7295873883967942675e-08
4.7256527579975227127e-08
4.7138488667997080483e-08
4.6942059128696200787e-08
4.666754094273528608e-08
4.6315289381482216413e-08
4.5885890642693993868e-08
4.5380357249769076589e-08
4.4799204346190890647e-08
4.4143391164652712177e-08
4.3414125627805333352e-08
4.261275776684669836e-08
4.1740424450154023361e-08
4.079856452676722256e-08
3.9788883299252120196e-08
3.8712908434490600484e-08
3.7572558397869215696e-08
3.6369751654774518101e-08
3.5106459961298241979e-08
3.3784726127805697615e-08
3.2406788363914529327e-08
3.0975133569199897465e-08
2.9491982189711052342e-08
2.7959963233570306329e-08
2.6382025453131063841e-08
2.4760247185895423172e-08
2.309795021915306279e-08
2.139822541380453913e-08
1.9663897177224498591e-08
1.7898535986660135677e-08
1.6105676792221856886e-08
1.4289014416135614738e-08
1.2452971986931515858e-08
1.0601777233887332841e-08
8.7404217197217803914e-09
6.8738259528799972031e-09
5.0055248834723897744e-09
3.1340796624590439023e-09
1.2468603927118238062e-09
1.0877698741751373746e-09
2.7469937435853353236e-09
4.3912962155445711687e-09
6.0314064853628224228e-09
7.6690653827427013312e-09
9.3018215352458355483e-09
1.0925518267868028488e-08
1.2536069959878659574e-08
1.4129497571957472246e-08
1.5702177336152089993e-08
1.7250698647330864333e-08
1.8772148280277178856e-08
2.0263257738406537101e-08
2.1721504595006990712e-08
2.3144117733409075299e-08
2.4528610254037630511e-08
2.5872566311591072008e-08
2.7173605587904603453e-08
2.8429631981907732552e-08
2.9638371756846026983e-08
3.0797941974469722481e-08
3.1906246533708326751e-08
3.2961509077722439542e-08
3.3961953249672660604e-08
3.4905838219856377691e-08
3.5791600794254918583e-08
3.6617890941670339089e-08
3.7383216522357542999e-08
3.8086263032255374128e-08
3.872600018439698033e-08
3.9301291110405145446e-08
3.9811176577586593339e-08
4.025480393465841189e-08
4.0631391584611264989e-08
4.0940442147530120565e-08
4.1181316134952794528e-08
4.1353622748374618823e-08
4.145714882497486542e-08
4.1491716729069594294e-08
4.145721987924844143e-08
4.1353587221237830818e-08
4.1181245080679218518e-08
4.0940442147530120565e-08
4.0631356057474476984e-08
4.025480393465841189e-08
3.9811176577586593339e-08
3.9301397691815509461e-08
3.8725964657260192325e-08
3.8086334086528950138e-08
3.7383287576631119009e-08
3.6617890941670339089e-08
3.5791636321391706588e-08
3.4905909274129953701e-08
3.3961882195399084594e-08
3.2961402496312075527e-08
3.1906246533708326751e-08
3.0797977501606510486e-08
2.9638442811119602993e-08
2.8429667509044520557e-08
2.7173676642178179463e-08
2.5872530784454284003e-08
2.4528539199764054501e-08
2.3144153260545863304e-08
2.1721469067870202707e-08
2.0263293265543325106e-08
1.8772077226003602846e-08
1.7250769701604440343e-08
1.5702141809015301988e-08
1.4129533099094260251e-08
1.2535963378468295559e-08
1.0925411686457664473e-08
9.3017504809722595382e-09
7.6690298556059133261e-09
6.0313354310892464127e-09
4.3913317426813591737e-09
2.7470647978589113336e-09
1.0876277656279853545e-09
9.3010044110997114331e-10
2.3580071228934684768e-09
3.7724134926975239068e-09
5.1822013347191386856e-09
6.5892891143448650837e-09
7.9917583661881508306e-09
9.3864827022116514854e-09
1.0769838354462990537e-08
1.2138485772084095515e-08
1.3489476202721562004e-08
1.4819754312611621572e-08
1.6126655566495173844e-08
1.7407586483386694454e-08
1.8660308853668539086e-08
1.9882406832039123401e-08
2.1071819844564743107e-08
2.2226309681627753889e-08
2.3344135513525543502e-08
2.4423059130640467629e-08
2.5461481811817066045e-08
2.6457698254489514511e-08
2.740975446613447275e-08
2.8316335942690784577e-08
2.9175808435866201762e-08
2.9986644278778840089e-08
3.0747671075914695393e-08
3.1457467741802247474e-08
3.2114932935201068176e-08
3.2719071896281093359e-08
3.3268570120981166838e-08
3.3762752593702316517e-08
3.4200873244571994292e-08
3.4581937313760136021e-08
3.4905411894214921631e-08
3.517094171456847107e-08
3.537788728635860025e-08
3.5526035446764581138e-08
3.5614817761597805656e-08
3.5644553975089365849e-08
3.5614853288734593662e-08
3.5525999919627793133e-08
3.5377745177811448229e-08
3.5170906187431683065e-08
3.4905411894214921631e-08
3.4581937313760136021e-08
3.4200766663161630277e-08
3.3762752593702316517e-08
3.3268534593844378833e-08
3.2719000842007517349e-08
3.2114968462337856181e-08
3.1457503268939035479e-08
3.0747635548777907388e-08
2.9986679805915628094e-08
2.9175808435866201762e-08
2.8316300415553996572e-08
2.740975446613447275e-08
2.6457556145942362491e-08
2.546151733895385405e-08
2.4423130184914043639e-08
2.3344028932115179487e-08
2.2226380735901329899e-08
2.1071819844564743107e-08
1.9882335777765547391e-08
1.8660308853668539086e-08
1.7407622010523482459e-08
1.6126513457948021824e-08
1.4819754312611621572e-08
1.3489511729858350009e-08
1.213845024494730751e-08
1.0769767300189414527e-08
9.3863405936644994654e-09
7.9917228390513628256e-09
6.5892891143448650837e-09
5.1820236990351986606e-09
3.7722713841503718868e-09
2.3580781771670444869e-09
9.3020702252033515833e-10
7.7360340355880907737e-10
1.9674217810461414047e-09
3.1495517305302200839e-09
4.327276315052586142e-09
5.5022297829054878093e-09
6.6729910486174048856e-09
7.8373574297074810602e-09
8.9922025381383718923e-09
1.0134932892924553016e-08
1.1262741850259772036e-08
1.2373284619116020622e-08
1.3464465098422806477e-08
1.4533938497152121272e-08
1.5579786349917412736e-08
1.6600196772742492612e-08
1.7593144718830444617e-08
1.8557209102709748549e-08
1.9490400404720276129e-08
2.0391297539390507154e-08
2.1258266258428193396e-08
2.2089956530635390664e-08
2.2884911743403790751e-08
2.3641817392672237474e-08
2.4359394501516362652e-08
2.5036399620148586109e-08
2.5671837988738843706e-08
2.6264466157499555266e-08
2.6813395948011020664e-08
2.7317810236127115786e-08
2.7776607680607412476e-08
2.8189219847263302654e-08
2.8554971720495814225e-08
2.8873223811842763098e-08
2.9143336632841965184e-08
2.9364954912125540432e-08
2.9537829959735972807e-08
2.9661428868621442234e-08
2.9735574003098008689e-08
2.9760229836028884165e-08
2.9735538475961220684e-08
2.9661464395758230239e-08
2.9537723378325608792e-08
2.9364848330715176417e-08
2.9143407687115541194e-08
2.8873223811842763098e-08
2.8554971720495814225e-08
2.8189290901536878664e-08
2.7776572153470624471e-08
2.7317668127579963766e-08
2.6813538056558172684e-08
2.6264501684636343271e-08
2.5671909043012419716e-08
2.5036399620148586109e-08
2.4359430028653150657e-08
2.3641923974082601489e-08
2.2884947270540578756e-08
2.2089956530635390664e-08
2.1258266258428193396e-08
2.0391262012253719149e-08
1.9490364877583488123e-08
1.8557209102709748549e-08
1.7593215773104020627e-08
1.6600161245605704607e-08
1.5579821877054200741e-08
1.4534009551425697282e-08
1.3464394044149230467e-08
1.2373355673389596632e-08
1.1262812904533348046e-08
1.0134790784377400996e-08
8.9921670110015838873e-09
7.8373929568442690652e-09
6.6730621028909808956e-09
5.5021942557686998043e-09
4.327240787915798137e-09
3.1494451491198560689e-09
1.9674217810461414047e-09
7.7385209351632511243e-10
6.1806559870092314668e-10
1.5754864080008701421e-09
2.5234925260519958101e-09
3.4674840776460769121e-09
4.4090242568017856684e-09
5.3471183036890579388e-09
6.2799188071949174628e-09
7.2051875577017199248e-09
8.1207573998653970193e-09
9.0243545969315164257e-09
9.9142383191974658985e-09
1.0788454574139905162e-08
1.1645227004919433966e-08
1.2483276634611684131e-08
1.3300791579240467399e-08
1.4096421807607839582e-08
1.486881728851585649e-08
1.5616592463629785925e-08
1.6338361774614895694e-08
1.7033059407367545646e-08
1.769954849351051962e-08
1.8336407947572297417e-08
1.8942927226817118935e-08
1.9517862881457404001e-08
2.0060326733073452488e-08
2.0569395076108776266e-08
2.1044286313554039225e-08
2.1484147794126329245e-08
2.1888233447953098221e-08
2.2255939313708950067e-08
2.2586554848658124683e-08
2.2879547145748801995e-08
2.3134489879339525942e-08
2.3351027778062416473e-08
2.352866346200244152e-08
2.3667006132654933026e-08
2.3766091317156678997e-08
2.3825528217003011378e-08
2.3845245777920354158e-08
2.3825528217003011378e-08
2.3766126844293467002e-08
2.3666970605518145021e-08
2.3528556880592077505e-08
2.3350992250925628468e-08
2.3134560933613101952e-08
2.2879618200022378005e-08
2.2586590375794912688e-08
2.2255903786572162062e-08
2.1888268975089886226e-08
2.148418332126311725e-08
2.104425078641725122e-08
2.0569395076108776266e-08
2.0060397787347028498e-08
1.9517827354320615996e-08
1.8942856172543542925e-08
1.8336443474709085422e-08
1.7699441912100155605e-08
1.7033130461641121656e-08
1.6338361774614895694e-08
1.5616592463629785925e-08
1.48688883427894325e-08
1.4096528389018203598e-08
1.3300827106377255404e-08
1.2483241107474896125e-08
1.1645227004919433966e-08
1.0788383519866329152e-08
9.9142027920606778935e-09
9.0243545969315164257e-09
8.1206508184550330043e-09
7.2051520305649319198e-09
6.2800253886052814778e-09
5.3472248850994219538e-09
4.4089532025282096583e-09
3.4675196047828649171e-09
2.5234214717784198001e-09
1.5754864080008701421e-09
6.1803007156413514167e-10
4.6309622803164529614e-10
1.1825207479887467343e-09
1.8948753677250351757e-09
2.6039614908768271562e-09
3.3109515129581268411e-09
4.0154191083274781704e-09
4.7158366101029969286e-09
5.4106052971292228904e-09
6.0979843397035438102e-09
6.7765171252176514827e-09
7.4446759867896616925e-09
8.1010753660848422442e-09
8.7445073404524009675e-09
9.3737284601047576871e-09
9.9876729109382722527e-09
1.0585168297438940499e-08
1.1165113278366334271e-08
1.1726584148163965438e-08
1.2268621674138557864e-08
1.2790266623596835416e-08
1.3290666345255885972e-08
1.3768968187832797412e-08
1.4224319500044657616e-08
1.4656116320566070499e-08
1.5063399416703759925e-08
1.5445813517089845845e-08
1.5802399389031052124e-08
1.613265965261234669e-08
1.643606140078190947e-08
1.6712142780761496397e-08
1.6960299831225711387e-08
1.7180390443627402419e-08
1.7371952765188325429e-08
1.7534524943130236352e-08
1.7667858287495619152e-08
1.7771739635463745799e-08
1.7846026878487464273e-08
1.7890862125113926595e-08
1.7905676941154524684e-08
1.7890720016566774575e-08
1.7846062405624252278e-08
1.7771775162600533804e-08
1.7667858287495619152e-08
1.7534382834583084332e-08
1.7371952765188325429e-08
1.7180461497900978429e-08
1.6960406412636075402e-08
1.6712178307898284402e-08
1.6436025873645121465e-08
1.613251754406519467e-08
1.5802328334757476114e-08
1.544577798995305784e-08
1.506343494384054793e-08
1.4656116320566070499e-08
1.4224390554318233626e-08
1.3769003714969585417e-08
1.3290595290982309962e-08
1.2790231096460047411e-08
1.2268515092728193849e-08
1.1726619675300753443e-08
1.1165113278366334271e-08
1.0585061716028576484e-08
9.9876729109382722527e-09
9.373550824420817662e-09
8.7445073404524009675e-09
8.1011464203584182542e-09
7.4447115139264496975e-09
6.7764105438072874676e-09
6.0980198668403318152e-09
5.4104631885820708703e-09
4.7159076643765729386e-09
4.0155612168746301904e-09
3.3109870400949148461e-09
2.6039970180136151612e-09
1.8949108948618231807e-09
1.1823786394415947143e-09
4.6277648380055325106e-10
3.0851765586703550071e-10
7.8884454524086322635e-10
1.2643042168747342657e-09
1.7374901517541729845e-09
2.209397109709243523e-09
2.6793500751409737859e-09
3.1466385053136036731e-09
3.6102676403970690444e-09
4.0688874491934257094e-09
4.5216097532829735428e-09
4.9673687385620723944e-09
5.405347280884598149e-09
5.8347282561044266913e-09
6.2545879586650698911e-09
6.6642158458307676483e-09
7.0627947934553958476e-09
7.4497563673503464088e-09
7.8244255519166472368e-09
8.1860918044185382314e-09
8.5342222178041993175e-09
8.8680707222010823898e-09
9.1872109919677313883e-09
9.4910390657787502278e-09
9.7791996722662588581e-09
1.0050911214420921169e-08
1.0305960529422009131e-08
1.0543921291628066683e-08
1.0764296121124061756e-08
1.0966942909362842329e-08
1.1151080059335072292e-08
1.1316707571040751645e-08
1.1463541227385576349e-08
1.1591296811275242362e-08
1.1699654578478657641e-08
1.1788721110406186199e-08
1.1858105608553159982e-08
1.190766596437242697e-08
1.1937473232137563173e-08
1.1947420830438204575e-08
1.1937508759274351178e-08
1.1907630437235638965e-08
1.1858070081416371977e-08
1.1788792164679762209e-08
1.1699690105615445646e-08
1.1591261284138454357e-08
1.1463576754522364354e-08
1.131667204390396364e-08
1.1151080059335072292e-08
1.0966871855089266319e-08
1.0764331648260849761e-08
1.0543992345901642693e-08
1.0306031583695585141e-08
1.0050946741557709174e-08
9.7793417808134108782e-09
9.4910745929155382328e-09
9.1872109919677313883e-09
8.8680351950642943848e-09
8.5341511635306233075e-09
8.1861628586921142414e-09
7.8244610790534352418e-09
7.4497208402135584038e-09
7.0628303205921838526e-09
6.6641803186939796433e-09
6.2545169043914938811e-09
5.8347993103780027013e-09
5.405418335158174159e-09
4.9674753199724364094e-09
4.5215742261461855378e-09
4.0688163949198496994e-09
3.6103031675338570494e-09
3.1466740324503916781e-09
2.6794921836881258059e-09
2.2093615825724555179e-09
1.7375256788909609895e-09
1.2644463254218862858e-09
7.8856032814655918628e-10
3.0830449304630747065e-10
1.5429435507030575536e-10
3.9438674548364360817e-10
6.3248961623685318045e-10
8.6938456433927058242e-10
1.1052847526116238441e-09
1.3403678167378529906e-09
1.5741008496661379468e-09
1.8059509443446586374e-09
2.0354562479951709975e-09
2.2620127992922789417e-09
2.4850521640473743901e-09
2.7041480166190012824e-09
2.9189095585024915636e-09
3.1289104640563891735e-09
3.3337244076392380521e-09
3.5332092807038861793e-09
3.7267966490617254749e-09
3.9143088770288159139e-09
4.0951775304165494163e-09
4.2693315549513499718e-09
4.4362735707181855105e-09
4.5959680505802680273e-09
4.747988668896141462e-09
4.8920512085715017747e-09
5.0280490881959849503e-09
5.1556980906752869487e-09
5.2747850531886797398e-09
5.3850612857786472887e-09
5.4862070442140975501e-09
5.5783644370421825442e-09
5.6612847743053862359e-09
5.7347548931829805952e-09
5.7985971579910255969e-09
5.8529536772766732611e-09
5.8974336525352555327e-09
5.9320370837667724118e-09
5.9569060795183759183e-09
5.9717919498325500172e-09
5.9768723303932347335e-09
5.9718274769693380222e-09
5.9569060795183759183e-09
5.9320726109035604168e-09
5.8973981253984675277e-09
5.8529181501398852561e-09
5.7985616308542375918e-09
5.7347904203197686002e-09
5.6612492471685982309e-09
5.5784354913157585543e-09
5.4862070442140975501e-09
5.3849547043682832737e-09
5.2746784717783157248e-09
5.1556625635384989437e-09
5.0281556696063489653e-09
4.8921222628450777847e-09
4.747988668896141462e-09
4.5959680505802680273e-09
4.4362380435813975055e-09
4.2692605006777739618e-09
4.0952485846901254263e-09
3.9142022956184518989e-09
3.7268321761985134799e-09
3.5332803349774621893e-09
3.3337599347760260571e-09
3.1289104640563891735e-09
2.9189095585024915636e-09
2.7040059080718492623e-09
2.4850166369105863851e-09
2.2620127992922789417e-09
2.0354917751319590025e-09
1.8061285800285986625e-09
1.5741008496661379468e-09
1.3404033438746409956e-09
1.1054623882955638692e-09
8.6924245579211856239e-10
6.3252514337364118546e-10
3.944933268940076232e-10
1.5397461083921371028e-10
3.5527136788005009294e-14
3.5527136788005009294e-14
-3.5527136788005009294e-14
7.1054273576010018587e-14
-7.1054273576010018587e-14
3.5527136788005009294e-14
0
0
0
1.4210854715202003717e-13
-1.0658141036401502788e-13
0
0
-7.1054273576010018587e-14
0
0
-1.0658141036401502788e-13
0
-3.5527136788005009294e-14
-3.5527136788005009294e-14
0
-3.5527136788005009294e-14
-7.1054273576010018587e-14
0
-3.5527136788005009294e-14
0
-3.5527136788005009294e-14
3.5527136788005009294e-14
-3.5527136788005009294e-14
0
-7.1054273576010018587e-14
0
0
1.4210854715202003717e-13
3.5527136788005009294e-14
-1.0658141036401502788e-13
-3.5527136788005009294e-14
-7.1054273576010018587e-14
7.1054273576010018587e-14
7.1054273576010018587e-14
7.1054273576010018587e-14
3.5527136788005009294e-14
-1.0658141036401502788e-13
3.5527136788005009294e-14
-7.1054273576010018587e-14
0
3.5527136788005009294e-14
-3.5527136788005009294e-14
0
0
-3.5527136788005009294e-14
7.1054273576010018587e-14
0
-3.5527136788005009294e-14
-3.5527136788005009294e-14
3.5527136788005009294e-14
3.5527136788005009294e-14
0
-1.4210854715202003717e-13
-3.5527136788005009294e-14
1.4210854715202003717e-13
-3.5527136788005009294e-14
3.5527136788005009294e-14
1.0658141036401502788e-13
-7.1054273576010018587e-14
0
-7.1054273576010018587e-14
7.1054273576010018587e-14
1.4210854715202003717e-13
3.5527136788005009294e-14
3.5527136788005009294e-14
-2.4868995751603506505e-13
1.4210854715202003717e-13
3.5527136788005009294e-14
-3.5527136788005009294e-14
7.1054273576010018587e-14
-1.4210854715202003717e-13
-1.5425882793351775035e-10
-3.944933268940076232e-10
-6.3259619764721719548e-10
-8.6927798292890656739e-10
-1.1052492254748358391e-09
-1.3404388710114290006e-09
-1.5741363768029259518e-09
-1.8060575257550226524e-09
-2.0355628294055350125e-09
-2.2620127992922789417e-09
-2.48498110977379838e-09
-2.7040414352086372674e-09
-2.9188385042289155535e-09
-3.1288749369196011685e-09
-3.3337954619128140621e-09
-3.5333158621142501943e-09
-3.7268677033353014849e-09
-3.914379931302391924e-09
-4.0952841118269134313e-09
-4.2692960278145619668e-09
-4.4363446249917615205e-09
-4.5959325234434800223e-09
-4.748059723169717472e-09
-4.8920867357082897797e-09
-5.0280846153327729553e-09
-5.1556980906752869487e-09
-5.2748561074622557499e-09
-5.3850612857786472887e-09
-5.4862425713508855551e-09
-5.5784710184525465593e-09
-5.6613203014421742409e-09
-5.7347193660461925901e-09
-5.7985971579910255969e-09
-5.8528826230030972511e-09
-5.8974336525352555327e-09
-5.9321081380403484218e-09
-5.9566929166976478882e-09
-5.9718985312429140322e-09
-5.9768723303932347335e-09
-5.9718274769693380222e-09
-5.9569060795183759183e-09
-5.9322502465875004418e-09
-5.8975047068088315427e-09
-5.8529536772766732611e-09
-5.7985971579910255969e-09
-5.7347193660461925901e-09
-5.6613203014421742409e-09
-5.5783289099053945392e-09
-5.4862425713508855551e-09
-5.3849191772314952686e-09
-5.2747139989151037298e-09
-5.1557691449488629587e-09
-5.0282977781535009854e-09
-4.8921577899818657897e-09
-4.747988668896141462e-09
-4.5960035777170560323e-09
-4.4362735707181855105e-09
-4.2692960278145619668e-09
-4.0950709490061854012e-09
-3.9143088770288159139e-09
-3.7268677033353014849e-09
-3.5332448078406741843e-09
-3.3338665161863900721e-09
-3.1288749369196011685e-09
-2.9187674499553395435e-09
-2.7041124894822132774e-09
-2.4851232183209504001e-09
-2.2617996364715509117e-09
-2.0354207208583829924e-09
-1.8061285800285986625e-09
-1.5742074310765019618e-09
-1.3404388710114290006e-09
-1.1053913340219878592e-09
-8.6927798292890656739e-10
-6.3252514337364118546e-10
-3.944933268940076232e-10
-1.540456651127897203e-10
-3.0844660159345949069e-10
-7.8877349096728721634e-10
-1.2641976354643702507e-09
-1.7375612060277489945e-09
-2.209432636846031528e-09
-2.6792434937306097709e-09
-3.1467806138607556932e-09
-3.6102676403970690444e-09
-4.0688519220566377044e-09
-4.5215386990093975328e-09
-4.9673332114252843894e-09
-5.405382808021386154e-09
-5.8347637832412146963e-09
-6.2546234858018578961e-09
-6.6641803186939796433e-09
-7.0627947934553958476e-09
-7.4498274216239224188e-09
-7.8244966061902232468e-09
-8.1860918044185382314e-09
-8.5341156363938353024e-09
-8.8682128307482344098e-09
-9.1873175733780954033e-09
-9.4910745929155382328e-09
-9.7791996722662588581e-09
-1.0050982268694497179e-08
-1.0305996056558797136e-08
-1.0543885764491278678e-08
-1.0764438229671213776e-08
-1.0966871855089266319e-08
-1.1151044532198284287e-08
-1.131674309817753965e-08
-1.1463470173112000339e-08
-1.1591296811275242362e-08
-1.1699796687025809661e-08
-1.1788756637542974204e-08
-1.1857963500006007962e-08
-1.1907701491509214975e-08
-1.1937544286411139183e-08
-1.1947562938985356595e-08
-1.1937544286411139183e-08
-1.1907701491509214975e-08
-1.1857963500006007962e-08
-1.1788827691816550214e-08
-1.1699867741299385671e-08
-1.1591296811275242362e-08
-1.1463612281659152359e-08
-1.131674309817753965e-08
-1.1151044532198284287e-08
-1.0966800800815690309e-08
-1.0764367175397637766e-08
-1.0543885764491278678e-08
-1.0306138165105949156e-08
-1.0051053322968073189e-08
-9.7792707265398348682e-09
-9.4910745929155382328e-09
-9.1872465191045193933e-09
-8.8679996679275063798e-09
-8.5341866906674113125e-09
-8.1861628586921142414e-09
-7.8243544976430712268e-09
-7.4498274216239224188e-09
-7.0628658477289718576e-09
-6.6642513729675556533e-09
-6.2544813772547058761e-09
-5.8346927289676386863e-09
-5.405382808021386154e-09
-4.9674753199724364094e-09
-4.5216808075565495528e-09
-4.0688519220566377044e-09
-3.6103386946706450544e-09
-3.1466385053136036731e-09
-2.6793856022777617909e-09
-2.209432636846031528e-09
-1.7374901517541729845e-09
-1.2644107982850982808e-09
-7.8884454524086322635e-10
-3.0851765586703550071e-10
-4.6298964662128128111e-10
-1.1825562751255347393e-09
-1.8949464219986111857e-09
-2.6039970180136151612e-09
-3.3109870400949148461e-09
-4.0152769997803261504e-09
-4.7158010829662089236e-09
-5.4105697699924348854e-09
-6.0980198668403318152e-09
-6.7765171252176514827e-09
-7.4447825682000257075e-09
-8.1010398389480542392e-09
-8.7444362861788249575e-09
-9.373621878694393672e-09
-9.9877439652118482627e-09
-1.0585097243165364489e-08
-1.1165184332639910281e-08
-1.1726584148163965438e-08
-1.2268586147001769859e-08
-1.2790266623596835416e-08
-1.3290630818119097967e-08
-1.3768826079285645392e-08
-1.4224283972907869611e-08
-1.4656080793429282494e-08
-1.506350599811412394e-08
-1.544570693567948183e-08
-1.5802328334757476114e-08
-1.61327307068859227e-08
-1.6435990346508333459e-08
-1.6712107253624708392e-08
-1.6960370885499287397e-08
-1.7180425970764190424e-08
-1.7371988292325113434e-08
-1.7534489415993448347e-08
-1.7667787233222043142e-08
-1.7771739635463745799e-08
-1.7846133459897828288e-08
-1.789075554370356258e-08
-1.7905676941154524684e-08
-1.789068448942998657e-08
-1.7846133459897828288e-08
-1.7771739635463745799e-08
-1.7667858287495619152e-08
-1.7534560470267024357e-08
-1.7371917238051537424e-08
-1.7180425970764190424e-08
-1.6960370885499287397e-08
-1.6712178307898284402e-08
-1.6435990346508333459e-08
-1.613265965261234669e-08
-1.5802257280483900104e-08
-1.544570693567948183e-08
-1.506357705238769995e-08
-1.4656222901976434514e-08
-1.4224426081455021631e-08
-1.3768826079285645392e-08
-1.3290559763845521957e-08
-1.2790195569323259406e-08
-1.2268515092728193849e-08
-1.1726584148163965438e-08
-1.1165113278366334271e-08
-1.0585097243165364489e-08
-9.9876729109382722527e-09
-9.3736929329679696821e-09
-8.7445073404524009675e-09
-8.1011108932216302492e-09
-7.4446404596528736874e-09
-6.7765171252176514827e-09
-6.0979488125667558052e-09
-5.4106408242660108954e-09
-4.7159431915133609436e-09
-4.0153480540539021604e-09
-3.3110580943684908561e-09
-2.6039259637400391512e-09
-1.8948753677250351757e-09
-1.1826983836726867594e-09
-4.6320280944200931117e-10
-6.1803007156413514167e-10
-1.5755574622744461522e-09
-2.5235635803255718201e-09
-3.4675196047828649171e-09
-4.4089887296649976633e-09
-5.3472604122362099588e-09
-6.2799188071949174628e-09
-7.2051875577017199248e-09
-8.1206508184550330043e-09
-9.0243190697947284207e-09
-9.9141317377871018834e-09
-1.0788312465592753142e-08
-1.1645298059193009976e-08
-1.2483383216022048146e-08
-1.3300791579240467399e-08
-1.4096457334744627587e-08
-1.486874623424228048e-08
-1.5616521409356209915e-08
-1.6338361774614895694e-08
-1.7033059407367545646e-08
-1.769954849351051962e-08
-1.8336407947572297417e-08
-1.8942856172543542925e-08
-1.9517827354320615996e-08
-2.0060184624526300468e-08
-2.0569359548971988261e-08
-2.1044215259280463215e-08
-2.148411226698954124e-08
-2.1888268975089886226e-08
-2.2255974840845738072e-08
-2.2586519321521336678e-08
-2.2879547145748801995e-08
-2.3134560933613101952e-08
-2.3350921196652052458e-08
-2.3528627934865653515e-08
-2.3667041659791721031e-08
-2.3766091317156678997e-08
-2.3825492689866223373e-08
-2.3845316832193930168e-08
-2.3825492689866223373e-08
-2.3766091317156678997e-08
-2.3667112714065297041e-08
-2.3528627934865653515e-08
-2.3350921196652052458e-08
-2.3134489879339525942e-08
-2.2879547145748801995e-08
-2.2586590375794912688e-08
-2.2255903786572162062e-08
-2.1888197920816310216e-08
-2.148418332126311725e-08
-2.1044286313554039225e-08
-2.0569359548971988261e-08
-2.0060397787347028498e-08
-1.9517969462867768016e-08
-1.8942998281090694945e-08
-1.8336407947572297417e-08
-1.769947743923694361e-08
-1.7033059407367545646e-08
-1.6338219666067743674e-08
-1.5616592463629785925e-08
-1.486881728851585649e-08
-1.4096457334744627587e-08
-1.3300862633514043409e-08
-1.2483383216022048146e-08
-1.1645227004919433966e-08
-1.0788312465592753142e-08
-9.9141317377871018834e-09
-9.0243190697947284207e-09
-8.1206508184550330043e-09
-7.2052586119752959348e-09
-6.2800609157420694828e-09
-5.3471893579626339488e-09
-4.4089176753914216533e-09
-3.4675196047828649171e-09
-2.5236346345991478302e-09
-1.5754153537272941321e-09
-6.1803007156413514167e-10
-7.7363893069559708238e-10
-1.9674217810461414047e-09
-3.1495517305302200839e-09
-4.327205260779010132e-09
-5.5021587286319117993e-09
-6.6730621028909808956e-09
-7.8373574297074810602e-09
-8.9922025381383718923e-09
-1.0134826311514189001e-08
-1.1262812904533348046e-08
-1.2373391200526384637e-08
-1.3464429571286018472e-08
-1.4534009551425697282e-08
-1.5579857404190988746e-08
-1.6600125718468916602e-08
-1.7593322354514384642e-08
-1.8557173575572960544e-08
-1.9490400404720276129e-08
-2.0391226485116931144e-08
-2.1258372839838557411e-08
-2.2089921003498602659e-08
-2.2884876216267002746e-08
-2.3641746338398661464e-08
-2.4359394501516362652e-08
-2.5036399620148586109e-08
-2.5671980097285995726e-08
-2.6264572738909919281e-08
-2.6813395948011020664e-08
-2.7317739181853539776e-08
-2.7776678734880988486e-08
-2.8189290901536878664e-08
-2.855493619335902622e-08
-2.8873188284705975093e-08
-2.9143336632841965184e-08
-2.9364954912125540432e-08
-2.9537758905462396797e-08
-2.9661535450031806249e-08
-2.9735645057371584699e-08
-2.9760371944576036185e-08
-2.9735574003098008689e-08
-2.9661393341484654229e-08
-2.9537687851188820787e-08
-2.9364883857851964422e-08
-2.9143194524294813164e-08
-2.8873117230432399083e-08
-2.855486513908545021e-08
-2.8189077738716150634e-08
-2.7776678734880988486e-08
-2.7317810236127115786e-08
-2.6813395948011020664e-08
-2.6264430630362767261e-08
-2.5671695880191691685e-08
-2.5036541728695738129e-08
-2.4359394501516362652e-08
-2.3641959501219389495e-08
-2.2885018324814154766e-08
-2.2089921003498602659e-08
-2.1258230731291405391e-08
-2.0391439647937659174e-08
-1.9490400404720276129e-08
-1.8557031467025808524e-08
-1.7593180245967232622e-08
-1.6600196772742492612e-08
-1.5579786349917412736e-08
-1.4534009551425697282e-08
-1.3464429571286018472e-08
-1.2373462254799960647e-08
-1.1262883958806924056e-08
-1.0134897365787765011e-08
-8.9923446466855239123e-09
-7.8373574297074810602e-09
-6.6730621028909808956e-09
-5.5021587286319117993e-09
-4.327276315052586142e-09
-3.1495517305302200839e-09
-1.9674928353197174147e-09
-7.7349682214844506234e-10
-9.3010044110997114331e-10
-2.3580781771670444869e-09
-3.7724134926975239068e-09
-5.1822723889927146956e-09
-6.5892891143448650837e-09
-7.9916162576409988105e-09
-9.3863405936644994654e-09
-1.0769838354462990537e-08
-1.2138414717810519505e-08
-1.3489369621311197989e-08
-1.4819718785474833567e-08
-1.6126620039358385839e-08
-1.7407657537660270464e-08
-1.8660344380805327091e-08
-1.9882619994859851431e-08
-2.1071784317427955102e-08
-2.2226345208764541894e-08
-2.3343957877841603477e-08
-2.4422988076366891619e-08
-2.5461588393227430061e-08
-2.6457698254489514511e-08
-2.740982552040804876e-08
-2.8316335942690784577e-08
-2.9175666327319049742e-08
-2.9986750860189204104e-08
-3.0747600021641119383e-08
-3.1457432214665459469e-08
-3.2114968462337856181e-08
-3.2719071896281093359e-08
-3.3268463539570802823e-08
-3.3762646012291952502e-08
-3.4200766663161630277e-08
-3.4582043895170500036e-08
-3.4905411894214921631e-08
-3.517087066029489506e-08
-3.5377922813495388255e-08
-3.5525786756807065103e-08
-3.5614888815871381667e-08
-3.5644518447952577844e-08
-3.5614675653050653636e-08
-3.5525999919627793133e-08
-3.5377922813495388255e-08
-3.517094171456847107e-08
-3.4905482948488497641e-08
-3.4581901786623348016e-08
-3.4200837717435206287e-08
-3.3762717066565528512e-08
-3.3268534593844378833e-08
-3.2718929787733941339e-08
-3.2114897408064280171e-08
-3.1457503268939035479e-08
-3.0747813184461847413e-08
-2.9986608751642052084e-08
-2.9175808435866201762e-08
-2.8316193834143632557e-08
-2.740982552040804876e-08
-2.6457769308763090521e-08
-2.546151733895385405e-08
-2.4423059130640467629e-08
-2.3343957877841603477e-08
-2.2226345208764541894e-08
-2.1071855371701531112e-08
-1.9882406832039123401e-08
-1.8660344380805327091e-08
-1.7407515429113118444e-08
-1.6126406876537657809e-08
-1.4819576676927681547e-08
-1.3489582784131926019e-08
-1.2138556826357671525e-08
-1.0769767300189414527e-08
-9.3863405936644994654e-09
-7.9919004747353028506e-09
-6.5892891143448650837e-09
-5.1822013347191386856e-09
-3.7725556012446759269e-09
-2.3580071228934684768e-09
-9.3010044110997114331e-10
-1.0876988199015613645e-09
-2.7470292707221233286e-09
-4.3911541069974191487e-09
-6.0315841210467624478e-09
-7.6691719641530653462e-09
-9.3017149538354715332e-09
-1.0925518267868028488e-08
-1.2536034432741871569e-08
-1.4129355463410320226e-08
-1.5702141809015301988e-08
-1.7250840755878016353e-08
-1.8772183807413966861e-08
-2.0263399846953689121e-08
-2.1721575649280566722e-08
-2.3144011151998711284e-08
-2.4528645781174418516e-08
-2.5872495257317495998e-08
-2.7173641115041391458e-08
-2.8429667509044520557e-08
-2.9638371756846026983e-08
-3.0797977501606510486e-08
-3.1906282060845114756e-08
-3.2961580131996015552e-08
-3.3961953249672660604e-08
-3.4905767165582801681e-08
-3.5791600794254918583e-08
-3.6617819887396763079e-08
-3.7383216522357542999e-08
-3.8086369613665738143e-08
-3.872600018439698033e-08
-3.9301326637541933451e-08
-3.9811354213270533364e-08
-4.025480393465841189e-08
-4.0631320530337688979e-08
-4.094040662039333256e-08
-4.1181280607816006523e-08
-4.1353587221237830818e-08
-4.1457113297838077415e-08
-4.1491716729069594294e-08
-4.1457113297838077415e-08
-4.1353729329784982838e-08
-4.1181138499268854503e-08
-4.094040662039333256e-08
-4.0631462638884840999e-08
-4.025473288038483588e-08
-3.9811069996176229324e-08
-3.9301326637541933451e-08
-3.872607123867055634e-08
-3.8086298559392162133e-08
-3.7383358630904695019e-08
-3.6617890941670339089e-08
-3.5791600794254918583e-08
-3.4905980328403529711e-08
-3.3961882195399084594e-08
-3.2961509077722439542e-08
-3.1906211006571538746e-08
-3.0798048555880086496e-08
-2.9638513865393179003e-08
-2.8429596454770944547e-08
-2.7173854277862119488e-08
-2.5872424203043919988e-08
-2.4528574726900842506e-08
-2.3144224314819439314e-08
-2.1721504595006990712e-08
-2.0263328792680113111e-08
-1.8771970644593238831e-08
-1.7250698647330864333e-08
-1.5702070754741725978e-08
-1.4129568626231048256e-08
-1.2535963378468295559e-08
-1.0925376159320876468e-08
-9.3018570623826235533e-09
-7.6691719641530653462e-09
-6.0313709582260344177e-09
-4.3912251612709951587e-09
-2.7468871621749713086e-09
-1.0879830369958654046e-09
-1.2469314469853998162e-09
-3.1341329531642259099e-09
-5.0053472477884497494e-09
-6.8738614800167852081e-09
-8.7405283011321444064e-09
-1.0601723943182150833e-08
-1.2452900932657939848e-08
-1.4289085470409190748e-08
-1.6105587974379886873e-08
-1.7898500459523347672e-08
-1.9663985995066468604e-08
-2.1398065541688993108e-08
-2.3097967982721456792e-08
-2.4760353767305787187e-08
-2.6381954398857487831e-08
-2.7959998760707094334e-08
-2.9492071007553022355e-08
-3.0975186859905079473e-08
-3.2406930472461681347e-08
-3.3784743891374091618e-08
-3.5106353379887877963e-08
-3.6369769418342912104e-08
-3.7572576161437609699e-08
-3.8712997252332570497e-08
-3.9788972117094090208e-08
-4.0798440181788464542e-08
-4.1740406686585629359e-08
-4.2612740003278304357e-08
-4.3414232209215697367e-08
-4.4143462218926288188e-08
-4.4799222109759284649e-08
-4.5380375013337470591e-08
-4.5885997224104357883e-08
-4.6315236090777034406e-08
-4.6667594233440468088e-08
-4.69421479465381708e-08
-4.7138541958702262491e-08
-4.7256420998564863112e-08
-4.7295785066125972662e-08
-4.7256420998564863112e-08
-4.7138328795881534461e-08
-4.694200583799101878e-08
-4.6667594233440468088e-08
-4.6315236090777034406e-08
-4.5886068278377933893e-08
-4.5380446067611046601e-08
-4.4799293164032860659e-08
-4.4143462218926288188e-08
-4.3414161154942121357e-08
-4.2612811057551880367e-08
-4.1740406686585629359e-08
-4.0798582290335616563e-08
-3.9788901062820514198e-08
-3.8712926198058994487e-08
-3.7572434052890457679e-08
-3.6369769418342912104e-08
-3.5106495488435029984e-08
-3.3784601782826939598e-08
-3.2406717309640953317e-08
-3.0975115805631503463e-08
-2.9491999953279446345e-08
-2.7959998760707094334e-08
-2.6381741236036759801e-08
-2.4760211658758635167e-08
-2.3097967982721456792e-08
-2.1398207650236145128e-08
-1.9663772832245740574e-08
-1.7898429405249771662e-08
-1.6105730082927038893e-08
-1.4289227578956342768e-08
-1.2452971986931515858e-08
-1.0601794997455726843e-08
-8.7404572468585683964e-09
-6.8737193714696331881e-09
-5.0054183020620257594e-09
-3.1342040074378019199e-09
-1.2471446098061278462e-09
-1.4080825394557905383e-09
-3.5188918445783201605e-09
-5.6140692095141275786e-09
-7.7085360317141748965e-09
-9.8023633654520381242e-09
-1.189036424875666853e-08
-1.3967209611109865364e-08
-1.6027001947804819793e-08
-1.8064980622511939146e-08
-2.0076313944628054742e-08
-2.205659654919145396e-08
-2.4002062559702608269e-08
-2.5908803991114837117e-08
-2.7773481292570068035e-08
-2.9592470696115924511e-08
-3.1362716867988638114e-08
-3.3081093420150864404e-08
-3.4744616073112410959e-08
-3.6350584764477389399e-08
-3.7896086269029183313e-08
-3.9378633687192632351e-08
-4.0795598010845424142e-08
-4.2144918666053854395e-08
-4.3423824536148458719e-08
-4.4630752427110564895e-08
-4.5763286493638588581e-08
-4.6819721433166705538e-08
-4.7798280888855515514e-08
-4.8697188503865618259e-08
-4.9515094246999069583e-08
-5.0250505978510773275e-08
-5.0902428938570665196e-08
-5.1469584150254377164e-08
-5.195126107082614908e-08
-5.2346322831908764783e-08
-5.2654058890766464174e-08
-5.2874469247399247251e-08
-5.3006843359071353916e-08
-5.3051110171509208158e-08
-5.3006843359071353916e-08
-5.2874540301672823261e-08
-5.2654200999313616194e-08
-5.2346180723361612763e-08
-5.195119001655257307e-08
-5.1469584150254377164e-08
-5.0902571047117817216e-08
-5.0250577032784349285e-08
-4.9515094246999069583e-08
-4.8697117449592042249e-08
-4.7797996671761211473e-08
-4.6819721433166705538e-08
-4.5763215439365012571e-08
-4.4630610318563412875e-08
-4.3423824536148458719e-08
-4.2144776557506702375e-08
-4.0795740119392576162e-08
-3.9378704741466208361e-08
-3.7896086269029183313e-08
-3.6350442655930237379e-08
-3.4744473964565258939e-08
-3.3081022365877288394e-08
-3.1362787922262214124e-08
-2.9592399641842348501e-08
-2.7773410238296492025e-08
-2.5909159262482717168e-08
-2.4002062559702608269e-08
-2.205666760346502997e-08
-2.0076100781807326712e-08
-1.8064909568238363136e-08
-1.6027215110625547823e-08
-1.3967280665383441374e-08
-1.189029319448309252e-08
-9.8021502026313100941e-09
-7.7085360317141748965e-09
-5.6139271009669755585e-09
-3.5188918445783201605e-09
-1.4080825394557905383e-09
-1.5720047485956456512e-09
-3.9008796193229500204e-09
-6.2163962866179645061e-09
-8.5345419620352913626e-09
-1.0853185017367650289e-08
-1.3166143730813928414e-08
-1.5466739000657980796e-08
-1.7748433833730814513e-08
-2.0005757050967076793e-08
-2.2233450636122142896e-08
-2.442668289859284414e-08
-2.6581261636238195933e-08
-2.8692994646917213686e-08
-3.0758187108403944876e-08
-3.2772362601463100873e-08
-3.4733034226519521326e-08
-3.6636009781432221644e-08
-3.8478233932437433396e-08
-4.0256722400044964161e-08
-4.1968206687670317478e-08
-4.3610128841464756988e-08
-4.5179433527664514259e-08
-4.6673420683873700909e-08
-4.809002973615861265e-08
-4.9426347459302633069e-08
-5.0680597496466361918e-08
-5.1850577165168942884e-08
-5.2934225891476671677e-08
-5.3929554155729420017e-08
-5.4835425089549971744e-08
-5.5649849173278198577e-08
-5.6371831647084036376e-08
-5.6999880371222388931e-08
-5.753321374868392013e-08
-5.7970623856817837805e-08
-5.8311684369982685894e-08
-5.8555684745442704298e-08
-5.8702482874650740996e-08
-5.8751226106323883869e-08
-5.8702269711830012966e-08
-5.8555826853989856318e-08
-5.8311826478529837914e-08
-5.7970694911091413815e-08
-5.753321374868392013e-08
-5.7000022479769540951e-08
-5.6371973755631188396e-08
-5.5649991281825350598e-08
-5.4835425089549971744e-08
-5.3929625210002996027e-08
-5.2934012728655943647e-08
-5.1850506110895366874e-08
-5.0680597496466361918e-08
-4.9426489567849785089e-08
-4.809002973615861265e-08
-4.6673420683873700909e-08
-4.5179433527664514259e-08
-4.3609986732917604968e-08
-4.1968206687670317478e-08
-4.0256722400044964161e-08
-3.8478376040984585416e-08
-3.6636080835705797654e-08
-3.4732963172245945316e-08
-3.2772504710010252893e-08
-3.0757973945583216846e-08
-2.8693136755464365706e-08
-2.6581332690511771943e-08
-2.442675395286642015e-08
-2.2233308527574990876e-08
-2.0005543888146348763e-08
-1.7748362779457238503e-08
-1.5466881109205132816e-08
-1.3166143730813928414e-08
-1.0853042908820498269e-08
-8.5343998534881393425e-09
-6.2163252323443884961e-09
-3.9010217278701020405e-09
-1.5722179114163736813e-09
-1.7400481056029093452e-09
-4.2797410060302354395e-09
-6.8114047735434724018e-09
-9.350600294055766426e-09
-1.1892069551322492771e-08
-1.4427854466703138314e-08
-1.6949996961557189934e-08
-1.9451178445706318598e-08
-2.1925643522990867496e-08
-2.4367636797251179814e-08
-2.6771616035148326773e-08
-2.9133246925994171761e-08
-3.1447768833459122106e-08
-3.3711060609675769228e-08
-3.5918858998229552526e-08
-3.8067540231168095488e-08
-4.0153125269171141554e-08
-4.2172203507107042242e-08
-4.4121293285570573062e-08
-4.5997055053703661542e-08
-4.7796504532016115263e-08
-4.9516302169649861753e-08
-5.1154032121303316671e-08
-5.2706283781844831537e-08
-5.4170925523067126051e-08
-5.554547044539503986e-08
-5.6827573757800564636e-08
-5.8015316994897148106e-08
-5.9106426419930357952e-08
-6.0098983567513641901e-08
-6.0991709460722631775e-08
-6.1782969851265079342e-08
-6.2471059436575160362e-08
-6.3055551891011418775e-08
-6.353495507482875837e-08
-6.3908842662385723088e-08
-6.4176219893852248788e-08
-6.433694466068118345e-08
-6.4390519582957495004e-08
-6.433694466068118345e-08
-6.4176290948125824798e-08
-6.3909055825206451118e-08
-6.353509718337591039e-08
-6.3055693999558570795e-08
-6.2471201545122312382e-08
-6.1782827742717927322e-08
-6.0991567352175479755e-08
-6.0098983567513641901e-08
-5.9106355365656781942e-08
-5.8015103832076420076e-08
-5.6827786920621292666e-08
-5.554568360821576789e-08
-5.4170996577340702061e-08
-5.2706283781844831537e-08
-5.1153961067029740661e-08
-4.9516373223923437763e-08
-4.7796433477742539253e-08
-4.5997055053703661542e-08
-4.4121435394117725082e-08
-4.2172345615654194262e-08
-4.0152983160623989534e-08
-3.8067469176894519478e-08
-3.5918930052503128536e-08
-3.3711060609675769228e-08
-3.1447697779185546096e-08
-2.9133246925994171761e-08
-2.6771616035148326773e-08
-2.4367636797251179814e-08
-2.1925643522990867496e-08
-1.9451036337159166578e-08
-1.6949996961557189934e-08
-1.4427925520976714324e-08
-1.1892069551322492771e-08
-9.350671348329342436e-09
-6.8116179363642004319e-09
-4.2797410060302354395e-09
-1.7398349427821813151e-09
-1.9128520989397657104e-09
-4.6545522991436882876e-09
-7.3984551818284671754e-09
-1.0155787322219111957e-08
-1.2917880098939349409e-08
-1.567421747949993005e-08
-1.8415420299788820557e-08
-2.1133956806806963868e-08
-2.3823005790291063022e-08
-2.6476598691260733176e-08
-2.9089051167829893529e-08
-3.1655105203753919341e-08
-3.4170213325523945969e-08
-3.6629330679716076702e-08
-3.9028336118462902959e-08
-4.136296638534986414e-08
-4.3628958223962399643e-08
-4.5822758920621708967e-08
-4.7940460490281111561e-08
-4.9978652327808958944e-08
-5.1933497502432146575e-08
-5.3802224897481210064e-08
-5.558128179927734891e-08
-5.7268110253971826751e-08
-5.8859512819253723137e-08
-6.0353073649821453728e-08
-6.1746163737552706152e-08
-6.303629618287232006e-08
-6.422183673748804722e-08
-6.5300298501824727282e-08
-6.6270118281863688026e-08
-6.7129874992133409251e-08
-6.7877650167247338686e-08
-6.8512591155922564212e-08
-6.9033774252602597699e-08
-6.9439778371815918945e-08
-6.9730390350741799921e-08
-6.9904757538097328506e-08
-6.9962879933882504702e-08
-6.9904757538097328506e-08
-6.9730248242194647901e-08
-6.9439707317542342935e-08
-6.9033632144055445679e-08
-6.8512662210196140222e-08
-6.7877650167247338686e-08
-6.7129803937859833241e-08
-6.6270189336137264036e-08
-6.5300227447551151272e-08
-6.422176568321447121e-08
-6.303622512859874405e-08
-6.1746021629005554132e-08
-6.0353002595547877718e-08
-5.8859370710706571117e-08
-5.7268039199698250741e-08
-5.558149496209807694e-08
-5.3802224897481210064e-08
-5.1933639610979298595e-08
-4.9978581273535382934e-08
-4.7940531544554687571e-08
-4.5822829974895284977e-08
-4.3628674006868095603e-08
-4.136289533107628813e-08
-3.9028336118462902959e-08
-3.6629259625442500692e-08
-3.4169858054156065919e-08
-3.1655318366574647371e-08
-2.9089122222103469539e-08
-2.6476456582713581156e-08
-2.3823218953111791052e-08
-2.1134027861080539878e-08
-1.8415349245515244547e-08
-1.567435958804708207e-08
-1.2918022207486501429e-08
-1.0155787322219111957e-08
-7.3983841275548911653e-09
-4.6542680820493842475e-09
-1.9129942074869177304e-09
-2.0928325739077990875e-09
-5.0239634674653643742e-09
-7.9759843174542766064e-09
-1.0949605666610295884e-08
-1.3930048226029612124e-08
-1.6904166955100663472e-08
-1.9861943201249232516e-08
-2.2794992560193350073e-08
-2.5696138550301839132e-08
-2.8558559961311402731e-08
-3.1376643505609536078e-08
-3.4144704841310158372e-08
-3.6857343843621492852e-08
-3.9510013039034674875e-08
-4.2097525465578655712e-08
-4.4615546812565298751e-08
-4.705967171503289137e-08
-4.9425992187934753019e-08
-5.1710102866309171077e-08
-5.3908379982203769032e-08
-5.6016986604845442344e-08
-5.8032441074828966521e-08
-5.9951332787022693083e-08
-6.1770535353389277589e-08
-6.3486922385891375598e-08
-6.5097935930680250749e-08
-6.6600307491171406582e-08
-6.7991976493431138806e-08
-6.9270669200705015101e-08
-7.0433898713417875115e-08
-7.1480030783277470618e-08
-7.2407217999170825351e-08
-7.3213826112805691082e-08
-7.3898647201531275641e-08
-7.4460615451243938878e-08
-7.4898736102113616653e-08
-7.5212227557130972855e-08
-7.5400237165013095364e-08
-7.54629070343071362e-08
-7.5400166110739519354e-08
-7.5212156502857396845e-08
-7.4898736102113616653e-08
-7.4460544396970362868e-08
-7.3898789310078427661e-08
-7.3213826112805691082e-08
-7.2407217999170825351e-08
-7.1479959729003894608e-08
-7.0433898713417875115e-08
-6.9270669200705015101e-08
-6.7992047547704714816e-08
-6.6600307491171406582e-08
-6.5097935930680250749e-08
-6.3486993440164951608e-08
-6.1770677461936429609e-08
-5.9951332787022693083e-08
-5.8032227912008238491e-08
-5.6016915550571866333e-08
-5.3908379982203769032e-08
-5.1710102866309171077e-08
-4.9425992187934753019e-08
-4.705981382358004339e-08
-4.4615617866838874761e-08
-4.2097525465578655712e-08
-3.9509941984761098865e-08
-3.6857414897895068862e-08
-3.4144704841310158372e-08
-3.1376714559883112088e-08
-2.8558631015584978741e-08
-2.5696138550301839132e-08
-2.2795134668740502093e-08
-1.9861943201249232516e-08
-1.6904238009374239482e-08
-1.3930261388850340154e-08
-1.0949605666610295884e-08
-7.9757711546335485764e-09
-5.0238213589182123542e-09
-2.0927615196342230774e-09
-2.282263267261441797e-09
-5.3867665883444715291e-09
-8.5433526919587166049e-09
-1.1731060567399254069e-08
-1.4927437064216064755e-08
-1.8116992350769578479e-08
-2.1288215634740481619e-08
-2.4433077783214685041e-08
-2.7543194391910219565e-08
-3.0611673196290212218e-08
-3.3632545637374278158e-08
-3.6599203667719848454e-08
-3.9507170868091634475e-08
-4.2350123408141371328e-08
-4.5123584868633770384e-08
-4.782236828759778291e-08
-5.0442139354345272295e-08
-5.2978208486820221879e-08
-5.5426454537155223079e-08
-5.7782330031841411255e-08
-6.0042495420020713937e-08
-6.2202687445278570522e-08
-6.42592823396626045e-08
-6.620929582368262345e-08
-6.8048748858018370811e-08
-6.9775509814462566283e-08
-7.1385883870789257344e-08
-7.2877313073149707634e-08
-7.4247807901883788873e-08
-7.5494526186048460659e-08
-7.6615833677351474762e-08
-7.7609527693311974872e-08
-7.8474187148458440788e-08
-7.920817779449862428e-08
-7.9810575925876037218e-08
-8.02799604571191594e-08
-8.0615905062586534768e-08
-8.0817486036721675191e-08
-8.0884774433798156679e-08
-8.0817628145268827211e-08
-8.0615834008312958758e-08
-8.028003151139273541e-08
-7.9810362763055309188e-08
-7.920817779449862428e-08
-7.8474116094184864778e-08
-7.7609598747585550882e-08
-7.6615833677351474762e-08
-7.5494668294595612679e-08
-7.4247807901883788873e-08
-7.2877597290244011674e-08
-7.1385741762242105324e-08
-6.9775367705915414263e-08
-6.8048962020839098841e-08
-6.620908266086189542e-08
-6.42592823396626045e-08
-6.2202545336731418502e-08
-6.0042424365747137927e-08
-5.7782472140388563275e-08
-5.5426383482881647069e-08
-5.2978208486820221879e-08
-5.0442139354345272295e-08
-4.782251039614493493e-08
-4.5123442760086618364e-08
-4.2350265516688523348e-08
-3.9507099813818058465e-08
-3.6599416830540576484e-08
-3.3632474583100702148e-08
-3.0611460033469484188e-08
-2.7543265446183795575e-08
-2.4433006728941109031e-08
-2.1288357743287633639e-08
-1.8116779187948850449e-08
-1.4927508118489640765e-08
-1.1731202675946406089e-08
-8.5433526919587166049e-09
-5.3867665883444715291e-09
-2.282192212987865787e-09
-2.4838442413965822197e-09
-5.7409721421208814718e-09
-9.1005603053417871706e-09
-1.250050729595386656e-08
-1.5909975559225131292e-08
-1.9311698906676610932e-08
-2.2693598111800383776e-08
-2.6046649281852296554e-08
-2.9362468012550380081e-08
-3.2633735713716305327e-08
-3.5853986446454655379e-08
-3.9016754271870013326e-08
-4.2116141685255570337e-08
-4.514689067036670167e-08
-4.8103316885317326523e-08
-5.0979949151042092126e-08
-5.3772595265400013886e-08
-5.6475997212146467064e-08
-5.9085465409225434996e-08
-6.1596878708769509103e-08
-6.4005831745816976763e-08
-6.6308487589594733436e-08
-6.8500867200782522559e-08
-7.0579275757154391613e-08
-7.2540373707852268126e-08
-7.4380750447744503617e-08
-7.6097208534520177636e-08
-7.7687261068604129832e-08
-7.9147923770506167784e-08
-8.0477136066292587202e-08
-8.1672197893567499705e-08
-8.2731475004038657062e-08
-8.3653262095140235033e-08
-8.4435711755759257358e-08
-8.5077473954697779845e-08
-8.5577980257767194416e-08
-8.59360227423167089e-08
-8.6151032974157715216e-08
-8.6222797790469485335e-08
-8.6151032974157715216e-08
-8.59360227423167089e-08
-8.5577909203493618406e-08
-8.5077473954697779845e-08
-8.4435640701485681348e-08
-8.3653119986593083013e-08
-8.2731332895491505042e-08
-8.1672126839293923695e-08
-8.0476922903471859172e-08
-7.9147994824779743794e-08
-7.7687261068604129832e-08
-7.6097350643067329656e-08
-7.4380750447744503617e-08
-7.2540231599305116106e-08
-7.0579346811427967623e-08
-6.8500796146508946549e-08
-6.6308629698141885456e-08
-6.4005902800090552773e-08
-6.1597020817316661123e-08
-5.9085465409225434996e-08
-5.6475926157872891054e-08
-5.3772595265400013886e-08
-5.0980020205315668136e-08
-4.8103174776770174503e-08
-4.514696172464027768e-08
-4.2116354848076298367e-08
-3.9016754271870013326e-08
-3.5853986446454655379e-08
-3.2633877822263457347e-08
-2.9362539066823956091e-08
-2.6046649281852296554e-08
-2.2693740220347535796e-08
-1.9311627852403034922e-08
-1.5909833450677979272e-08
-1.250050729595386656e-08
-9.1007024138889391907e-09
-5.7407589793001534417e-09
-2.4837731871230062097e-09
-2.7007729386241408065e-09
-6.0852300975966500118e-09
-9.6493124601693125442e-09
-1.3259011666377773508e-08
-1.6878090036698267795e-08
-2.048821556854818482e-08
-2.4076882709778146818e-08
-2.7634285970634664409e-08
-3.1152325163930072449e-08
-3.4622900102476705797e-08
-3.8039047467464115471e-08
-4.1394230265723308548e-08
-4.4682337829726748168e-08
-4.7897259491946897469e-08
-5.103331091049767565e-08
-5.4085091960587305948e-08
-5.7047344625971163623e-08
-5.9914952998951775953e-08
-6.2683511714567430317e-08
-6.5347620648026349954e-08
-6.7903016542913974263e-08
-7.0345720359910046682e-08
-7.267146884260000661e-08
-7.4876282951663597487e-08
-7.6956467864874866791e-08
-7.8908897194196470082e-08
-8.0729876117402454838e-08
-8.2416704572096932679e-08
-8.3966114061695407145e-08
-8.5375972957990597934e-08
-8.6644007524228072725e-08
-8.7767517698011943139e-08
-8.8745224502417840995e-08
-8.9575564743427094072e-08
-9.025654890137957409e-08
-9.0787324324992368929e-08
-9.1167180471529718488e-08
-9.1395406798255862668e-08
-9.1471576979529345408e-08
-9.1395406798255862668e-08
-9.1167180471529718488e-08
-9.0787324324992368929e-08
-9.025654890137957409e-08
-8.9575564743427094072e-08
-8.8745508719512145035e-08
-8.7767517698011943139e-08
-8.6644007524228072725e-08
-8.5375972957990597934e-08
-8.3966114061695407145e-08
-8.2416704572096932679e-08
-8.0729876117402454838e-08
-7.8908897194196470082e-08
-7.6956467864874866791e-08
-7.4876282951663597487e-08
-7.267146884260000661e-08
-7.0345720359910046682e-08
-6.7903016542913974263e-08
-6.5347478539479197934e-08
-6.2683369606020278297e-08
-5.9915095107498927973e-08
-5.7047486734518315643e-08
-5.4085091960587305948e-08
-5.103331091049767565e-08
-4.7897117383399745449e-08
-4.4682195721179596148e-08
-4.1394088157176156528e-08
-3.8039047467464115471e-08
-3.4623042211023857817e-08
-3.1152183055382920429e-08
-2.7634712296276120469e-08
-2.4076882709778146818e-08
-2.0488073460001032799e-08
-1.6877947928151115775e-08
-1.3259011666377773508e-08
-9.6493124601693125442e-09
-6.0853722061438020319e-09
-2.7004887215298367664e-09
