# Supplementary material for: Discrete mechanical growth model for plant tissue
Source: PLoS One. 2019 Aug 12;14(8):e0221059. doi: 10.1371/journal.pone.0221059 (PMC6690522; doi:10.1371/journal.pone.0221059)
Supplement: S1 File — The model was implemented using the C++ programming language. The software uses the Intel threading building blocks (TBB) runtime library as a parallelization environment (available in open source from http://www.intel.com/software/products/tbb/), and for visualization the CASH library from Rob J. de Boer and Alex D. Staritsky (available in open source from http://theory.bio.uu.nl/rdb/software.html). (ZIP) [file pone.0221059.s001.zip › CODE/illustration1-root-bending/output/savedstate/statex]

-0.33834184489889423952
0.66611023110780864798
1.6705622931372094975
2.6750143414536649011
3.6794663761656338785
4.6839183973622580126
5.6883704051467418594
6.6928223996443998445
7.6972743810042212331
8.701726349398802185
9.7061783050238332748
10.710630248097507078
11.715082178859930195
12.719534097572571696
13.723986004517632509
14.728437899997473437
15.732889784334014749
16.737341657868103795
17.74179352095890394
18.74624537398322488
19.750697217334849398
20.755149051423867235
21.75960087667588283
22.764052693531365179
23.768504502444908866
24.772956303884321017
25.777408098329988917
26.781859886273963411
27.786311668219230597
28.790763444678731275
29.795215216174611328
30.79966698323725538
31.804118746404530071
32.808570506220746665
33.813022263235815501
34.817474018004361369
35.821925771084707435
36.826377523038026141
37.83082927442736576
38.835281025816655642
39.839732777769988559
40.844184530850327519
41.848636285618866282
42.853088042633935117
43.85753980245017658
44.861991565617437061
45.866443332680105982
46.870895104175950507
47.875346880635440527
48.87979866258068995
49.884250450524646681
50.888702244970311028
51.893154046409769364
52.897605855323320156
53.902057672178791847
54.906509497430789679
55.910961331519835937
56.915413174871446245
57.919865027895767184
58.924316890986560225
59.928768764520640389
60.93322064885718703
61.937672544337026181
62.942124451282111863
63.946576369994758693
64.95102830075720135
65.955480243830805875
66.959932199455835189
67.9643841678504117
68.968836149210147823
69.973288143707776499
70.977740151492284326
71.982192172688954201
72.986644207400900086
73.991096255717309305
74.995548317746752787
76.000000393753424532
-0.33834179988677276496
0.66611027643500186901
1.670562338855076101
2.675014387380903802
3.6794664221097859169
4.6839184431559468536
5.6883704506473886653
6.692822444728513176
7.6972744255622940202
8.7017263933315778246
9.7061783482397281375
10.710630290510909646
11.715082220390051759
12.719534138142606139
13.723986044054255373
14.728437938430477772
15.732889821596076629
16.737341693894624228
17.741793555687973338
18.746245407355488055
19.750697249293583724
20.755149081914922249
21.759600905647815239
22.764052720935371354
23.768504528234888795
24.7729563280170062
25.777408120764924604
26.781859906973572549
27.786311687148870675
28.790763461806744061
29.795215231472319317
30.799666996679118114
31.804118757968080189
32.808570515886685826
33.813022270988000173
34.81747402382986678
35.821925774973770729
36.826377524984174272
37.830829274427344444
38.835281023870528827
39.839732773880903949
40.844184525024850529
41.848636277866688715
42.853088032968031484
43.857539790886612252
44.861991552175574327
45.866443317382383782
46.87089508704794838
47.875346861705807555
48.879798641881080812
49.884250428089728757
50.888702220837643608
51.893154020619775224
52.897605827919313981
53.902057643206845228
54.906509466939731112
55.910961299561058979
56.915413141499165306
57.919864993166683576
58.924316854960011369
59.928768727258564297
60.933220610424172037
61.937672504800417528
62.942124410712047222
63.946576328464580286
64.951028258343768584
65.955480200614928776
66.95993215552303468
67.964384123292333584
68.968836104126097553
69.973288098207206076
70.977740105698671869
71.982192126744791949
72.986644161473719805
73.991096209999540179
74.995548272419640057
76.000000348741394873
-0.33834175656473680638
0.66611031979429358163
1.670562382218824693
2.6750144306998584476
3.6794664653054516279
4.6839184861371689905
5.688370493319638399
6.6928224869983408141
7.6972744673392075043
8.7017264345287479443
9.7061783887740951116
10.710630330303022362
11.715082259363844841
12.719534176225179678
13.723986081175674201
14.72843797452362935
15.732889856596521838
16.737341727740581376
17.741793588320167174
18.74624543871724569
19.750697279330726275
20.755149110575853655
21.759600932883433444
22.764052746699260155
23.768504552483218362
24.772956350708629003
25.777408141861418045
26.781859926439281594
27.786311704950886536
28.790763477915056967
29.795215245859814956
30.799667009321566979
31.804118768844183762
32.808570524978151184
33.813022278279575517
34.817474029309281036
35.821925778631857895
36.826377526814731311
37.83082927442735155
38.835281022039950471
39.839732770222845204
40.844184519545414958
41.848636270575099161
42.853088023876480861
43.857539780010455388
44.861991539533100593
45.866443302994824194
46.870895070939589289
47.875346843903749061
48.879798622415357556
49.884250406993238869
50.888702198146035016
51.893153996371474079
52.897605802155418075
53.902057615971258997
54.906509438278824575
55.910961269523937744
56.915413110137414776
57.91986496053448974
58.924316821114082643
59.928768692258152839
60.933220574331038222
61.937672467679000476
62.942124372629479012
63.946576289490785427
64.951028218551613236
65.955480160080540486
66.959932114325894759
67.964384081515419211
68.968836061856293895
69.973288055534965224
70.977740062717472824
71.982192083549151107
72.986644118154728744
73.991096166635770714
74.995548229060304379
76.000000305419291635
-0.33834171561114118054
0.66611036072538132302
1.6705624230656002105
2.6750144714131871559
3.6794665058268720692
4.6839185264002249909
5.6883705332530363208
6.6928225265284133627
7.6972745063916745423
8.7017264730298133912
9.7061784266512081132
10.710630367485302727
11.715082295782336175
12.719534211813011026
13.723986115868138214
14.728438008258212477
15.732889889313007359
16.737341759380985451
17.741793618828804568
18.746245468040751092
19.750697307418096926
20.755149137378420932
21.759600958354969436
22.764052770795974112
23.768504575163799331
24.772956371934292008
25.777408161595968039
26.7818599446491028
27.786311721605006397
28.790763492985217198
29.795215259320428913
30.799667021149847557
31.804118779020136287
32.808570533484520126
33.813022285101986597
34.81747403443618083
35.82192578205457778
36.826377528527537208
37.830829274427316022
38.835281020327094836
39.839732766800089792
40.844184514418472531
41.848636263752680975
42.853088015370111918
43.857539769834509968
44.861991527704809357
45.866443289534217342
46.870895055869425505
47.875346827249622095
48.879798604205525692
49.884250387258667558
50.888702176920347142
51.893153973690864689
52.897605778058718329
53.9020575904997159
54.906509411476257299
55.910961241436552882
56.915413080813884505
57.919864930025831029
58.924316789473678568
59.928768659541631791
60.93322054059642312
61.937672432986524029
62.942124337041647664
63.946576253072294094
64.951028181369366621
65.955480122203397286
66.959932075824838194
67.964384042463009905
68.968836022326215129
69.973288015601568191
70.977740022454398172
71.982192043027723116
72.986644077441397371
73.991096125789042048
74.995548188129149025
76.000000264465725763
-0.33834167729584252449
0.66611039900235535782
1.6705624612371101634
2.6750145094256105871
3.6794665436251694501
4.6839185639259772742
5.6883705704450751028
6.6928225633237659054
7.6972745427264088747
8.7017265088397799389
9.7061784618725894802
10.710630402055071997
11.715082329638567771
12.719534244895154274
13.723986148117202077
14.728438039616916555
15.732889919725852934
16.737341788794392272
17.74179364719116947
18.746245495302481743
19.750697333531721966
20.755149162298618393
21.759600982038648453
22.764052793202253611
23.768504596254128813
24.772956391672483534
25.777408179948157141
26.781859961583890595
27.786311737093498664
28.790763507000935562
29.795215271839531113
30.799667032151027968
31.804118788484643687
32.808570541396321119
33.81302229144759508
34.817474039204832081
35.821925785238178719
36.82637753012070192
37.830829274427287601
38.835281018733908809
39.839732763616460431
40.84418450964982128
41.848636257407072492
42.853088007458339348
43.857539760370002568
44.861991516703611182
45.866443277015122248
46.870895041853721352
47.875346811761140486
48.879798587270727239
49.884250368906450035
50.888702157182137853
51.893153952600464152
52.89760575565238554
53.902057566815990697
54.906509386556017205
55.910961215322927842
56.915413053552157407
57.919864901663466128
58.924316760060250431
59.928768629128796874
60.933220509237692397
61.93767240073743352
62.942124303959523957
63.946576219216126447
64.951028146799558272
65.955480086982063881
66.95993204001479171
67.964384006128184978
68.968835985530873245
69.973287978409530297
70.977739984928632566
71.982192005229478582
72.986644039429037889
73.99109608761746415
74.995548149852240272
76.000000226150376648
-0.33834164176343201058
0.66611043449239082381
1.6705624966199497106
2.6750145446468516219
3.6794665786317288791
4.6839185986636948655
5.6883706048585285231
6.6928225973565727003
7.6972745763216412485
8.7017265419403404536
9.7061784944215521165
10.710630433996023214
11.715082360915873849
12.7195342754541727
13.723986177904480499
14.728438068580356202
15.732889947814813425
16.737341815959837277
17.741793673385775065
18.746245520480684377
19.750697357649826813
20.755149185314852645
21.759601003913218165
22.764052813897411198
23.768504615734251217
24.77295640990403669
25.777408196899855852
26.781859977226680769
27.786311751400589287
28.790763519947855542
29.795215283404132833
30.799667042313540577
31.804118797227754811
32.808570548705091596
33.813022297309586861
34.817474043610118883
35.821925788179221684
36.826377531592498826
37.830829274427301812
38.835281017262111902
39.839732760675374834
40.844184505244513161
41.848636251545002551
42.853088000149497816
43.857539751626880786
44.861991506541087915
45.86644326545054895
46.870895028906815583
47.875346797454078285
48.879798571627986803
49.884250351954790403
50.888702138950606013
51.893153933120380827
52.897605734957188872
53.902057544941406775
54.906509363539747426
55.910961191204798126
56.915413028373905036
57.919864875468810794
58.924316732894759241
59.92876860103979908
60.93322048027427229
61.937672370950146217
62.942124273400445134
63.946576187938710234
64.951028114858573304
65.955480054433039072
66.959932006914200997
67.964383972532985467
68.968835951497965198
69.973287943996041349
70.977739950190908758
71.982191970222871191
72.986644004207732905
73.991096052234638591
74.995548114362151182
76.000000190617939211
-0.33834160910833604996
0.66611046710521970571
1.670562529130542373
2.675014577002670535
3.6794666107823599255
4.6839186305587370285
5.6883706364471349204
6.6928226285875167534
7.6972746071435000914
8.7017265723017125367
9.7061785242712854682
10.710630463283411729
11.715082389590843803
12.719534303467495917
13.723986205207904021
14.7284380951267444
15.732889973558309649
16.737341840855933128
17.741793697391429419
18.746245543554437063
19.75069737975182349
20.755149206406962037
21.759601023959074695
22.764052832862503806
23.768504633585934016
24.772956426611667524
25.777408212434718138
26.781859991562136258
27.786311764512074518
28.790763531812913811
29.795215294002495909
30.799667051627054093
31.804118805240509715
32.808570555403420599
33.813022302682014697
34.817474047647472446
35.821925790874615814
36.826377532941314996
37.830829274427308917
38.835281015913317049
39.839732757979980704
40.844184501207138283
41.84863624617256761
42.853087993451175919
43.857539743614111671
44.861991497227592163
45.866443254852171663
46.870895017041725339
47.875346784342546869
48.87979855729247447
49.8842503364198393
50.88870212224291123
51.893153915268641185
52.897605715992092712
53.90205752489551827
54.906509342447641586
55.91096116910277658
56.915413005300145244
57.919864851463152888
58.924316707998649179
59.928768575296260224
60.933220453727813037
61.937672343646667628
62.942124245387091719
63.946576159263734951
64.951028085571138604
65.95548002458325243
66.959931976552823585
67.964383941711091097
68.968835920267025585
69.973287912407428735
70.977739918295839061
71.982191938072190851
72.986643971851890456
73.99109601972398309
74.995548081749262792
76.000000157962830372
-0.33834157940012177246
0.66611049677315725681
1.6705625587038612778
2.6750146064322128936
3.6794666400211797352
4.683918659560382558
5.6883706651651735342
6.6928226569754389885
7.6972746351548240185
8.7017265998901329738
9.7061785513908098721
10.710630489888506744
11.71508241563656938
12.719534328909666954
13.723986230003179188
14.728438119232780679
15.732889996933851151
16.737341863460898139
17.741793719187036515
18.74624556450326196
19.750697399817891409
20.755149225555800996
21.759601042157832751
22.764052850079920631
23.768504649792458139
24.772956441779498959
25.777408226537851021
26.781860004576426348
27.78631177641520722
28.790763542584507206
29.795215303624125625
30.799667060082288828
31.804118812514875714
32.808570561484472705
33.813022307559407409
34.817474051312778727
35.821925793321646836
36.826377534165857242
37.830829274427294706
38.835281014688732171
39.839732755532942576
40.844184497541832002
41.848636241295224636
42.853087987370130918
43.857539736339717251
44.861991488772304137
45.866443245230449577
46.870895006270053784
47.875346772439385745
48.879798544278173722
49.884250322316702864
50.888702107075033609
51.893153899062070877
52.897605698774626148
53.902057506696735345
54.906509323298735126
55.910961149036694451
56.915412984351306136
57.91986482966751737
58.924316685393662851
59.928768551920697405
60.933220429621762548
61.937672318851362263
62.942124219944865615
63.94657613321801648
64.951028058966087997
65.955479997463783093
66.959931948964481307
67.964383913699720097
68.968835891879095357
69.973287883689337718
70.977739889294099385
71.982191908833314642
72.986643942422318787
73.991095990150654416
74.995548052081346668
76.000000128254569631
-0.33834155269366916752
0.66611052344232557498
1.6705625852872341142
2.6750146328848667387
3.679466666300217792
4.683918685623614131
5.6883706909706228672
6.6928226824812586671
7.6972746603193176185
8.7017266246718527611
9.7061785757486784831
10.710630513781874029
11.715082439025396255
12.719534351754557377
13.723986252265536478
14.728438140874857254
15.732890017918865766
16.737341883753135363
17.741793738751887588
18.74624558330732782
19.750697417829037761
20.755149242743250682
21.759601058492151537
22.764052865533180636
23.768504664338234278
24.772956455392883157
25.777408239195583661
26.781860016256807455
27.786311787098259884
28.790763552252002455
29.795215312259514917
30.799667067670792875
31.804118819043548427
32.808570566942144353
33.813022311936755671
34.817474054602357114
35.821925795517806534
36.826377535264882113
37.83082927442727339
38.835281013589657562
39.839732753336747351
40.844184494252225193
41.848636236917798215
42.853087981912395321
43.857539729810987694
44.861991481183757458
45.866443236595060284
46.870894996602544325
47.875346761756283342
48.879798532597739325
49.884250309658959566
50.888702093461645859
51.893153884516330265
52.897605683321380354
53.902057490362409453
54.906509306111310309
55.91096113102552323
56.915412965547197643
57.919864810102666297
58.924316665101450496
59.92876853093574141
60.933220407979725053
61.937672296589049381
62.942124197100049798
63.946576109829194934
64.951028035072710054
65.955479973105909153
66.959931924182768626
67.964383888535266465
68.968835866373296994
69.973287857883931906
70.9777398632309513
71.982191882554303675
72.986643915969679597
73.991095963567332205
74.995548025412247739
76.000000101548224052
-0.33834152903389241862
0.66611054706839578632
1.6705626088369460724
2.6750146563180337012
3.6794666895783962879
4.6839187087091174178
5.6883707138260843905
6.6928227050695268119
7.697274682603466367
8.7017266466152314308
9.7061785973149863338
10.710630534935285496
11.715082459730600917
12.719534371976861209
13.723986271970936457
14.72843816003013373
15.732890036491637531
16.737341901711950243
17.741793756066250864
18.746245599947819471
19.75069743376735687
20.755149257952243858
21.759601072945915945
22.764052879207060442
23.768504677208920128
24.772956467438394412
25.777408250395343003
26.781860026591743917
27.786311796550705822
28.790763560805803678
29.795215319900062667
30.799667074385066456
31.804118824820061917
32.80857057177106384
33.813022315809831753
34.817474057512967534
35.821925797460991703
36.826377536237295374
37.830829274427287601
38.835281012617251406
39.839732751393583499
40.844184491341600562
41.848636233044729238
42.853087977083497151
43.85753972403448131
44.861991474469448349
45.866443228954466349
46.870894988048725338
47.875346752303833853
48.879798522262802862
49.884250298459186013
50.888702081416084866
51.893153871645594677
52.897605669647475679
53.902057475908620177
54.906509290902299369
55.910961115087182804
56.915412948906741519
57.919864792788352759
58.924316647142681802
59.92876851236295721
60.933220388824452129
61.937672276883624534
62.942124176877754849
63.946576089123972508
64.951028013919255955
65.95547995153957288
66.95993190223929048
67.964383866251040445
68.968835843784972894
69.973287835028443737
70.977739840145417816
71.982191859276142054
72.986643892536491762
73.99109594001758694
74.995548001786147552
76.000000077888373085
-0.33834150845815491593
0.66611056761441012064
1.6705626293163813312
2.675014676695738558
3.6794667098206530476
4.6839187287829515682
5.6883707336988829084
6.6928227247089155938
7.6972747019773022359
8.7017266656916554268
9.7061786160624876629
10.710630553322774361
11.715082477727472465
12.719534389553048825
13.723986289096993474
14.728438176677292049
15.732890052631876898
16.737341917318019568
17.741793771111758815
18.746245614407310853
19.75069744761629309
20.755149271167148584
21.759601085504328921
22.764052891087647623
23.768504688391455915
24.772956477903846917
25.77740826012589892
26.781860035570794309
27.78631180476297402
28.790763568237284886
29.79521532653807725
30.799667080218295467
31.804118829838607496
32.808570575966342631
33.813022319174642405
34.817474060041604389
35.821925799149141767
36.826377537082102265
37.830829274427280495
38.835281011772480042
39.839732749705426329
40.844184488812942391
41.848636229679890164
42.853087972888225465
43.857539719015946389
44.861991468636233549
45.866443222316441108
46.870894980617258341
47.875346744091615392
48.879798513283795103
49.884250288728651412
50.888702070950664336
51.893153860463080207
52.897605657766860077
53.902057463350196542
54.906509277687391091
55.910961101238257243
56.915412934447260795
57.919864777742823492
58.924316631536584055
59.928768496222730278
60.933220372177281376
61.937672259757547977
62.942124159301492625
63.946576071127047669
64.951027995531703141
65.955479932791988062
66.959931883162838062
67.964383846877211681
68.968835824145614311
69.973287815155671865
70.977739820071590771
71.982191839033887959
72.9866438721587798
73.991095919538182102
74.995547981240164859
76.000000057312703916
-0.33834149099753824119
0.66611058504954034909
1.6705626466949243802
2.6750146939877597063
3.6794667269973717616
4.6839187458162552247
5.6883707505610088262
6.6928227413723329065
7.6972747184147154442
8.7017266818760425906
9.7061786319671288226
10.710630568921315486
11.715082492993984076
12.719534404462077504
13.723986303623632921
14.728438190797172425
15.732890066321287392
16.737341930553931491
17.741793783871873558
18.746245626670084761
19.750697459361017394
20.755149282373903219
21.759601096154142397
22.764052901162450837
23.768504697874160314
24.772956486778351604
25.777408268377119072
26.781860043184682496
27.786311811726584153
28.790763574538772218
29.795215332166741007
30.799667085164546876
31.804118834093991097
32.808570579523603783
33.813022322027769917
34.817474062185723938
35.821925800580586952
36.826377537798428818
37.830829274427266284
38.835281011056146383
39.839732748273981144
40.844184486668851264
41.848636226826791074
42.853087969330964313
43.857539714760576999
44.861991463690017667
45.866443216687798667
46.870894974315760351
47.875346737127955521
48.879798505669867836
49.884250280477445472
50.888702062076198729
51.893153850980404229
52.897605647692124364
53.902057452700411488
54.906509266480640008
55.910961089493518728
56.915412922184444255
57.919864764982655458
58.924316618300608184
59.928768482533271822
60.933220358057390342
61.937672245230942281
62.94212414439248704
63.946576055860575138
64.951027979933257939
65.955479916887483682
66.959931866978550374
67.964383830439842882
68.968835807482221867
69.973287798293554829
70.977739803038261357
71.98219182185715681
72.986643854866755987
73.991095902159599973
74.995547963805023528
76.000000039852096734
-0.33834147667763597722
0.66611059934837868468
1.6705626609473029909
2.6750147081690909268
3.6794667410839529964
4.6839187597849356592
5.6883707643889600547
6.6928227550369498999
7.6972747318936081129
8.7017266951470286784
9.7061786450083076261
10.710630581711091835
11.715082505511116295
12.719534416685732481
13.723986315533378999
14.728438202373112631
15.732890077544007923
16.737341941404604739
17.74179379433225634
18.746245636722527195
19.750697468988558825
20.755149291560304192
21.759601104883866896
22.764052909420712467
23.768504705646961384
24.772956494052507992
25.777408275140302862
26.781860049425432635
27.786311817434292237
28.790763579703746444
29.795215336780181303
30.799667089218605298
31.804118837581793144
32.808570582439209318
33.813022324366201588
34.817474063943016915
35.821925801753778273
36.82637753838553607
37.830829274427259179
38.835281010468989393
39.839732747100725874
40.844184484911480126
41.848636224488274138
42.853087966415301935
43.85753971127270745
44.861991459635888191
45.86644321207434416
46.870894969150782572
47.875346731420236779
48.879798499429099934
49.884250273714215496
50.888702054802003261
51.893153843207571185
52.897605639433812996
53.902057443970676331
54.906509257294217718
55.910961079865948875
56.915412912131976952
57.919864754522293993
58.924316607449938488
59.928768471310512211
60.933220346481434149
61.937672233321144688
62.942124132168800088
63.946576043343405615
64.951027967143417641
65.955479903846196521
66.959931853707416849
67.964383816960875606
68.968835793817532931
69.973287784465512118
70.977739789069516974
71.982191807770561809
72.986643840685388795
73.991095887907135875
74.995547949506061514
76.000000025532131076
-0.33834146551900079469
0.66611061049051434324
1.6705626720532156249
2.6750147192195936618
3.6794667520605193189
4.6839187706694822566
5.6883707751636691796
6.6928227656841894344
7.6972747423959040347
8.7017267054871005882
9.706178655169086511
10.710630591675764478
11.715082515263143037
12.719534426208880973
13.723986324811782822
14.728438211391273072
15.732890086286824172
16.737341949857391654
17.741793802480831488
18.746245644553198417
19.750697476488127791
20.755149298716116135
21.759601111683846142
22.764052915853365988
23.768504711701400112
24.772956499718493006
25.777408280408238284
26.781860054286379835
27.786311821880026685
28.790763583726697306
29.795215340373530921
30.799667092376267874
31.80411884029838987
32.808570584710139428
33.813022326187621047
34.817474065311799336
35.82192580266758597
36.826377538842827164
37.830829274427280495
38.83528101001171251
39.839732746186918178
40.844184483542697706
41.848636222666897311
42.853087964144350508
43.857539708556096514
44.861991456478186535
45.866443208480937699
46.870894965127753551
47.875346726974456146
48.879798494568099443
49.884250268446223231
50.888702049135972061
51.893153837153093377
52.897605633001127501
53.902057437170647347
54.906509250138405775
55.910961072366390567
56.915412904301355468
57.919864746373683317
58.924316598997080519
59.928768462567674646
60.933220337463247063
61.937672224042735536
62.942124122645651596
63.946576033591398414
64.951027957178752104
65.955479893685449611
66.959931843367414217
67.964383806458556592
68.96883578317029162
69.973287773690813651
70.977739778184997022
71.982191796793955518
72.986643829634900271
73.991095876801253439
74.995547938363927187
76.000000014373483737
-0.33834145753740768603
0.66611061846026964339
1.6705626799970494378
2.6750147271237763036
3.6794667599117736323
4.683918778454847498
5.6883707828703933274
6.6928227732996310451
7.6972747499075628852
8.7017267128826247813
9.706178662436261817
10.71063059880257029
11.715082522237755924
12.719534433019687114
13.723986331447441955
14.728438217840691848
15.732890092539216553
16.737341955902298452
17.74179380830809194
18.746245650153042561
19.750697481851130277
20.755149303833238861
21.759601116546470223
22.764052920453273998
23.768504716030811608
24.772956503770114267
25.777408284175187703
26.781860057762269633
27.786311825058987779
28.790763586603350888
29.795215342942984904
30.799667094634166631
31.804118842240914233
32.80857058633399248
33.813022327490003249
34.817474066290543533
35.821925803321022386
36.826377539169790509
37.83082927442727339
38.835281009684720743
39.839732745533531499
40.844184482563974825
41.84863622136452932
42.853087962520554299
43.857539706613579256
44.861991454220301989
45.866443205911458847
46.870894962251107074
47.875346723795459525
48.879798491092159907
49.884250264679295128
50.888702045084336589
51.893153832823649907
52.897605628401223044
53.902057432308026819
54.906509245021261734
55.910961067003384528
56.915412898701475797
57.919864740546394444
58.924316592952187932
59.928768456315282265
60.93322033101380697
61.937672217407069297
62.942124115834836573
63.946576026616810395
64.95102795005195162
65.955479886418245883
66.959931835971829628
67.964383798946940374
68.968835775554879319
69.973287765984125031
70.977739770399665531
71.982191788942785138
72.986643821730780246
73.991095868857513551
74.995547930394295122
76.000000006391886131
-0.33834145274401017378
0.66611062324653835809
1.6705626847677483848
2.6750147318706520849
3.6794667646268486294
4.6839187831303377152
5.6883707874986066955
6.692822777872995843
7.6972747544185704527
8.7017267173238348477
9.7061786668003584566
10.710630603082314849
11.715082526426051857
12.719534437109585312
13.723986335432121209
14.728438221713513911
15.732890096293692395
16.737341959532155755
17.741793811807244907
18.746245653515604346
19.750697485071452064
20.75514930690591342
21.759601119466289276
22.764052923215313484
23.768504718630431682
24.772956506202898908
25.77740828643704063
26.781860059849375233
27.78631182696779689
28.790763588330623435
29.79521534448580411
30.799667095989910592
31.804118843407266581
32.80857058730895659
33.813022328271991057
34.817474066878176586
35.821925803713334346
36.826377539366092151
37.830829274427216546
38.835281009488362258
39.839732745141148484
40.844184481976306245
41.848636220582498879
42.85308796154551203
43.857539705447202039
44.861991452864550922
45.866443204368657405
46.870894960523855843
47.875346721886664625
48.879798489005075623
49.884250262417417332
50.888702042651551949
51.893153830224036938
52.897605625639194216
53.902057429388221976
54.906509241948583622
55.91096106378304853
56.915412895338889143
57.919864737047213055
58.924316589322330628
59.92876845256078866
60.933220327140979578
61.937672213422388268
62.942124111744909953
63.946576022428445185
64.951027945772224825
65.955479882054177665
66.959931831530695945
67.964383794435917707
68.968835770981471001
69.973287761355862813
70.977739765724194854
71.982191784227680387
72.986643816983971078
73.991095864086858569
74.995547925608036621
76.000000001598550625
-0.3383414511454765905
0.66611062484268890316
1.6705626863587088593
2.6750147334536698018
3.6794667661992574992
4.6839187846895375955
5.6883707890420396325
6.692822779398134081
7.6972747559229066638
8.7017267188048936788
9.7061786682556903116
10.710630604509507435
11.715082527822733738
12.719534438473452553
13.723986336760896521
14.728438223004975072
15.732890097545698893
16.737341960742590175
17.74179381297408753
18.746245654636883415
19.75069748614528109
20.755149307930501834
21.759601120439906907
22.764052924136343847
23.768504719497279609
24.772956507014121996
25.777408287191253322
26.781860060545326974
27.786311827604286862
28.790763588906596482
29.795215345000283236
30.799667096441996961
31.804118843796203464
32.80857058763409384
33.81302232853274603
34.817474067074158484
35.821925803844159475
36.826377539431582875
37.830829274427252074
38.835281009422899956
39.839732745010330461
40.844184481780345664
41.848636220321736801
42.853087961220388991
43.857539705058314894
44.861991452412496528
45.866443203854210253
46.870894959947882796
47.875346721250203075
48.879798488309127436
49.884250261663183323
50.888702041840318202
51.893153829357181905
52.897605624718167405
53.90205742841455816
54.906509240923988102
55.910961062709191083
56.915412894217602968
57.919864735880395301
58.924316588111892656
59.928768451308798149
60.93322032584956105
61.937672212093623614
62.942124110381023172
63.946576021031773962
64.951027944345000265
65.955479880598815612
66.959931830049612245
67.964383792931613471
68.968835769456305229
69.973287759812450304
70.977739764164951453
71.982191782655220891
72.986643815400825019
73.991095862495797064
74.995547924011844998
76
-0.33834145274402160908
0.66611062324652392519
1.6705626847677370606
2.675014731870642315
3.6794667646268393035
4.6839187831303270571
5.6883707874985978137
6.6928227778729887376
7.6972747544185624591
8.7017267173238312949
9.7061786668003513512
10.710630603082305967
11.715082526426037646
12.719534437109572877
13.723986335432103445
14.728438221713497924
15.732890096293688842
16.737341959532145097
17.741793811807227144
18.746245653515590135
19.750697485071434301
20.755149306905881446
21.759601119466257302
22.764052923215299273
23.768504718630421024
24.772956506202884697
25.777408286437026419
26.781860059849361022
27.786311826967779126
28.790763588330626987
29.795215344485818321
30.799667095989942567
31.80411884340729145
32.808570587308999222
33.813022328272040795
34.817474066878226324
35.821925803713362768
36.826377539366141889
37.830829274427287601
38.835281009488411996
39.839732745141169801
40.844184481976320455
41.848636220582484668
42.853087961545519136
43.857539705447244671
44.861991452864593555
45.866443204368678721
46.870894960523855843
47.875346721886693047
48.879798489005111151
49.884250262417445754
50.888702042651580371
51.893153830224044043
52.897605625639172899
53.902057429388236187
54.906509241948576516
55.910961063783041425
56.915412895338889143
57.919864737047234371
58.924316589322351945
59.928768452560817082
60.93322032714102221
61.9376722134224309
62.942124111744952586
63.946576022428480712
64.951027945772196404
65.955479882054106611
66.959931831530624891
67.964383794435903496
68.968835770981513633
69.973287761355891234
70.977739765724109589
71.982191784227580911
72.986643816983786337
73.991095864086673828
74.995547925607951356
76.000000001598507993
-0.33834145753742861373
0.66611061846024444133
1.6705626799970239027
2.6750147271237527669
3.6794667599117540924
4.6839187784548332871
5.6883707828703737874
6.6928227732996194987
7.6972747499075611088
8.7017267128826176759
9.706178662436261817
10.710630598802561408
11.715082522237727503
12.719534433019658692
13.72398633144741531
14.728438217840666979
15.732890092539207672
16.737341955902287793
17.74179380830809194
18.746245650153035456
19.750697481851112514
20.755149303833221097
21.759601116546445354
22.764052920453252682
23.768504716030804502
24.772956503770114267
25.777408284175169939
26.781860057762298055
27.78631182505900199
28.790763586603365098
29.79521534294300622
30.799667094634180842
31.804118842240921339
32.808570586333971164
33.813022327490045882
34.817474066290557744
35.821925803321008175
36.826377539169790509
37.83082927442727339
38.835281009684713638
39.839732745533488867
40.844184482563946403
41.848636221364486687
42.853087962520532983
43.857539706613593466
44.861991454220294884
45.866443205911480163
46.870894962251107074
47.87534672379546663
48.879798491092188328
49.884250264679288023
50.888702045084357906
51.893153832823635696
52.897605628401173306
53.902057432307984186
54.90650924502120489
55.910961067003356106
56.91541289870144027
57.919864740546380233
58.924316592952180827
59.928768456315239632
60.93322033101382118
61.937672217407119035
62.942124115834843678
63.946576026616789079
64.95102795005195162
65.955479886418260094
66.959931835971929104
67.964383798946926163
68.96883577555489353
69.97328776598411082
70.97773977039965132
71.982191788942671451
72.986643821730709192
73.991095868857456708
74.995547930394209857
76.000000006391871921
-0.33834146551903998557
0.66611061049048159166
1.6705626720531818741
2.675014719219559467
3.6794667520604891209
4.6839187706694573876
5.6883707751636505279
6.6928227656841707827
7.6972747423958809421
8.701726705487079272
9.7061786551690705238
10.710630591675746714
11.715082515263118168
12.719534426208856104
13.723986324811763282
14.72843821139124465
15.732890086286792197
16.737341949857377443
17.741793802480817277
18.746245644553173548
19.750697476488099369
20.755149298716091266
21.759601111683814167
22.764052915853334014
23.76850471170137169
24.772956499718457479
25.777408280408206309
26.781860054286358519
27.786311821879998263
28.790763583726697306
29.795215340373538027
30.799667092376278532
31.80411884029838987
32.808570584710139428
33.813022326187635258
34.817474065311799336
35.821925802667593075
36.826377538842812953
37.83082927442727339
38.835281010011719616
39.839732746186953705
40.844184483542740338
41.848636222666911522
42.85308796414437893
43.857539708556103619
44.861991456478200746
45.866443208480930593
46.870894965127774867
47.875346726974463252
48.879798494568099443
49.884250268446237442
50.888702049136007588
51.893153837153064956
52.897605633001084868
53.902057437170626031
54.906509250138348932
55.910961072366362146
56.915412904301270203
57.919864746373640685
58.924316598997101835
59.928768462567688857
60.933220337463232852
61.93767222404271422
62.94212412264563028
63.946576033591391308
64.951027957178794736
65.955479893685406978
66.959931843367442639
67.964383806458627646
68.968835783170305831
69.973287773690842073
70.977739778184997022
71.982191796793955518
72.986643829634914482
73.991095876801324493
74.995547938363998242
76.000000014373512158
-0.33834147667768460499
0.66611059934833205531
1.6705626609472572497
2.6750147081690416329
3.6794667410839059229
4.6839187597848939149
5.6883707643889191985
6.6928227550369117083
7.697274731893569033
8.7017266951469931513
9.7061786450082703226
10.710630581711056308
11.715082505511082545
12.719534416685700506
13.723986315533355906
14.728438202373103749
15.732890077543999041
16.737341941404586976
17.741793794332227918
18.746245636722505878
19.750697468988530403
20.755149291560282876
21.759601104883842027
22.764052909420701809
23.768504705646929409
24.772956494052486676
25.777408275140267335
26.781860049425400661
27.786311817434263816
28.790763579703732233
29.795215336780181303
30.799667089218608851
31.804118837581786039
32.808570582439209318
33.813022324366230009
34.817474063943045337
35.82192580175379959
36.82637753838553607
37.830829274427280495
38.835281010469003604
39.839732747100718768
40.844184484911494337
41.848636224488323876
42.853087966415351673
43.857539711272764293
44.861991459635902402
45.866443212074337055
46.870894969150768361
47.875346731420229673
48.879798499429085723
49.884250273714179968
50.888702054801974839
51.893153843207535658
52.89760563943379168
53.902057443970619488
54.906509257294189297
55.91096107986594177
56.915412912131969847
57.919864754522244255
58.924316607449874539
59.928768471310469579
60.933220346481341778
61.93767223332109495
62.942124132168778772
63.946576043343405615
64.951027967143474484
65.955479903846253364
66.959931853707516325
67.964383816960904028
68.968835793817547142
69.973287784465512118
70.977739789069545395
71.982191807770533387
72.986643840685431428
73.991095887907235351
74.995547949506118357
76.000000025532159498
-0.33834149099758936696
0.66611058504948494896
1.6705626466948666486
2.6750146939877037511
3.6794667269973171386
4.6839187458162028221
5.6883707505609510946
6.6928227413722769512
7.6972747184146648181
8.7017266818759857472
9.7061786319670808609
10.710630568921269301
11.715082492993934338
12.7195344044620402
13.72398630362357963
14.728438190797128016
15.732890066321242983
16.737341930553899516
17.741793783871845136
18.746245626670066997
19.75069745936098542
20.755149282373881903
21.759601096154131739
22.764052901162447284
23.768504697874124787
24.772956486778305418
25.777408268377055123
26.781860043184625653
27.786311811726520205
28.790763574538740244
29.795215332166694822
30.799667085164490032
31.804118834093927148
32.80857057952356115
33.813022322027727284
34.81747406218568841
35.821925800580572741
36.826377537798435924
37.830829274427287601
38.835281011056125067
39.839732748273959828
40.844184486668837053
41.848636226826798179
42.853087969330935891
43.857539714760569893
44.861991463690003457
45.866443216687798667
46.870894974315724824
47.875346737127919994
48.879798505669825204
49.884250280477360207
50.888702062076148991
51.893153850980368702
52.897605647692060415
53.902057452700340434
54.906509266480576059
55.910961089493490306
56.915412922184408728
57.919864764982612826
58.924316618300593973
59.928768482533236295
60.933220358057305077
61.937672245230857015
62.942124144392387564
63.946576055860496979
64.951027979933201095
65.955479916887412628
66.959931866978465109
67.964383830439786038
68.968835807482150813
69.973287798293497985
70.977739803038232935
71.98219182185715681
72.986643854866827041
73.991095902159628395
74.995547963805037739
76.000000039852096734
-0.33834150845821703291
0.66611056761434395135
1.6705626293163142737
2.6750146766956715005
3.6794667098205828815
4.6839187287828831785
5.6883707336988198477
6.6928227247088472041
7.6972747019772391752
8.7017266656916003598
9.7061786160624397013
10.710630553322726399
11.71508247772742628
12.719534389552997311
13.72398628909693663
14.728438176677231652
15.732890052631805844
16.737341917317941409
17.741793771111705524
18.746245614407257563
19.75069744761625401
20.755149271167105951
21.759601085504307605
22.764052891087601438
23.768504688391391966
24.772956477903790073
25.777408260125852735
26.781860035570733913
27.786311804762917177
28.790763568237249359
29.79521532653803817
30.799667080218274151
31.804118829838568416
32.808570575966264471
33.813022319174606878
34.817474060041568862
35.821925799149084924
36.826377537082059632
37.830829274427244968
38.835281011772430304
39.839732749705405013
40.844184488812949496
41.84863622967991148
42.853087972888246782
43.857539719015939284
44.861991468636212232
45.86644322231646953
46.870894980617251235
47.87534674409158697
48.879798513283716943
49.884250288728594569
50.888702070950643019
51.893153860463023364
52.89760565776683876
53.902057463350182331
54.906509277687355564
55.91096110123821461
56.915412934447161319
57.919864777742724016
58.92431663153649879
59.928768496222637907
60.933220372177189006
61.937672259757505344
62.942124159301421571
63.946576071127019247
64.951027995531759984
65.955479932792073328
66.959931883162880695
67.964383846877282735
68.968835824145628521
69.973287815155643443
70.97773982007157656
71.982191839033887959
72.986643872158808222
73.991095919538139469
74.995547981240150648
76.000000057312718127
-0.33834152903396763623
0.66611054706832206751
1.6705626088368714655
2.6750146563179590942
3.6794666895783216809
4.6839187087090410344
5.6883707138260115599
6.6928227050694601985
7.6972746826033988654
8.701726646615167482
9.706178597314927714
10.710630534935217995
11.715082459730533415
12.719534371976795484
13.723986271970867179
14.72843816003005557
15.732890036491562924
16.737341901711875636
17.741793756066186916
18.746245599947759075
19.750697433767300026
20.755149257952190567
21.759601072945855549
22.764052879207010704
23.768504677208877496
24.772956467438355332
25.777408250395293265
26.781860026591694179
27.786311796550666742
28.790763560805775256
29.795215319900023587
30.799667074385038035
31.804118824820037048
32.808570571771042523
33.813022315809782015
34.817474057512932006
35.821925797460906438
36.826377536237245636
37.830829274427223652
38.835281012617215879
39.839732751393533761
40.84418449134155793
41.848636233044700816
42.853087977083468729
43.85753972403448131
44.861991474469469665
45.866443228954445033
46.870894988048711127
47.875346752303798326
48.879798522262781546
49.884250298459150486
50.888702081416113288
51.893153871645587571
52.897605669647468574
53.902057475908627282
54.906509290902285159
55.910961115087161488
56.91541294890666336
57.919864792788267494
58.924316647142603642
59.928768512362928789
60.933220388824395286
61.937672276883574796
62.942124176877641162
63.946576089123901454
64.951028013919199111
65.95547995153955867
66.95993190223929048
67.964383866251054656
68.968835843785029738
69.973287835028514792
70.977739840145460448
71.982191859276156265
72.986643892536491762
73.991095940017629573
74.995548001786147552
76.000000077888444139
-0.3383415526937522122
0.66611052344224108701
1.6705625852871517356
2.6750146328847841382
3.6794666663001365237
4.6839186856235368595
5.6883706909705411547
6.6928226824811734019
7.6972746603192359061
8.7017266246717852596
9.706178575748593218
10.710630513781797646
11.715082439025321648
12.719534351754486323
13.723986252265461872
14.7284381408747862
15.732890017918794712
16.737341883753071414
17.741793738751830745
18.746245583307267424
19.750697417828973812
20.755149242743176075
21.759601058492084036
22.764052865533109582
23.768504664338177435
24.772956455392833419
25.777408239195530371
26.781860016256754164
27.786311787098220805
28.790763552251977586
29.795215312259465179
30.799667067670743137
31.804118819043484478
32.808570566942101721
33.813022311936713038
34.817474054602328692
35.821925795517785218
36.826377535264860796
37.830829274427237863
38.835281013589614929
39.839732753336704718
40.844184494252161244
41.848636236917769793
42.853087981912374005
43.857539729810952167
44.861991481183714825
45.866443236595010546
46.870894996602523008
47.875346761756290448
48.879798532597739325
49.884250309658959566
50.888702093461645859
51.893153884516287633
52.897605683321351933
53.902057490362402348
54.906509306111267676
55.910961131025487703
56.915412965547211854
57.919864810102637875
58.924316665101436286
59.928768530935691672
60.933220407979710842
61.937672296588992538
62.942124197099929006
63.946576109829102563
64.951028035072610578
65.955479973105823888
66.959931924182697571
67.964383888535252254
68.968835866373311205
69.973287857883960328
70.97773986323093709
71.982191882554261042
72.986643915969708019
73.991095963567303784
74.995548025412247739
76.000000101548167208
-0.33834157940021802879
0.66611049677306255479
1.6705625587037671309
2.6750146064321174144
3.679466640021089141
4.6839186595602964047
5.6883706651650767228
6.6928226569753386244
7.6972746351547298715
8.7017265998900370505
9.7061785513907175016
10.710630489888410821
11.715082415636492996
12.719534328909585241
13.723986230003099251
14.728438119232706072
15.732889996933771215
16.73734186346083419
17.741793719186972567
18.746245564503198011
19.750697399817816802
20.755149225555737047
21.759601042157765249
22.76405285007985313
23.768504649792401295
24.772956441779424352
25.777408226537797731
26.781860004576355294
27.78631177641512906
28.790763542584425494
29.795215303624033254
30.799667060082182246
31.804118812514783343
32.808570561484380335
33.813022307559300828
34.817474051312700567
35.821925793321540255
36.826377534165793293
37.830829274427266284
38.835281014688682433
39.83973275553292126
40.844184497541768053
41.848636241295146476
42.85308798737008118
43.857539736339660408
44.861991488772282821
45.866443245230435366
46.870895006270039573
47.875346772439357323
48.879798544278116879
49.884250322316653126
50.888702107075054926
51.893153899062092194
52.897605698774633254
53.902057506696706923
54.906509323298735126
55.910961149036658924
56.915412984351263503
57.919864829667510264
58.92431668539364864
59.92876855192070451
60.933220429621755443
61.937672318851362263
62.942124219944822983
63.946576133217902793
64.951028058965988521
65.955479997463726249
66.959931948964381832
67.964383913699663253
68.968835891879052724
69.973287883689323507
70.977739889294127806
71.982191908833343064
72.986643942422332998
73.99109599015072547
74.995548052081446144
76.000000128254697529
-0.33834160910844579551
0.66611046710511256919
1.6705625291304304625
2.6750145770025599568
3.6794666107822537882
4.6839186305586313352
5.6883706364470327799
6.6928226285874172774
7.6972746071433970627
8.701726572301609508
9.7061785242711842159
10.7106304632833087
11.71508238959074788
12.71953430346740177
13.723986205207806321
14.728438095126646701
15.732889973558229713
16.737341840855865627
17.741793697391361917
18.746245543554358903
19.750697379751748883
20.755149206406869666
21.75960102395898943
22.764052832862422093
23.768504633585866515
24.772956426611582259
25.777408212434650636
26.781859991562050993
27.786311764511989253
28.790763531812832099
29.795215294002385775
30.79966705162695817
31.804118805240420897
32.808570555403321123
33.813022302681915221
34.817474047647358759
35.821925790874516338
36.82637753294121552
37.830829274427230757
38.835281015913245994
39.839732757979966493
40.844184501207081439
41.848636246172503661
42.853087993451126181
43.857539743614040617
44.861991497227506898
45.866443254852057976
46.870895017041640074
47.875346784342497131
48.87979855729239631
49.884250336419810878
50.888702122242875703
51.893153915268605658
52.897605715992028763
53.902057524895468532
54.906509342447570532
55.910961169102705526
56.915413005300109717
57.919864851463138677
58.924316707998627862
59.928768575296210486
60.933220453727741983
61.937672343646603679
62.942124245387041981
63.946576159263685213
64.951028085571110182
65.955480024583181375
66.959931976552780952
67.964383941711048465
68.968835920266954531
69.97328791240734347
70.977739918295739585
71.982191938072134008
72.986643971851862034
73.991096019723926247
74.995548081749262792
76.000000157962773528
-0.33834164176355074893
0.66611043449226969848
1.6705624966198298065
2.675014544646737491
3.679466578631613416
4.6839185986635802905
5.6883706048584148363
6.6928225973564581253
7.6972745763215160153
8.7017265419402161086
9.7061784944214437587
10.710630433995920185
11.71508236091577082
12.719534275454071448
13.723986177904375694
14.728438068580244291
15.732889947814712173
16.737341815959741353
17.741793673385672037
18.746245520480588453
19.750697357649723784
20.755149185314735405
21.75960100391310803
22.764052813897304617
23.768504615734148189
24.772956409903947872
25.777408196899752824
26.78185997722657774
27.786311751400479153
28.79076351994773475
29.795215283404026252
30.799667042313448206
31.804118797227669546
32.808570548705034753
33.813022297309537123
34.817474043610047829
35.821925788179150629
36.826377531592406456
37.830829274427280495
38.835281017262090586
39.839732760675339307
40.844184505244456318
41.848636251544938602
42.853088000149440973
43.857539751626774205
44.861991506541009755
45.866443265450442368
46.870895028906687685
47.875346797453978809
48.879798571627880222
49.884250351954719349
50.888702138950506537
51.893153933120352406
52.897605734957167556
53.902057544941364142
54.906509363539711899
55.910961191204741283
56.915413028373841087
57.919864875468782373
58.924316732894702398
59.928768601039735131
60.93322048027417992
61.937672370950068057
62.94212427340038829
63.946576187938681812
64.951028114858502249
65.95548005443299644
66.959932006914186786
67.964383972532829148
68.968835951497894143
69.973287943995899241
70.977739950190752438
71.982191970222757504
72.986644004207676062
73.991096052234567537
74.995548114362165393
76.000000190617925
-0.33834167729597725005
0.66611039900222546173
1.6705624612369853743
2.6750145094254862421
3.6794665436250464374
4.6839185639258511529
5.6883705704449534224
6.6928225633236388958
7.697274542726271207
8.7017265088396449357
9.7061784618724509244
10.710630402054931665
11.715082329638434544
12.719534244895021047
13.723986148117068851
14.728438039616783328
15.732889919725721484
16.737341788794253716
17.741793647191027361
18.746245495302343187
19.750697333531576305
20.755149162298486942
21.759600982038517003
22.764052793202115055
23.768504596254004468
24.772956391672359189
25.777408179948039901
26.781859961583794671
27.786311737093402741
28.79076350700086806
29.795215271839456506
30.799667032150942703
31.804118788484576186
32.808570541396242959
33.813022291447495604
34.817474039204732605
35.821925785238093454
36.826377530120616655
37.830829274427237863
38.835281018733830649
39.839732763616325428
40.844184509649700487
41.848636257406923278
42.853088007458204345
43.857539760369874671
44.861991516703525917
45.86644327701498014
46.87089504185360056
47.875346811761033905
48.879798587270656185
49.884250368906393192
50.88870215718209522
51.893153952600414414
52.897605755652271853
53.902057566815884115
54.90650938655593194
55.910961215322828366
56.915413053552086353
57.919864901663409285
58.924316760060200693
59.928768629128718715
60.933220509237663975
61.937672400737376677
62.942124303959424481
63.946576219215984338
64.951028146799501428
65.955480086981964405
66.959932040014777499
67.964384006128113924
68.968835985530702715
69.973287978409388188
70.977739984928462036
71.982192005229322262
72.98664403942889578
73.991096087617350463
74.995548149852055531
76.000000226150277172
-0.3383417156112813462
0.66611036072524509866
1.6705624230654660956
2.6750144714130525969
3.6794665058267330693
4.6839185264000828823
5.688370533252897765
6.6928225265282774714
7.697274506391538651
8.7017264730296819408
9.7061784266510748864
10.710630367485164172
11.715082295782199395
12.719534211812870694
13.723986115867996105
14.728438008258081027
15.732889889312875908
16.737341759380846895
17.74179361882866246
18.746245468040612536
19.750697307417951265
20.755149137378257507
21.759600958354823774
22.764052770795821345
23.768504575163671433
24.772956371934192532
25.777408161595861458
26.781859944648982008
27.786311721604914027
28.790763492985121275
29.795215259320322332
30.799667021149751633
31.804118779020036811
32.80857053348442065
33.813022285101865805
34.817474034436045827
35.821925782054456988
36.826377528527437732
37.830829274427202336
38.835281020326966939
39.839732766799926367
40.844184514418337528
41.848636263752510445
42.853088015369948494
43.857539769834346544
44.861991527704660143
45.866443289534082339
46.870895055869326029
47.875346827249515513
48.879798604205461743
49.884250387258575188
50.888702176920240561
51.893153973690729686
52.897605778058569115
53.902057590499573791
54.906509411476136506
55.910961241436474722
56.915413080813785029
57.919864930025752869
58.924316789473564882
59.928768659541553632
60.933220540596366277
61.937672432986467186
62.942124337041576609
63.946576253072244356
64.951028181369267145
65.955480122203354654
66.959932075824738718
67.964384042462853586
68.968836022326101443
69.973288015601497136
70.977740022454270274
71.982192043027609429
72.986644077441312106
73.991096125788871518
74.995548188129120604
76.00000026446566892
-0.33834175656488019168
0.66611031979414714321
1.6705623822186770333
2.6750144306997087895
3.6794664653053019698
4.6839184861370197765
5.6883704933194971787
6.692822486998196041
7.6972744673390671721
8.7017264345286040594
9.7061783887739476739
10.710630330302866042
11.715082259363692074
12.719534176225026911
13.723986081175526763
14.728437974523474807
15.732889856596377953
16.737341727740432162
17.741793588320007302
18.746245438717068055
19.750697279330541534
20.755149110575654703
21.759600932883255808
22.764052746699093177
23.768504552483054937
24.772956350708501105
25.7774081418612937
26.781859926439157249
27.786311704950762191
28.790763477914921964
29.795215245859672848
30.799667009321439082
31.804118768844066523
32.808570524978058813
33.81302227827946183
34.817474029309138928
35.821925778631687365
36.826377526814596308
37.830829274427209441
38.835281022039822574
39.839732770222710201
40.844184519545265744
41.848636270574935736
42.853088023876338752
43.857539780010306174
44.861991539532965589
45.866443302994731823
46.870895070939482707
47.875346843903628269
48.879798622415272291
49.884250406993160709
50.888702198145942646
51.893153996371360392
52.897605802155304389
53.90205761597114531
54.906509438278753521
55.910961269523831163
56.915413110137329511
57.919864960534397369
58.924316821113983167
59.928768692258067574
60.93322057433091743
61.937672467678844157
62.942124372629344009
63.946576289490707268
64.951028218551485338
65.95548016008044101
66.95993211432575265
67.964384081515305525
68.968836061856194419
69.973288055534865748
70.977740062717373348
71.982192083549094264
72.986644118154643479
73.99109616663569966
74.995548229060204903
76.00000030541920637
-0.33834179988693208196
0.66611027643483800009
1.670562338854911788
2.6750143873807381567
3.6794664221096211598
4.6839184431557843169
5.6883704506472270168
6.6928224447283612975
7.6972744255621456944
8.7017263933314179525
9.7061783482395629363
10.710630290510747997
11.715082220389881229
12.719534138142435609
13.723986044054084843
14.728437938430300136
15.732889821595890112
16.73734169389444304
17.741793555687781492
18.746245407355303314
19.750697249293402535
20.755149081914744613
21.759600905647626945
22.764052720935186613
23.768504528234700501
24.772956328016828564
25.777408120764764732
26.781859906973444652
27.786311687148725014
28.790763461806580636
29.795215231472162998
30.799666996678972453
31.804118757967948738
32.808570515886550822
33.813022270987879381
34.817474023829724672
35.821925774973635725
36.826377524984017953
37.830829274427181019
38.835281023870336981
39.83973277388076184
40.844184525024687105
41.84863627786651108
42.853088032967839638
43.8575397908864133
44.861991552175382481
45.866443317382213252
46.870895087047784955
47.875346861705651236
48.879798641880924492
49.88425042808961507
50.888702220837537027
51.893154020619682854
52.897605827919193189
53.902057643206752857
54.906509466939624531
55.910961299560959503
56.915413141499051619
57.919864993166555678
58.924316854959904788
59.928768727258464821
60.933220610424051245
61.93767250480028963
62.942124410711947746
63.946576328464502126
64.951028258343626476
65.955480200614800879
66.959932155522920993
67.964384123292177264
68.968836104125955444
69.973288098207163443
70.977740105698558182
71.982192126744749316
72.986644161473591907
73.991096209999426492
74.99554827241952637
76.000000348741309608
-0.33834184489906399262
0.66611023110762235255
1.6705622931370189832
2.6750143414534881536
3.6794663761654664569
4.683918397362095476
5.6883704051465819873
6.6928223996442355315
7.6972743810040560319
8.7017263493986334311
9.7061783050236556392
10.710630248097318784
11.715082178859749007
12.719534097572383402
13.723986004517440662
14.72843789999728159
15.732889784333805139
16.737341657867897737
17.74179352095869433
18.74624537398301527
19.750697217334650446
20.755149051423639861
21.759600876675666115
22.764052693531152016
23.768504502444685045
24.772956303884118512
25.777408098329800623
26.781859886273803539
27.786311668219095594
28.790763444678596272
29.79521521617443014
30.799666983237091955
31.804118746404355988
32.808570506220583241
33.813022263235652076
34.817474018004169523
35.821925771084501378
36.826377523037862716
37.830829274427173914
38.835281025816527745
39.839732777769803818
40.844184530850164094
41.848636285618681541
42.853088042633771693
43.857539802449984734
44.861991565617266531
45.866443332679921241
46.870895104175787083
47.875346880635298419
48.879798662580569157
49.884250450524575626
50.888702244970282607
51.89315404640969831
52.89760585532322068
53.902057672178699477
54.906509497430697309
55.910961331519715145
56.915413174871346769
57.919865027895646392
58.924316890986425221
59.928768764520512491
60.933220648857059132
61.937672544336912495
62.942124451282026598
63.946576369994659217
64.951028300757087663
65.955480243830734821
66.959932199455735713
67.964384167850298013
68.968836149210162034
69.973288143707819131
70.97774015149234117
71.982192172688939991
72.986644207400843243
73.991096255717295094
74.995548317746667522
76.000000393753424532
