# Supplementary material for: Discrete mechanical growth model for plant tissue
Source: PLoS One. 2019 Aug 12;14(8):e0221059. doi: 10.1371/journal.pone.0221059 (PMC6690522; doi:10.1371/journal.pone.0221059)
Supplement: S1 File — The model was implemented using the C++ programming language. The software uses the Intel threading building blocks (TBB) runtime library as a parallelization environment (available in open source from http://www.intel.com/software/products/tbb/), and for visualization the CASH library from Rob J. de Boer and Alex D. Staritsky (available in open source from http://theory.bio.uu.nl/rdb/software.html). (ZIP) [file pone.0221059.s001.zip › CODE/illustration1-root-bending/output/savedstate/statexold]

-0.33834181340998009668
0.66611026254161775917
1.6705623244630294355
2.6750143726196111693
3.6794664071202323186
4.6839184280543699757
5.6883704355256208274
6.6928224296597704779
7.6972744106063748504
8.7017263785386838038
9.7061783336531242128
10.71063027616872354
11.715082206326490777
12.719534124388882645
13.72398603063916589
14.728437925380852391
15.732889808937073894
16.737341681649976266
17.741793543880071127
18.746245396005601691
19.750697238421828672
20.755149071540412109
21.759600895788548058
22.764052711608389501
23.768504519456246982
24.772956319801682668
25.777408113126913491
26.78185989992585192
27.786311680703391858
28.790763455974403229
29.795215226263010777
30.799666992101620622
31.804118754030110239
32.808570512594869228
33.813022268347872057
34.817474021845868037
35.82192577364925512
36.826377524321365797
37.830829274427372866
38.835281024533315986
39.839732775205419557
40.844184527008835062
41.84863628050680262
42.85308803625981966
43.857539794824589308
44.861991556753082477
45.866443322591706533
46.870895092880282107
47.87534686815128282
48.879798648928790783
49.884250435727722106
50.88870222905295293
51.893154029398445459
52.897605837246288729
53.902057653066137277
54.90650947731425191
55.910961310432860216
56.915413152849069434
57.919865004974603551
58.924316867204701964
59.928768739917579467
60.933220623473793864
61.937672518215492801
62.942124424465795585
63.94657634252820344
64.951028272685988441
65.955480215201532701
66.959932170315966005
67.964384138248277623
68.968836119194790513
69.973288113328891313
70.977740120800191903
71.982192141734387292
72.986644176234932502
73.991096224391498026
74.995548286312939013
76.000000362264529485
-0.33834176822754791214
0.66611030804031423624
1.670562370353877224
2.6750144187206226221
3.6794664532382199695
4.6839184740213255509
5.6883704811984241445
6.6928224749144682448
7.6972744553330381123
8.701726422637683811
9.7061783770325362752
10.71063031874260929
11.715082248013745314
12.719534165112420965
13.723986070325384645
14.728437963959269297
15.732889846340125217
16.737341717812810771
17.74179357874053764
18.746245429504131863
19.75069727050148316
20.755149102146837947
21.759600924870099448
22.76405273911608873
23.768504545343805745
24.772956344025679698
25.777408135646737719
26.781859920703784184
27.786311699704658196
28.790763473167224618
29.79521524161860313
30.799667005594340452
31.804118765637408472
32.808570522297380023
33.813022276129387933
34.817474027693407379
35.821925777553040859
36.826377526274882257
37.83082927442735155
38.835281022579820842
39.839732771301633818
40.844184521161302825
41.84863627272529385
42.853088026557330181
43.857539783217269758
44.861991543260344883
45.866443307236096416
46.870895075687478482
47.875346849150020034
48.879798628150865625
49.884250413207915642
50.888702204828966558
51.89315400351086538
52.897605809738600158
53.902057623984561019
54.906509446707815414
55.91096127835315599
56.915413119350525051
57.919864970114126379
58.92431683104182838
59.928768702514517486
60.933220584895380512
61.937672478529286479
62.942124383742239502
63.946576300840888507
64.951028230112058282
65.955480171822117086
66.959932126216941128
67.964384093521559294
68.968836073940138931
69.973288067656170597
70.977740074833292283
71.982192095616369443
72.986644130133981889
73.991096178500725955
74.995548240814329688
76.000000317082182733
-0.33834172474159840416
0.66611035156366193988
1.6705624138817001256
2.6750144622034826014
3.6794664965973225002
4.6839185171651740447
5.6883705240321313923
6.6928225173442266183
7.6972744972680233744
8.7017264639907345725
9.7061784177202738988
10.71063035868527713
11.715082287135002659
12.719534203339085465
13.723986107587252903
14.728438000188988966
15.732889881473001381
16.737341751786821931
17.74179361149620604
18.746245460984546582
19.750697300652277022
20.75514913091620528
21.759600952208771218
22.764052764977456889
23.76850456968388059
24.77295636680315738
25.777408156823053531
26.781859940243151641
27.786311717574026403
28.790763489336484326
29.795215256060537001
30.799667018284626607
31.804118776554677339
32.80857053142323565
33.813022283448553651
34.817474033193548166
35.821925781224969398
36.826377528112374193
37.830829274427344444
38.835281020742314695
39.839732767629726595
40.844184515661140722
41.848636265406121026
42.853088017431396395
43.857539772299965364
44.861991530570044517
45.866443292794102149
46.870895059518169035
47.875346831280602089
48.87979860861150172
49.884250392031603383
50.888702182051510192
51.893153979170811851
52.897605783877232
53.90205759664591767
54.90650941793847295
55.910961248202383445
56.915413087870113884
57.919864937358454426
58.924316797067838536
59.928768667381667967
60.933220548665680383
61.937672441267423551
62.94212434551558033
63.946576261719620504
64.951028190169353138
65.955480131134365251
66.959932084863908131
67.964384051586591795
68.968836031510406315
69.973288024822480224
70.977740031689464217
71.982192052257289561
72.986644086651111252
73.991096134972892173
74.995548197290915482
76.000000273596143074
-0.33834168363304606419
0.66611039264961946493
1.6705624548830251275
2.6750145030708547544
3.6794665372720616325
4.6839185575805695194
5.6883705641166208977
6.6928225570238684128
7.6972745364682513269
8.7017265026374772674
9.7061784557406998175
10.710630396008244958
11.715082323691285993
12.719534239061564662
13.723986142410989686
14.728438034051212213
15.732889914313268775
16.737341783546945351
17.741793642120271102
18.746245490419006785
19.75069732884592355
20.755149157820188321
21.759600977776688779
22.764052789165344137
23.76850459245028091
24.77295638810913303
25.777408176632270909
26.781859958521870624
27.786311734291160747
28.790763504463662059
29.795215269572089767
30.799667030157653613
31.804118786769130622
32.808570539961799284
33.813022290296778749
34.817474038339852882
35.821925784660642478
36.826377529831653135
37.830829274427316022
38.835281019022986015
39.839732764194017989
40.844184510514793374
41.848636258557881717
42.853088008892832761
43.857539762085508528
44.861991518696996195
45.866443279282563594
46.870895044390977091
47.875346814563464193
48.879798590332761421
49.884250372222354031
50.888702160745516778
51.89315395640439732
52.897605759689348304
53.902057571077996556
54.906509391034482803
55.910961220008722705
56.915413058435618154
57.919864906734353838
58.924316765307715116
59.928768634541370375
60.93322051480343049
61.937672406443667228
62.942124309793094028
63.946576225163333618
64.951028152846433272
65.955480093113905582
66.959932046217176094
67.964384012386418021
68.968835991830786725
69.973287984737993384
70.977739991274077624
71.982192011582512237
72.986644045783748425
73.991096093971606251
74.995548156204918655
76.000000232487607832
-0.33834164517277598438
0.66611043107141976183
1.6705624931989626614
2.6750145412271049139
3.6794665752133766112
4.6839185952483077813
5.6883706014493835568
6.6928225939584411464
7.6972745729404632442
8.7017265385829318802
9.7061784910953470273
10.710630430708814487
11.715082357675623115
12.719534272268882447
13.723986174782067948
14.728438065528569823
15.732889944841190299
16.737341813071637375
17.741793670589952825
18.746245517783886925
19.750697355058356663
20.755149182834678356
21.759601001549977894
22.76405281165639849
23.768504613620407895
24.772956407922002597
25.777408195053904905
26.781859975520728057
27.786311749838255025
28.790763518532415333
29.795215282138553192
30.799667041200457618
31.804118796269442271
32.808570547903528336
33.813022296666403577
34.817474043126551919
35.821925787856272905
36.826377531430829038
37.830829274427294706
38.83528101742376748
39.839732760998344929
40.844184505728108547
41.848636252188263995
42.853088000951125025
43.857539752585203985
44.861991507654195743
45.866443266716096616
46.870895030322230923
47.875346799016384125
48.879798573333900436
49.884250353800709377
50.888702140932615237
51.893153935234188623
52.897605737198240661
53.902057547304671914
54.906509366019960794
55.910961193796296698
56.915413031070755778
57.919864878264675667
58.92431673578299467
59.928768604013448851
60.93322048332603913
61.93767237407256232
62.942124276585801113
63.946576191179076432
64.951028118145842427
65.955480057759302781
66.959932010271657532
67.964383975914117286
68.968835954896192675
69.973287947405239606
70.977739953606302947
71.982191973641278082
72.986644007627546671
73.991096055655617647
74.99554811778317287
76.000000194027307998
-0.33834160950592367945
0.666110466695738479
1.6705625287156806724
2.6750145765816113475
3.6794666103523869793
4.6839186301174597915
5.6883706359930448215
6.6928226281200178249
7.6972746066628090489
8.7017265718087344339
9.706178523767468036
10.710630462770620142
11.715082389071273639
12.71953430294352394
13.723986204682054435
14.72843809460158937
15.73288997303643022
16.737341840339869492
17.741793696883668474
18.746245543057355576
19.750697379267720066
20.755149205937993173
21.759601023507311623
22.764052832429864992
23.768504633174224239
24.772956426222538795
25.777408212069737203
26.781859991222709994
27.786311764199478347
28.790763531528316577
29.795215293746910135
30.799667051401428353
31.804118805045636265
32.808570555239960242
33.813022302550571396
34.817474047548500948
35.821925790808450074
36.826377532908203705
37.830829274427301812
38.835281015946407024
39.839732758046153549
40.844184501306131096
41.848636246304010911
42.853087993614622064
43.857539743808999333
44.861991497453203692
45.86644325510776099
46.870895017326347443
47.875346784655199883
48.879798557631950473
49.884250336784909052
50.888702122632103908
51.89315391568038649
52.897605716424742184
53.902057525347309763
54.906509342916606897
55.910961169586911979
56.915413005797240942
57.919864851970920938
58.924316708514716368
59.928768575818175179
60.933220454253032017
61.937672344172575833
62.94212424591109567
63.946576159783305116
64.951028086083979929
65.955480025087126705
66.959931977045826557
67.96438394219180168
68.968835920734505862
69.973287912861522386
70.977739918737128733
71.982191938502197104
72.986643972272972292
73.991096020138897416
74.995548082158791203
76.000000158360435876
-0.33834157672727149802
0.66611049943196265488
1.6705625613492800507
2.6750146090598532211
3.6794666426246660507
4.683918662133182309
5.6883706677011742769
6.6928226594691304641
7.6972746376012892711
8.7017266022849817375
9.7061785537301386029
10.710630492168821348
11.715082417854738139
12.719534331062842369
13.723986232088780213
14.728438121248426995
15.732889998877332971
16.737341865330169099
17.741793720980151505
18.746245566218405543
19.750697401453333413
20.755149227109910726
21.759601043629018591
22.764052851466711758
23.768504651093461888
24.772956442993383064
25.777408227663379137
26.781860005612404763
27.786311777360570119
28.790763543438277594
29.79521530438537269
30.799667060750177683
31.804118813088710027
32.808570561963627199
33.813022307943334965
34.81747405160113118
35.821925793514047598
36.826377534262142888
37.830829274427308917
38.835281014592496263
39.83973275534054892
40.844184497253486654
41.848636240911254447
42.853087986890962213
43.85753973576591136
44.861991488104457915
45.866443244469294882
46.870895005416365109
47.875346771494051268
48.879798543242202413
49.884250321191174748
50.888702105861192138
51.893153897761109761
52.897605697387881207
53.902057505225577927
54.906509321744692897
55.910961147401259552
56.915412982636169659
57.919864827874434354
58.92431668352441676
59.928768549977249336
60.933220427606137548
61.937672316765784331
62.94212421779174349
63.946576130999851273
64.951028056685757406
65.9554799951244064
66.959931946569554384
67.964383911253293036
68.968835889385417204
69.973287881153410694
70.97773988672140888
71.982191906229886058
72.986643939794717539
73.991095987505246967
74.995548049422538384
76.000000125581763655
-0.33834154690665080301
0.66611052921215407885
1.6705625910344947815
2.6750146386007460642
3.6794666719741169203
4.683918691244560506
5.6883706965278673096
6.6928226879644610037
7.6972746657185995289
8.7017266299777897842
9.706178580952276036
10.710630518874578954
11.71508244399901244
12.719534356601279512
13.723986256977873666
14.728438145445672092
15.732890022341317504
16.737341888020665692
17.741793742858227745
18.746245587246495035
19.750697421595322822
20.755149246331203727
21.759601061896624685
22.764052868749271141
23.768504667361305849
24.772956458218605036
25.777408241819870227
26.781860018675931912
27.786311789308744125
28.790763554250624168
29.795215314043410615
30.799667069237408157
31.804118820390595346
32.808570568067686679
33.813022312839173367
34.81747405528031436
35.821925795970344097
36.826377535491310766
37.830829274427301812
38.835281013363292857
39.839732752884245315
40.844184493574303474
41.848636236015451573
42.853087980786916944
43.857539728464004725
44.861991479617202572
45.866443234811164587
46.870894994603936823
47.87534675954584884
48.879798530178668159
49.884250307034676553
50.888702090635938191
51.89315388149322672
52.897605680105272086
53.902057486957936305
54.906509302523332394
55.910961127259255932
56.915412961608076614
57.919864805996319035
58.924316660833895298
59.928768526513231052
60.933220403408867583
61.937672291876673114
62.942124192253260162
63.946576104855559208
64.951028029980022893
65.955479967902306271
66.959931918876804957
67.964383883135951692
68.968835860890067124
69.973287852326649272
70.977739857609947194
71.982191876880349923
72.986643910253789613
73.991095957820022022
74.995548019642356508
76.000000095761080843
-0.33834152009914969517
0.66611055598222868035
1.6705626177184504932
2.6750146651534891795
3.6794666983525856629
4.6839187174064065289
5.6883707224309576489
6.6928227135667857084
7.6972746909783058555
8.7017266548532763437
9.7061786054023038162
10.710630542858352143
11.715082467476333861
12.719534379532603907
13.723986279324462245
14.728438167169635165
15.732890043405731717
16.737341908389680611
17.741793762497106712
18.746245606121707539
19.750697439674617328
20.755149263583678731
21.759601078292750032
22.764052884261001708
23.768504681962120628
24.772956471883496476
25.777408254525497
26.781860030400519435
27.786311800032223118
28.790763563954694604
29.79521532271146711
30.799667076854625236
31.804118826943977183
32.808570573546013804
33.813022317233084379
34.817474058582341456
35.821925798174810041
36.826377536594478102
37.830829274427266284
38.835281012260054467
39.839732750679743845
40.844184490272247956
41.848636231621469506
42.85308797530852587
43.857539721910569597
44.861991471999928649
45.866443226143104539
46.870894984899848623
47.875346748822323661
48.879798518454045109
49.884250294329042674
50.888702076971036092
51.893153866892447468
52.89760566459355573
53.902057470561807406
54.906509285270871601
55.910961109179929451
56.915412942732814372
57.91986478635744362
58.924316640464915906
59.928768505448879012
60.933220381684947142
61.937672269530125391
62.942124169321999716
63.946576081378253775
64.951028005996249703
65.955479943452289149
66.959931894001329056
67.964383857876271122
68.968835835287791269
69.973287826423629099
70.977739831448161567
71.982191850501948238
72.986643883701077584
73.991095931136129593
74.995547992872346299
76.000000068953724508
-0.33834149634985311028
0.6661105796976929394
1.6705626413572662869
2.6750146886753172204
3.6794667217188385955
4.6839187405792586105
5.6883707453728984405
6.6928227362405214862
7.6972747133467693814
8.7017266768796801557
9.7061786270502139473
10.710630564091799144
11.715082488259879412
12.719534399831422533
13.723986299104421249
14.728438186397387
15.732890062048777935
16.73734192641644114
17.741793779876985582
18.746245622825167487
19.750697455673243752
20.755149278850222316
21.759601092801204913
22.764052897986619683
23.768504694881503525
24.772956483974585495
25.777408265767640216
26.781860040774549958
27.786311809520430671
28.790763572540857496
29.795215330380926844
30.799667083594300721
31.804118832742336309
32.808570578393194239
33.813022321120804747
34.817474061503951077
35.821925800125342221
36.826377537570586185
37.830829274427280495
38.8352810112839677
39.839732748729232981
40.844184487350617019
41.848636227733734927
42.85308797046135254
43.857539716112199812
44.861991465260231848
45.86644321847359862
46.870894976313671521
47.875346739334112556
48.879798508080000374
49.884250283086899458
50.888702064879893783
51.89315385397301128
52.897605650867902227
53.902057456053334761
54.906509270004313805
55.910961093181285264
56.915412926029404161
57.919864768977625147
58.924316622438169588
59.928768486805822135
60.93322036245719886
61.937672249750121978
62.942124149023193524
63.946576060594715329
64.95102798476276007
65.955479921804354149
66.959931871974845308
67.964383835507746312
68.968835812613960456
69.973287803481639457
70.977739808275259747
71.98219182713570774
72.986643860179185594
73.991095907497282269
74.995547969156845625
76.000000045204330945
-0.33834147569626388252
0.66611060032144520093
1.6705626619141880074
2.67501470913012529
3.6794667420376856448
4.6839187607290435622
5.688370765320888367
6.6928227559542179392
7.6972747327939092798
8.7017266960282828592
9.7061786458686469814
10.710630582548862577
11.715082506324844047
12.719534417474109844
13.723986316295276211
14.728438203107534932
15.732890078250079569
16.737341942081556567
17.741793794979422216
18.746245637339363554
19.750697469574578946
20.755149292115127935
21.759601105407131882
22.76405290991215935
23.768504706106345026
24.772956494479632994
25.777408275535009352
26.781860049787578504
27.786311817763778009
28.790763580000458433
29.795215337044062665
30.799667089449595636
31.80411883777986759
32.808570582604360766
33.813022324498355431
34.817474064042166049
35.821925801819880064
36.826377538418590518
37.830829274427280495
38.835281010435998894
39.839732747034688032
40.844184484812373626
41.848636224356177138
42.853087966250214436
43.85753971107467919
44.861991459404926275
45.866443211810455693
46.870894968854088347
47.875346731090814956
48.879798499067007356
49.884250273319544533
50.888702054374881811
51.893153842748191096
52.897605638942351902
53.902057443447382923
54.906509256739418845
55.910961079279964281
56.915412911515218752
57.919864753875167196
58.924316606773047056
59.928768470604524055
60.933220345747038493
61.937672232559251029
62.942124131380438712
63.946576042529677864
64.951027966305616701
65.955479902985814533
66.959931852826201748
67.964383816060603749
68.968835792900321735
69.973287783533677953
70.977739788125504106
71.982191806816871349
72.986643839724408167
73.991095886940343007
74.995547948533129556
76.000000024550828925
-0.33834145816958227648
0.66611061782254432639
1.6705626793584855694
2.6750147264875736575
3.6794667592793954825
4.6839187778267952211
5.6883707822468112525
6.6928227726806843734
7.697274749293517182
8.7017267122739045959
9.706178661833467558
10.710630598206421382
11.715082521649117453
12.719534432439550287
13.723986330876879691
14.728438217280844569
15.732890091991290404
16.737341955367554647
17.741793807787814785
18.746245649648543008
19.75069748136373704
20.755149303364284208
21.759601116097240237
22.764052920025083182
23.768504715624931833
24.772956503387721483
25.777408283817443646
26.78186005743026854
27.786311824753735067
28.790763586325784473
29.795215342694017835
30.799667094414559187
31.804118842051362748
32.808570586175079598
33.813022327362276087
34.81747406619439289
35.82192580325674669
36.82637753913762424
37.830829274427266284
38.835281009716950962
39.839732745597828512
40.844184482660182312
41.848636221492263587
42.853087962679488498
43.857539706803208901
44.861991454440001803
45.866443206160518287
46.870894962528751648
47.875346724100815266
48.879798491424288898
49.884250265037131555
50.888702045466828849
51.893153833229625604
52.897605628829481361
53.902057432757310096
54.906509245490255466
55.910961067490809739
56.915412899205989561
57.919864741066724889
58.924316593486985028
59.928768456863274139
60.933220331573721751
61.937672217977677747
62.942124116415001822
63.946576027205445314
64.951027950648139608
65.955479887021141394
66.959931836580679487
67.964383799561034039
68.968835776173861518
69.973287766607754179
70.977739771027728466
71.98219178957512554
72.986643822366943368
73.991095869496021464
74.995547931032021438
76.000000007024141269
-0.33834144379549974113
0.66611063217548649451
1.6705626936647914871
2.6750147407225606244
3.679466773419275416
4.6839187918483302653
5.6883707961270859599
6.6928227863970022327
7.6972747628234072792
8.7017267255951047389
9.7061786749239917782
10.710630611044587468
11.715082534213609122
12.719534444709456267
13.723986342831693719
14.728438228900579077
15.732890103256472969
16.737341966259275949
17.741793818287771245
18.746245659739017242
19.75069749102771155
20.755149312585444932
21.75960112486000142
22.764052928314587376
23.768504723427142267
24.772956510689397192
25.777408290606217633
26.781860063694630014
27.786311830483032992
28.79076359151030573
29.795215347324919719
30.799667098483958227
31.804118845552352468
32.808570589101712756
33.81302232970956112
34.817474067958343653
35.821925804434371798
36.826377539726948385
37.830829274427259179
38.835281009127562868
39.839732744420132349
40.844184480896160494
41.848636219144921711
42.853087959752791392
43.857539703302137468
44.861991450370524603
45.866443201529605744
46.870894957344226839
47.87534671837150313
48.879798485159902555
49.884250258248286514
50.888702038165092745
51.893153825427383197
52.897605620539934534
53.902057423994534702
54.906509236269080532
55.91096105782679615
56.915412889115494011
57.919864730566771982
58.924316582595245961
59.928768445598045389
60.933220319953981914
61.93767220602283885
62.94212410414508696
63.946576014640911012
64.951027937809925561
65.955479873930514145
66.959931823259339012
67.964383786031064005
68.968835762457487704
69.973287752727387101
70.977739757006148125
71.982191775435211412
72.986643808131915989
73.991095855189655595
74.9955479166789587
75.999999992650018044
-0.33834143259464316555
0.66611064335977798745
1.6705627048127238421
2.6750147518148765791
3.6794667844373742938
4.6839188027740590314
5.6883708069425642506
6.6928227970845268757
7.6972747733654385272
8.7017267359742991317
9.7061786851232128015
10.710630621046965061
11.715082544002537901
12.719534454268638157
13.723986352145198353
14.728438237952863332
15.732890112032372087
16.737341974744055051
17.741793826467180395
18.746245667599318097
19.75069749855565604
20.755149319768325
21.759601131685702313
22.764052934771587644
23.768504729504492445
24.772956516376829939
25.777408295894090884
26.781860068573973166
27.786311834945593091
28.790763595548483522
29.795215350931862019
30.799667101653575685
31.804118848279237852
32.808570591381240433
33.813022331537865739
34.817474069332298825
35.821925805351639838
36.826377540185980308
37.830829274427280495
38.835281008668559366
39.839732743502864309
40.844184479522205322
41.848636217316652619
42.853087957473249503
43.857539700575259189
44.86199144720088583
45.866443197922606601
46.870894953305970887
47.87534671390888974
48.879798480280513218
49.884250252960377736
50.888702032477638681
51.893153819350004596
52.897605614082905845
53.902057417168791176
54.9065092290861827
55.910961050298865871
56.915412881255235789
57.919864722387345068
58.924316574110434885
59.928768436822139165
60.933220310901660355
61.93767219670930757
62.942124094585906846
63.946576004852005326
64.951027927807544415
65.955479863731312662
66.959931812880228108
67.964383775489025652
68.968835751769944409
69.973287741911931903
70.977739746080430905
71.982191764417137847
72.98664379703961913
73.991095844041751661
74.995547905494660768
75.999999981449121833
-0.33834142458285099142
0.66611065135968805517
1.6705627127866169435
2.6750147597489650764
3.6794667923183337344
4.6839188105888807101
5.6883708146784455195
6.6928228047287854352
7.6972747809055199752
8.7017267433978062741
9.706178692417884335
10.71063062820073597
11.715082551003536793
12.719534461105215684
13.72398635880596629
14.72843824442668037
15.732890118308420213
16.737341980811830666
17.741793832316488988
18.746245673220347072
19.750697503938951627
20.755149324904817121
21.759601136566729451
22.764052939388900398
23.768504733850278399
24.772956520443781159
25.777408299675290237
26.781860072063018663
27.786311838136580121
28.790763598436019066
29.795215353511043332
30.799667103920018718
31.804118850229102122
32.808570593011232575
33.813022332845186213
34.817474070314744949
35.821925806007556048
36.826377540514172892
37.83082927442727339
38.83528100834033836
39.839732742846997837
40.844184478539766303
41.848636216009346356
42.853087955843314205
43.857539698625402025
44.861991444934453455
45.866443195343414629
46.870894950418438896
47.875346710717870735
48.879798476791421535
49.884250249179196146
50.888702028410676803
51.893153815004168905
52.897605609465585985
53.90205741228776759
54.906509223949690579
55.910961044915559626
56.915412875634160628
57.919864716538000948
58.924316568042669928
59.928768430546064394
60.933220304427813119
61.937672190048537857
62.942124087749299122
63.946575997851027751
64.951027920653800152
65.955479856436625141
66.959931805456662346
67.964383767948987725
68.968835744125740916
69.973287734176039976
70.977739738265640312
71.982191756536224148
72.986643789105556834
73.991095836067955815
74.995547897494873268
75.999999973437340373
-0.33834141977131687584
0.6661106561640665058
1.6705627175753652303
2.675014764513802934
3.679466797051247795
4.6839188152820607769
5.6883708193241728779
6.692822809319452837
7.6972747854335974438
8.7017267478558224525
9.7061786967984939878
10.710630632496673798
11.715082555207684933
12.719534465210587726
13.72398636280572326
14.728438248314155601
15.732890122077105133
16.737341984455415655
17.741793835828882919
18.746245676595631124
19.750697507171455669
20.755149327989116159
21.759601139497590339
22.76405294216138131
23.768504736459732385
24.772956522885763775
25.777408301945708757
26.781860074158021945
27.786311840052604794
28.790763600169839265
29.795215355059696094
30.799667105280889245
31.804118851399874046
32.808570593989891506
33.813022333630129879
34.817474070904616212
35.821925806401345938
36.826377540711220604
37.830829274427216546
38.835281008143233805
39.83973274245315821
40.844184477949873724
41.848636215224367163
42.853087954864577114
43.857539697454591021
44.861991443573565164
45.866443193794772526
46.870894948684657777
47.875346708801856721
48.879798474696436017
49.884250246908749205
50.888702025968676423
51.893153812394722024
52.897605606693112179
53.902057409356913809
54.906509220865380883
55.910961041683044925
56.91541287225886947
57.919864713025582148
58.924316564399063623
59.928768426777388356
60.93322030054032723
61.93767218604877911
62.942124083643918198
63.946575993646796121
64.95102791635784456
65.95547985205604391
66.959931800998717222
67.964383763420883611
68.968835739535009566
69.973287729530312617
70.977739733572448699
71.982191751803284774
72.986643784340813568
73.991095831279253048
74.995547892690481717
75.999999968625871816
-0.33834141816673490855
0.66611065776625677515
1.6705627191723446678
2.6750147661028105261
3.6794667986296079043
4.6839188168471599383
5.6883708208734429235
6.6928228108503606819
7.6972747869436233259
8.7017267493424821367
9.7061786982593343254
10.710630633929268285
11.715082556609651476
12.719534466579613508
13.723986364139523886
14.728438249610505295
15.732890123333847399
16.737341985670433075
17.741793837000134459
18.746245677721155687
19.750697508249352552
20.755149329017580584
21.759601140474899239
22.764052943085896885
23.768504737329863019
24.772956523700056408
25.777408302702763621
26.781860074856602694
27.786311840691507058
28.79076360074798302
29.795215355576118554
30.799667105734691575
31.804118851790281752
32.808570594316257996
33.813022333891872506
34.817474071101322863
35.82192580653266134
36.826377540776960018
37.830829274427252074
38.835281008077529918
39.839732742321835701
40.844184477753181284
41.848636214962624535
42.853087954538239046
43.857539697064233053
44.861991443119812573
45.866443193278364276
46.870894948106496258
47.87534670816297222
48.879798473997858821
49.884250246151673025
50.888702025154394448
51.893153811524584285
52.897605605768603709
53.902057408379569381
54.90650921983692001
55.910961040605123173
56.915412871133327144
57.919864711854337713
58.924316563184049755
59.928768425520644314
60.93322029924404859
61.937672184715012236
62.942124082274865771
63.946575992244852671
64.951027914925248297
65.955479850595168045
66.959931799512034445
67.964383761910880821
68.968835738004102609
69.973287727981031026
70.977739732007336215
71.982191750224899351
72.986643782751670528
73.99109582968215193
74.995547891088293113
75.999999967021238945
-0.33834141977132875523
0.66611065616405074064
1.6705627175753543501
2.675014764513793164
3.6794667970512393573
4.6839188152820527833
5.6883708193241622197
6.6928228093194475079
7.6972747854335894502
8.7017267478558153471
9.7061786967984868824
10.710630632496666692
11.715082555207668946
12.719534465210573515
13.723986362805707273
14.728438248314139614
15.732890122077098027
16.73734198445540855
17.741793835828861603
18.746245676595613361
19.750697507171437906
20.755149327989080632
21.759601139497558364
22.764052942161367099
23.768504736459725279
24.772956522885753117
25.777408301945680336
26.781860074157997076
27.78631184005258703
28.790763600169828607
29.795215355059706752
30.79966710528092122
31.804118851399898915
32.808570593989927033
33.813022333630172511
34.817474070904644634
35.821925806401374359
36.826377540711256131
37.830829274427287601
38.835281008143283543
39.839732742453165315
40.844184477949887935
41.848636215224345847
42.853087954864591325
43.857539697454633654
44.861991443573607796
45.866443193794772526
46.870894948684650672
47.875346708801885143
48.87979847469647865
49.884250246908791837
50.888702025968719056
51.893153812394743341
52.897605606693097968
53.902057409356920914
54.906509220865380883
55.91096104168303782
56.915412872258855259
57.919864713025596359
58.924316564399084939
59.928768426777409672
60.933220300540376968
61.937672186048828848
62.942124083643953725
63.946575993646852965
64.95102791635784456
65.955479852055987067
66.959931800998646167
67.9643837634208694
68.968835739535037987
69.973287729530312617
70.977739733572391856
71.982191751803185298
72.986643784340614616
73.991095831279068307
74.995547892690396452
75.999999968625800761
-0.33834142458287136401
0.666110651359662298
1.670562712786589854
2.6750147597489406515
3.6794667923183141944
4.6839188105888673874
5.6883708146784259796
6.692822804728769448
7.6972747809055199752
8.7017267433977991686
9.7061786924178825586
10.710630628200728864
11.715082551003515476
12.719534461105187262
13.723986358805937869
14.728438244426653725
15.732890118308413108
16.737341980811820008
17.741793832316488988
18.746245673220339967
19.750697503938933863
20.755149324904795805
21.759601136566704582
22.764052939388875529
23.768504733850278399
24.772956520443770501
25.777408299675276027
26.781860072063043532
27.786311838136587227
28.790763598436029724
29.795215353511053991
30.799667103920029376
31.80411885022911278
32.808570593011211258
33.813022332845214635
34.81747407031475916
35.821925806007534732
36.826377540514165787
37.830829274427280495
38.835281008340317044
39.839732742846955205
40.844184478539744987
41.848636216009317934
42.853087955843292889
43.857539698625402025
44.861991444934453455
45.86644319534342884
46.870894950418438896
47.875346710717877841
48.879798476791442852
49.884250249179189041
50.888702028410691014
51.893153815004168905
52.897605609465550458
53.902057412287717852
54.90650922394962663
55.910961044915545415
56.915412875634132206
57.919864716537972527
58.924316568042655717
59.928768430546035972
60.933220304427834435
61.937672190048587595
62.942124087749320438
63.946575997850999329
64.951027920653785941
65.955479856436653563
66.959931805456747611
67.964383767948973514
68.968835744125740916
69.973287734176068398
70.977739738265626102
71.982191756536124672
72.986643789105514202
73.99109583606787055
74.995547897494788003
75.99999997343729774
-0.33834143259468241194
0.66611064335974523587
1.670562704812688759
2.6750147518148410519
3.6794667844373427634
4.6839188027740350506
5.6883708069425455989
6.6928227970845117767
7.697274773365418099
8.7017267359742795918
9.7061786851231968143
10.710630621046949074
11.715082544002514808
12.719534454268616841
13.723986352145178813
14.728438237952829581
15.732890112032341889
16.737341974744030182
17.741793826467166184
18.746245667599286122
19.750697498555624065
20.755149319768303684
21.759601131685673892
22.764052934771548564
23.768504729504464024
24.772956516376790859
25.777408295894058909
26.78186006857395185
27.786311834945564669
28.790763595548483522
29.795215350931869125
30.799667101653586343
31.804118848279230747
32.808570591381233328
33.813022331537887055
34.817474069332298825
35.821925805351646943
36.826377540185951887
37.83082927442727339
38.835281008668573577
39.839732743502899837
40.844184479522240849
41.848636217316645514
42.85308795747328503
43.857539700575266295
44.861991447200900041
45.866443197922599495
46.870894953305999309
47.875346713908903951
48.879798480280506112
49.884250252960391947
50.888702032477681314
51.893153819349976175
52.897605614082877423
53.902057417168762754
54.906509229086140067
55.910961050298837449
56.915412881255150523
57.91986472238729533
58.924316574110434885
59.928768436822139165
60.933220310901653249
61.937672196709286254
62.942124094585878424
63.94657600485198401
64.951027927807587048
65.95547986373128424
66.959931812880228108
67.964383775489068285
68.968835751769972831
69.973287741911946114
70.977739746080416694
71.982191764417081004
72.986643797039633341
73.991095844041794294
74.995547905494731822
75.999999981449136044
-0.33834144379554698112
0.66611063217543886594
1.6705626936647455238
2.6750147407225131069
3.6794667734192261221
4.6839187918482849682
5.6883707961270459919
6.6928227863969675937
7.6972747628233673112
8.7017267255950692117
9.7061786749239526984
10.710630611044553717
11.715082534213578924
12.71953444470942074
13.723986342831665297
14.728438228900566642
15.732890103256465864
16.737341966259265291
17.741793818287746376
18.746245659738995926
19.750697491027683128
20.755149312585423615
21.759601124859976551
22.764052928314576718
23.768504723427113845
24.772956510689375875
25.777408290606182106
26.781860063694594487
27.78631183048300457
28.790763591510295072
29.795215347324916166
30.79966709848396178
31.804118845552338257
32.808570589101712756
33.813022329709582436
34.817474067958372075
35.82192580443440022
36.826377539726948385
37.830829274427280495
38.835281009127598395
39.839732744420125243
40.84418448089618181
41.848636219144971449
42.85308795975284113
43.857539703302201417
44.86199145037054592
45.86644320152961285
46.870894957344212628
47.875346718371481813
48.879798485159888344
49.884250258248272303
50.888702038165092745
51.89315382542736188
52.897605620539906113
53.902057423994484964
54.906509236269045005
55.910961057826781939
56.9154128891154798
57.919864730566729349
58.924316582595189118
59.928768445597988546
60.933220319953882438
61.937672206022774901
62.942124104145030117
63.946576014640903907
64.951027937809968194
65.9554798739305852
66.959931823259424277
67.96438378603113506
68.968835762457501914
69.973287752727387101
70.977739757006148125
71.982191775435211412
72.986643808131958622
73.99109585518974086
74.995547916679001332
75.999999992650018044
-0.33834145816963229203
0.66611061782248826013
1.6705626793584276157
2.6750147264875181463
3.6794667592793399713
4.6839187778267419304
5.6883707822467579618
6.69282277268062753
7.6972747492934647795
8.7017267122738495289
9.7061786618334160437
10.710630598206376973
11.715082521649071268
12.719534432439512983
13.723986330876828177
14.728438217280793054
15.732890091991245995
16.737341955367515567
17.741793807787786363
18.746245649648521692
19.750697481363712171
20.755149303364259339
21.759601116097236684
22.764052920025079629
23.768504715624896306
24.77295650338767885
25.777408283817379697
26.781860057430211697
27.786311824753667565
28.790763586325752499
29.795215342693978755
30.799667094414513002
31.804118842051295246
32.808570586175022754
33.81302232736224056
34.817474066194350257
35.821925803256718268
36.826377539137631345
37.830829274427287601
38.835281009716929645
39.83973274559780009
40.844184482660160995
41.848636221492292009
42.853087962679467182
43.857539706803208901
44.861991454439973381
45.866443206160518287
46.870894962528709016
47.875346724100786844
48.87979849142423916
49.884250265037032079
50.888702045466779111
51.893153833229590077
52.897605628829424518
53.902057432757231936
54.906509245490212834
55.910961067490760001
56.915412899205954034
57.919864741066675151
58.924316593486970817
59.928768456863245717
60.933220331573643591
61.937672217977599587
62.942124116414916557
63.946576027205345838
64.951027950648082765
65.95547988702107034
66.959931836580594222
67.964383799560991406
68.968835776173818886
69.973287766607683125
70.977739771027685833
71.982191789575139751
72.986643822367000212
73.991095869496078308
74.995547931032021438
76.00000000702416969
-0.33834147569632516683
0.66611060032137969777
1.670562661914121394
2.6750147091300573443
3.6794667420376145905
4.6839187607289742843
5.68837076532082353
6.6928227559541486613
7.697274732793845331
8.7017266960282260158
9.7061786458685990198
10.710630582548814616
11.715082506324796086
12.719534417474063659
13.723986316295221144
14.728438203107469207
15.732890078250012067
16.73734194208148196
17.741793794979365373
18.746245637339313816
19.750697469574543419
20.755149292115088855
21.759601105407114119
22.764052909912120271
23.768504706106288182
24.772956494479579703
25.777408275534959614
26.78186004978752166
27.786311817763710508
28.790763580000426458
29.795215337044023585
30.79966708944957432
31.804118837779832063
32.808570582604282606
33.813022324498319904
34.817474064042116311
35.821925801819823221
36.826377538418533675
37.830829274427244968
38.835281010435949156
39.839732747034652505
40.844184484812387836
41.848636224356191349
42.853087966250242857
43.857539711074672084
44.861991459404904958
45.866443211810484115
46.870894968854074136
47.875346731090786534
48.879798499066936301
49.88425027331948769
50.888702054374846284
51.893153842748134252
52.897605638942316375
53.902057443447375817
54.906509256739376212
55.910961079279921648
56.915412911515112171
57.91986475387506772
58.924316606772954685
59.928768470604431684
60.933220345746960334
61.937672232559229712
62.942124131380360552
63.946576042529642336
64.951027966305687755
65.955479902985914009
66.959931852826258591
67.964383816060674803
68.968835792900335946
69.973287783533663742
70.977739788125489895
71.982191806816857138
72.986643839724408167
73.991095886940328796
74.995547948533115346
76.000000024550828925
-0.33834149634992777278
0.66611057969761722219
1.6705626413571903477
2.6750146886752430575
3.6794667217187639885
4.683918740579181339
5.6883707453728256098
6.6928227362404522083
7.697274713346702768
8.7017266768796144305
9.7061786270501571039
10.710630564091735195
11.71508248825981191
12.719534399831353255
13.723986299104355524
14.72843818639730884
15.732890062048699775
16.737341926416370086
17.74179377987691808
18.746245622825099986
19.750697455673186909
20.75514927885016192
21.759601092801144517
22.764052897986566393
23.768504694881450234
24.772956483974546416
25.777408265767586926
26.781860040774503773
27.786311809520388039
28.790763572540829074
29.795215330380894869
30.799667083594272299
31.80411883274231144
32.808570578393180028
33.813022321120762115
34.81747406150391555
35.821925800125271167
36.826377537570522236
37.830829274427230757
38.835281011283939279
39.839732748729169032
40.844184487350574386
41.848636227733720716
42.853087970461324119
43.857539716112192707
44.861991465260224743
45.866443218473577303
46.87089497631365731
47.875346739334077029
48.879798508079964847
49.884250283086863931
50.888702064879915099
51.89315385397301128
52.897605650867895122
53.902057456053334761
54.906509270004313805
55.91096109318129237
56.915412926029326002
57.919864768977532776
58.92431662243811985
59.928768486805786608
60.933220362457149122
61.937672249750079345
62.942124149023079838
63.94657606059463717
64.951027984762674805
65.955479921804325727
66.959931871974845308
67.964383835507774734
68.968835812614031511
69.973287803481696301
70.977739808275288169
71.98219182713570774
72.986643860179228227
73.991095907497339113
74.995547969156859835
76.000000045204401999
-0.33834152009923407212
0.66611055598214463647
1.6705626177183667824
2.6750146651534061348
3.6794666983525030624
4.6839187174063292574
5.6883707224308777128
6.6928227135667013314
7.6972746909782214786
8.7017266548532088422
9.7061786054022221037
10.710630542858273984
11.715082467476259254
12.7195343795325293
13.723986279324387638
14.72843816716956411
15.732890043405660663
16.73734190838961311
17.741793762497046316
18.746245606121654248
19.750697439674556932
20.755149263583604125
21.759601078292686083
22.764052884260934206
23.768504681962056679
24.772956471883457397
25.777408254525447262
26.781860030400459038
27.78631180003217338
28.790763563954666182
29.795215322711413819
30.799667076854571945
31.804118826943909681
32.808570573545964066
33.813022317233048852
34.817474058582313035
35.821925798174788724
36.826377536594470996
37.830829274427237863
38.835281012259997624
39.839732750679701212
40.844184490272176902
41.848636231621448189
42.853087975308511659
43.857539721910541175
44.861991471999893122
45.866443226143047696
46.870894984899827307
47.875346748822323661
48.879798518454030898
49.88425029432904978
50.888702076971021881
51.893153866892404835
52.897605664593527308
53.902057470561800301
54.906509285270836074
55.91096110917990103
56.915412942732821477
57.919864786357415198
58.92431664046489459
59.928768505448829274
60.933220381684918721
61.937672269530082758
62.942124169321886029
63.94657608137816851
64.951028005996136017
65.955479943452189673
66.959931894001272212
67.964383857876285333
68.968835835287777059
69.973287826423629099
70.977739831448147356
71.982191850501905606
72.986643883701077584
73.991095931136101171
74.995547992872332088
76.000000068953639243
-0.3383415469067473369
0.66611052921205859967
1.6705625910344010787
2.6750146386006510291
3.6794666719740249938
4.6839186912444743527
5.6883706965277758272
6.6928226879643606395
7.6972746657185036057
8.701726629977693861
9.7061785809521836654
10.710630518874484807
11.715082443998934281
12.719534356601194247
13.72398625697779373
14.728438145445592156
15.732890022341241121
16.737341888020594638
17.741793742858163796
18.746245587246431086
19.750697421595251768
20.755149246331139778
21.759601061896560736
22.764052868749214298
23.768504667361249005
24.772956458218533982
25.777408241819824042
26.781860018675860857
27.78631178930867307
28.790763554250542455
29.795215314043314692
30.799667069237298023
31.804118820390492317
32.808570568067601414
33.813022312839073891
34.817474055280229095
35.821925795970237516
36.826377535491246817
37.830829274427266284
38.835281013363236013
39.839732752884231104
40.84418449357424663
41.848636236015387624
42.853087980786860101
43.857539728463954987
44.861991479617152834
45.86644323481114327
46.870894994603915507
47.875346759545820419
48.879798530178618421
49.88425030703463392
50.888702090635945297
51.893153881493248036
52.897605680105272086
53.902057486957914989
54.9065093025233395
55.910961127259234615
56.915412961608041087
57.919864805996304824
58.924316660833895298
59.928768526513231052
60.933220403408860477
61.937672291876666009
62.942124192253210424
63.946576104855445521
64.951028029979894995
65.955479967902263638
66.959931918876733903
67.964383883135866427
68.968835860890024492
69.973287852326663483
70.977739857609947194
71.982191876880392556
72.986643910253803824
73.991095957820093076
74.995548019642441773
76.000000095761222951
-0.33834157672738074396
0.6661104994318567396
1.6705625613491688064
2.6750146090597417547
3.6794666426245603574
4.6839186621330748395
5.6883706677010676955
6.6928226594690300999
7.6972746376011853542
8.7017266022848822615
9.7061785537300373505
10.71063049216871832
11.71508241785464044
12.719534331062746446
13.723986232088684289
14.728438121248327519
15.732889998877249482
16.737341865330101598
17.741793720980087556
18.746245566218334488
19.750697401453258806
20.755149227109818355
21.75960104362892622
22.764052851466630045
23.768504651093390834
24.772956442993304904
25.777408227663311635
26.78186000561232305
27.786311777360488406
28.790763543438188776
29.795215304385262556
30.79966706075008176
31.804118813088610551
32.808570561963534828
33.813022307943235489
34.817474051601010387
35.821925793513948122
36.826377534262036306
37.830829274427223652
38.835281014592432314
39.839732755340527603
40.8441844972534156
41.848636240911197604
42.853087986890912475
43.8575397357658332
44.86199148810438686
45.866443244469181195
46.870895005416286949
47.875346771493994424
48.87979854324214557
49.884250321191146327
50.88870210586115661
51.893153897761067128
52.897605697387831469
53.902057505225528189
54.906509321744621843
55.910961147401195603
56.915412982636134132
57.919864827874420143
58.924316683524402549
59.928768549977199598
60.933220427606059388
61.937672316765727487
62.942124217791693752
63.946576130999794429
64.951028056685714773
65.955479995124335346
66.959931946569511751
67.964383911253236192
68.96883588938534615
69.973287881153325429
70.977739886721323614
71.982191906229843426
72.986643939794674907
73.991095987505190124
74.995548049422524173
76.000000125581721022
-0.33834160950604064144
0.66611046669561790878
1.6705625287155578818
2.6750145765814958843
3.6794666103522728484
4.6839186301173461047
5.6883706359929320229
6.6928226281199041381
7.6972746066626838157
8.7017265718086083126
9.7061785237673507964
10.71063046277051356
11.71508238907117061
12.719534302943426241
13.72398620468194963
14.728438094601479236
15.732889973036323639
16.737341840339780674
17.741793696883568998
18.746245543057252547
19.750697379267609932
20.755149205937875934
21.759601023507194384
22.764052832429758411
23.768504633174128315
24.772956426222449977
25.777408212069630622
26.781859991222599859
27.78631176419936466
28.79076353152820289
29.795215293746803553
30.799667051401328877
31.804118805045547447
32.808570555239903399
33.813022302550521658
34.817474047548429894
35.821925790808386125
36.82637753290811844
37.83082927442727339
38.835281015946385708
39.839732758046103811
40.844184501306081359
41.848636246303954067
42.853087993614572326
43.857539743808906962
44.861991497453111322
45.866443255107661514
46.87089501732622665
47.875346784655086196
48.879798557631858102
49.884250336784830893
50.888702122632004432
51.893153915680365174
52.897605716424713762
53.902057525347274236
54.906509342916578476
55.910961169586855135
56.915413005797184098
57.919864851970885411
58.92431670851466663
59.928768575818111231
60.933220454252946752
61.937672344172504779
62.942124245911038827
63.94657615978329801
64.951028086083908875
65.955480025087084073
66.959931977045783924
67.964383942191673782
68.96883592073447744
69.973287912861366067
70.977739918737000835
71.982191938502083417
72.986643972272915448
73.991096020138868994
74.995548082158819625
76.000000158360421665
-0.33834164517290921115
0.66611043107128997676
1.6705624931988369841
2.6750145412269801248
3.6794665752132531544
4.6839185952481825481
5.6883706014492618763
6.6928225939583159132
7.6972745729403282411
8.7017265385827968771
9.7061784910952066951
10.710630430708674155
11.715082357675488112
12.71953427226874922
13.723986174781934722
14.728438065528440148
15.73288994484105352
16.737341813071498819
17.741793670589810716
18.746245517783751922
19.750697355058203897
20.755149182834539801
21.759601001549846444
22.764052811656267039
23.76850461362028355
24.772956407921878252
25.777408195053777007
26.781859975520639239
27.786311749838166207
28.790763518532344278
29.795215282138478585
30.799667041200375905
31.804118796269371217
32.808570547903457282
33.813022296666304101
34.817474043126445338
35.82192578785620185
36.826377531430757983
37.830829274427244968
38.835281017423682215
39.839732760998224137
40.84418450572798065
41.848636252188121887
42.853088000950997127
43.857539752585083193
44.861991507654096267
45.866443266715968718
46.870895030322124342
47.875346799016277544
48.879798573333829381
49.884250353800666744
50.888702140932565499
51.89315393523414599
52.897605737198119868
53.902057547304558227
54.906509366019875529
55.910961193796204327
56.915413031070670513
57.919864878264618824
58.924316735782944932
59.928768604013392007
60.933220483326017813
61.937672374072505477
62.942124276585687426
63.946576191178941428
64.951028118145757162
65.955480057759203305
66.959932010271614899
67.964383975914046232
68.968835954896036355
69.973287947405083287
70.977739953606132417
71.982191973641107552
72.986644007627376141
73.99109605565550396
74.995548117782988129
76.000000194027222733
-0.33834168363318661843
0.66611039264948279648
1.6705624548828903464
2.6750145030707206395
3.6794665372719235208
4.683918557580428299
5.6883705641164850064
6.6928225570237334097
7.6972745364681154356
8.7017265026373404879
9.7061784557405701435
10.710630396008104626
11.715082323691150989
12.719534239061427883
13.723986142410840472
14.728438034051082539
15.732889914313140878
16.737341783546806795
17.741793642120136099
18.746245490418864676
19.750697328845777889
20.755149157820017791
21.75960097777653246
22.764052789165187818
23.76850459245014946
24.772956388109030001
25.77740817663216788
26.781859958521749832
27.786311734291068376
28.790763504463566136
29.795215269571979633
30.799667030157561243
31.804118786769024041
32.808570539961692702
33.813022290296665062
34.817474038339717879
35.82192578466051458
36.826377529831546553
37.830829274427202336
38.835281019022851012
39.839732764193861669
40.844184510514658371
41.848636258557711187
42.853088008892669336
43.857539762085366419
44.861991518696854087
45.866443279282435697
46.870895044390884721
47.875346814563357611
48.879798590332697472
49.884250372222282977
50.888702160745395986
51.893153956404255212
52.897605759689206195
53.902057571077868658
54.906509391034369116
55.910961220008665862
56.915413058435539995
57.919864906734282783
58.92431676530761564
59.92876863454128511
60.933220514803359436
61.937672406443624595
62.942124309793022974
63.94657622516328388
64.951028152846333796
65.955480093113848739
66.959932046217090829
67.964384012386290124
68.968835991830673038
69.973287984737908118
70.977739991273935516
71.982192011582412761
72.986644045783634738
73.991096093971449932
74.995548156204890233
76.000000232487550988
-0.33834172474173890288
0.66611035156351638964
1.6705624138815520219
2.6750144622033316111
3.6794664965971728421
4.6839185171650239425
5.6883705240319883956
6.6928225173440836215
7.6972744972678839304
8.7017264639905871348
9.7061784177201282375
10.710630358685120811
11.715082287134849892
12.719534203338930922
13.723986107587110794
14.728438000188836199
15.732889881472853943
16.737341751786676269
17.741793611496049721
18.746245460984376052
19.750697300652092281
20.755149130916009881
21.759600952208593583
22.764052764977289911
23.768504569683720717
24.772956366803029482
25.777408156822929186
26.781859940243020191
27.786311717573909164
28.790763489336345771
29.795215256060394893
30.79966701828449871
31.804118776554552994
32.808570531423150385
33.81302228344844707
34.817474033193413163
35.821925781224805974
36.826377528112232085
37.830829274427216546
38.835281020742179692
39.839732767629605803
40.844184515660991508
41.848636265405957602
42.853088017431247181
43.85753977229981615
44.861991530569902409
45.866443292794002673
46.870895059518055348
47.875346831280488402
48.87979860861140935
49.884250392031518118
50.888702182051410716
51.89315397917070527
52.897605783877111207
53.902057596645818194
54.90650941793839479
55.910961248202276863
56.915413087870021513
57.91986493735835495
58.924316797067746165
59.928768667381589808
60.933220548665566696
61.937672441267274337
62.942124345515438222
63.946576261719535239
64.951028190169239451
65.955480131134251565
66.959932084863766022
67.964384051586478108
68.968836031510292628
69.973288024822380748
70.977740031689393163
71.982192052257204296
72.986644086651025987
73.99109613497283533
74.995548197290816006
76.00000027359607202
-0.33834176822770711812
0.66611030804015280982
1.6705623703537149094
2.6750144187204583091
3.6794664532380561006
4.6839184740211621261
5.6883704811982633842
6.6928224749143119254
7.6972744553328906747
8.7017264226375257152
9.7061783770323728504
10.710630318742445866
11.715082248013578337
12.719534165112246882
13.723986070325212339
14.72843796395909699
15.732889846339936923
16.73734171781262603
17.741793578740345794
18.746245429503943569
19.750697270501305525
20.755149102146656759
21.759600924869918259
22.764052739115896884
23.768504545343613898
24.772956344025502062
25.777408135646570742
26.781859920703656286
27.786311699704505429
28.790763473167061193
29.795215241618446811
30.799667005594194791
31.804118765637277022
32.80857052229724502
33.813022276129281352
34.817474027693272376
35.821925777552905856
36.826377526274725938
37.830829274427181019
38.835281022579636101
39.839732771301491709
40.844184521161139401
41.84863627272512332
42.85308802655714544
43.857539783217077911
44.861991543260160142
45.86644330723591878
46.870895075687307951
47.87534684914987082
48.879798628150716411
49.88425041320779485
50.888702204828859976
51.893154003510758798
52.897605809738479365
53.902057623984468648
54.906509446707715938
55.910961278353063619
56.915413119350411364
57.919864970113991376
58.924316831041714693
59.928768702514425115
60.933220584895252614
61.937672478529165687
62.94212438374213292
63.946576300840803242
64.951028230111944595
65.955480171821989188
66.95993212621679902
67.964384093521431396
68.968836073939996822
69.973288067656127964
70.977740074833207018
71.982192095616312599
72.986644130133896624
73.991096178500654901
74.995548240814216001
76.000000317082097467
-0.33834181341015612254
0.66611026254142979841
1.6705623244628400315
2.67501437261943531
3.6794664071200626765
4.6839184280542056626
5.6883704355254609553
6.6928224296596079412
7.6972744106062105374
8.7017263785385168262
9.7061783336529536825
10.710630276168535246
11.715082206326306036
12.719534124388690799
13.723986030638972267
14.728437925380658768
15.732889808936864284
16.737341681649766656
17.741793543879861517
18.746245396005395634
19.750697238421636825
20.755149071540188288
21.759600895788334896
22.764052711608176338
23.768504519456016055
24.772956319801483716
25.777408113126725198
26.781859899925695601
27.786311680703253302
28.790763455974271778
29.795215226262840247
30.799666992101453644
31.804118754029939709
32.808570512594691593
33.813022268347708632
34.817474021845669085
35.821925773649063274
36.826377524321195267
37.830829274427173914
38.835281024533188088
39.839732775205249027
40.844184527008657426
41.84863628050663209
42.85308803625964913
43.857539794824404566
44.861991556752897736
45.866443322591500475
46.870895092880111577
47.875346868151133606
48.879798648928669991
49.884250435727658157
50.888702229052917403
51.893154029398360194
52.897605837246203464
53.902057653066037801
54.90650947731415954
55.910961310432732319
56.915413152848984168
57.919865004974489864
58.92431686720455275
59.928768739917451569
60.933220623473680178
61.937672518215379114
62.94212442446571032
63.946576342528118175
64.951028272685874754
65.955480215201447436
66.959932170315866529
67.964384138248149725
68.968836119194776302
69.973288113328962368
70.977740120800206114
71.98219214173435887
72.986644176234918291
73.991096224391483815
74.995548286312867958
76.000000362264501064
