# Supplementary material for: Discrete mechanical growth model for plant tissue
Source: PLoS One. 2019 Aug 12;14(8):e0221059. doi: 10.1371/journal.pone.0221059 (PMC6690522; doi:10.1371/journal.pone.0221059)
Supplement: S1 File — The model was implemented using the C++ programming language. The software uses the Intel threading building blocks (TBB) runtime library as a parallelization environment (available in open source from http://www.intel.com/software/products/tbb/), and for visualization the CASH library from Rob J. de Boer and Alex D. Staritsky (available in open source from http://theory.bio.uu.nl/rdb/software.html). (ZIP) [file pone.0221059.s001.zip › CODE/illustration1-root-bending/output/savedstate/statey]

-0.02386933328193364956
-0.023869378009231639881
-0.02386942510547839652
-0.023869472807935016717
-0.023869520632866271515
-0.023869568339607603186
-0.023869615764292872323
-0.02386966277653694915
-0.023869709264081176436
-0.023869755126064595707
-0.023869800269586426145
-0.023869844607635509054
-0.023869888057895471967
-0.023869930541882307395
-0.023869971984455697761
-0.023870012313424230493
-0.0238700514593515635
-0.023870089355423309424
-0.023870125937358637608
-0.023870161143412838012
-0.023870194914371895001
-0.023870227193588847148
-0.023870257927041407808
-0.023870287063348153561
-0.023870314553867368751
-0.023870340352744361806
-0.023870364416953490649
-0.023870386706413948552
-0.023870407183987214089
-0.02387042581558821569
-0.023870442570179346842
-0.023870457419870660248
-0.023870470339973595686
-0.023870481308956401079
-0.023870490308584634692
-0.023870497323867142375
-0.023870502343125158534
-0.02387050535801391038
-0.023870506363537814104
-0.023870505358010617875
-0.023870502343100917508
-0.023870497323815378227
-0.02387049030851639761
-0.023870481308881221633
-0.0238704703399044392
-0.023870457419799612914
-0.023870442570085415035
-0.023870425815478463205
-0.023870407183871678036
-0.023870386706291050333
-0.023870364416812707431
-0.02387034035258599543
-0.023870314553699579357
-0.02387028706318348667
-0.023870257926880810578
-0.023870227193412155153
-0.023870194914168755412
-0.02387016114319158791
-0.023870125937130996785
-0.02387008935518915298
-0.023870051459115138037
-0.02387001231316428565
-0.023869971984186232755
-0.023869930541605521856
-0.023869888057607605014
-0.023869844607329264441
-0.023869800269276594124
-0.023869755125754156533
-0.023869709263748029732
-0.02386966277620189078
-0.023869615763951954057
-0.023869568339241822863
-0.023869520632503391649
-0.023869472807580546792
-0.023869425105098002887
-0.023869378008815354819
-0.023869333281529400009
0.9776225006815469909
0.97762245764139776849
0.97762241324456866653
0.97762236831475590737
0.97762232326044407049
0.9776222783081668366
0.97762223361501632279
0.97762218930603794753
0.97762214548858472618
0.97762210225877033132
0.97762205970490800855
0.97762201790950165048
0.97762197695048735913
0.97762193690206200536
0.97762189783522357445
0.9776218598180974606
0.9776218229162068063
0.97762178719256254134
0.97762175270777629255
0.97762171952005905151
0.97762168768522794693
0.97762165725667138361
0.97762162828532506165
0.97762160081959748048
0.97762157490533863058
0.97762155058576816202
0.97762152790142786696
0.97762150689009075233
0.97762148758676969962
0.977621470023593786
0.9776214542297950727
0.97762144023166774875
0.97762142805249163668
0.97762141771254418288
0.97762140922902696083
0.97762140261606067515
0.97762139788464341716
0.97762139504264633505
0.97762139409479642538
0.9776213950426605459
0.97762139788466950741
0.97762140261611263359
0.97762140922909257501
0.97762141771261312773
0.97762142805256480038
0.97762144023174235574
0.97762145422988810939
0.97762147002370369808
0.97762148758688682815
0.97762150689022331296
0.97762152790156708893
0.97762155058592181689
0.97762157490550138927
0.97762160081976157144
0.97762162828550058791
0.97762165725685745699
0.97762168768542900832
0.97762171952028098509
0.97762175270800644178
0.97762178719279912986
0.97762182291644617038
0.97762185981835414417
0.97762189783548536504
0.97762193690234200361
0.97762197695078023596
0.97762201790980451932
0.97762205970522275678
0.97762210225909351724
0.97762214548892079069
0.97762218930638844494
0.977622233615360825
0.97762227830851444743
0.97762232326080711342
0.97762236831512339119
0.97762241324493959205
0.97762245764180533136
0.97762250068197031894
1.9791143344464345866
1.9791142934205685489
1.9791142517060389405
1.9791142095803799794
1.9791141673435903581
1.9791141251961501535
1.979114083285032244
1.9791140417289629916
1.979114000630114667
1.9791139600798011156
1.9791139201617444776
1.9791138809539428056
1.9791138425299521497
1.9791138049596714854
1.9791137683099158107
1.9791137326447338918
1.9791136980256875955
1.9791136645119618009
1.9791136321604427817
1.9791136010257706079
1.9791135711603153879
1.9791135426141710507
1.9791135154351249259
1.979113489668589132
1.9791134653575763735
1.9791134425426135657
1.9791134212617382815
1.9791134015503828447
1.9791133834413814352
1.9791133669648841575
1.9791133521482953128
1.9791133390162782835
1.9791133275906833688
1.9791133178905142564
1.9791133099319173638
1.9791133037281340989
1.9791132992894715503
1.979113296623322471
1.9791132957341235343
1.9791132966233433432
1.9791132992895030807
1.9791133037281822826
1.979113309931977982
1.9791133178905819801
1.9791133275907608624
1.9791133390163631045
1.9791133521483870172
1.9791133669649889626
1.9791133834415117754
1.979113401550518514
1.9791134212618768373
1.9791134425427663324
1.9791134653577338032
1.9791134896687589961
1.9791135154353165504
1.9791135426143686704
1.9791135711605176706
1.9791136010259873235
1.9791136321606688231
1.9791136645121956139
1.9791136980259349532
1.9791137326449843581
1.9791137683101744926
1.9791138049599577009
1.979113842530252132
1.9791138809542376809
1.9791139201620562282
1.9791139600801361809
1.9791140006304428489
1.9791140417293162646
1.9791140832853817422
1.9791141251964952108
1.9791141673439507365
1.9791142095807545687
1.979114251706409755
1.9791142934209666748
1.9791143344468586918
2.9806061680481885645
2.9806061293147103619
2.980606090305273348
2.9806060510076259895
2.9806060116229464718
2.9806059723204150202
2.980605933233832161
2.980605894474102957
2.9806058561373998117
2.9806058183098009806
2.9806057810701420685
2.9806057444917537502
2.9806057086436861248
2.9806056735914552291
2.9806056393976203545
2.9806056061220917996
2.9806055738224115359
2.980605542553889542
2.9806055123696437725
2.9806054833206960808
2.980605455455921593
2.9806054288220829029
2.9806054034637639027
2.9806053794233497989
2.9806053567409698246
2.9806053354544319589
2.9806053155992136006
2.9806052972083993957
2.9806052803125968609
2.9806052649399377152
2.9806052511159926155
2.9806052388637689354
2.9806052282036437084
2.9806052191533551898
2.980605211727958892
2.9806052059398147058
2.9806052017985300573
2.9806051993110060927
2.9806051984813759503
2.9806051993110247444
2.980605201798568249
2.9806052059398564502
2.9806052117280192881
2.9806052191534266882
2.98060522820372098
2.9806052388638519801
2.9806052511160854301
2.9806052649400376353
2.9806052803127256468
2.9806052972085317343
2.9806053155993534887
2.980605335454576732
2.9806053567411243677
2.98060537942352477
2.9806054034639637429
2.9806054288222916249
2.9806054554561351999
2.9806054833209070232
2.9806055123698671494
2.9806055425541257975
2.980605573822665999
2.9806056061223378251
2.9806056393978797026
2.9806056735917425549
2.9806057086439854409
2.9806057444920490695
2.9806057810704524869
2.9806058183101296066
2.9806058561377306582
2.9806058944744493466
2.9806059332341829915
2.9806059723207782852
2.9806060116233066282
2.9806060510079945836
2.9806060903056565969
2.9806061293151078218
2.9806061680486073406
3.9820980015254314743
3.9820979652977119834
3.9820979290381348648
3.9820978925965877515
3.9820978560957649428
3.9820978196735068444
3.9820977834489768021
3.9820977475242513854
3.9820977119888474327
3.9820976769231588577
3.9820976424008218686
3.9820976084902710568
3.9820975752558904759
3.9820975427586735584
3.9820975110568208599
3.9820974802060318254
3.9820974502597543676
3.9820974212693442951
3.9820973932841141618
3.9820973663514069862
3.9820973405165656089
3.9820973158229548972
3.9820972923119413167
3.9820972700228187691
3.9820972489927992655
3.9820972292569454254
3.9820972108481411667
3.9820971937970739418
3.9820971781321108374
3.9820971638793376535
3.982097151062464313
3.982097139702811095
3.9820971298192762156
3.9820971214283082951
3.9820971145438637251
3.9820971091773920136
3.982097105337805143
3.9820971030314935568
3.9820971022622986268
3.9820971030315104322
3.9820971053378348969
3.9820971091774257644
3.9820971145439192362
3.9820971214283846784
3.982097129819362813
3.982097139702895916
3.9820971510625575718
3.9820971638794411263
3.9820971781322347383
3.9820971937972080568
3.9820972108482819429
3.9820972292570813167
3.9820972489929471472
3.9820972700229901875
3.9820972923121322751
3.9820973158231662836
3.9820973405167809922
3.9820973663516214813
3.982097393284333986
3.9820974212695792183
3.9820974502600061662
3.9820974802062818476
3.9820975110570828726
3.9820975427589488937
3.9820975752561809102
3.9820976084905770342
3.9820976424011353956
3.9820976769234865955
3.9820977119891844964
3.982097747524592446
3.9820977834493316294
3.9820978196738816557
3.9820978560961273196
3.9820978925969532369
3.9820979290385278837
3.982097965298108555
3.9820980015258533591
4.9835898349103384675
4.9835898013490051994
4.9835897678928215981
4.9835897343390902492
4.9835897007529821323
4.9835896672436454935
4.9835896339153133994
4.9835896008606628271
4.9835895681621042996
4.9835895358939845678
4.9835895041244802073
4.9835894729169432082
4.9835894423308895185
4.9835894124226767232
4.983589383246035176
4.9835893548523593211
4.9835893272909270735
4.9835893006090721258
4.9835892748522461204
4.9835892500640426306
4.9835892262862389046
4.9835892035587576743
4.9835891819196911356
4.9835891614052103549
4.9835891420495697091
4.9835891238850482665
4.9835891069419249177
4.9835890912484366311
4.9835890768306887466
4.9835890637127020497
4.9835890519162857615
4.9835890414610730659
4.9835890323644562727
4.9835890246415726068
4.9835890183052606872
4.9835890133660605272
4.9835890098321753428
4.9835890077094946449
4.9835890070015436137
4.9835890077095141848
4.9835890098322028763
4.9835890133660925017
4.9835890183053122016
4.9835890246416401084
4.9835890323645486433
4.9835890414611609955
4.983589051916378132
4.9835890637128077429
4.9835890768308122034
4.9835890912485663051
4.9835891069420625854
4.9835891238851894869
4.9835891420497162585
4.9835891614053746679
4.9835891819198741004
4.9835892035589628435
4.9835892262864529556
4.9835892500642691161
4.9835892748524708296
4.9835893006093039403
4.983589327291168658
4.9835893548526151164
4.9835893832463025177
4.9835894124229422886
4.9835894423311781765
4.9835894729172531825
4.983589504124797287
4.9835895358943167466
4.9835895681624373665
4.9835896008609923413
4.9835896339156695589
4.9835896672440105348
4.9835897007533516145
4.9835897343394552905
4.9835897678932026267
4.9835898013494155379
4.9835898349107656813
5.9850816682273872971
5.9850816374540372067
5.9850816068560979133
5.9850815762236120321
5.9850815455822203859
5.9850815150162510747
5.9850814846154634097
5.9850814544629002967
5.9850814246335533042
5.9850813951954826564
5.985081366211176146
5.9850813377387135361
5.9850813098326192119
5.9850812825444865695
5.9850812559234656263
5.9850812300165516788
5.9850812048687931366
5.9850811805234283014
5.9850811570219866198
5.985081134404263814
5.9850811127083973773
5.9850810919708647972
5.9850810722264107255
5.9850810535080567476
5.9850810358470605266
5.9850810192728927106
5.9850810038131774249
5.9850809894936878308
5.9850809763382377682
5.9850809643687563621
5.9850809536051299276
5.9850809440652943394
5.9850809357650991416
5.9850809287183688312
5.9850809229368078235
5.9850809184300395316
5.985080915205553076
5.9850809132687201597
5.9850809126227559887
5.9850809132687396996
5.985080915205583274
5.9850809184300786114
5.9850809229368584496
5.985080928718427451
5.9850809357651817422
5.9850809440653813809
5.985080953605226739
5.9850809643688567263
5.9850809763383621132
5.9850809894938175049
5.9850810038133195334
5.9850810192730401482
5.9850810358472079642
5.9850810535082192843
5.9850810722266007957
5.9850810919710699665
5.9850811127086220864
5.9850811344044911877
5.9850811570222175462
5.9850811805236689978
5.9850812048690276157
5.9850812300168101387
5.985081255923732968
5.9850812825447574639
5.985081309832908758
5.9850813377390350567
5.9850813662115012193
5.9850813951958006243
5.9850814246338837066
5.9850814544632360281
5.985081484615813352
5.9850815150166090106
5.9850815455826005262
5.9850815762239886197
5.9850816068564727246
5.9850816374544502096
5.9850816682278074055
6.9865735014945506975
6.9865734736025286722
6.9865734459151118685
6.9865734182373273597
6.9865733905694016315
6.9865733629750845779
6.9865733355305481567
6.9865733083092012023
6.9865732813784724442
6.9865732547999108704
6.986573228630167165
6.9865732029218730048
6.9865731777244377554
6.9865731530845947006
6.9865731290468131576
6.9865731056536128918
6.9865730829457390882
6.9865730609622813674
6.9865730397407785901
6.9865730193171797779
6.9865729997259586881
6.9865729810000649636
6.9865729631708806124
6.986572946268240436
6.9865729303203707445
6.986572915353904456
6.9865729013937682979
6.9865728884632538609
6.9865728765838674974
6.9865728657753987108
6.9865728560558304494
6.9865728474413355542
6.9865728399462527776
6.9865728335830308282
6.9865728283622710038
6.9865728242926534719
6.9865728213809319413
6.9865728196319709653
6.98657281904866867
6.9865728196319878407
6.986572821380964804
6.9865728242926996572
6.9865728283623198536
6.9865728335830930007
6.98657283994632472
6.9865728474414323657
6.9865728560559317017
6.9865728657755035158
6.9865728765839918424
6.9865728884633853113
6.9865729013939121828
6.98657291535405367
6.9865729303205208467
6.9865729462684011963
6.9865729631710751235
6.9865729810002674682
6.9865729997261780682
6.9865730193174000462
6.986573039741006852
6.9865730609625309455
6.9865730829459780082
6.9865731056538624699
6.986573129047074282
6.9865731530848700359
6.9865731777247201961
6.9865732029221936372
6.986573228630495791
6.9865732548002341673
6.9865732813788037348
6.9865733083095546974
6.9865733355309016517
6.9865733629754478429
6.9865733905697844364
6.9865734182377190464
6.986573445915492897
6.9865734736029256879
6.9865735014949619242
7.9880653347248760099
7.9880653097869709356
7.9880652850578437452
7.9880652603669606293
7.9880652356995724972
7.9880652111028949136
7.988065186640668891
7.9880651623768716973
7.988065138371256424
7.9880651146787453598
7.9880650913499788857
7.9880650684320304578
7.9880650459690825116
7.9880650240029060782
7.9880650025732249375
7.9880649817180096051
7.9880649614736221054
7.988064941874966074
7.9880649229555134028
7.9880649047473548663
7.988064887281237425
7.9880648705865464621
7.9880648546912684793
7.9880648396220079732
7.9880648254039492429
7.9880648120608208629
7.9880647996148690382
7.988064788086853163
7.9880647774959516738
7.9880647678597993533
7.9880647591944518027
7.9880647515143046178
7.9880647448321626669
7.9880647391591113049
7.9880647345046034147
7.9880647308763901293
7.988064728280480864
7.9880647267212223639
7.9880647262011859056
7.9880647267212365747
7.9880647282805155029
7.9880647308764398673
7.9880647345046611463
7.988064739159181471
7.9880647448322301685
7.9880647515144032056
7.9880647591945503905
7.9880647678599094874
7.9880647774960698015
7.9880647880869783961
7.9880647996150138113
7.9880648120609700769
7.9880648254041011214
7.9880648396221749508
7.9880648546914621022
7.9880648705867480786
7.9880648872814559169
7.9880649047475715818
7.9880649229557354474
7.988064941875210323
7.9880649614738707953
7.9880649817182520778
7.9880650025734869502
7.9880650240031858544
7.9880650459693702814
7.9880650684323457611
7.988065091350303959
7.9880651146790775385
7.9880651383715974845
7.9880651623772322978
7.9880651866410348205
7.9880652111032715013
7.9880652356999455321
7.9880652603673505396
7.9880652850582372082
7.9880653097873590696
7.9880653347252730256
8.989557167927856085
8.9895571460015748499
8.9895571242731495687
8.9895571025991571901
8.9895570809572689086
8.9895570593818003857
8.9895570379252660587
8.9895570166425251557
8.9895569955856373667
8.9895569748027934764
8.9895569543385089872
8.9895569342341996588
8.9895569145287144153
8.9895568952587794342
8.9895568764593143385
8.9895568581636631222
8.9895568404037646815
8.9895568232102682771
8.989556806612563733
8.9895567906388134105
8.9895567753160090518
8.9895567606699433583
8.9895567467251584759
8.9895567335050206026
8.989556721031620512
8.9895567093257753299
8.9895566984070107708
8.9895566882935362685
8.9895566790021845804
8.9895566705484348802
8.9895566629463594666
8.9895566562086006712
8.9895566503463726349
8.9895566453694257802
8.9895566412860343775
8.9895566381030196368
8.9895566358256377981
8.9895566344577080287
8.9895566340014809725
8.9895566344577186868
8.9895566358256644435
8.9895566381030658221
8.9895566412861001027
8.9895566453694932818
8.9895566503464436892
8.9895566562086823836
8.9895566629464589425
8.9895566705485503434
8.9895566790023089254
8.9895566882936641662
8.9895566984071546557
8.9895567093259245439
8.9895567210317786078
8.9895567335051911328
8.9895567467253467697
8.9895567606701387575
8.989556775316223991
8.9895567906390283497
8.9895568066127822249
8.9895568232105205198
8.9895568404040187005
8.9895568581639064831
8.9895568764595719102
8.9895568952590583223
8.9895569145290146196
8.9895569342345087449
8.9895569543388322842
8.9895569748031274315
8.9895569955859802036
8.9895570166428715453
8.9895570379256337645
8.9895570593821840788
8.9895570809576401672
8.9895571025995391068
8.9895571242735439199
8.9895571460019745302
8.9895571679282344491
9.9910490011104489128
9.9910489822415762262
9.9910489635506269934
9.9910489449206423274
9.9910489263267869831
9.9910489077934894198
9.9910488893632916074
9.991048871082259808
9.9910488529948207059
9.9910488351423492048
9.9910488175631506635
9.9910488002928854456
9.9910487833649828104
9.9910487668110743442
9.9910487506611840303
9.9910487349440053606
9.9910487196869937065
9.9910487049164995454
9.9910486906577933297
9.9910486769350708158
9.9910486637715418823
9.9910486511893523698
9.9910486392096053976
9.9910486278523826797
9.991048617136653931
9.9910486070803194991
9.9910485977001410873
9.9910485890117737284
9.9910485810296858489
9.9910485737671592688
9.9910485672363016363
9.9910485614479647154
9.9910485564117763602
9.991048552136131633
9.9910485486281359613
9.9910485458936388881
9.9910485439371701233
9.9910485427619910581
9.9910485423700592378
9.9910485427620017163
9.9910485439372003214
9.9910485458936761916
9.9910485486281945811
9.9910485521361991346
9.9910485564118527435
9.991048561448037546
9.9910485672363940068
9.9910485737672711792
9.9910485810298048648
9.9910485890119016261
9.9910485977002831959
9.991048607080463384
9.9910486171368191322
9.9910486278525567627
9.9910486392097883623
9.9910486511895406636
9.991048663771744387
9.9910486769352804259
9.991048690658013598
9.9910487049167553408
9.9910487196872530546
9.991048734944261156
9.9910487506614398256
9.9910487668113479032
9.9910487833652918965
9.991048800293190979
9.9910488175634721841
9.9910488351426831599
9.9910488529951635428
9.9910488710825955394
9.9910488893636451024
9.9910489077938713365
9.9910489263271546889
9.9910489449210153623
9.9910489635510053574
9.9910489822419794592
9.9910490011108361585
10.992540834277830797
10.992540818502821054
10.992540802880492734
10.992540787318294093
10.99254077179224609
10.992540756319366224
10.992540740933325338
10.992540725671794632
10.992540710571610418
10.992540695667292638
10.992540680990865454
10.992540666572159225
10.992540652439128479
10.992540638618212512
10.992540625134521903
10.992540612012037471
10.99254059927369731
10.992540586941517589
10.992540575036604977
10.992540563579179747
10.992540552588614844
10.992540542083398591
10.992540532081177318
10.992540522598700292
10.992540513651821499
10.992540505255483652
10.992540497423689771
10.992540490169497858
10.992540483504999571
10.99254047744128826
10.992540471988455408
10.992540467155585304
10.992540462950707081
10.992540459380828466
10.99254045645188782
10.992540454168770125
10.992540452535251916
10.992540451554052794
10.992540451226808784
10.992540451554065228
10.992540452535290996
10.992540454168805653
10.992540456451941111
10.992540459380897744
10.992540462950783464
10.992540467155659911
10.992540471988556661
10.992540477441389513
10.992540483505111482
10.992540490169627532
10.992540497423824775
10.992540505255634642
10.992540513651988476
10.992540522598876152
10.992540532081367388
10.992540542083578003
10.992540552588817349
10.992540563579394686
10.992540575036834127
10.992540586941771608
10.992540599273960211
10.992540612012300372
10.992540625134790133
10.992540638618487847
10.992540652439426907
10.992540666572468311
10.992540680991188751
10.992540695667630146
10.992540710571951479
10.99254072567213214
10.992540740933673504
10.992540756319746365
10.992540771792613796
10.992540787318668905
10.992540802880858664
10.992540818503213629
10.99254083427825357
11.994032667433955908
11.9940326547815026
11.994032642253415588
11.994032629779136201
11.994032617337706981
11.994032604940640496
11.994032592613713462
11.994032580386555509
11.994032568288510276
11.994032556347194785
11.994032544588305811
11.994032533035772659
11.994032521712014727
11.994032510638259481
11.994032499834633043
11.994032489320380463
11.994032479113887035
11.994032469232791982
11.994032459694022208
11.994032450513794075
11.994032441707608072
11.99403243329029678
11.994032425276015985
11.994032417678162972
11.994032410509449349
11.994032403781861973
11.994032397506614984
11.99403239169417823
11.994032386354216868
11.99403238149564821
11.994032377126542244
11.994032373254173152
11.994032369884997991
11.994032367024614061
11.994032364677794433
11.994032362848429329
11.994032361539559872
11.994032360753372757
11.994032360491170053
11.994032360753395849
11.994032361539602505
11.994032362848470186
11.994032364677842395
11.994032367024683339
11.99403236988507615
11.99403237325425664
11.994032377126636391
11.994032381495735251
11.994032386354334108
11.994032391694300799
11.994032397506748211
11.994032403782012963
11.994032410509628761
11.994032417678338831
11.994032425276200726
11.994032433290485073
11.9940324417078088
11.994032450514009014
11.994032459694256687
11.994032469233040672
11.994032479114141054
11.994032489320652246
11.994032499834920813
11.994032510638545475
11.994032521712304273
11.994032533036071086
11.994032544588632661
11.994032556347523411
11.994032568288838903
11.994032580386901898
11.994032592614059851
11.994032604941017084
11.994032617338064028
11.994032629779514565
11.994032642253779741
11.994032654781875635
11.994032667434380457
12.995524500581892013
12.995524491074007756
12.995524481660424954
12.995524472290348683
12.995524462947173561
12.995524453638379825
12.99552444438259613
12.995524435201746272
12.995524426117757599
12.995524417151345986
12.995524408321816878
12.995524399647161218
12.995524391144227749
12.995524382828975263
12.995524374716529437
12.995524366821339157
12.995524359157245797
12.995524351737463675
12.995524344574722164
12.995524337681210625
12.995524331068558865
12.995524324747906419
12.995524318729898994
12.995524313024594321
12.995524307641506567
12.995524302589684496
12.995524297877524944
12.995524293512891845
12.995524289503045168
12.995524285854678226
12.995524282573851949
12.995524279666035739
12.995524277136080826
12.995524274988175861
12.995524273225921519
12.995524271852220366
12.995524270869363903
12.995524270279009471
12.995524270082130514
12.99552427027903434
12.995524270869410088
12.995524271852261222
12.995524273225976586
12.995524274988241586
12.995524277136155433
12.99552427966612278
12.995524282573942543
12.995524285854765267
12.995524289503155302
12.995524293513012637
12.9955242978776635
12.995524302589833709
12.995524307641685979
12.995524313024763075
12.995524318730081959
12.995524324748103595
12.99552433106876137
12.99552433768142734
12.995524344574953091
12.995524351737712365
12.995524359157490935
12.995524366821614493
12.995524374716824312
12.99552438282925948
12.995524391144519072
12.995524399647456093
12.995524408322149057
12.995524417151674612
12.995524426118088002
12.995524435202085556
12.995524444382942519
12.99552445363875286
12.995524462947532385
12.9955244722907306
12.995524481660797989
12.995524491074379014
12.995524500582281036
13.997016333724124237
13.997016327376833544
13.997016321092813129
13.99701631483921993
13.997016308604660395
13.997016302393536336
13.997016296217960729
13.997016290092398449
13.997016284031428057
13.997016278048855398
13.997016272157560834
13.997016266369554316
13.997016260696131695
13.99701625514789427
13.997016249734967275
13.997016244466990997
13.997016239353193612
13.997016234402408941
13.997016229623124417
13.997016225023477531
13.997016220611220305
13.997016216393808108
13.997016212378323274
13.997016208571499973
13.997016204979646048
13.997016201608841968
13.99701619846468148
13.997016195552399509
13.997016192876857943
13.997016190442497674
13.997016188253377678
13.997016186313150143
13.997016184625042712
13.997016183191858474
13.99701618201600084
13.997016181099407817
13.997016180443594635
13.99701618004968573
13.997016179918320589
13.997016180049710599
13.997016180443639044
13.997016181099436238
13.997016182016066566
13.997016183191924199
13.997016184625113766
13.997016186313228303
13.997016188253466495
13.997016190442581163
13.997016192876968077
13.997016195552522078
13.997016198464827141
13.997016201609000063
13.997016204979827236
13.997016208571666951
13.997016212378509792
13.997016216394005284
13.99701622061142281
13.997016225023690694
13.997016229623362449
13.997016234402657631
13.997016239353438749
13.997016244467253898
13.997016249735256821
13.997016255148180264
13.997016260696433676
13.997016266369868731
13.997016272157891237
13.997016278049182247
13.997016284031754907
13.997016290092734181
13.997016296218305342
13.99701630239390937
13.997016308605012114
13.997016314839603623
13.997016321093187941
13.997016327377215461
13.997016333724516812
14.998508166862752233
14.998508163686512518
14.99850816054202518
14.998508157413173336
14.998508154294155403
14.998508151187005311
14.998508148097696946
14.998508145033415673
14.99850814200145166
14.998508139008672302
14.998508136061543539
14.998508133166076561
14.998508130327921961
14.998508127552382163
14.998508124844530442
14.998508122209186055
14.99850811965098174
14.998508117174324639
14.998508114783431822
14.998508112482420884
14.998508110275144745
14.998508108165347963
14.998508106156574371
14.998508104252168849
14.998508102455305746
14.998508100769027962
14.998508099196143917
14.998508097739250644
14.9985080964007782
14.998508095182975453
14.998508094087847908
14.998508093117226991
14.998508092272729186
14.998508091555764921
14.998508090967529682
14.998508090508996915
14.99850809018092157
14.998508089983872082
14.998508089918145103
14.998508089983889846
14.998508090180957097
14.998508090509028889
14.998508090967595408
14.998508091555839528
14.998508092272798464
14.998508093117306927
14.998508094087929621
14.998508095183058941
14.998508096400890111
14.998508097739374989
14.99850809919627892
14.998508100769186058
14.998508102455479829
14.99850810425233405
14.998508106156753783
14.998508108165541586
14.998508110275343697
14.998508112482625165
14.998508114783659195
14.998508117174555565
14.998508119651219772
14.998508122209452509
14.998508124844816436
14.998508127552673486
14.998508130328223942
14.998508133166380318
14.998508136061872165
14.998508139009006257
14.998508142001767851
14.998508145033760286
14.998508148098043335
14.998508151187367687
14.998508154294496464
14.998508157413533937
14.998508160542403544
14.998508163686912198
14.998508166863151914
15.999999999999623412
15.99999999999961986
15.999999999999618083
15.999999999999641176
15.999999999999642952
15.999999999999646505
15.999999999999646505
15.999999999999651834
15.999999999999666045
15.999999999999676703
15.999999999999662492
15.999999999999669598
15.999999999999674927
15.999999999999680256
15.99999999999969269
15.999999999999694467
15.999999999999708677
15.999999999999733546
15.999999999999729994
15.999999999999737099
15.999999999999738876
15.999999999999740652
15.999999999999760192
15.999999999999767297
15.999999999999756639
15.999999999999772626
15.999999999999785061
15.999999999999808153
15.999999999999802824
15.999999999999813483
15.999999999999818812
15.999999999999820588
15.999999999999825917
15.999999999999833022
15.999999999999825917
15.999999999999831246
15.999999999999833022
15.999999999999838352
15.999999999999847233
15.999999999999859668
15.999999999999873879
15.99999999999986855
15.99999999999988276
15.9999999999999023
15.999999999999905853
15.999999999999900524
15.999999999999909406
15.999999999999905853
15.999999999999916511
15.999999999999932498
15.99999999999992184
15.999999999999930722
15.999999999999944933
15.999999999999936051
15.999999999999944933
15.999999999999937828
15.999999999999930722
15.999999999999939604
15.999999999999943157
15.999999999999959144
15.999999999999964473
15.999999999999962697
15.999999999999969802
15.99999999999998046
15.999999999999976907
15.999999999999975131
15.999999999999991118
16.000000000000007105
16
15.999999999999998224
15.999999999999989342
15.999999999999987566
15.999999999999989342
15.999999999999985789
16.000000000000014211
16.000000000000021316
16
17.001491833136491039
17.001491836312730754
17.00149183945720921
17.001491842586098358
17.001491845705139383
17.001491848812278818
17.00149185190159784
17.001491854965891548
17.001491857997883983
17.00149186099066867
17.001491863937786775
17.001491866833255528
17.001491869671447432
17.001491872446976572
17.001491875154854938
17.001491877790201102
17.001491880348446273
17.00149188282514956
17.001491885216019284
17.00149188751705509
17.001491889724334783
17.001491891834142223
17.001491893842946013
17.001491895747371075
17.001491897544212861
17.001491899230515514
17.001491900803415547
17.001491902260355005
17.001491903598825672
17.001491904816653289
17.001491905911798597
17.00149190688242129
17.001491907726922648
17.001491908443902901
17.001491909032125704
17.001491909490667354
17.001491909818753356
17.001491910015808173
17.001491910081540482
17.001491910015836595
17.001491909818781778
17.001491909490695775
17.001491909032168337
17.001491908443952639
17.001491907727000807
17.001491906882506555
17.001491905911890967
17.00149190481675987
17.001491903598939359
17.001491902260490008
17.001491900803571866
17.001491899230664728
17.001491897544397602
17.00149189574754871
17.001491893843137859
17.001491891834341175
17.001491889724526629
17.001491887517261148
17.001491885216239552
17.001491882825369828
17.001491880348694963
17.001491877790471108
17.001491875155124944
17.001491872447282105
17.00149186967174586
17.001491866833568167
17.001491863938113624
17.001491860991002625
17.001491857998225044
17.001491854966232609
17.001491851901946006
17.001491848812612773
17.001491845705487549
17.001491842586453629
17.001491839457607114
17.001491836313114447
17.001491833136874732
18.0029836662751066
18.00298367262241328
18.002983678906431919
18.002983685160046434
18.002983691394618404
18.002983697605742464
18.002983703781346492
18.002983709906906995
18.00298371596790048
18.002983721950478468
18.002983727841780137
18.002983733629775998
18.002983739303218158
18.002983744851462689
18.002983750264426988
18.002983755532405041
18.002983760646237954
18.002983765597043941
18.002983770376332018
18.002983774976001996
18.002983779388266328
18.002983783605678525
18.002983787621190004
18.002983791428050608
18.002983795019872559
18.002983798390708614
18.002983801534895747
18.002983804447190153
18.00298380712276014
18.002983809557129291
18.002983811746254617
18.002983813686491033
18.002983815374598464
18.002983816807798689
18.002983817983661652
18.002983818900275992
18.002983819556078515
18.002983819949982092
18.002983820081368549
18.002983819950003408
18.002983819556114042
18.002983818900290203
18.002983817983697179
18.002983816807848427
18.002983815374690835
18.002983813686569192
18.002983811746354093
18.002983809557235872
18.002983807122873827
18.002983804447332261
18.002983801535037856
18.002983798390857828
18.00298379502004309
18.002983791428228244
18.002983787621374745
18.002983783605884582
18.002983779388458174
18.002983774976208053
18.002983770376552286
18.002983765597271315
18.002983760646479539
18.002983755532667942
18.002983750264689888
18.002983744851768222
18.002983739303545008
18.002983733630088636
18.002983727842092776
18.002983721950812424
18.00298371596824154
18.002983709907255161
18.002983703781694658
18.002983697606083524
18.002983691394987886
18.002983685160401706
18.002983678906808507
18.002983672622782763
18.002983666275490293
19.004475499417338824
19.004475508925231964
19.004475518338821871
19.004475527708912352
19.004475537052108791
19.004475546360907856
19.004475555616700433
19.004475564797566278
19.004475573881563832
19.004475582847973669
19.004475591677511659
19.004475600352193965
19.004475608855130986
19.00447561717039946
19.004475625282864826
19.004475633178060434
19.004475640842180439
19.004475648261980325
19.00447565542472006
19.004475662318263574
19.004475668930936649
19.004475675251590872
19.004475681269617837
19.004475686974956261
19.004475692358020922
19.004475697409866086
19.004475702122050507
19.004475706486687159
19.004475710496564034
19.004475714144938081
19.004475717425776793
19.004475720333601885
19.004475722863553244
19.004475725011481302
19.004475726773740973
19.004475728147468772
19.0044757291303128
19.004475729720674337
19.004475729917565729
19.004475729720688548
19.004475729130334116
19.004475728147482982
19.004475726773790711
19.004475725011538145
19.004475722863645615
19.004475720333680044
19.004475717425876269
19.004475714145065979
19.004475710496684826
19.004475706486843478
19.004475702122192615
19.0044756974100153
19.004475692358191452
19.004475686975126791
19.004475681269802578
19.004475675251789824
19.004475668931142707
19.004475662318476736
19.004475655424961644
19.004475648262207699
19.004475640842436235
19.004475633178323335
19.004475625283127727
19.004475617170697888
19.00447560885545073
19.004475600352499498
19.004475591677838509
19.00447558284831473
19.004475573881919104
19.004475564797900233
19.004475555617048599
19.004475546361248917
19.004475537052478273
19.004475527709281835
19.004475518339191353
19.004475508925615657
19.004475499417715412
20.005967332565276706
20.005967345217726461
20.005967357745831237
20.005967370220119506
20.005967382661573595
20.005967395058632974
20.005967407385590207
20.005967419612765923
20.005967431710814708
20.005967443652124871
20.005967455411024503
20.005967466963568313
20.005967478287331573
20.005967489361118794
20.005967500164757666
20.00596751067902801
20.005967520885533872
20.005967530766639584
20.005967540305420016
20.0059675494856819
20.005967558291878561
20.005967566709195182
20.005967574723499069
20.005967582321382281
20.005967589490083469
20.005967596217701043
20.00596760249295869
20.005967608305397221
20.005967613645381675
20.005967618503966321
20.005967622873100709
20.005967626745466248
20.005967630114632527
20.005967632975035997
20.005967635321852072
20.005967637151258032
20.005967638460120384
20.005967639246314604
20.005967639508511979
20.00596763924632171
20.0059676384601417
20.005967637151279348
20.005967635321916021
20.005967632975099946
20.005967630114724898
20.005967626745537302
20.005967622873185974
20.005967618504087113
20.005967613645509573
20.005967608305539329
20.005967602493086588
20.005967596217850257
20.005967589490261105
20.005967582321545706
20.005967574723690916
20.005967566709394134
20.005967558292091724
20.005967549485902168
20.005967540305661601
20.005967530766881168
20.005967520885789668
20.005967510679298016
20.005967500165034778
20.005967489361395906
20.005967478287658423
20.005967466963895163
20.005967455411351352
20.005967443652465931
20.005967431711162874
20.005967419613099878
20.005967407385924162
20.005967395058988245
20.005967382661943077
20.005967370220496093
20.005967357746207824
20.005967345218124365
20.005967332565646188
21.007459165721400041
21.007459181496415113
21.007459197118762972
21.007459212680970495
21.007459228207039814
21.007459243679910799
21.007459259065967672
21.007459274327516141
21.007459289427707461
21.007459304332016359
21.007459319008454202
21.007459333427178194
21.007459347560221374
21.007459361381165763
21.007459374864865254
21.007459387987374555
21.007459400725721821
21.007459413057908648
21.007459424962839023
21.007459436420290899
21.007459447410880671
21.007459457916105805
21.007459467918337737
21.007459477400843184
21.007459486347720201
21.007459494744090023
21.007459502575891008
21.007459509830077593
21.007459516494598972
21.007459522558320941
21.007459528011175109
21.007459532844059424
21.007459537048930542
21.007459540618818039
21.00745954354774625
21.007459545830911907
21.007459547464421235
21.007459548445631015
21.007459548772878577
21.007459548445645225
21.007459547464449656
21.007459545830940328
21.00745954354782441
21.007459540618889093
21.007459537049008702
21.007459532844137584
21.007459528011281691
21.007459522558448839
21.00745951649472687
21.007459509830219702
21.007459502576033117
21.00745949474421792
21.007459486347890731
21.00745947740102082
21.007459467918529583
21.007459457916304757
21.007459447411100939
21.007459436420504062
21.007459424963073502
21.007459413058157338
21.007459400725977616
21.007459387987637456
21.007459374865156576
21.00745936138144998
21.007459347560526908
21.007459333427505044
21.007459319008788157
21.007459304332350314
21.007459289428062732
21.007459274327857202
21.007459259066308732
21.00745924368026607
21.007459228207380875
21.007459212681339977
21.007459197119160876
21.007459181496813017
21.007459165721776628
22.008950998888785477
22.00895101775765994
22.008951036448628713
22.008951055078604497
22.008951073672484711
22.008951092205791156
22.008951110636004955
22.008951128917047413
22.008951147004502502
22.008951164856966898
22.008951182436177874
22.008951199706459079
22.008951216634365267
22.008951233188305707
22.008951249338196021
22.008951265055415547
22.008951280312430754
22.008951295082937349
22.008951309341668434
22.008951323064394501
22.008951336227944751
22.00895134881015025
22.008951360789914986
22.008951372147166126
22.008951382862896651
22.008951392919257728
22.008951402299430811
22.00895141098779817
22.008951418969893155
22.008951426232442827
22.008951432763332434
22.008951438551690671
22.008951443587847052
22.008951447863516648
22.008951451371501662
22.00895145410602538
22.008951456062504803
22.00895145723769275
22.00895145762964944
22.008951457237714067
22.00895145606252612
22.008951454106060908
22.008951451371565611
22.008951447863594808
22.008951443587939423
22.00895143855175462
22.008951432763439016
22.00895142623256362
22.008951418970028158
22.008951410987947384
22.008951402299572919
22.00895139291937852
22.008951382863067181
22.00895137214732955
22.008951360790099727
22.008951348810356308
22.008951336228165019
22.008951323064607664
22.008951309341895808
22.008951295083193145
22.008951280312686549
22.008951265055657132
22.008951249338494449
22.008951233188589924
22.008951216634677905
22.008951199706778823
22.008951182436518934
22.008951164857293747
22.008951147004850668
22.008951128917395579
22.008951110636353121
22.008951092206132216
22.008951073672847087
22.008951055078995296
22.008951036449019512
22.008951017758050739
22.008950998889183381
23.010442832071383634
23.010442853997666646
23.010442875726113243
23.010442897400089635
23.010442919042006338
23.010442940617473084
23.010442962074016293
23.01044298335677496
23.010443004413680512
23.010443025196529732
23.010443045660814221
23.010443065765130655
23.010443085470626556
23.010443104740581077
23.010443123540085253
23.010443141835743575
23.010443159595659779
23.010443176789166841
23.010443193386898031
23.010443209360666117
23.010443224683477581
23.010443239329568144
23.010443253274367237
23.010443266494519321
23.010443278967933622
23.010443290673791239
23.010443301592566456
23.010443311706033853
23.010443320997396199
23.010443329451163663
23.010443337053260393
23.010443343791038728
23.010443349653257883
23.010443354630226054
23.010443358713601469
23.010443361896648184
23.010443364174022918
23.010443365541974003
23.010443365998213494
23.01044336554199532
23.010443364174058445
23.010443361896690817
23.010443358713665418
23.010443354630304214
23.010443349653343148
23.010443343791123993
23.01044333705337408
23.010443329451298666
23.010443320997538308
23.010443311706175962
23.010443301592701459
23.010443290673919137
23.010443278968097047
23.010443266494682746
23.010443253274544873
23.01044323932975999
23.010443224683683638
23.010443209360857963
23.010443193387125405
23.010443176789408426
23.010443159595908469
23.01044314183599937
23.010443123540362365
23.010443104740886611
23.010443085470960511
23.01044306576546461
23.010443045661155281
23.010443025196856581
23.010443004414014467
23.010442983357130231
23.010442962074371565
23.01044294061782125
23.010442919042361609
23.010442897400494644
23.010442875726496936
23.010442853998057444
23.010442832071774433
24.011934665274367262
24.011934690212271448
24.011934714941425284
24.011934739632280866
24.011934764299702749
24.011934788896382997
24.011934813358607244
24.011934837622419536
24.011934861628063231
24.011934885320563637
24.011934908649351428
24.011934931567310514
24.011934954030266454
24.011934975996467756
24.01193499742616666
24.011935018281405974
24.011935038525805908
24.011935058124464604
24.011935077043951026
24.01193509525212022
24.011935112718241214
24.011935129412968593
24.011935145308271444
24.011935160377539944
24.011935174595599563
24.0119351879387537
24.011935200384705524
24.0119352119127214
24.011935222503645093
24.011935232139791196
24.011935240805165392
24.011935248485322347
24.011935255167472292
24.011935260840537865
24.01193526549503332
24.011935269123277692
24.011935271719174523
24.011935273278453451
24.011935273798506785
24.011935273278481873
24.011935271719217155
24.011935269123320325
24.011935265495083058
24.011935260840616024
24.011935255167550451
24.011935248485414718
24.011935240805279079
24.011935232139933305
24.011935222503780096
24.011935211912863508
24.011935200384840527
24.011935187938881597
24.011935174595755882
24.011935160377689158
24.011935145308441975
24.011935129413153334
24.011935112718454377
24.011935095252333383
24.011935077044171294
24.011935058124720399
24.011935038526061703
24.011935018281668874
24.011934997426443772
24.011934975996766184
24.011934954030607514
24.011934931567623153
24.011934908649685383
24.011934885320904698
24.011934861628390081
24.011934837622781913
24.01193481335896962
24.011934788896731163
24.011934764300086442
24.011934739632692981
24.011934714941801872
24.011934690212655141
24.011934665274750955
25.01342649850469968
25.013426526396713712
25.013426554084155384
25.013426581761919465
25.013426609429863845
25.013426637024188892
25.013426664468731531
25.013426691690099801
25.013426718620856093
25.013426745199410561
25.013426771369161372
25.013426797077457309
25.013426822274908545
25.013426846914768475
25.01342687095257844
25.013426894345798246
25.013426917053685372
25.013426939037145758
25.013426960258669851
25.013426980682297085
25.013427000273516398
25.013427018999443874
25.013427036828652206
25.013427053731305705
25.013427069679160297
25.013427084645663001
25.013427098605802712
25.013427111536323366
25.013427123415731046
25.013427134224194504
25.013427143943786746
25.013427152558286082
25.013427160053375076
25.013427166416612124
25.013427171637367508
25.013427175707022343
25.013427178618719893
25.013427180367699521
25.013427180951019579
25.013427180367735048
25.013427178618762525
25.01342717570705787
25.013427171637431456
25.013427166416676073
25.013427160053460341
25.013427152558392663
25.013427143943893327
25.013427134224336612
25.013427123415866049
25.013427111536479686
25.01342709860593061
25.01342708464580511
25.013427069679345038
25.01342705373146913
25.013427036828822736
25.013427018999628615
25.013427000273729561
25.013426980682517353
25.013426960258918541
25.013426939037394447
25.013426917053955378
25.013426894346061147
25.013426870952855552
25.01342684691508822
25.0134268222752425
25.013426797077791264
25.013426771369488222
25.013426745199730306
25.013426718621168732
25.013426691690440862
25.013426664469086802
25.013426637024558374
25.013426609430261749
25.013426581762324474
25.013426554084531972
25.01342652639710451
25.013426498505090478
26.014918331771852422
26.014918362545223829
26.014918393143155129
26.014918423775625911
26.014918454417056637
26.014918484983027724
26.014918515383811837
26.014918545536403371
26.014918575365783227
26.014918604803845881
26.014918633788155944
26.014918662260619442
26.014918690166737747
26.014918717454861508
26.014918744075927748
26.014918769982870117
26.0149187951306331
26.014918819476001488
26.014918842977465374
26.014918865595213049
26.014918887291067051
26.014918908028626277
26.014918927773116764
26.01491894649149117
26.014918964152485614
26.014918980726662312
26.014918996186388256
26.014919010505899166
26.01491902366136344
26.014919035630853728
26.014919046394481938
26.014919055934328185
26.014919064234533153
26.014919071281290996
26.01491907706284934
26.014919081569637171
26.014919084794094317
26.01491908673094855
26.014919087376945583
26.014919086730976971
26.01491908479413695
26.014919081569658488
26.014919077062906183
26.01491907128134784
26.014919064234604207
26.014919055934427661
26.014919046394595625
26.01491903563097452
26.014919023661498443
26.014919010506055486
26.014918996186523259
26.014918980726811526
26.014918964152656145
26.014918946491654594
26.014918927773280188
26.014918908028803912
26.014918887291280214
26.014918865595440423
26.014918842977714064
26.014918819476235967
26.014918795130903106
26.014918769983140123
26.014918744076211965
26.014918717455195463
26.014918690167064597
26.014918662260953397
26.014918633788475688
26.014918604804165625
26.014918575366095865
26.014918545536744432
26.014918515384167108
26.014918484983397207
26.014918454417447435
26.014918423776045131
26.014918393143553033
26.0149183625455791
26.014918331772236115
27.01641016508889237
27.016410198650248731
27.016410232106430556
27.016410265660155687
27.016410299246274462
27.016410332755647516
27.016410366083960071
27.016410399138628406
27.016410431837222461
27.016410464105341305
27.0164104958748581
27.016410527082392434
27.016410557668464776
27.016410587576679347
27.016410616753368856
27.016410645147054481
27.016410672708495611
27.016410699390362993
27.016410725147210314
27.016410749935424462
27.016410773713232629
27.01641079644073784
27.016410818079819478
27.016410838594325128
27.016410857949978208
27.016410876114520079
27.016410893057660303
27.016410908751147701
27.016410923168905356
27.016410936286909816
27.016410948083326105
27.016410958538536136
27.016410967635174245
27.016410975358077451
27.016410981694392035
27.016410986633616176
27.016410990167493367
27.016410992290168736
27.016410992998146412
27.016410992290204263
27.016410990167514683
27.016410986633637492
27.016410981694448878
27.016410975358134294
27.016410967635252405
27.016410958538656928
27.016410948083454002
27.016410936287030609
27.016410923169033254
27.01641090875128981
27.016410893057788201
27.016410876114655082
27.016410857950148738
27.016410838594509869
27.016410818079990008
27.016410796440915476
27.016410773713452897
27.016410749935658941
27.016410725147451899
27.016410699390618788
27.016410672708765617
27.016410645147338698
27.016410616753638863
27.016410587576984881
27.01641055766878452
27.016410527082726389
27.016410495875192055
27.016410464105653944
27.016410431837542205
27.016410399138990783
27.016410366084301131
27.016410332755995682
27.016410299246686577
27.016410265660567802
27.016410232106835565
27.016410198650604002
27.016410165089268958
28.017901998473796255
28.017902034701535285
28.017902070961113736
28.017902107402655076
28.017902143903498313
28.017902180325783945
28.017902216550304217
28.01790225247504651
28.017902288010489542
28.017902323076171456
28.017902357598529761
28.017902391509053928
28.017902424743475365
28.017902457240680292
28.01790248894258184
28.017902519793373983
28.017902549739673645
28.017902578730094376
28.017902606715331615
28.017902633648049004
28.017902659482906813
28.017902684176547723
28.017902707687561303
28.017902729976704279
28.017902751006744211
28.01790277074262292
28.017902789151435172
28.017902806202506838
28.017902821867480156
28.017902836120271104
28.017902848937154658
28.017902860296807432
28.017902870180350305
28.017902878571334213
28.01790288545578278
28.017902890822277584
28.017902894661858682
28.01790289696817382
28.017902897737393175
28.017902896968195137
28.017902894661879998
28.0179028908222989
28.017902885455839623
28.017902878571398162
28.017902870180428465
28.017902860296906908
28.017902848937268345
28.017902836120391896
28.01790282186761516
28.017902806202648947
28.017902789151555965
28.017902770742757923
28.017902751006914741
28.01790272997688902
28.017902707687731834
28.017902684176711148
28.017902659483119976
28.0179026336483048
28.017902606715573199
28.017902578730335961
28.017902549739936546
28.017902519793651095
28.017902488942858952
28.017902457240985825
28.017902424743780898
28.017902391509402094
28.017902357598856611
28.017902323076498305
28.017902288010802181
28.017902252475408886
28.017902216550645278
28.017902180326139217
28.017902143903896217
28.017902107403067191
28.01790207096151164
28.017902034701904768
28.017901998474151526
29.019393831951035168
29.019393870684531578
29.019393909693974365
29.019393948991627497
29.019393988376329219
29.019394027678863779
29.019394066765457296
29.019394105525215366
29.019394143861937607
29.019394181689541767
29.019394218929207341
29.019394255507585001
29.019394291355673943
29.019394326407912388
29.019394360601779681
29.019394393877327332
29.019394426177022694
29.019394457445557123
29.019394487629810442
29.019394516678765683
29.019394544543551717
29.019394571177400621
29.01939459653574005
29.019394620576171917
29.019394643258578981
29.01939466454512484
29.019394684400360518
29.019394702791181828
29.019394719686985695
29.019394735059677259
29.019394748883627244
29.019394761135849592
29.019394771795987253
29.019394780846290871
29.019394788271682728
29.019394794059834908
29.019394798201112451
29.01939480068865862
29.01939480151831674
29.019394800688679936
29.019394798201140873
29.01939479405987754
29.019394788271739571
29.019394780846347714
29.019394771796072519
29.019394761135956173
29.019394748883740931
29.019394735059798052
29.019394719687127804
29.019394702791316831
29.019394684400474205
29.019394664545274054
29.019394643258749511
29.019394620576349553
29.019394596535903474
29.019394571177592468
29.019394544543757775
29.019394516679014373
29.019394487630052026
29.019394457445784496
29.01939442617727849
29.019394393877576022
29.019394360602063898
29.019394326408217921
29.019394291355979476
29.019394255507918956
29.01939421892953419
29.019394181689861512
29.019394143862264457
29.019394105525556427
29.019394066765812568
29.019394027679233261
29.019393988376720017
29.0193939489920254
29.019393909694379374
29.019393870684915271
29.019393831951397544
30.0208856655528038
30.02088570657866029
30.020885748293224538
30.020885790418887495
30.020885832655679337
30.020885874803127535
30.020885916714263431
30.020885958270348226
30.020885999369205877
30.02088603991953164
30.020886079837602267
30.02088611904540727
30.020886157469419686
30.020886195039693689
30.020886231689480894
30.020886267354683241
30.020886301973753518
30.020886335487489305
30.020886367839011655
30.020886398973708253
30.020886428839155258
30.020886457385316248
30.02088648456438591
30.02088651033093214
30.020886534641967103
30.020886557456918808
30.020886578737830064
30.020886598449195048
30.020886616558179583
30.020886633034720603
30.020886647851291684
30.020886660983336469
30.020886672408948925
30.020886682109122034
30.020886690067712266
30.020886696271517735
30.020886700710185835
30.020886703376341131
30.020886704265556943
30.020886703376341131
30.020886700710207151
30.020886696271553262
30.020886690067790425
30.020886682109185983
30.020886672409048401
30.020886660983435945
30.020886647851440898
30.020886633034841395
30.020886616558335902
30.020886598449315841
30.020886578737957961
30.020886557457096444
30.020886534642137633
30.020886510331116881
30.02088648456455644
30.0208864573855152
30.020886428839375526
30.020886398973942732
30.020886367839239028
30.020886335487709573
30.020886301974009314
30.020886267354939037
30.020886231689765111
30.020886195039999222
30.020886157469718114
30.020886119045734119
30.020886079837914906
30.020886039919865595
30.020885999369546937
30.020885958270703497
30.020885916714611596
30.020885874803497018
30.020885832656084347
30.020885790419271189
30.020885748293601125
30.020885706579072405
30.020885665553173283
31.022377499317691729
31.022377542357830293
31.022377586754693368
31.022377631684506127
31.022377676738820185
31.022377721691107411
31.022377766384273912
31.022377810693271272
31.022377854510736483
31.022377897740554431
31.022377940294447285
31.022377982089857085
31.022378023048894136
31.022378063097306722
31.022378102164168467
31.022378140181324113
31.022378177083218986
31.022378212806870579
31.02237824729166249
31.022378280479422585
31.022378312314245363
31.022378342742825907
31.022378371714182776
31.02237839917992801
31.022378425094196075
31.022378449413764656
31.022378472098139923
31.022378493109485476
31.022378512412814189
31.022378529976002426
31.022378545769790037
31.022378559767943784
31.02237857194713655
31.022378582287082338
31.022378590770600226
31.022378597383585941
31.022378602115026069
31.022378604957026482
31.022378605904876281
31.022378604957026482
31.022378602115047386
31.022378597383642784
31.022378590770678386
31.022378582287139182
31.02237857194722892
31.022378559768064576
31.022378545769946356
31.022378529976130324
31.022378512412956297
31.022378493109606268
31.022378472098267821
31.022378449413920976
31.022378425094380816
31.022378399180119857
31.022378371714367518
31.022378342743017754
31.022378312314472737
31.022378280479635748
31.022378247291896969
31.022378212807105058
31.022378177083503203
31.022378140181565698
31.022378102164438474
31.02237806309760515
31.022378023049185458
31.022377982090183934
31.022377940294759924
31.022377897740895492
31.022377854511070439
31.022377810693619438
31.022377766384629183
31.022377721691491104
31.022377676739218089
31.02237763168488982
31.022377586755077061
31.022377542358242408
31.022377499318054106
32.023869333281176353
32.023869378008448905
32.023869425104727782
32.023869472807199088
32.02386952063213954
32.023869568338874103
32.023869615763580043
32.023869662775858558
32.023869709263401262
32.023869755125389247
32.023869800268933261
32.023869844606998925
32.023869888057269861
32.023869930541252415
32.023869971983835114
32.023870012312855238
32.023870051458793284
32.023870089354858237
32.023870125936781506
32.023870161142880875
32.023870194913840237
32.023870227193100391
32.02387025792653219
32.023870287062877082
32.023870314553413152
32.023870340352260655
32.02387036441651702
32.02387038670597974
32.02387040718356559
32.023870425815196938
32.023870442569773331
32.023870457419491231
32.023870470339595329
32.023870481308577496
32.0238704903081981
32.023870497323500217
32.023870502342788313
32.023870505357692196
32.023870506363202537
32.023870505357699301
32.023870502342823841
32.023870497323564166
32.02387049030827626
32.023870481308634339
32.023870470339680594
32.023870457419612023
32.02387044256991544
32.02387042581530352
32.023870407183714804
32.023870386706107638
32.023870364416652023
32.02387034035242408
32.023870314553569472
32.023870287063076034
32.023870257926738248
32.023870227193292237
32.023870194914088927
32.023870161143122459
32.023870125937030195
32.023870089355078505
32.02387005145904908
32.023870012313075506
32.023869971984105121
32.023869930541550843
32.0238698880575825
32.023869844607339985
32.023869800269267216
32.023869755125708991
32.023869709263735217
32.023869662776192513
32.023869615763928209
32.023869568339279112
32.023869520632516128
32.023869472807575676
32.023869425105132791
32.02386937800886102
32.023869333281524518
