# Supplementary material for: Discrete mechanical growth model for plant tissue
Source: PLoS One. 2019 Aug 12;14(8):e0221059. doi: 10.1371/journal.pone.0221059 (PMC6690522; doi:10.1371/journal.pone.0221059)
Supplement: S1 File — The model was implemented using the C++ programming language. The software uses the Intel threading building blocks (TBB) runtime library as a parallelization environment (available in open source from http://www.intel.com/software/products/tbb/), and for visualization the CASH library from Rob J. de Boer and Alex D. Staritsky (available in open source from http://theory.bio.uu.nl/rdb/software.html). (ZIP) [file pone.0221059.s001.zip › CODE/illustration1-root-bending/output/savedstate/stateyold]

-0.023869333416965100858
-0.023869378313495739907
-0.023869425587937597583
-0.023869473470883969396
-0.02386952147677083233
-0.023869569364015737895
-0.02386961696814034542
-0.02386966415826192317
-0.023869710821697615044
-0.023869756857209954715
-0.023869802171538643393
-0.023869846677348288688
-0.023869890292007665822
-0.023869932936740060475
-0.023869974536116528308
-0.02387001501767897077
-0.023870054311720088902
-0.023870092351179924423
-0.023870129071527402403
-0.023870164410787576836
-0.023870198309526451802
-0.023870230710879045827
-0.023870261560613590529
-0.023870290807157440449
-0.023870318401694071847
-0.023870344298186466775
-0.023870368453446134255
-0.023870390827243265219
-0.023870411382297097858
-0.023870430084393840647
-0.023870446902377832205
-0.02387046180825513203
-0.023870474777244972409
-0.023870485787728171201
-0.023870494821404679431
-0.023870501863230458167
-0.023870506901482912293
-0.023870509927785703991
-0.023870510937111739935
-0.023870509927776346892
-0.023870506901457932275
-0.02387050186318081732
-0.023870494821335772745
-0.023870485787654039528
-0.023870474777171760139
-0.023870461808182384666
-0.023870446902286169416
-0.023870430084282009964
-0.023870411382181197513
-0.023870390827118663502
-0.023870368453303463657
-0.023870344298031285352
-0.023870318401530483954
-0.023870290806990334537
-0.023870261560450824895
-0.023870230710701451776
-0.023870198309322611385
-0.023870164410570354763
-0.02387012907129819686
-0.023870092350943495491
-0.023870054311484732029
-0.023870015017423251713
-0.023869974535844658975
-0.023869932936461373679
-0.023869890291721682779
-0.023869846677040354455
-0.023869802171223020865
-0.023869756856900806175
-0.023869710821370002107
-0.023869664157928741771
-0.023869616967798792245
-0.023869569363649565524
-0.023869521476406176108
-0.023869473470529152526
-0.023869425587554119611
-0.02386937831308024241
-0.023869333416558582289
0.9776225005573526694
0.97762245735435293614
0.97762241278954165047
0.97762236768972943235
0.97762232246494751298
0.97762227734258677625
0.97762223248033230938
0.97762218800370759286
0.97762214402046043737
0.97762210062708065905
0.97762205791220990747
0.97762201595866371484
0.97762197484467461273
0.97762193464471935922
0.97762189543006494663
0.97762185726909489603
0.97762182022757959654
0.97762178436877178456
0.97762174975350379924
0.97762171644021589323
0.97762168448493147466
0.97762165394124567186
0.97762162486028181263
0.97762159729063302649
0.97762157127832327586
0.97762154686673596871
0.97762152409656566387
0.97762150300572980832
0.97762148362937062451
0.97762146599974086847
0.9776214501461830686
0.97762143609509066788
0.97762142386983719167
0.97762141349076503438
0.97762140497515026549
0.97762139833716155124
0.97762139358784350129
0.97762139073509068954
0.97762138978365153985
0.97762139073510656573
0.97762139358787114585
0.97762139833721528603
0.9776214049752159907
0.97762141349083397923
0.97762142386990480425
0.97762143609516727327
0.97762145014627677142
0.97762146599985100259
0.97762148362948975144
0.97762150300586225793
0.9776215240967036646
0.97762154686688929051
0.97762157127848714477
0.97762159729079822768
0.97762162486045822707
0.97762165394143296648
0.97762168448513253605
0.97762171644043793783
0.97762174975373539176
0.97762178436900604162
0.97762182022782051494
0.97762185726935124652
0.97762189543032640415
0.97762193464499880236
0.97762197484496682343
0.97762201595896680573
0.97762205791252243525
0.97762210062740728667
0.97762214402079683495
0.97762218800405364938
0.97762223248067658954
0.97762227734293294379
0.97762232246531433066
0.97762236769010069093
0.97762241278991046656
0.97762245735475816755
0.977622500557783769
1.9791143343323240877
1.9791142931512306635
1.979114251278866865
1.9791142089938174031
1.9791141665972198371
1.979114124290310528
1.9791140822206134686
1.9791140405073093245
1.9791139992529562797
1.9791139585492147912
1.979113918480123635
1.9791138791239739625
1.9791138405545989354
1.979113802842165537
1.9791137660537378995
1.9791137302536112585
1.9791136955035792955
1.9791136618630515986
1.9791136293891227194
1.9791135981366452246
1.9791135681581919492
1.9791135395040415634
1.9791135122221572562
1.9791134863581263392
1.9791134619551313811
1.9791134390538456245
1.9791134176924507493
1.9791133979065136383
1.9791133797289952589
1.9791133631901547396
1.9791133483175029628
1.9791133351357992343
1.9791133236669755657
1.9791133139301029242
1.9791133059413930084
1.9791132997141365202
1.9791132952586814042
1.9791132925824463928
1.979113291689881482
1.9791132925824626021
1.9791132952587144889
1.9791132997141851479
1.9791133059414527384
1.9791133139301744226
1.9791133236670495066
1.9791133351358833892
1.9791133483175988861
1.9791133631902593226
1.9791133797291255991
1.979113397906651084
1.9791134176925855304
1.9791134390540017218
1.9791134619552914753
1.9791134863582939829
1.9791135122223471043
1.9791135395042376288
1.9791135681583928996
1.9791135981368639385
1.9791136293893483167
1.9791136618632811928
1.9791136955038273193
1.9791137302538654996
1.9791137660539936949
1.9791138028424481998
1.979113840554900472
1.9791138791242690598
1.9791139184804300566
1.9791139585495560738
1.9791139992532902347
1.9791140405076592668
1.9791140822209616346
1.9791141242906538089
1.9791141665975813257
1.979114208994195323
1.979114251279235015
1.9791142931516254588
1.9791143343327610715
2.9806061679435451595
2.9806061290635130767
2.9806060899064776848
2.9806060504601425976
2.9806060109264436164
2.9806059714752048961
2.9806059322407341128
2.9806058933343484441
2.9806058548525933283
2.9806058168818676535
2.9806057795013050082
2.9806057427845198404
2.9806057068008140476
2.9806056716159576858
2.9806056372927445253
2.9806056038913122386
2.9806055714694226211
2.9806055400825894885
2.9806055097841390733
2.9806054806252766376
2.9806054526550749273
2.9806054259204644019
2.9806054004661945989
2.9806053763348199226
2.9806053535666183762
2.9806053321995396033
2.9806053122691960056
2.9806052938087947979
2.9806052768490669536
2.980605261418240115
2.9806052475419893
2.9806052352434080355
2.9806052245429488501
2.980605215458419277
2.980605208004925899
2.9806052021948801212
2.9806051980379253408
2.9806051955409955667
2.9806051947082266018
2.9806051955410088894
2.9806051980379635324
2.980605202194924086
2.9806052080049845188
2.9806052154584916636
2.9806052245430274539
2.9806052352434910802
2.9806052475420861114
2.980605261418344476
2.980605276849198404
2.9806052938089275806
2.9806053122693354496
2.9806053321996870409
2.9806053535667729193
2.9806053763349926733
2.9806054004663931067
2.980605425920669127
2.9806054526552867578
2.9806054806254902445
2.9806055097843602297
2.9806055400828235236
2.9806055714696753078
2.980605603891563149
2.9806056372929981002
2.980605671616242347
2.980605706801114696
2.9806057427848133834
2.9806057795016136502
2.9806058168821967236
2.9806058548529259511
2.9806058933346961659
2.9806059322410827228
2.9806059714755703816
2.9806060109268028846
2.9806060504605098593
2.9806060899068596015
2.9806061290639069838
2.9806061679439714851
3.9820980014297826521
3.9820979650649905857
3.9820979286682200993
3.9820978920887921682
3.9820978554498633883
3.9820978188897933059
3.9820977825282026785
3.9820977464675513247
3.9820977107976931464
3.9820976755993293672
3.9820976409463693102
3.9820976069075149084
3.9820975735473846946
3.9820975409272114653
3.9820975091054076067
3.9820974781378923879
3.9820974480783073446
3.9820974189782067931
3.982097390887089805
3.982097363852480143
3.9820973379198876252
3.9820973131328458727
3.9820972895328727859
3.9820972671594172532
3.9820972460498258449
3.9820972262392957397
3.9820972077608405293
3.9820971906452569122
3.9820971749210256618
3.9820971606143240606
3.9820971477489575108
3.9820971363463235626
3.9820971264253892663
3.9820971180026778491
3.9820971110921807856
3.9820971057054008746
3.9820971018512891781
3.9820970995362534595
3.9820970987641497452
3.9820970995362716671
3.9820971018513175999
3.9820971057054386222
3.9820971110922385172
3.9820971180027489034
3.9820971264254780841
3.9820971363464061632
3.982097147749048105
3.9820971606144310861
3.9820971749211477864
3.9820971906453892508
3.9820972077609866346
3.9820972262394351837
3.9820972460499750589
3.9820972671595891157
3.9820972895330615238
3.9820973131330572592
3.9820973379201065612
3.9820973638526937499
3.9820973908873109615
3.9820974189784430486
3.9820974480785573668
3.9820974781381406338
3.9820975091056705075
3.9820975409274854684
3.9820975735476746848
3.9820976069078186654
3.9820976409466886103
3.9820976755996522201
3.9820977107980271015
3.9820977464678954938
3.9820977825285575058
3.9820978188901734462
3.9820978554502244329
3.9820978920891527686
3.98209792866861223
3.9820979650653876014
3.9820980014302085337
4.9835898348233378385
4.9835898011350208137
4.9835897675522495831
4.9835897338715611227
4.9835897001583759902
4.9835896665222509938
4.983589633067817104
4.983589599888099464
4.9835895670658185708
4.9835895346756107216
4.9835895027859020701
4.9835894714602826383
4.983589440758501965
4.9835894107371290218
4.9835893814500913379
4.983589352948984974
4.9835893252832699218
4.9835892985004610622
4.9835892726461779034
4.983589247764185437
4.9835892238964154544
4.9835892010829381249
4.9835891793620001877
4.9835891587698979421
4.9835891393410207684
4.9835891211077694152
4.983589104100541789
4.983589088347674334
4.9835890738753736429
4.9835890607077537595
4.9835890488667056175
4.9835890383719325669
4.9835890292408944191
4.9835890214887914595
4.9835890151285049399
4.9835890101706166178
4.9835890066233652362
4.9835890044926456355
4.9835890037820211873
4.9835890044926705045
4.9835890066233865525
4.9835890101706494804
4.9835890151285591188
4.9835890214888580729
4.9835890292409876778
4.9835890383720231611
4.9835890488667979881
4.9835890607078594527
4.9835890738754926588
4.9835890883478040081
4.9835891041006821212
4.9835891211079141883
4.9835891393411708705
4.9835891587700640315
4.9835891793621769352
4.9835892010831459586
4.9835892238966303935
4.983589247764414587
4.9835892726464035007
4.9835892985006919886
4.9835893252835088418
4.983589352949233664
4.9835893814503631205
4.9835894107373945872
4.9835894407587861821
4.9835894714605917244
4.9835895027862235906
4.9835895346759402358
4.9835895670661516377
4.9835895998884325309
4.9835896330681750399
4.9835896665226186997
4.9835897001587472488
4.983589733871926164
4.9835897675526314998
4.9835898011354293757
4.9835898348237570588
5.985081668148773737
5.985081637258989673
5.9850816065452789871
5.9850815757968911512
5.985081545039561135
5.985081514357943
5.985081483842128236
5.9850814535754777168
5.9850814236332690044
5.9850813940838145655
5.985081364989842001
5.9850813364096486779
5.985081308397966815
5.9850812810065834313
5.9850812542848395026
5.9850812282799035202
5.9850812030369944239
5.9850811785995157166
5.9850811550091478352
5.9850811323058499269
5.9850811105278944879
5.985081089711894009
5.9850810698927388032
5.9850810511035597017
5.9850810333757413773
5.9850810167388592831
5.985081001220650343
5.9850809868469809771
5.9850809736417573959
5.9850809616269877722
5.9850809508226374689
5.9850809412467018689
5.9850809329151015703
5.9850809258417054792
5.9850809200382730779
5.9850809155144562013
5.9850809122777635096
5.9850809103336031214
5.9850809096851955715
5.9850809103336235495
5.9850809122777945959
5.9850809155144908402
5.9850809200383219277
5.9850809258417685399
5.9850809329151832827
5.9850809412467906867
5.9850809508227298394
5.9850809616270836955
5.9850809736418764118
5.9850809868471133157
5.9850810012207906752
5.9850810167390067207
5.9850810333758879267
5.985081051103720462
5.9850810698929244325
5.9850810897121009546
5.9850811105281165325
5.9850811323060808533
5.9850811550093832025
5.985081178599756413
5.9850812030372297912
5.9850812282801575392
5.9850812542851086206
5.9850812810068525494
5.9850813083982519203
5.9850813364099666458
5.9850813649901644098
5.9850813940841343097
5.9850814236335994067
5.9850814535758107837
5.9850814838424826192
5.9850815143583018241
5.9850815450399448281
5.9850815757972668507
5.9850816065456520221
5.9850816372593973469
5.9850816681491805227
6.9865735014241412415
6.9865734734265858563
6.9865734456344066317
6.9865734178519023345
6.9865733900792896804
6.9865733623805663655
6.9865733348321885643
6.9865733075078457759
6.9865732804752207485
6.9865732537960969495
6.9865732275273337848
6.9865732017217663241
6.9865731764289948913
6.986573151695920636
6.9865731275671905109
6.9865731040854779366
6.98657308129168797
6.9865730592250505637
6.9865730379232511282
6.986573017422378129
6.9865729977570261156
6.9865729789602823985
6.98657296106363912
6.9865729440970447683
6.9865729280888340114
6.9865729130657401313
6.9865728990527822262
6.9865728860733451455
6.9865728741490098486
6.9865728632996493275
6.9865728535433024859
6.9865728448962158836
6.9865728373727709055
6.9865728309854722156
6.9865728257449619676
6.9865728216599460865
6.9865728187372031499
6.9865728169816279092
6.9865728163961149377
6.9865728169816438964
6.986572818737238677
6.9865728216599878309
6.9865728257450063765
6.986572830985534388
6.9865728373728446243
6.9865728448963091424
6.9865728535434046265
6.9865728632997479153
6.9865728741491368581
6.9865728860734792605
6.9865728990529252229
6.986572913065887569
6.9865729280889832253
6.9865729440972055286
6.9865729610638362956
6.9865729789604866795
6.9865729977572463838
6.9865730174225983973
6.9865730379234829428
6.9865730592253019182
6.9865730812919268899
6.9865731040857328438
6.9865731275674480827
6.9865731516961941949
6.986573176429277332
6.9865732017220869565
6.9865732275276615226
6.9865732537964193583
6.9865732804755538154
6.9865733075081974945
6.9865733348325393948
6.9865733623809305186
6.9865733900796742617
6.986573417852293133
6.9865734456347858838
6.9865734734269793194
6.9865735014245435863
7.9880653346625294375
7.9880653096302678406
7.9880652848075728301
7.9880652600232675553
7.9880652352625478585
7.9880652105728051637
7.988065186018022068
7.988065161662418312
7.9880651375659770252
7.9880651137838185605
7.9880650903667858032
7.9880650673621227398
7.9880650448141823361
7.9880650227648928308
7.9880650012541307703
7.9880649803200034498
7.9880649599990212195
7.9880649403262085073
7.9880649213351748728
7.9880649030581212244
7.9880648855259170915
7.9880648687680588793
7.9880648528126361185
7.9880648376863607751
7.9880648234145068542
7.9880648100208953011
7.9880647975278487039
7.9880647859562134983
7.9880647753252418397
7.9880647656526306832
7.9880647569544924735
7.9880647492452894198
7.9880647425378628057
7.9880647368433459476
7.9880647321712299203
7.9880647285292862847
7.9880647259235582069
7.9880647243583977613
7.9880647238363922114
7.9880647243584101957
7.9880647259235910695
7.9880647285293369109
7.9880647321712840991
7.9880647368434170019
7.9880647425379356363
7.9880647492453853431
7.9880647569545901732
7.9880647656527399292
7.9880647753253635202
7.9880647859563405078
7.9880647975279925888
7.9880648100210418505
7.9880648234146569564
7.988064837686529529
7.9880648528128341823
7.9880648687682604958
7.9880648855261329189
7.9880649030583352754
7.9880649213353960292
7.9880649403264536446
7.9880649599992716858
7.9880649803202539161
7.9880650012543856775
7.9880650227651734951
7.9880650448144727704
7.9880650673624344904
7.9880650903671091001
7.9880651137841507392
7.9880651375663136449
7.988065161662781577
7.9880651860183862212
7.9880652105731826396
7.9880652352629244461
7.988065260023659242
7.988065284807960964
7.9880653096306550864
7.988065334662930006
8.9895571678734675913
8.9895571458642251628
8.9895571240535847579
8.9895571022975868658
8.9895570805738156395
8.989557058916709309
8.9895570373789901453
8.9895570160157216577
8.9895569948791624881
8.9895569740176846096
8.9895569534759740549
8.9895569332955922448
8.9895569135155515283
8.9895568941727042045
8.9895568753021084518
8.9895568569372326095
8.9895568391101363659
8.9895568218515879977
8.9895568051910821339
8.9895567891568948227
8.9895567737761119531
8.9895567590746310316
8.989556745077083022
8.9895567318069229401
8.989556719286328601
8.9895567075361952902
8.9895566965761162237
8.9895566864243754424
8.9895566770978714288
8.989556668612134871
8.989556660981294911
8.9895566542180418423
8.9895566483336324382
8.989556643337856201
8.9895566392390122701
8.98955663604395383
8.9895566337579566607
8.9895566323848505874
8.9895566319268951361
8.9895566323848576928
8.9895566337579850824
8.989556636044003568
8.9895566392390779953
8.9895566433379254789
8.9895566483337034924
8.9895566542181235548
8.989556660981389058
8.9895566686122521105
8.9895566770979922211
8.9895566864244997873
8.9895566965762601086
8.9895567075363427278
8.9895567192864831441
8.9895567318070970231
8.9895567450772766449
8.9895567590748264308
8.9895567737763251159
8.9895567891571062091
8.9895568051912988494
8.9895568218518366876
8.9895568391103921613
8.9895568569374795231
8.9895568753023642472
8.9895568941729848689
8.9895569135158499563
8.9895569332959048836
8.9895569534762937991
8.9895569740180203411
8.9895569948795035486
8.9895570160160733764
8.9895570373793631802
8.9895570589170965548
8.9895570805741886744
8.9895571022979723352
8.9895571240539773328
8.9895571458646212903
8.9895571678738530608
9.9910490010639438907
9.9910489821236758701
9.9910489633620063188
9.9910489446615322606
9.9910489259973225273
9.9910489073939015015
9.9910488888939674723
9.9910488705437678902
9.9910488523878964173
9.9910488344678753947
9.9910488168221629479
9.9910487994865526673
9.9910487824946034863
9.9910487658780589015
9.9910487496670636887
9.9910487338904143684
9.9910487185756782225
9.9910487037492927698
9.9910486894366403732
9.9910486756619967252
9.9910486624486569696
9.9910486498188646465
9.9910486377937886004
9.991048626393592258
9.991048615637321717
9.9910486055429359453
9.9910485961272677002
9.9910485874060270817
9.9910485793937322541
9.9910485721037307627
9.9910485655481640066
9.9910485597379210532
9.9910485546826794945
9.9910485503908610383
9.9910485468695888756
9.9910485441247445237
9.9910485421608683509
9.99104854098125017
9.991048540587831539
9.9910485409812590518
9.9910485421609003254
9.9910485441247889327
9.9910485468696492717
9.9910485503909285399
9.9910485546827558778
9.9910485597379992129
9.9910485655482563772
9.9910485721038444495
9.9910485793938548227
9.991048587406153203
9.9910485961274080324
9.9910486055430816066
9.9910486156374851419
9.9910486263937663409
9.9910486377939733416
9.9910486498190529403
9.9910486624488665797
9.991048675662204559
9.9910486894368570887
9.9910487037495538942
9.9910487185759340178
9.9910487338906701638
9.9910487496673230368
9.9910487658783324605
9.991048782494910796
9.9910487994868653061
9.9910488168224844685
9.9910488344682075734
9.9910488523882410306
9.9910488705441071744
9.9910488888943280728
9.9910489073942851945
9.9910489259976902332
9.9910489446619141773
9.9910489633623917882
9.9910489821240755504
9.9910490010643258074
10.992540834239150627
10.992540818404449965
10.992540802723015148
10.992540787101930277
10.992540771517134601
10.992540755985716672
10.992540740541457467
10.992540725222184506
10.992540710064863774
10.992540695104155546
10.992540680372201223
10.99254066589893597
10.992540651712431554
10.992540637839223194
10.992540624304512065
10.992540611132380235
10.992540598345836855
10.992540585966997568
10.9925405740170401
10.992540562516266434
10.992540551484117017
10.992540540939153004
10.992540530899086448
10.992540521380730567
10.992540512400001518
10.992540503971891752
10.992540496110466464
10.99254048882882806
10.992540482139109059
10.992540476052457876
10.992540470578994416
10.992540465727836718
10.99254046150704589
10.992540457923661634
10.992540454983640075
10.992540452691878627
10.992540451052180472
10.992540450067274094
10.992540449738797292
10.992540450067288305
10.992540451052217776
10.992540452691919484
10.992540454983698694
10.992540457923727359
10.992540461507122274
10.992540465727911325
10.992540470579092116
10.992540476052560905
10.992540482139228075
10.992540488828950629
10.99254049611059969
10.99254050397203919
10.992540512400168495
10.99254052138090465
10.992540530899271189
10.99254054093933064
10.992540551484319522
10.992540562516481373
10.992540574017271027
10.992540585967253364
10.992540598346099756
10.992540611132639583
10.992540624304782071
10.992540637839496753
10.992540651712726429
10.992540665899248609
10.992540680372520967
10.992540695104489501
10.99254071006521194
10.99254072522252379
10.992540740541803856
10.992540755986093259
10.992540771517504083
10.992540787102306865
10.992540802723386406
10.99254081840484254
10.992540834239560965
11.994032667403052628
11.99403265470272828
11.994032642127240962
11.994032629605761997
11.994032617117255768
11.994032604673284581
11.994032592299717521
11.994032580026296131
11.994032567882472406
11.994032555895977055
11.994032544092593895
11.99403253249634993
11.994032521129753377
11.994032510014095649
11.994032499169593464
11.994032488615559373
11.994032478370446171
11.994032468451962359
11.994032458877104119
11.994032449662141104
11.994032440822630647
11.994032432373476382
11.994032424328869624
11.994032416702269828
11.994032409506433012
11.994032402753392219
11.994032396454400669
11.99403239061997084
11.994032385259805196
11.994032380382851244
11.994032375997214501
11.994032372110195794
11.994032368728273497
11.994032365857062672
11.99403236350136126
11.994032361665079023
11.994032360351255306
11.994032359562096346
11.994032359298907764
11.994032359562119439
11.994032360351296163
11.994032361665121655
11.994032363501414551
11.994032365857133726
11.994032368728348104
11.99403237211027573
11.994032375997306872
11.994032380382940062
11.994032385259920659
11.994032390620091633
11.994032396454535672
11.994032402753543209
11.994032409506608872
11.994032416702447463
11.994032424329057918
11.9940324323736629
11.994032440822836705
11.994032449662352491
11.994032458877338598
11.994032468452211049
11.994032478370696637
11.994032488615825827
11.994032499169879458
11.994032510014383419
11.994032521130042923
11.99403253249665191
11.994032544092922521
11.994032555896305681
11.994032567882806362
11.994032580026644297
11.994032592300058582
11.99403260467365584
11.994032617117616368
11.994032629606138585
11.994032642127608668
11.994032654703101315
11.994032667403478953
12.995524500558737202
12.995524491014881718
12.995524481565681185
12.995524472160150609
12.995524462781625985
12.995524453437608869
12.995524444146804299
12.995524434931216007
12.995524425812858382
12.99552441681252013
12.995524407949583079
12.995524399242107449
12.995524390707002382
12.99552438236028884
12.995524374217145791
12.995524366292080742
12.995524358598990133
12.995524351151134468
12.995524343961291081
12.995524337041697294
12.995524330404025548
12.99552432405945801
12.995524318018683019
12.995524312291788505
12.995524306888336596
12.99552430181739382
12.995524297087404975
12.995524292706258862
12.995524288681242098
12.995524285019071087
12.995524281725836957
12.995524278807016216
12.995524276267483188
12.995524274111449614
12.995524272342528604
12.995524270963633384
12.995524269977062559
12.995524269384466365
12.995524269186846666
12.995524269384498339
12.995524269977106968
12.995524270963672464
12.995524272342583672
12.995524274111522445
12.995524276267557795
12.995524278807099705
12.995524281725922222
12.995524285019156352
12.995524288681354008
12.99552429270638676
12.995524297087547083
12.99552430181754481
12.995524306888514232
12.995524312291957258
12.995524318018862431
12.995524324059653409
12.995524330404231605
12.995524337041915786
12.995524343961527336
12.995524351151381381
12.995524358599235271
12.995524366292361407
12.995524374217440666
12.995524382360581939
12.995524390707293705
12.995524399242398772
12.995524407949913481
12.995524416812854085
12.995524425813187008
12.995524434931562396
12.995524444147147136
12.995524453437974799
12.995524462781983033
12.995524472160530749
12.995524481566052444
12.995524491015260082
12.995524500559142211
13.997016333708698355
13.997016327337391317
13.997016321029597918
13.997016314752345423
13.99701630849419054
13.997016302259568832
13.997016296060628804
13.997016289911885067
13.997016283827983685
13.99701627782277491
13.997016271909192398
13.997016266099286952
13.997016260404395283
13.997016254835164872
13.997016249401756482
13.997016244113851258
13.997016238980705793
13.997016234011187663
13.997016229213819827
13.997016224596766421
13.997016220167816769
13.997016215934447558
13.997016211903771321
13.99701620808253999
13.997016204477100487
13.997016201093543941
13.997016197937485416
13.997016195014184703
13.997016192328510797
13.997016189884943671
13.997016187687542299
13.997016185739973082
13.997016184045477871
13.997016182606875745
13.997016181426564785
13.997016180506502536
13.997016179848211337
13.997016179452812068
13.997016179320949547
13.997016179452835161
13.997016179848257522
13.997016180506532734
13.997016181426626957
13.997016182606939694
13.997016184045550702
13.997016185740049465
13.997016187687632893
13.99701618988502716
13.997016192328624484
13.997016195014305495
13.997016197937627524
13.997016201093698484
13.997016204477279899
13.997016208082699862
13.997016211903956062
13.997016215934644734
13.99701622016802105
13.997016224596983136
13.997016229214054306
13.997016234011434577
13.997016238980952707
13.997016244114112382
13.997016249402047805
13.997016254835454419
13.99701626040469371
13.997016266099597814
13.997016271909517471
13.997016277823103536
13.997016283828314087
13.997016289912219023
13.997016296060971641
13.997016302259934761
13.997016308494544035
13.99701631475272734
13.997016321029965624
13.997016327337787445
13.997016333709101588
14.998508166855037516
14.99850816366679318
14.9985081605104007
14.998508157369704108
14.998508154238891166
14.99850815111998692
14.998508148018991903
14.998508144943118126
14.998508141899678847
14.998508138895571662
14.99850813593729093
14.998508133030869161
14.998508130181976483
14.99850812739593664
14.998508124677844222
14.998508122032525591
14.998508119464641908
14.998508116978609195
14.998508114578672945
14.998508112268954307
14.998508110053331066
14.99850810793554956
14.998508105919174938
14.998508104007566288
14.998508102203903292
14.998508100511243057
14.998508098932404664
14.99850809746999758
14.998508096126467848
14.998508094904057231
14.99850809380478367
14.998508092830489247
14.998508091982799328
14.998508091263117237
14.998508090672658
14.998508090212395061
14.998508089883076266
14.998508089685282485
14.998508089619301487
14.998508089685298472
14.998508089883111793
14.998508090212425259
14.998508090672725501
14.99850809126319362
14.998508091982870383
14.998508092830567406
14.998508093804867158
14.998508094904137167
14.998508096126579758
14.998508097470127254
14.998508098932544996
14.99850810051140293
14.998508102204072046
14.998508104007727937
14.99850810591935435
14.998508107935743183
14.998508110053531794
14.99850811226916214
14.998508114578896766
14.99850811697884545
14.998508119464878163
14.998508122032788492
14.998508124678128439
14.998508127396227962
14.998508130182278464
14.998508133031180023
14.998508135937621333
14.998508138895905617
14.998508141899993262
14.998508144943453857
14.998508148019338293
14.99850815112034752
14.998508154239223344
14.998508157370071814
14.998508160510777287
14.998508163667187532
14.998508166855453183
15.999999999999621636
15.999999999999618083
15.99999999999961986
15.999999999999637623
15.999999999999646505
15.999999999999644729
15.999999999999646505
15.999999999999651834
15.999999999999666045
15.999999999999669598
15.999999999999667821
15.999999999999669598
15.999999999999674927
15.999999999999683808
15.99999999999969269
15.999999999999694467
15.999999999999714007
15.999999999999733546
15.99999999999973177
15.999999999999738876
15.999999999999738876
15.999999999999742428
15.999999999999763745
15.999999999999767297
15.999999999999758415
15.999999999999772626
15.999999999999786837
15.999999999999806377
15.999999999999804601
15.999999999999813483
15.999999999999822364
15.999999999999820588
15.999999999999825917
15.999999999999825917
15.999999999999824141
15.999999999999836575
15.999999999999834799
15.999999999999841904
15.999999999999843681
15.999999999999856115
15.999999999999870326
15.999999999999866773
15.99999999999988809
15.999999999999900524
15.999999999999909406
15.999999999999900524
15.999999999999907629
15.999999999999907629
15.999999999999916511
15.999999999999932498
15.999999999999923617
15.999999999999927169
15.999999999999944933
15.999999999999937828
15.999999999999946709
15.999999999999936051
15.999999999999928946
15.999999999999939604
15.999999999999950262
15.99999999999996092
15.999999999999957367
15.999999999999964473
15.999999999999968026
15.999999999999975131
15.99999999999998046
15.999999999999975131
15.999999999999994671
16.000000000000007105
15.999999999999994671
15.999999999999996447
15.999999999999987566
16
15.999999999999982236
15.999999999999984013
16.000000000000014211
16.000000000000014211
16.000000000000007105
17.001491833144207533
17.001491836332455421
17.001491839488835467
17.001491842629562257
17.001491845760405397
17.001491848879297208
17.001491851980304659
17.001491855056194424
17.001491858099662124
17.001491861103765757
17.001491864062039383
17.0014918669684576
17.001491869817385805
17.001491872603423872
17.001491875321541158
17.001491877966863342
17.001491880534793211
17.001491883020868556
17.00149188542078349
17.001491887730516339
17.001491889946152014
17.001491892063938849
17.001491894080352552
17.001491895991975412
17.001491897795617092
17.001491899488300419
17.001491901067161905
17.001491902529608069
17.001491903873137801
17.00149190509557684
17.001491906194864612
17.001491907169153706
17.001491908016852506
17.001491908736547032
17.001491909326993834
17.001491909787276313
17.001491910116584449
17.001491910314406653
17.001491910380380546
17.001491910314427969
17.001491910116627082
17.00149190978731184
17.001491909327043572
17.001491908736603875
17.001491908016930665
17.001491907169238971
17.001491906194956982
17.001491905095676316
17.001491903873251488
17.001491902529735967
17.001491901067304013
17.001491899488449633
17.001491897795808939
17.001491895992153047
17.001491894080537293
17.001491892064144906
17.001491889946343861
17.001491887730729502
17.001491885420996653
17.001491883021081719
17.001491880535041901
17.001491877967133348
17.00149187532181827
17.001491872603729405
17.001491869817684233
17.001491866968770239
17.001491864062366233
17.001491861104092607
17.00149185809999608
17.001491855056535485
17.001491851980652825
17.001491848879638269
17.001491845760760668
17.001491842629917528
17.001491839489233371
17.001491836332839114
17.001491833144577015
18.002983666290532483
18.002983672661855508
18.002983678969641801
18.002983685246924495
18.002983691505093589
18.002983697739708191
18.00298370393868197
18.002983710087420377
18.002983716171343076
18.002983722176551851
18.00298372809015035
18.002983733900045138
18.0029837395949599
18.002983745164193863
18.002983750597636003
18.002983755885544781
18.002983761018725772
18.002983765988268772
18.002983770785633055
18.002983775402704225
18.002983779831673417
18.002983784065044404
18.002983788095740181
18.002983791917010592
18.00298379552241812
18.002983798906008417
18.002983802062090035
18.002983804985412064
18.002983807671107286
18.002983810114677965
18.002983812312088219
18.002983814259664541
18.002983815954166857
18.002983817392788524
18.002983818573099484
18.002983819493174167
18.00298382015146359
18.002983820546859306
18.002983820678743143
18.002983820546880622
18.002983820151499117
18.002983819493188378
18.002983818573142116
18.002983817392845367
18.002983815954252123
18.002983814259749806
18.0029838123121948
18.002983810114791652
18.002983807671213867
18.002983804985547067
18.002983802062232144
18.002983798906164736
18.002983795522595756
18.002983791917188228
18.002983788095932027
18.002983784065250461
18.002983779831858158
18.002983775402917388
18.002983770785860429
18.00298376598848904
18.002983761018974462
18.002983755885814787
18.002983750597898904
18.002983745164492291
18.002983739595279644
18.002983733900357777
18.002983728090470095
18.002983722176892911
18.002983716171684136
18.002983710087775648
18.002983703939030136
18.002983697740056357
18.002983691505463071
18.002983685247279766
18.002983678970025494
18.00298367266222499
18.002983666290916176
19.004475499440488306
19.004475508984356225
19.004475518433565639
19.004475527839112203
19.004475537217658143
19.004475546561671706
19.00447555585249404
19.004475565068098319
19.004475574186464826
19.004475583186803078
19.004475592049750787
19.004475600757245957
19.004475609292349247
19.004475617639080554
19.004475625782248471
19.004475633707315296
19.004475641400439656
19.004475648848313085
19.00447565603815292
19.004475662957780457
19.004475669595471743
19.004475675940028623
19.004475681980828483
19.004475687707760301
19.004475693111196222
19.004475698182154986
19.004475702912166923
19.004475707293323694
19.004475711318363551
19.004475714980543444
19.004475718273795337
19.004475721192619631
19.004475723732149106
19.004475725888205773
19.004475727657130335
19.004475729036052201
19.004475730022619473
19.004475730615212115
19.004475730812849577
19.00447573061521922
19.004475730022640789
19.004475729036073517
19.004475727657180073
19.004475725888262616
19.004475723732241477
19.004475721192704896
19.004475718273894813
19.004475714980671341
19.004475711318484343
19.004475707293472908
19.004475702912309032
19.0044756981823042
19.004475693111366752
19.004475687707937936
19.004475681981027435
19.004475675940227575
19.004475669595670695
19.004475662957986515
19.004475656038387399
19.004475648848540459
19.004475641400688346
19.004475633707578197
19.004475625782511372
19.004475617639378981
19.004475609292676097
19.004475600757558595
19.004475592050070532
19.004475583187137033
19.004475574186812992
19.004475565068432275
19.004475555852849311
19.004475546562019872
19.004475537218027625
19.004475527839481686
19.004475518433935122
19.004475508984747023
19.004475499440871999
20.00596733259617821
20.005967345296504334
20.005967357872009416
20.005967370393491933
20.005967382882019479
20.005967395325995994
20.005967407699586147
20.005967419973025301
20.005967432116847249
20.005967444103340824
20.005967455906727537
20.005967467502983936
20.005967478869600029
20.005967489985287955
20.005967500829797245
20.005967511383850876
20.005967521628967631
20.005967531547469207
20.005967541122338105
20.005967550337338423
20.005967559176859538
20.00596756762601558
20.005967575670645431
20.005967583297270096
20.0059675904930927
20.005967597246169021
20.005967603545173006
20.005967609379602834
20.005967614739795124
20.00596761961676151
20.005967624002423122
20.005967627889447158
20.005967631271360574
20.005967634142578504
20.005967636498283468
20.005967638334610115
20.005967639648424949
20.005967640437589239
20.005967640700774268
20.005967640437596344
20.005967639648446266
20.005967638334638536
20.005967636498347417
20.005967634142642453
20.005967631271452944
20.005967627889518212
20.005967624002515493
20.005967619616882303
20.005967614739923022
20.005967609379752048
20.005967603545300904
20.005967597246318235
20.005967590493277442
20.005967583297440626
20.005967575670837277
20.005967567626214532
20.005967559177065596
20.005967550337558691
20.005967541122572584
20.005967531547710792
20.005967521629230532
20.005967511384120883
20.005967500830074357
20.005967489985565066
20.005967478869919773
20.005967467503310786
20.005967455907054386
20.005967444103681885
20.005967432117195415
20.005967419973359256
20.005967407699927207
20.005967395326351266
20.005967382882388961
20.005967370393868521
20.005967357872393109
20.005967345296895132
20.005967332596547692
21.007459165760081987
21.007459181594782649
21.007459197276240559
21.007459212897330758
21.007459228482147751
21.007459244013567456
21.007459259457839096
21.007459274777126268
21.007459289934452329
21.007459304895157004
21.007459319627123762
21.007459334100403225
21.007459348286921852
21.007459362160155081
21.00745937569487154
21.007459388867040673
21.007459401653584052
21.007459414032432221
21.0074594259824039
21.007459437483213094
21.007459448515376721
21.007459459060349616
21.007459469100425054
21.007459478618812909
21.007459487599540182
21.007459496027685475
21.007459503889123198
21.007459511170743838
21.007459517860482379
21.007459523947154878
21.007459529420636102
21.007459534271802681
21.007459538492589957
21.007459542075984871
21.007459545015997548
21.007459547307803405
21.00745954894750156
21.007459549932413267
21.007459550260897174
21.007459549932420373
21.007459548947522876
21.007459547307824721
21.007459545016068603
21.00745954207604882
21.007459538492668116
21.007459534271880841
21.007459529420735578
21.007459523947282776
21.007459517860617382
21.007459511170893052
21.007459503889251096
21.007459496027799162
21.007459487599717818
21.007459478618990545
21.007459469100631111
21.007459459060555673
21.007459448515596989
21.007459437483412046
21.007459425982645485
21.007459414032673806
21.007459401653825637
21.007459388867296468
21.007459375695169967
21.007459362160439298
21.007459348287227385
21.007459334100730075
21.007459319627457717
21.007459304895498065
21.0074592899348076
21.007459274777474434
21.007459259458173051
21.007459244013915622
21.007459228482488811
21.007459212897707346
21.007459197276638463
21.007459181595187658
21.007459165760451469
22.0089509989352905
22.008951017875560296
22.008951036637249388
22.008951055337718117
22.008951074001949166
22.008951092605371969
22.008951111105325538
22.008951129455539331
22.008951147611426791
22.008951165531435379
22.00895118317716026
22.008951200512790081
22.008951217504744591
22.008951234121319374
22.008951250332330574
22.00895126610900121
22.008951281423748014
22.008951296250131691
22.008951310562814285
22.00895132433747392
22.008951337550833216
22.008951350180637974
22.008951362205735336
22.008951373605945889
22.008951384362234194
22.008951394456637729
22.008951403872302421
22.008951412593546593
22.008951420605846749
22.008951427895866004
22.008951434451468288
22.008951440261725452
22.008951445316945694
22.008951449608787243
22.008951453130045195
22.008951455874921521
22.008951457838797694
22.008951459018440744
22.008951459411875362
22.008951459018447849
22.008951457838826116
22.008951455874957048
22.008951453130109144
22.008951449608872508
22.008951445317030959
22.008951440261796506
22.008951434451574869
22.008951427895993902
22.008951420605974647
22.008951412593688701
22.00895140387244453
22.008951394456765627
22.008951384362397619
22.008951373606123525
22.008951362205912972
22.008951350180844031
22.008951337551053484
22.008951324337687083
22.008951310563048764
22.008951296250387486
22.00895128142400381
22.0089512661092499
22.008951250332614791
22.008951234121603591
22.008951217505050124
22.008951200513102719
22.008951183177501321
22.008951165531769334
22.008951147611774957
22.008951129455880391
22.008951111105666598
22.00895109260572724
22.008951074002311543
22.00895105533810181
22.008951036637647292
22.008951017875951095
22.008950998935688403
23.010442832125768575
23.010442854135021662
23.010442875945670949
23.010442897701665288
23.010442919425464936
23.010442941082558832
23.010442962620288654
23.010442983983573129
23.010443005120144733
23.010443025981636822
23.010443046523356259
23.010443066703736292
23.010443086483796549
23.01044310582665986
23.010443124697289363
23.010443143062175864
23.010443160889288094
23.01044317814785245
23.010443194808381406
23.010443210842581152
23.010443226223372903
23.010443240924885799
23.010443254922442691
23.010443268192616983
23.010443280713225533
23.010443292463371279
23.010443303423457451
23.010443313575194679
23.01044332290171468
23.010443331387463672
23.010443339018330278
23.010443345781602886
23.01044335166599808
23.010443356661788528
23.010443360760625353
23.010443363955715768
23.010443366241702279
23.010443367614826116
23.010443368072799331
23.010443367614847432
23.010443366241744911
23.010443363955744189
23.010443360760682197
23.010443356661880898
23.010443351666083345
23.010443345781673941
23.010443339018443965
23.010443331387605781
23.010443322901856789
23.010443313575343893
23.010443303423592454
23.010443292463499176
23.010443280713396064
23.010443268192780408
23.010443254922620326
23.01044324092507054
23.010443226223586066
23.010443210842780104
23.010443194808601675
23.01044317814810114
23.010443160889529679
23.010443143062431659
23.01044312469757358
23.010443105826965393
23.010443086484123398
23.010443066704063142
23.010443046523690214
23.010443025981956566
23.010443005120492899
23.0104429839839284
23.010442962620643925
23.010442941082914103
23.010442919425820207
23.010442897702063192
23.010442875946061747
23.01044285413539825
23.010442832126173585
24.011934665336717387
24.011934690368974543
24.011934715191692646
24.011934739975977493
24.011934764736729164
24.011934789426469194
24.011934813981255843
24.011934838336877363
24.01193486243334263
24.011934886215492213
24.011934909632550728
24.011934932637210238
24.0119349551851613
24.011934977234481892
24.011934998745260827
24.011935019679405912
24.011935040000409458
24.011935059673227499
24.011935078664293997
24.011935096941357415
24.011935114473558883
24.011935131231453511
24.0119351471868967
24.011935162313193359
24.011935176585048168
24.011935189978672156
24.011935202471725859
24.011935214043361952
24.011935224674353151
24.011935234346964307
24.011935243045130051
24.011935250754341098
24.011935257461772153
24.011935263156303222
24.011935267828413032
24.011935271470385089
24.011935274076101621
24.011935275641278054
24.011935276163292485
24.01193527564129937
24.011935274076137148
24.011935271470420616
24.01193526782846277
24.011935263156374276
24.011935257461850313
24.011935250754433469
24.011935243045243737
24.011935234347106416
24.011935224674488154
24.011935214043504061
24.011935202471860862
24.011935189978814265
24.011935176585204488
24.011935162313335468
24.011935147187060124
24.011935131231645357
24.011935114473779151
24.011935096941563472
24.011935078664507159
24.011935059673476189
24.011935040000658148
24.011935019679668812
24.011934998745530834
24.011934977234773214
24.011934955185502361
24.011934932637529982
24.011934909632877577
24.011934886215826168
24.011934862433676585
24.011934838337239739
24.01193481398161822
24.01193478942681736
24.011934764737105752
24.011934739976382502
24.011934715192076339
24.011934690369365342
24.011934665337108186
25.01342649857510736
25.013426526572658304
25.013426554364855292
25.013426582147346267
25.013426609919982013
25.013426637618707105
25.013426665167095564
25.013426692491449899
25.013426719524105124
25.013426746203222706
25.013426772471994752
25.013426798277556884
25.013426823570348745
25.013426848303438987
25.013426872432205528
25.013426895913937642
25.01342691870773649
25.013426940774373008
25.013426962076202642
25.013426982577101398
25.01342700224244453
25.013427021039227327
25.013427038935894586
25.013427055902496932
25.013427071910697919
25.013427086933830878
25.013427100946792336
25.013427113926240963
25.013427125850590471
25.013427136699952769
25.013427146456308492
25.013427155103407529
25.013427162626854283
25.01342716901417873
25.013427174254687202
25.013427178339725288
25.013427181262443355
25.013427183018045241
25.013427183603575088
25.013427183018080768
25.013427181262493093
25.01342717833976792
25.013427174254744045
25.013427169014235574
25.013427162626939548
25.013427155103521216
25.013427146456422179
25.013427136700087772
25.013427125850725474
25.013427113926375966
25.013427100946920234
25.013427086933965882
25.013427071910875554
25.013427055902660356
25.013427038936065117
25.013427021039412068
25.013427002242664798
25.013426982577321667
25.013426962076444227
25.013426940774614593
25.013426918708006497
25.013426895914200543
25.013426872432475534
25.013426848303758732
25.013426823570696911
25.013426798277897944
25.013426772472321602
25.013426746203535345
25.013426719524417763
25.013426692491798065
25.013426665167450835
25.013426637619076587
25.013426609920372812
25.013426582147751276
25.01342655436523188
25.013426526573049102
25.013426498575491053
26.01491833185045266
26.01491836274026781
26.014918393453974943
26.014918424202356562
26.014918454959712335
26.014918485641338464
26.014918516157152339
26.014918546423828616
26.014918576366071079
26.014918605915518413
26.014918635009486536
26.014918663589682524
26.014918691601387479
26.014918718992774416
26.014918745714545878
26.014918771719521828
26.014918796962433589
26.014918821399909632
26.014918844990305047
26.014918867693623383
26.014918889471573493
26.014918910287597953
26.014918930106787798
26.014918948895989104
26.014918966623802987
26.014918983260692187
26.014918998778917114
26.014919013152606908
26.0149190263578447
26.014919038372624982
26.014919049176974397
26.014919058752916214
26.014919067084527171
26.014919074157951684
26.014919079961380532
26.01491908448522139
26.014919087721878554
26.014919089666072693
26.014919090314506889
26.01491908966609401
26.014919087721928292
26.014919084485249812
26.014919079961437376
26.014919074158008527
26.014919067084605331
26.014919058753022796
26.014919049177095189
26.014919038372745774
26.014919026357979703
26.014919013152756122
26.014918998779052117
26.014918983260841401
26.014918966623980623
26.014918948896159634
26.014918930106951223
26.014918910287775589
26.014918889471779551
26.014918867693850757
26.014918844990553737
26.014918821400158322
26.014918796962703595
26.014918771719791835
26.0149187457148372
26.01491871899309416
26.014918691601721434
26.014918663590016479
26.014918635009813386
26.014918605915831051
26.014918576366369507
26.014918546424162571
26.014918516157514716
26.01491848564170084
26.014918454960096028
26.014918424202768676
26.014918393454365741
26.014918362740630187
26.014918331850850564
27.016410165175891223
27.016410198864235781
27.016410232447000794
27.016410266127685702
27.01641029984087794
27.01641033347704024
27.016410366931459919
27.016410400111190881
27.016410432933504637
27.016410465323723145
27.016410497213435349
27.016410528539054781
27.016410559240853217
27.016410589262228825
27.016410618549308253
27.016410647050435045
27.016410674716148321
27.016410701498969615
27.016410727353274979
27.016410752235273662
27.016410776103057856
27.016410798916552949
27.016410820637517531
27.01641084122964287
27.016410860658524484
27.016410878891790048
27.016410895899035438
27.016410911651909998
27.01641092612423023
27.016410939291858995
27.016410951132911578
27.016410961627684628
27.016410970758727217
27.016410978510855045
27.016410984871143341
27.016410989829061862
27.016410993376304361
27.016410995507015969
27.016410996217672391
27.016410995507051496
27.016410993376325678
27.016410989829090283
27.01641098487120729
27.016410978510918994
27.016410970758812482
27.016410961627798315
27.01641095113303237
27.016410939291979787
27.016410926124351022
27.016410911652045002
27.016410895899177547
27.016410878891939262
27.016410860658695015
27.016410841229820505
27.016410820637688062
27.016410798916730585
27.016410776103271019
27.016410752235515247
27.016410727353523669
27.016410701499232516
27.016410674716418328
27.016410647050712157
27.016410618549585365
27.016410589262541464
27.016410559241165856
27.016410528539388736
27.016410497213776409
27.016410465324035783
27.016410432933824382
27.016410400111539047
27.016410366931800979
27.016410333477395511
27.016410299841290055
27.016410266128097817
27.016410232447412909
27.016410198864591052
27.016410165176260705
28.017901998569442412
28.017902034934266453
28.017902071331036495
28.017902107910444442
28.017902144549395871
28.017902181109491266
28.017902217471075232
28.01790225353174435
28.017902289201636279
28.017902324400004943
28.01790235905298232
28.017902393091809188
28.017902426451989584
28.017902459072146826
28.017902490893995093
28.017902521861522303
28.017902551921118004
28.017902581021232322
28.017902609112354639
28.017902636146985174
28.017902662079585241
28.017902686866655415
28.017902710466621841
28.017902732840106239
28.017902753949719852
28.017902773760276602
28.017902792238743359
28.017902809354318094
28.017902825078571993
28.017902839385286029
28.017902852250664125
28.017902863653297629
28.017902873574229261
28.017902881996960218
28.017902888907471493
28.017902894294266503
28.017902898148378199
28.017902900463411697
28.017902901235537172
28.017902900463433014
28.01790289814839241
28.017902894294287819
28.017902888907521231
28.017902881997031272
28.017902873574314526
28.017902863653397105
28.017902852250777812
28.017902839385406821
28.017902825078706996
28.017902809354460203
28.017902792238857046
28.017902773760411606
28.017902753949883277
28.01790273284029098
28.017902710466806582
28.017902686866825945
28.017902662079805509
28.017902636147233864
28.017902609112603329
28.017902581021481012
28.017902551921373799
28.017902521861799414
28.017902490894272205
28.017902459072452359
28.017902426452273801
28.017902393092164459
28.017902359053316275
28.017902324400324687
28.017902289201963129
28.017902253532106727
28.017902217471416293
28.017902181109853643
28.017902144549793775
28.017902107910856557
28.017902071331427294
28.017902034934621724
28.017901998569797684
29.019393832055676796
29.019393870935729751
29.019393910092773581
29.01939394953910778
29.01939398907283163
29.019394028524075679
29.019394067758554456
29.019394106664961441
29.019394145146740982
29.019394183117469765
29.019394220498043069
29.019394257214820243
29.019394293198544688
29.01939432838341304
29.019394362706655954
29.019394396108104672
29.01939442853000628
29.019394459916860285
29.019394490215319138
29.019394519374188235
29.0193945473444046
29.019394574079022675
29.019394599533306689
29.019394623664702237
29.019394646432921547
29.019394667800021637
29.019394687730375892
29.019394706190780653
29.019394723150519155
29.019394738581368642
29.019394752457628783
29.019394764756206939
29.019394775456675006
29.019394784541226784
29.019394791994713501
29.019394797804771713
29.019394801961723829
29.019394804458670478
29.019394805291462092
29.019394804458684689
29.01939480196175225
29.019394797804814345
29.019394791994770344
29.019394784541290733
29.019394775456760271
29.019394764756313521
29.01939475245774247
29.01939473858149654
29.019394723150661264
29.019394706190922761
29.019394687730489579
29.019394667800170851
29.019394646433099183
29.019394623664886979
29.019394599533470114
29.019394574079207416
29.019394547344603552
29.019394519374436925
29.019394490215553617
29.019394459917080553
29.019394428530269181
29.019394396108360468
29.019394362706940171
29.019394328383711468
29.019394293198850221
29.019394257215154198
29.019394220498369918
29.019394183117796615
29.019394145147067832
29.019394106665309607
29.019394067758909728
29.019394028524445162
29.019393989073229534
29.019393949539505684
29.019393910093164379
29.019393870936106339
29.019393832056039173
30.020885665666916964
30.02088570684799862
30.020885748720388619
30.020885791005440524
30.020885833402054743
30.020885875708977153
30.02088591777867066
30.020885959492005668
30.020886000746365596
30.020886041450111748
30.020886081519229549
30.020886120875367453
30.020886159444778229
30.020886197157203412
30.020886233945660138
30.020886269745801656
30.020886304495860486
30.020886338136399729
30.020886370610334382
30.020886401862824755
30.020886431841283581
30.020886460495447068
30.020886487777346474
30.020886513641400484
30.020886538044400993
30.020886560945697852
30.020886582307120705
30.020886602093064255
30.02088662027057353
30.02088663680944336
30.020886651682083368
30.020886664863809301
30.020886676332658283
30.020886686069530924
30.020886694058241062
30.020886700285515758
30.020886704740981088
30.020886707417218986
30.020886708309795665
30.020886707417226091
30.020886704740995299
30.020886700285558391
30.020886694058305011
30.020886686069594873
30.020886676332750653
30.020886664863915883
30.020886651682232582
30.020886636809571257
30.02088662027072985
30.020886602093199258
30.020886582307248602
30.020886560945861277
30.020886538044585734
30.020886513641571014
30.02088648777752411
30.020886460495638914
30.020886431841496744
30.02088640186306634
30.020886370610561755
30.020886338136619997
30.020886304496116281
30.020886269746064556
30.020886233945937249
30.020886197157516051
30.020886159445076657
30.020886120875708514
30.020886081519542188
30.020886041450438597
30.020886000746713762
30.020885959492353834
30.020885917779025931
30.020885875709332424
30.020885833402459753
30.020885791005831322
30.020885748720772312
30.020885706848410734
30.020885665667286446
31.022377499441887494
31.022377542644875348
31.022377587209717831
31.022377632309535045
31.02237767753431541
31.022377722656692356
31.022377767518953817
31.022377811995603736
31.022377855978859884
31.022377899372244769
31.022377942087146607
31.022377984040694798
31.02237802515470122
31.022378065354651255
31.022378104569334312
31.022378142730318018
31.02237817977184875
31.022378215630673992
31.02237825024593576
31.022378283559262968
31.022378315514536951
31.022378346058246734
31.022378375139226137
31.022378402708888245
31.022378428721211208
31.022378453132802179
31.022378475903003903
31.022378496993852082
31.022378516370210377
31.022378533999862782
31.022378549853399932
31.022378563904517534
31.022378576129796102
31.022378586508864373
31.022378595024477477
31.022378601662488506
31.022378606411827207
31.022378609264578131
31.02237861021601617
31.022378609264578131
31.022378606411848523
31.022378601662538244
31.022378595024555636
31.022378586508921217
31.022378576129881367
31.022378563904631221
31.022378549853556251
31.022378533999976469
31.022378516370359591
31.022378496993972874
31.0223784759031318
31.022378453132958498
31.022378428721388843
31.022378402709087197
31.022378375139410878
31.022378346058452792
31.02237831551477143
31.022378283559490342
31.022378250246170239
31.022378215630901366
31.022378179772132967
31.022378142730566708
31.022378104569597213
31.022378065354956789
31.022378025154999648
31.022377984041021648
31.022377942087459246
31.02237789937258583
31.022377855979193839
31.022377811995951902
31.022377767519316194
31.022377722657068944
31.022377677534706208
31.022377632309918738
31.022377587210108629
31.022377542645280357
31.022377499442242765
32.023869333416214999
32.02386937831271041
32.023869425587193405
32.023869473470149671
32.023869521476044042
32.023869569363284882
32.023869616967424179
32.023869664157572856
32.02386971082101752
32.023869756856534252
32.023869802170885634
32.023869846676710438
32.023869890291386753
32.02386993293611539
32.02386997453550066
32.023870015017109836
32.023870054311160516
32.023870092350605887
32.023870129070957091
32.023870164410261907
32.023870198308991064
32.023870230710386409
32.023870261560105632
32.02387029080669123
32.023870318401236545
32.023870344297705515
32.023870368453010826
32.023870390826814969
32.023870411381871293
32.023870430083995586
32.023870446901973708
32.023870461807867116
32.023870474776856554
32.023870485787355733
32.023870494821025545
32.023870501862866433
32.023870506901147337
32.023870509927462535
32.023870510936781386
32.023870509927469641
32.023870506901182864
32.023870501862930382
32.023870494821103705
32.023870485787412576
32.02387047477695603
32.023870461807987908
32.023870446902115816
32.023870430084102168
32.023870411382020507
32.023870390826942867
32.023870368453145829
32.02387034429786894
32.023870318401392865
32.023870290806890182
32.02387026156031169
32.023870230710578255
32.023870198309239754
32.023870164410496386
32.023870129071198676
32.023870092350833261
32.023870054311423416
32.023870015017330104
32.023869974535770666
32.023869932936406713
32.023869890291692286
32.023869846677044393
32.02386980217121959
32.023869756856861102
32.02386971082134437
32.023869664157928128
32.023869616967772345
32.023869569363682785
32.023869521476413524
32.023869473470526259
32.023869425587598414
32.02386937831312963
32.023869333416548955
