# Supplementary material for: Discrete mechanical growth model for plant tissue
Source: PLoS One. 2019 Aug 12;14(8):e0221059. doi: 10.1371/journal.pone.0221059 (PMC6690522; doi:10.1371/journal.pone.0221059)
Supplement: S1 File — The model was implemented using the C++ programming language. The software uses the Intel threading building blocks (TBB) runtime library as a parallelization environment (available in open source from http://www.intel.com/software/products/tbb/), and for visualization the CASH library from Rob J. de Boer and Alex D. Staritsky (available in open source from http://theory.bio.uu.nl/rdb/software.html). (ZIP) [file pone.0221059.s001.zip › CODE/illustration1-root-bending/pictures/color.cmap]

  0   0   0   0
  1 255 255 255
  2   0   0 143
  3   0   0 159
  4   0   0 175
  5   0   0 191
  6   0   0 207
  7   0   0 223
  8   0   0 239
  9   0   0 255
 10   0  16 255
 11   0  32 255
 12   0  48 255
 13   0  64 255
 14   0  80 255
 15   0  96 255
 16   0 112 255
 17   0 128 255
 18   0 143 255
 19   0 159 255
 20   0 175 255
 21   0 191 255
 22   0 207 255
 23   0 223 255
 24   0 239 255
 25   0 255 255
 26  16 255 239
 27  32 255 223
 28  48 255 207
 29  64 255 191
 30  80 255 175
 31  96 255 159
 32 112 255 143
 33 128 255 128
 34 143 255 112
 35 159 255  96
 36 175 255  80
 37 191 255  64
 38 207 255  48
 39 223 255  32
 40 239 255  16
 41 255 255   0
 42 255 239   0
 43 255 223   0
 44 255 207   0
 45 255 191   0
 46 255 175   0
 47 255 159   0
 48 255 143   0
 49 255 128   0
 50 255 112   0
 51 255  96   0
 52 255  80   0
 53 255  64   0
 54 255  48   0
 55 255  32   0
 56 255  16   0
 57 255   0   0
 58 239   0   0
 59 223   0   0
 60 207   0   0
 61 191   0   0
 62 175   0   0
 63 159   0   0
 64 143   0   0
 65 128   0   0
 66  11   0   0
 67  21   0   0
 68  32   0   0
 69  43   0   0
 70  53   0   0
 71  64   0   0
 72  74   0   0
 73  85   0   0
 74  96   0   0
 75 106   0   0
 76 117   0   0
 77 128   0   0
 78 138   0   0
 79 149   0   0
 80 159   0   0
 81 170   0   0
 82 181   0   0
 83 191   0   0
 84 202   0   0
 85 213   0   0
 86 223   0   0
 87 234   0   0
 88 244   0   0
 89 255   0   0
 90 255  11   0
 91 255  21   0
 92 255  32   0
 93 255  43   0
 94 255  53   0
 95 255  64   0
 96 255  74   0
 97 255  85   0
 98 255  96   0
 99 255 106   0
100 255 117   0
101 255 128   0
102 255 138   0
103 255 149   0
104 255 159   0
105 255 170   0
106 255 181   0
107 255 191   0
108 255 202   0
109 255 213   0
110 255 223   0
111 255 234   0
112 255 244   0
113 255 255   0
114 255 255  16
115 255 255  32
116 255 255  48
117 255 255  64
118 255 255  80
119 255 255  96
120 255 255 112
121 255 255 128
122 255 255 143
123 255 255 159
124 255 255 175
125 255 255 191
126 255 255 207
127 255 255 223
128 255 255 239
129 255 255 255
130   0   0   1
131   4   4   6
132   7   7  11
133  11  11  16
134  14  14  21
135  18  18  26
136  21  21  31
137  25  25  35
138  28  28  40
139  32  32  45
140  35  35  50
141  39  39  55
142  43  43  60
143  46  46  65
144  50  50  70
145  53  53  74
146  57  57  79
147  60  60  84
148  64  64  89
149  67  67  94
150  71  71  99
151  74  74 104
152  78  78 108
153  81  81 113
154  85  86 117
155  89  91 120
156  92  96 124
157  96 101 128
158  99 106 131
159 103 111 135
160 106 116 138
161 110 120 142
162 113 125 145
163 117 130 149
164 120 135 152
165 124 140 156
166 128 145 159
167 131 150 163
168 135 155 166
169 138 159 170
170 142 164 174
171 145 169 177
172 149 174 181
173 152 179 184
174 156 184 188
175 159 189 191
176 163 193 195
177 166 198 198
178 172 202 202
179 178 205 205
180 183 209 209
181 189 213 213
182 194 216 216
183 200 220 220
184 205 223 223
185 211 227 227
186 216 230 230
187 222 234 234
188 227 237 237
189 233 241 241
190 238 244 244
191 244 248 248
192 249 251 251
193 255 255 255
194   0   0   0
195   0   0   0
196   0   0   0
197   0   0   0
198   0   0   0
199   0   0   0
200   0   0   0
201   0   0   0
202   0   0   0
203   0   0   0
204   0   0   0
205   0   0   0
206   0   0   0
207   0   0   0
208   0   0   0
209   0   0   0
210   0   0   0
211   0   0   0
212   0   0   0
213   0   0   0
214   0   0   0
215   0   0   0
216   0   0   0
217   0   0   0
218   0   0   0
219   0   0   0
220   0   0   0
221   0   0   0
222   0   0   0
223   0   0   0
224   0   0   0
225   0   0   0
226   0   0   0
227   0   0   0
228   0   0   0
229   0   0   0
230   0   0   0
231   0   0   0
232   0   0   0
233   0   0   0
234   0   0   0
235   0   0   0
236   0   0   0
237   0   0   0
238   0   0   0
239   0   0   0
240   0   0   0
241   0   0   0
242   0   0   0
243   0   0   0
244   0   0   0
245   0   0   0
246   0   0   0
247   0   0   0
248   0   0   0
249   0   0   0
250   0   0   0
251   0   0   0
252   0   0   0
253   0   0   0
254   0   0   0
255   0   0   0
