# Supplementary material for: Discrete mechanical growth model for plant tissue
Source: PLoS One. 2019 Aug 12;14(8):e0221059. doi: 10.1371/journal.pone.0221059 (PMC6690522; doi:10.1371/journal.pone.0221059)
Supplement: S1 File — The model was implemented using the C++ programming language. The software uses the Intel threading building blocks (TBB) runtime library as a parallelization environment (available in open source from http://www.intel.com/software/products/tbb/), and for visualization the CASH library from Rob J. de Boer and Alex D. Staritsky (available in open source from http://theory.bio.uu.nl/rdb/software.html). (ZIP) [file pone.0221059.s001.zip › CODE/illustration1-root-bending/remeshing.h]

//################################### initialization ###################################
int newupperneighbor = 0;
int upexistent = 0;
int newleftneighbor = 0;
int leftexistent = 0;
//
int newdownneighbor = 0;
int downexistent = 0;
int newrightneighbor = 0;
int rightexistent = 0;
//
int nrnewmps = 0;
//################################### debug output #####################################
if ( outputremesh )
        {
        std::cout << "---------------------------------------------------------" << std::endl;
        std::cout << "---------- before remeshing: ----------------------------" << std::endl;
        std::cout << "---------------------------------------------------------" << std::endl;
        std::cout << "-- # of new loose mps -- :  " << *Nnewloosemp << std::endl;
        std::cout << "-- those: ";
        std::cout << "---------------------------------------------------------" << std::endl;
        for ( int yy = 0; yy < *Nnewloosemp; yy++ )
                { 
                std:: cout << " " << newloosemp[ yy ] << ",";
                }
        std::cout << std::endl;        
        for ( int ik = 0; ik < *Nmp; ik++ )
                {
                std::cout << "i, x, r(0), r0(0), distneig(0), k(0)      N0, N1, N2, N3:  " <<
                              ik                       << "     " <<
                              x[ik]                    << "      " <<
                              r[ik*Maxneig+0]          << "   " <<
                              distneig[ik*Maxneig+0]   << "     " <<
                              Nneig[ik*Maxneig+0]      << "   " <<    
                              Nneig[ik*Maxneig+1]      << "   " <<    
                              Nneig[ik*Maxneig+2]      << "   " <<    
                              Nneig[ik*Maxneig+3]      << 
                              std::endl;
                std::cout << "   y, r(3), r0(3), distneig(3), k(3)                             " <<
                              y[ik]                    << "      " <<
                             r[ik*Maxneig+3]           << "   " <<
                             distneig[ik*Maxneig+3]    << "     " << std::endl;
                std::cout << "-----------------------" << std::endl;
                }
        std::cout << "---------------------------------------------------------" << std::endl;
        }
//################################### remeshing ########################################
for ( int i = 0; i < *Nmp; i++ )
        {
        /////////////////////////// VERTICAL ///////////////////////////////////////////
        if ( Nneig[ i * Maxneig + 3 ] > -1 )
                {
                if ( *( distneig + i * Maxneig + 3 ) > ( scaleforaddingnewsprings * lengthhorizontalspring ) 
                   )
                        {// LONG SPRING TO DOWN NEIGHBORS -> add mass point(s)
                        if ( outputremesh2 )
                                {
                                std::cout << "there is a remeshing event! (1v)" << std::endl;
                                }
                        // 1ST STEP: ADD NEW MASS POINTS
                        #include "firstremeshstepv.h"
                        // 2ND STEP: REPAIR UNIT CELLS:
                        //           AS LONG AS THERE ARE 2 LOOSE ENDS IN AN
                        //           UNIT CELL, REMESH.
                        if ( outputremesh )
                                {
                                std::cout << "--------------------------" << std::endl;
                                std::cout << "start repairing unit cells" << std::endl;
                                std::cout << "#: " << *Nnewloosemp << std::endl;
                                std::cout << "those: ";
                                for ( int ll = 0; ll < *Nnewloosemp; ll++ )
                                        {
                                        std::cout << ", " << newloosemp[ ll ];
                                        }
                                std::cout << std::endl;        
                                std::cout << "--------------------------" << std::endl;
                                }
                        while ( *Nnewloosemp > 0 )
                                {
                                if ( outputremesh )
                                        {
                                        std::cout << "#: " << *Nnewloosemp << std::endl;
                                        std::cout << "those: ";
                                        for ( int ll = 0; ll < *Nnewloosemp; ll++ )
                                                {
                                                std::cout << ", " << newloosemp[ ll ];
                                                }
                                        std::cout << std::endl;        
                                        std::cout << "--------------------------" << std::endl;
                                        }
                                int qq = newloosemp[ *Nnewloosemp - 1 ];// latest new loose mass point
                                int qq2 = Nneig[ qq * Maxneig + 1 ];// up neighbor of latest new loose mass point
                                int j = 0;
                                // is there up or down, a neighboring loose mp (pointing in same direction)?
                                // Note: we need to check also upper neighbor
                                if ( ( *( Nneig + qq * Maxneig + 0 ) == -2 ) &&
                                     ( *( Nneig + *( Nneig + qq * Maxneig + 3 ) * Maxneig + 0 ) == -2 )
                                   )
                                        {
                                        if ( outputremesh2 )
                                                {
                                                std::cout << "unit cell repair: case 1v" << std::endl;
                                                }
                                        j = qq;
                                        #include "repairunitcell-1v.h"
                                        }
                                else if ( ( *( Nneig + qq2 * Maxneig + 0 ) == -2 ) &&
                                          ( *( Nneig + *( Nneig + qq2 * Maxneig + 3 ) * Maxneig + 0 ) == -2 )
                                        )
                                        {
                                        if ( outputremesh2 )
                                                {
                                                std::cout << "unit cell repair: case 2v" << std::endl;
                                                }
                                        j = qq2;
                                        #include "repairunitcell-1v.h"
                                        }
                                else if ( ( *( Nneig + qq * Maxneig + 2 ) == -2 ) &&
                                          ( *( Nneig + *( Nneig + qq * Maxneig + 3 ) * Maxneig + 2 ) == -2 )
                                        )
                                        {
                                        if ( outputremesh2 )
                                                {
                                                std::cout << "unit cell repair: case 3v" << std::endl;
                                                }
                                        j = qq;
                                        #include "repairunitcell-2v.h"
                                        }
                                else if ( ( *( Nneig + qq2 * Maxneig + 2 ) == -2 ) &&
                                          ( *( Nneig + *( Nneig + qq2 * Maxneig + 3 ) * Maxneig + 2 ) == -2 )
                                        )
                                        {
                                        if ( outputremesh2 )
                                                {
                                                std::cout << "unit cell repair: case 4v" << std::endl;
                                                }
                                        j = qq2;
                                        #include "repairunitcell-2v.h"
                                        }
                                // diagonal opposing loose mps?
                                else if ( ( Nneig[ qq * Maxneig + 2 ] == -2 ) &&
                                          ( Nneig[ Nneig[ Nneig[ qq * Maxneig + 3 ] * Maxneig + 2 ] * Maxneig + 1 ] == -2 )
                                        )
                                        {
                                        if ( outputremesh2 )
                                                {
                                                std::cout << "unit cell repair: case 5v" << std::endl;
                                                }
                                        j = qq;
                                        #include "repairunitcell-3v.h"
                                        }
                                else if ( ( Nneig[ qq * Maxneig + 2 ] == -2 ) &&
                                          ( Nneig[ Nneig[ Nneig[ qq * Maxneig + 1 ] * Maxneig + 2 ] * Maxneig + 3 ] == -2 )
                                        )
                                        {
                                        if ( outputremesh2 )
                                                {
                                                std::cout << "unit cell repair: case 6v" << std::endl;
                                                }
                                        j = qq;
                                        #include "repairunitcell-4v.h"
                                        }
                                else if ( ( Nneig[ qq * Maxneig + 0 ] == -2 ) &&
                                          ( Nneig[ Nneig[ Nneig[ qq * Maxneig + 3 ] * Maxneig + 0 ] * Maxneig + 1 ] == -2 )
                                        )
                                        {
                                        if ( outputremesh2 )
                                                {
                                                std::cout << "unit cell repair: case 7v" << std::endl;
                                                }
                                        j = qq;
                                        #include "repairunitcell-5v.h"
                                        }
                                else if ( ( Nneig[ qq * Maxneig + 0 ] == -2 ) &&
                                          ( Nneig[ Nneig[ Nneig[ qq * Maxneig + 1 ] * Maxneig + 0 ] * Maxneig + 3 ] == -2 )
                                        )
                                        {
                                        if ( outputremesh2 )
                                                {
                                                std::cout << "unit cell repair: case 8v" << std::endl;
                                                }
                                        j = qq;
                                        #include "repairunitcell-6v.h"
                                        }
                                // opposing loose mps?
                                else if ( ( *( Nneig + qq * Maxneig + 0 ) == -2 ) &&
                                          ( *( Nneig + *( Nneig + *( Nneig + *( Nneig + qq * Maxneig + 3 ) * Maxneig + 0 ) * Maxneig + 1 ) * Maxneig + 2 ) == -2 )
                                        )
                                        {
                                        if ( outputremesh2 )
                                                {
                                                std::cout << "unit cell repair: case 9h" << std::endl;
                                                }
                                        j = qq;
                                        #include "repairunitcell-7v.h"
                                        }
                                else if ( ( *( Nneig + qq * Maxneig + 2 ) == -2 ) &&
                                          ( *( Nneig + *( Nneig + *( Nneig + *( Nneig + qq * Maxneig + 3 ) * Maxneig + 2 ) * Maxneig + 1 ) * Maxneig + 0 ) == -2 )
                                        )
                                        {
                                        if ( outputremesh2 )
                                                {
                                                std::cout << "unit cell repair: case 10h" << std::endl;
                                                }
                                        j = *( Nneig + *( Nneig + *( Nneig + qq * Maxneig + 3 ) * Maxneig + 2 ) * Maxneig + 1 );
                                        #include "repairunitcell-7v.h"
                                        }
                                else // nothing to do?
                                        {// if not interfering, remove from newloosemp list
                                        if ( outputremesh2 )
                                                {
                                                std::cout << "unit cell repair: case nothing to repair" << std::endl;
                                                }
                                        *Nnewloosemp = *Nnewloosemp - 1;
                                        }
                                //
                                if ( outputremesh2 )
                                        {
                                        std::cout << "# " << *Nnewloosemp << std::endl;
                                        }
                                }// while( # > 0 )
                        if ( outputremesh2 )
                                {
                                std::cout << "done repairing unit cells " << std::endl;
                                std::cout << "--------------------------" << std::endl;
                                }
                        }// if ( spring to down neighbor is long )
                }// if ( Nneig[ i * Maxneig + 3 ] > -1 )
        }
//################################### debug output #####################################
if ( outputremesh )
        {
        // NOTE: calculate distances and stiffness scaling is done in main
        // loop, here we only add it to check spring's stiffnesses.
        Parallelcalculatedistances( Nmp, x, y, Nneig, Maxneig, distneig, 0 );
        //
        for ( int i = 0; i < *Nmp; i++ )
                {
                #include"calcmeanstrainandarea.h" 
                }
        std::cout << "---------------------------------------------------------" << std::endl;
        std::cout << "---------- after vertical remeshing, before horizontal --" << std::endl;
        std::cout << "---------------------------------------------------------" << std::endl;
        std::cout << "-- # of new loose mps -- :  " << *Nnewloosemp << std::endl;
        std::cout << "-- those: ";
        for ( int ik = 0; ik < *Nmp; ik++ )
                {
                std::cout << "i, x, r(0), r0(0), distneig(0), k(0)      N0, N1, N2, N3:  " <<
                              ik                       << "     " <<
                              x[ik]                    << "      " <<
                              r[ik*Maxneig+0]          << "   " <<
                              distneig[ik*Maxneig+0]   << "     " <<
                              Nneig[ik*Maxneig+0]      << "   " <<    
                              Nneig[ik*Maxneig+1]      << "   " <<    
                              Nneig[ik*Maxneig+2]      << "   " <<    
                              Nneig[ik*Maxneig+3]      << 
                              std::endl;
                std::cout << "   y, r(3), r0(3), distneig(3), k(3)                             " <<
                              y[ik]                    << "      " <<
                             r[ik*Maxneig+3]           << "   " <<
                             distneig[ik*Maxneig+3]    << "     " << std::endl;
                std::cout << "-----------------------" << std::endl;
                }
        }
//######################################################################################
for ( int i = 0; i < *Nmp; i++ )
        {
        /////////////////////////// HORIZONTAL /////////////////////////////////////////
        if ( Nneig[ i * Maxneig + 0 ] > -1 )
                {
                if ( *( distneig + i * Maxneig + 0 ) > ( scaleforaddingnewsprings * lengthhorizontalspring ) 
                   )
                        {// LONG SPRING TO RIGHT NEIGHBOR -> add mass point(s)
                        if ( outputremesh2 )
                                {
                                std::cout << "there is a remeshing event! (1h)" << std::endl;
                                }
                        // 1ST STEP: ADD NEW MASS POINTS
                        #include "firstremeshsteph.h"
                        // 2ND STEP: REPAIR UNIT CELLS:
                        //           AS LONG AS THERE ARE 2 LOOSE ENDS IN AN
                        //           UNIT CELL, REMESH.
                        if ( outputremesh )
                                {
                                std::cout << "--------------------------" << std::endl;
                                std::cout << "start repairing unit cells" << std::endl;
                                std::cout << "#: " << *Nnewloosemp << std::endl;
                                std::cout << "those: ";
                                for ( int ll = 0; ll < *Nnewloosemp; ll++ )
                                        {
                                        std::cout << ", " << newloosemp[ ll ];
                                        }
                                std::cout << std::endl;        
                                std::cout << "--------------------------" << std::endl;
                                }
                        while ( *Nnewloosemp > 0 )
                                {
                                if ( outputremesh )
                                        {
                                        std::cout << "#: " << *Nnewloosemp << std::endl;
                                        std::cout << "those: ";
                                        for ( int ll = 0; ll < *Nnewloosemp; ll++ )
                                                {
                                                std::cout << ", " << newloosemp[ ll ];
                                                }
                                        std::cout << std::endl;        
                                        std::cout << "--------------------------" << std::endl;
                                        }
                                int qq = newloosemp[ ( *Nnewloosemp - 1 ) ];// latest new loose mass point
                                int qq2 = Nneig[ qq * Maxneig + 2 ];// left neighbor of latest new loose mass point
                                int j = 0;
                                // is there left or right, a neighboring loose mp (pointing in same direction)?
                                // Note: we need to check also left neighbor.
                                if ( ( *( Nneig + qq * Maxneig + 1 ) == -2 ) &&
                                     ( *( Nneig + *( Nneig + qq * Maxneig + 0 ) * Maxneig + 1 ) == -2 )
                                   )
                                        {
                                        if ( outputremesh2 )
                                                {
                                                std::cout << "unit cell repair: case 1h" << std::endl;
                                                }
                                        j = qq;
                                        #include "repairunitcell-1h.h"
                                        }
                                else if ( ( *( Nneig + qq2 * Maxneig + 1 ) == -2 ) &&
                                          ( *( Nneig + *( Nneig + qq2 * Maxneig + 0 ) * Maxneig + 1 ) == -2 )
                                        )
                                        {
                                        if ( outputremesh2 )
                                                {
                                                std::cout << "unit cell repair: case 2h" << std::endl;
                                                }
                                        j = qq2;
                                        #include "repairunitcell-1h.h"
                                        }
                                else if ( ( *( Nneig + qq * Maxneig + 3 ) == -2 ) &&
                                          ( *( Nneig + *( Nneig + qq * Maxneig + 0 ) * Maxneig + 3 ) == -2 )
                                        )
                                        {
                                        if ( outputremesh2 )
                                                {
                                                std::cout << "unit cell repair: case 3h" << std::endl;
                                                }
                                        j = qq;
                                        #include "repairunitcell-2h.h"
                                        }
                                else if ( ( *( Nneig + qq2 * Maxneig + 3 ) == -2 ) &&
                                          ( *( Nneig + *( Nneig + qq2 * Maxneig + 0 ) * Maxneig + 3 ) == -2 )
                                        )
                                        {
                                        if ( outputremesh2 )
                                                {
                                                std::cout << "unit cell repair: case 4h" << std::endl;
                                                }
                                        j = qq2;
                                        #include "repairunitcell-2h.h"
                                        }
                                // diagonal opposing loose mps?
                                else if ( ( Nneig[ qq * Maxneig + 1 ] == -2 ) &&
                                          ( Nneig[ Nneig[ Nneig[ qq * Maxneig + 0 ] * Maxneig + 1 ] * Maxneig + 2 ] == -2 )
                                        )
                                        {
                                        if ( outputremesh2 )
                                                {
                                                std::cout << "unit cell repair: case 5h" << std::endl;
                                                }
                                        j = qq;
                                        #include "repairunitcell-3h.h"
                                        }
                                else if ( ( Nneig[ qq * Maxneig + 3 ] == -2 ) &&
                                          ( Nneig[ Nneig[ Nneig[ qq * Maxneig + 0 ] * Maxneig + 3 ] * Maxneig + 2 ] == -2 )
                                        )
                                        {
                                        if ( outputremesh2 )
                                                {
                                                std::cout << "unit cell repair: case 6h" << std::endl;
                                                }
                                        j = qq;
                                        #include "repairunitcell-4h.h"
                                        }
                                else if ( ( Nneig[ qq * Maxneig + 1 ] == -2 ) &&
                                          ( Nneig[ Nneig[ Nneig[ qq * Maxneig + 2 ] * Maxneig + 1 ] * Maxneig + 0 ] == -2 )
                                        )
                                        {
                                        if ( outputremesh2 )
                                                {
                                                std::cout << "unit cell repair: case 7h" << std::endl;
                                                }
                                        j = qq;
                                        #include "repairunitcell-5h.h"
                                        }
                                else if ( ( Nneig[ qq * Maxneig + 3 ] == -2 ) &&
                                          ( Nneig[ Nneig[ Nneig[ qq * Maxneig + 2 ] * Maxneig + 3 ] * Maxneig + 0 ] == -2 )
                                        )
                                        {
                                        if ( outputremesh2 )
                                                {
                                                std::cout << "unit cell repair: case 8h" << std::endl;
                                                }
                                        j = qq;
                                        #include "repairunitcell-6h.h"
                                        }
                                // opposing loose mps?
                                else if ( ( *( Nneig + qq * Maxneig + 3 ) == -2 ) &&
                                          ( *( Nneig + *( Nneig + *( Nneig + *( Nneig + qq * Maxneig + 0 ) * Maxneig + 3 ) * Maxneig + 2 ) * Maxneig + 1 ) == -2 )
                                        )
                                        {
                                        if ( outputremesh2 )
                                                {
                                                std::cout << "unit cell repair: case 9v" << std::endl;
                                                }
                                        j = qq;
                                        #include "repairunitcell-7h.h"
                                        }
                                else if ( ( *( Nneig + qq * Maxneig + 1 ) == -2 ) &&
                                          ( *( Nneig + *( Nneig + *( Nneig + *( Nneig + qq * Maxneig + 0 ) * Maxneig + 1 ) * Maxneig + 2 ) * Maxneig + 3 ) == -2 )
                                        )
                                        {
                                        if ( outputremesh2 )
                                                {
                                                std::cout << "unit cell repair: case 10v" << std::endl;
                                                }
                                        j = *( Nneig + *( Nneig + *( Nneig + qq * Maxneig + 0 ) * Maxneig + 1 ) * Maxneig + 2 );
                                        #include "repairunitcell-7h.h"
                                        }
                                else // nothing to do?
                                        {// if not interfering, remove mass point from newloosemp list
                                        if ( outputremesh2 )
                                                {
                                                std::cout << "unit cell repair: case nothing to repair" << std::endl;
                                                }
                                        *Nnewloosemp = *Nnewloosemp - 1;
                                        }
                                //
                                if ( outputremesh2 )
                                        {
                                        std::cout << "# " << *Nnewloosemp << std::endl;
                                        }
                                }
                        if ( outputremesh2 )
                                {
                                std::cout << "done repairing unit cells " << std::endl;
                                std::cout << "--------------------------" << std::endl;
                                }
                        }// if ( spring to right neighbor is long )
                }// if ( right neighbor inside )
        }// for i < *Nmp
//################################### debug output #####################################
if ( outputremesh )
        {
        // NOTE: calculate distances and stiffness scaling is done in main
        // loop, here we only add it to check spring's stiffnesses.
        Parallelcalculatedistances( Nmp, x, y, Nneig, Maxneig, distneig, 0 );
        //
        for ( int i = 0; i < *Nmp; i++ )
                {
                #include"calcmeanstrainandarea.h" 
                }
        std::cout << "---------------------------------------------------------" << std::endl;
        std::cout << "---------- after remeshing: -----------------------------" << std::endl;
        std::cout << "---------------------------------------------------------" << std::endl;
        std::cout << "-- # of new loose mps -- :  " << *Nnewloosemp << std::endl;
        std::cout << "-- those: ";
        for ( int ik = 0; ik < *Nmp; ik++ )
                {
                std::cout << "i, x, r(0), r0(0), distneig(0), k(0)      N0, N1, N2, N3:  " <<
                              ik                       << "     " <<
                              x[ik]                    << "      " <<
                              r[ik*Maxneig+0]          << "   " <<
                              distneig[ik*Maxneig+0]   << "     " <<
                              Nneig[ik*Maxneig+0]      << "   " <<    
                              Nneig[ik*Maxneig+1]      << "   " <<    
                              Nneig[ik*Maxneig+2]      << "   " <<    
                              Nneig[ik*Maxneig+3]      << 
                              std::endl;
                std::cout << "   y, r(3), r0(3), distneig(3), k(3)                             " <<
                              y[ik]                    << "      " <<
                             r[ik*Maxneig+3]           << "   " <<
                             distneig[ik*Maxneig+3]    << "     " << std::endl;
                std::cout << "-----------------------" << std::endl;
                }
        }
//######################################################################################
