# Supplementary material for: Discrete mechanical growth model for plant tissue
Source: PLoS One. 2019 Aug 12;14(8):e0221059. doi: 10.1371/journal.pone.0221059 (PMC6690522; doi:10.1371/journal.pone.0221059)
Supplement: S1 File — The model was implemented using the C++ programming language. The software uses the Intel threading building blocks (TBB) runtime library as a parallelization environment (available in open source from http://www.intel.com/software/products/tbb/), and for visualization the CASH library from Rob J. de Boer and Alex D. Staritsky (available in open source from http://theory.bio.uu.nl/rdb/software.html). (ZIP) [file pone.0221059.s001.zip › CODE/illustration1-root-bending/repairunitcell-2v.h]

                                        if ( outputremesh )
                                                {
                                                std::cout << "---------------------------------------------------------" << std::endl;
                                                std::cout << " two neighboring -2 found (pointing left)! at: " << j << std::endl;
                                                std::cout << "j: " << j << " down N: " << *( Nneig + j * Maxneig + 3 ) << " up: " << *( Nneig + j * Maxneig + 1 ) << std::endl;
                                                std::cout << "---------------------------------------------------------" << std::endl;
                                                }
                                        //-----------------------------------------------------------------------------------------------
                                        // 2 new mass points 
                                        *Nmp = *Nmp + 2;
                                        if ( *Nmp > ( allocationmultiplier * Nmphor * Nmpver ) )
                                                {
                                                std::cout << "Nmp is too big! Nmp: " << *Nmp <<
                                                " arrays are allocated to: " << allocationmultiplier * Nmphor * Nmpver << std::endl;
                                                exit(1);
                                                }
                                        //-----------------------------------------------------------------------------------------------
                                        // We use conventions:
                                        //
                                        // ( *Nmp - 1 ) is primary new mass point (dividing spring between mass points with loose neighbors)
                                        //
                                        // in case of one secondary, previously non existing mass point
                                        //
                                        // ( *Nmp - 2 ) is secondary mass point
                                        //
                                        //-----------------------------------------------------------------------------------------------
                                        // masses
                                        *( m + *Nmp - 1 ) = *( m + j );
                                        *( m + *Nmp - 2 ) = *( m + j );
                                        //-----------------------------------------------------------------------------------------------
                                        // coordinates
                                        // primary
                                        *( x + ( *Nmp - 1 ) ) = ( *( x + j ) + *( x + *( Nneig + j * Maxneig + 3 ) ) ) / 2.e0;
                                        *( y + ( *Nmp - 1 ) ) = ( *( y + j ) + *( y + *( Nneig + j * Maxneig + 3 ) ) ) / 2.e0;
                                        // old coordinates set to new ones
                                        *( xold + ( *Nmp - 1 ) ) = *( x + ( *Nmp - 1 ) ); 
                                        *( yold + ( *Nmp - 1 ) ) = *( y + ( *Nmp - 1 ) );                
                                        // secondary
                                        *( x + ( *Nmp - 2 ) ) = ( *( x + *( Nneig + *( Nneig + j * Maxneig + 1 ) * Maxneig + 2 ) ) +
                                                                  *( x + *( Nneig + *( Nneig + *( Nneig + j * Maxneig + 1 ) * Maxneig + 2 ) * Maxneig + 3 ) )
                                                                ) / 2.e0;
                                        *( y + ( *Nmp - 2 ) ) = ( *( y + *( Nneig + *( Nneig + j * Maxneig + 1 ) * Maxneig + 2 ) ) +
                                                                  *( y + *( Nneig + *( Nneig + *( Nneig + j * Maxneig + 1 ) * Maxneig + 2 ) * Maxneig + 3 ) )
                                                                ) / 2.e0;
                                        *( xold + ( *Nmp - 2 ) ) = *( x + ( *Nmp - 2 ) ); 
                                        *( yold + ( *Nmp - 2 ) ) = *( y + ( *Nmp - 2 ) );    
                                        // tag new neighborhood - of new mass points
                                        //-- primary mass point --
                                        *( Nneig + ( *Nmp - 1 ) * Maxneig + 3 ) = *( Nneig + j * Maxneig + 3 );
                                        *( Nneig + ( *Nmp - 1 ) * Maxneig + 0 ) = -2;
                                        // replace latest entry in newloosemp
                                        newloosemp[ ( *Nnewloosemp - 1 ) ] = ( *Nmp - 1 );
                                        //
                                        *( Nneig + ( *Nmp - 1 ) * Maxneig + 1 ) = j; 
                                        *( Nneig + ( *Nmp - 1 ) * Maxneig + 2 ) = *Nmp - 2; 
                                        //-- secondary mass point --
                                        *( Nneig + ( *Nmp - 2 ) * Maxneig + 3 ) = *( Nneig + *( Nneig + *( Nneig + j * Maxneig + 1 ) * Maxneig + 2 ) * Maxneig + 3 );
                                        *( Nneig + ( *Nmp - 2 ) * Maxneig + 0 ) = *Nmp - 1;
                                        *( Nneig + ( *Nmp - 2 ) * Maxneig + 1 ) = *( Nneig + *( Nneig + j * Maxneig + 1 ) * Maxneig + 2 );
                                        if ( *( Nneig + *( Nneig + *( Nneig + j * Maxneig + 1 ) * Maxneig + 2 ) * Maxneig + 2 ) == -1 )
                                                {
                                                *( Nneig + ( *Nmp - 2 ) * Maxneig + 2 ) = -1;
                                                }
                                        else
                                                {
                                                *( Nneig + ( *Nmp - 2 ) * Maxneig + 2 ) = -2;
                                                //increase #newloosemp and add loose mp to array newloosemp
                                                *Nnewloosemp = *Nnewloosemp + 1;
                                                newloosemp[ ( *Nnewloosemp - 1 ) ] = ( *Nmp - 2 );
                                                }
                                        // tag new neighborhoods - old mass points
                                        // neighboring ( *Nmp - 1 )
                                        *( Nneig + *( Nneig + j * Maxneig + 3 ) * Maxneig + 1 ) = ( *Nmp - 1 );
                                        *( Nneig + j * Maxneig + 3 ) = ( *Nmp - 1 );
                                        // neighboring ( *Nmp - 2 )
                                        *( Nneig + *( Nneig + ( *Nmp - 2 ) * Maxneig +  3 ) * Maxneig + 1 ) = ( *Nmp - 2 );
                                        *( Nneig + *( Nneig + ( *Nmp - 2 ) * Maxneig +  1 ) * Maxneig + 3 ) = ( *Nmp - 2 );
                                        //
                                        if ( outputremesh )
                                                {
                                                std::cout << "-- neighborhood of new mass points --" << std::endl;
                                                std::cout << "-- \"primar\": ( *Nmp - 1 ) -- Nr.: " << *Nmp - 1 << std::endl;
                                                //
                                                std::cout << "right neighbor           :  " << *( Nneig + ( *Nmp - 1 ) * Maxneig + 0 ) << std::endl;
                                                std::cout << "up    neighbor           :  " << *( Nneig + ( *Nmp - 1 ) * Maxneig + 1 ) << std::endl;
                                                std::cout << "left  neighbor           :  " << *( Nneig + ( *Nmp - 1 ) * Maxneig + 2 ) << std::endl;
                                                std::cout << "down  neighbor           :  " << *( Nneig + ( *Nmp - 1 ) * Maxneig + 3 ) << std::endl;
                                                std::cout << "---------------------------------------------------------" << std::endl;
                                                std::cout << "-- \"secondary\": ( *Nmp - 2 ) -- Nr.: " << *Nmp - 2 << std::endl;
                                                std::cout << "right neighbor           :  " << *( Nneig + ( *Nmp - 2 ) * Maxneig + 0 ) << std::endl;
                                                std::cout << "up    neighbor           :  " << *( Nneig + ( *Nmp - 2 ) * Maxneig + 1 ) << std::endl;
                                                std::cout << "left  neighbor           :  " << *( Nneig + ( *Nmp - 2 ) * Maxneig + 2 ) << std::endl;
                                                std::cout << "down  neighbor           :  " << *( Nneig + ( *Nmp - 2 ) * Maxneig + 3 ) << std::endl;
                                                std::cout << "---------------------------------------------------------" << std::endl;
                                                }
                                        //-----------------------------------------------------------------------------------------------
                                        // adresses
                                        *( adressx + ( *Nmp - 1 ) ) = *( adressx + j );
                                        *( adressy + ( *Nmp - 1 ) ) = *( adressy + j );
                                        *( adressx + ( *Nmp - 2 ) ) = *( adressx + *( Nneig + ( *Nmp - 2 ) * Maxneig + 2 ) );
                                        *( adressy + ( *Nmp - 2 ) ) = *( adressy + *( Nneig + ( *Nmp - 2 ) * Maxneig + 2 ) );
                                        //-----------------------------------------------------------------------------------------------
                                        // tissue and cell type of new mass point
                                        *( tissuetype + ( *Nmp - 1 ) ) = *( tissuetype + j );
                                        *( celltype + ( *Nmp - 1 ) ) = *( celltype + j );
                                        *( tissuetype + ( *Nmp - 2 ) ) = *( tissuetype + *( Nneig + ( *Nmp - 2 ) * Maxneig + 2 ) );
                                        *( celltype + ( *Nmp - 2 ) ) = *( celltype + *( Nneig + ( *Nmp - 2 ) * Maxneig + 2 ) );
                                        //-----------------------------------------------------------------------------------------------
                                        // are new mass points part of a horizontal cell wall?
                                        *( horizontalcellwall + ( *Nmp - 1 ) ) = *( horizontalcellwall + j );
                                        *( horizontalcellwall + ( *Nmp - 2 ) ) = *( horizontalcellwall + *( Nneig + ( *Nmp - 2 ) * Maxneig + 2 ) );
                                        //-----------------------------------------------------------------------------------------------
                                        // setting equilibrium spring lengths
                                        //-- primary --
                                        *( r + j * Maxneig + 3 ) = *( r + j * Maxneig + 3 ) / 2.e0;
                                        *( r + ( *Nmp - 1 ) * Maxneig + 3 ) = *( r + j * Maxneig + 3 );
                                        //-- secondary --
                                        *( r + *( Nneig + ( *Nmp - 2 ) * Maxneig + 1 ) * Maxneig + 3 ) = *( r + *( Nneig + ( *Nmp - 2 ) * Maxneig + 1 ) * Maxneig + 3 ) / 2.e0;
                                        *( r + ( *Nmp - 2 ) * Maxneig + 3 ) = *( r + *( Nneig + ( *Nmp - 2 ) * Maxneig + 1 ) * Maxneig + 3 );
                                        *( r + ( *Nmp - 2 ) * Maxneig + 0 ) = *( r + *( Nneig + ( *Nmp - 2 ) * Maxneig + 1 ) * Maxneig + 0 ); 
                                        //-----------------------------------------------------------------------------------------------
                                        // setting distances
                                        //-- primary --
                                        *( distneig + j * Maxneig + 3 ) = *( distneig + j * Maxneig + 3 ) / 2.e0;
                                        *( distneig + ( *Nmp - 1 ) * Maxneig + 3 ) = *( distneig + j * Maxneig + 3 );
                                        //-- secondary --
                                        *( distneig + *( Nneig + ( *Nmp - 2 ) * Maxneig + 1 ) * Maxneig + 3 ) = *( distneig + *( Nneig + ( *Nmp - 2 ) * Maxneig + 1 ) * Maxneig + 3 ) / 2.e0;
                                        *( distneig + ( *Nmp - 2 ) * Maxneig + 3 ) = *( distneig + *( Nneig + ( *Nmp - 2 ) * Maxneig + 1 ) * Maxneig + 3 );
                                        *( distneig + ( *Nmp - 2 ) * Maxneig + 0 ) = *( distneig + *( Nneig + ( *Nmp - 2 ) * Maxneig + 1 ) * Maxneig + 0 ); 
                                        //-----------------------------------------------------------------------------------------------
