# Supplementary material for: Discrete mechanical growth model for plant tissue
Source: PLoS One. 2019 Aug 12;14(8):e0221059. doi: 10.1371/journal.pone.0221059 (PMC6690522; doi:10.1371/journal.pone.0221059)
Supplement: S1 File — The model was implemented using the C++ programming language. The software uses the Intel threading building blocks (TBB) runtime library as a parallelization environment (available in open source from http://www.intel.com/software/products/tbb/), and for visualization the CASH library from Rob J. de Boer and Alex D. Staritsky (available in open source from http://theory.bio.uu.nl/rdb/software.html). (ZIP) [file pone.0221059.s001.zip › CODE/illustration1-root-bending/repairunitcell-6v.h]

                // new mp
                *Nmp = *Nmp + 1;
                if ( *Nmp > ( allocationmultiplier * Nmphor * Nmpver ) )
                        {
                        std::cout << "Nmp is too big! Nmp: " << *Nmp << " arrays are allocated to: " << allocationmultiplier * Nmphor * Nmpver << std::endl;
                        exit(1);
                        }
                // set mass
                m[ *Nmp - 1 ] = m[ j ];
                // coordinates
                x[ *Nmp - 1 ] = ( x[ Nneig[ Nneig[ j * Maxneig + 3 ] * Maxneig + 0 ] ] + x[ Nneig[ Nneig[ Nneig[ j * Maxneig + 3 ] * Maxneig + 0 ] * Maxneig + 1 ] ] ) / 2.e0;
                y[ *Nmp - 1 ] = ( y[ Nneig[ Nneig[ j * Maxneig + 3 ] * Maxneig + 0 ] ] + y[ Nneig[ Nneig[ Nneig[ j * Maxneig + 3 ] * Maxneig + 0 ] * Maxneig + 1 ] ] ) / 2.e0;
                // old coordinates set to new ones
                *( xold + ( *Nmp - 1 ) ) = *( x + ( *Nmp - 1 ) ); 
                *( yold + ( *Nmp - 1 ) ) = *( y + ( *Nmp - 1 ) );
                // velocities of new mass point
                *( vx + ( *Nmp - 1 ) ) = *( vx + j ); 
                *( vy + ( *Nmp - 1 ) ) = *( vy + j );
                // tag neigborhood of new mass point ( *Nmp - 1 )
                Nneig[ ( *Nmp - 1 ) * Maxneig + 1 ] = Nneig[ Nneig[ Nneig[ j * Maxneig + 3 ] * Maxneig + 0 ] * Maxneig + 1 ];
                if ( Nneig[ Nneig[ Nneig[ j * Maxneig + 3 ] * Maxneig + 0 ] * Maxneig + 0 ] == -1 )
                        {
                        Nneig[ ( *Nmp - 1 ) * Maxneig + 0 ] = -1;
                        *Nnewloosemp = *Nnewloosemp - 1;
                        }
                else
                        {
                        Nneig[ ( *Nmp - 1 ) * Maxneig + 0 ] = -2;
                        // update newloosemp, note: # did not change
                        newloosemp[ *Nnewloosemp - 1 ] = *Nmp - 1;
                        }
                Nneig[ ( *Nmp - 1 ) * Maxneig + 3 ] = Nneig[ Nneig[ j * Maxneig + 3 ] * Maxneig + 0 ];
                Nneig[ ( *Nmp - 1 ) * Maxneig + 2 ] = j;
                // tag neighborhood of old mass points
                Nneig[ Nneig[ ( *Nmp - 1 ) * Maxneig + 2 ] * Maxneig + 0 ] = ( *Nmp - 1 );
                Nneig[ Nneig[ ( *Nmp - 1 ) * Maxneig + 1 ] * Maxneig + 3 ] = ( *Nmp - 1 );
                Nneig[ Nneig[ ( *Nmp - 1 ) * Maxneig + 3 ] * Maxneig + 1 ] = ( *Nmp - 1 );
                //-----------------------------------------------------------------------------------------------
                // address of new mass point
                // Note: new mass points live under same adresses as their left neighbors!
                // Their connected springs are treated exactly the same in the growth function
                *( adressx + ( *Nmp - 1 ) ) = *( adressx + j );
                *( adressy + ( *Nmp - 1 ) ) = *( adressy + j );
                //-----------------------------------------------------------------------------------------------
                // tissue and cell type of new mass point
                *( tissuetype + ( *Nmp - 1 ) ) = *( tissuetype + j );
                *( celltype + ( *Nmp - 1 ) ) = *( celltype + j );
                //-----------------------------------------------------------------------------------------------
                // is new mass point part of horizontal cell wall?
                *( horizontalcellwall + ( *Nmp - 1 ) ) = *( horizontalcellwall + j );
                //-----------------------------------------------------------------------------------------------
                // setting spring lengths
                *( r + j * Maxneig + 0 ) = *( r + Nneig[ j * Maxneig + 3 ] * Maxneig + 0 ); 
                *( r + Nneig[ ( *Nmp - 1 ) * Maxneig + 1 ] * Maxneig + 3 ) = *( r + Nneig[ ( *Nmp - 1 ) * Maxneig + 1 ] * Maxneig + 3 ) / 2.e0;
                *( r + ( *Nmp - 1 ) * Maxneig + 3 ) = *( r + Nneig[ ( *Nmp - 1 ) * Maxneig + 1 ] * Maxneig + 3 ); 
                //
                *( distneig + j * Maxneig + 0 ) = *( distneig + Nneig[ j * Maxneig + 3 ] * Maxneig + 0 ); 
                *( distneig + Nneig[ ( *Nmp - 1 ) * Maxneig + 1 ] * Maxneig + 3 ) = *( distneig + Nneig[ ( *Nmp - 1 ) * Maxneig + 1 ] * Maxneig + 3 ) / 2.e0;
                *( distneig + ( *Nmp - 1 ) * Maxneig + 3 ) = *( distneig + Nneig[ ( *Nmp - 1 ) * Maxneig + 1 ] * Maxneig + 3 ); 
