# Supplementary material for: Discrete mechanical growth model for plant tissue
Source: PLoS One. 2019 Aug 12;14(8):e0221059. doi: 10.1371/journal.pone.0221059 (PMC6690522; doi:10.1371/journal.pone.0221059)
Supplement: S1 File — The model was implemented using the C++ programming language. The software uses the Intel threading building blocks (TBB) runtime library as a parallelization environment (available in open source from http://www.intel.com/software/products/tbb/), and for visualization the CASH library from Rob J. de Boer and Alex D. Staritsky (available in open source from http://theory.bio.uu.nl/rdb/software.html). (ZIP) [file pone.0221059.s001.zip › CODE/illustration1-root-bending/repairunitcell-7h.h]

        if ( outputremesh )
                {
                std::cout << "---------------------------------------------------------" << std::endl;
                std::cout << " two opposing -2 found at: " << j << std::endl;
                std::cout << "j: " << j << " right N: " << *( Nneig + j * Maxneig + 0 ) << " left: " << *( Nneig + j * Maxneig + 2 ) << std::endl;
                std::cout << " at time: " << t << std::endl;
                std::cout << "---------------------------------------------------------" << std::endl;
                }
        //-----------------------------------------------------------------------------------------------
        // new neighbors
        *( Nneig + j * Maxneig + 3 ) = *( Nneig + *( Nneig + *( Nneig + j * Maxneig + 0 ) * Maxneig + 3 ) * Maxneig + 2 ); 
        *( Nneig + *( Nneig + *( Nneig + *( Nneig + j * Maxneig + 0 ) * Maxneig + 3 ) * Maxneig + 2 ) * Maxneig + 1 ) = j;
        //
        if ( outputremesh )
                {
                std::cout << "-- new neighborhood --" << std::endl;
                std::cout << "-- \"primar\": j -- Nr.  :  " << j << std::endl;
                std::cout << "down  neighbor           :  " << *( Nneig + j * Maxneig + 3 ) << std::endl;
                std::cout << "-- \"secondary\": -- Nr. : " << *( Nneig + *( Nneig + *( Nneig + j * Maxneig + 0 ) * Maxneig + 3 ) * Maxneig + 2 ) << std::endl;
                std::cout << "up    neighbor           :  " << *( Nneig + *( Nneig + *( Nneig + *( Nneig + j * Maxneig + 0 ) * Maxneig + 3 ) * Maxneig + 2 ) * Maxneig + 1 ) << std::endl;
                std::cout << "---------------------------------------------------------" << std::endl;
                }
        //-----------------------------------------------------------------------------------------------
        // setting equilibrium spring lengths
        *( r + j * Maxneig + 3 ) = *( r + *( Nneig + j * Maxneig + 2 ) * Maxneig + 3 ); 
        //-----------------------------------------------------------------------------------------------
        // setting distances
        *( distneig + j * Maxneig + 3 ) = *( distneig + *( Nneig + j * Maxneig + 2 ) * Maxneig + 3 ); 
        //-----------------------------------------------------------------------------------------------
        *Nnewloosemp = *Nnewloosemp - 1;
