# Supplementary material for: Discrete mechanical growth model for plant tissue
Source: PLoS One. 2019 Aug 12;14(8):e0221059. doi: 10.1371/journal.pone.0221059 (PMC6690522; doi:10.1371/journal.pone.0221059)
Supplement: S1 File — The model was implemented using the C++ programming language. The software uses the Intel threading building blocks (TBB) runtime library as a parallelization environment (available in open source from http://www.intel.com/software/products/tbb/), and for visualization the CASH library from Rob J. de Boer and Alex D. Staritsky (available in open source from http://theory.bio.uu.nl/rdb/software.html). (ZIP) [file pone.0221059.s001.zip › CODE/illustration1-root-bending/res0.h]

                        if ( ( i == 0 )
                           )
                                {
                                // coordinate to neighbor down (vertical) ---------------
                                // ----------------- coordinate in y (slow loop var) ----
                                // ----------------- (vertical) -------------------------
                                *( y + i * Nmphor + j ) = 0.e0;
                                /*
                                // useful disturbance in minimal size system
                                *( y + i * Nmphor + j ) = -0.1e0;
                                */
                                // ----------------- equilibrium spring length ----------
                                *( r + ( i * Nmphor + j ) * Maxneig + 3 ) = lengthhorizontalspring;
                                // ----------------- start length of spring -------------
                                *( distneig + ( i * Nmphor + j ) * Maxneig + 3 ) = 
                                       *( r + ( i * Nmphor + j ) * Maxneig + 3 );
                                }
                        if ( ( i < ( Nmpver - 1 ) )
                           )
                                {
                                // coordinate to neighbor down (vertical) ---------------
                                *( y + i * Nmphor + j ) = i * lengthhorizontalspring;
                                // ----------------- equilibrium spring length ----------
                                *( r + ( i * Nmphor + j ) * Maxneig + 3 ) = lengthhorizontalspring;
                                // ----------------- start length of spring -------------
                                *( distneig + ( i * Nmphor + j ) * Maxneig + 3 ) = 
                                       *( r + ( i * Nmphor + j ) * Maxneig + 3 );
                                }
                        if ( i == ( Nmpver - 1 ) )
                                {
                                // coordinate to neighbor down (vertical) ---------------
                                *( y + i * Nmphor + j ) = *( y + ( i - 1 ) * Nmphor + j ) + lengthhorizontalspring;
                                }
