# Supplementary material for: Discrete mechanical growth model for plant tissue
Source: PLoS One. 2019 Aug 12;14(8):e0221059. doi: 10.1371/journal.pone.0221059 (PMC6690522; doi:10.1371/journal.pone.0221059)
Supplement: S1 File — The model was implemented using the C++ programming language. The software uses the Intel threading building blocks (TBB) runtime library as a parallelization environment (available in open source from http://www.intel.com/software/products/tbb/), and for visualization the CASH library from Rob J. de Boer and Alex D. Staritsky (available in open source from http://theory.bio.uu.nl/rdb/software.html). (ZIP) [file pone.0221059.s001.zip › CODE/illustration1-root-bending/res10.h]

                        //------------------------ epi ------------------------------------------------
                        if ( ( i == 0 ) // cell wall layer
                           )
                                {
                                // -------------- tag horizontal cell wall --------------
                                *( horizontalcellwall + i * Nmphor + j ) = 1;
                                // ----------------- coordinate in y (slow loop var) ----
                                // ----------------- (vertical) -------------------------
                                *( y + i * Nmphor + j ) = 0.e0;
                                ///*
                                // useful disturbance in minimal size system
                                //*( y + i * Nmphor + j ) = -0.4e0;
                                //*/
                                // ----------------- equilibrium spring length ----------
                                *( r + ( i * Nmphor + j ) * Maxneig + 3 ) = epiwidth / divideepi;
                                // ----------------- start length of spring -------------
                                *( distneig + ( i * Nmphor + j ) * Maxneig + 3 ) = 
                                       *( r + ( i * Nmphor + j ) * Maxneig + 3 );
                                }
                        if ( ( i == 1 )
                           )
                                {
                                // ----------------- coordinate in y (slow loop var) ----
                                *( y + i * Nmphor + j ) = i * epiwidth / divideepi;
                                // ----------------- equilibrium spring length ----------
                                *( r + ( i * Nmphor + j ) * Maxneig + 3 ) = epiwidth / divideepi;
                                // ----------------- start length of spring -------------
                                *( distneig + ( i * Nmphor + j ) * Maxneig + 3 ) = 
                                       *( r + ( i * Nmphor + j ) * Maxneig + 3 );
                                }
                        if ( ( i == 2 )
                           )
                                {
                                // ----------------- coordinate in y (slow loop var) ----
                                *( y + i * Nmphor + j ) = i * epiwidth / divideepi;
                                // ----------------- equilibrium spring length ----------
                                *( r + ( i * Nmphor + j ) * Maxneig + 3 ) = epiwidth / divideepi;
                                // ----------------- start length of spring -------------
                                *( distneig + ( i * Nmphor + j ) * Maxneig + 3 ) = 
                                       *( r + ( i * Nmphor + j ) * Maxneig + 3 );
                                }
                        if ( ( i == 3 )
                           )
                                {
                                // ----------------- coordinate in y (slow loop var) ----
                                *( y + i * Nmphor + j ) = i * epiwidth / divideepi;
                                // ----------------- equilibrium spring length ----------
                                *( r + ( i * Nmphor + j ) * Maxneig + 3 ) = epiwidth / divideepi;
                                // ----------------- start length of spring -------------
                                *( distneig + ( i * Nmphor + j ) * Maxneig + 3 ) = 
                                       *( r + ( i * Nmphor + j ) * Maxneig + 3 );
                                }
                        if ( ( i == 4 )
                           )
                                {
                                // ----------------- coordinate in y (slow loop var) ----
                                *( y + i * Nmphor + j ) = i * epiwidth / divideepi;
                                // ----------------- equilibrium spring length ----------
                                *( r + ( i * Nmphor + j ) * Maxneig + 3 ) = epiwidth / divideepi;
                                // ----------------- start length of spring -------------
                                *( distneig + ( i * Nmphor + j ) * Maxneig + 3 ) = 
                                       *( r + ( i * Nmphor + j ) * Maxneig + 3 );
                                }
                        if ( ( i == 5 )
                           )
                                {
                                // ----------------- coordinate in y (slow loop var) ----
                                *( y + i * Nmphor + j ) = i * epiwidth / divideepi;
                                // ----------------- equilibrium spring length ----------
                                *( r + ( i * Nmphor + j ) * Maxneig + 3 ) = epiwidth / divideepi;
                                // ----------------- start length of spring -------------
                                *( distneig + ( i * Nmphor + j ) * Maxneig + 3 ) = 
                                       *( r + ( i * Nmphor + j ) * Maxneig + 3 );
                                }
                        if ( ( i == 6 )
                           )
                                {
                                // ----------------- coordinate in y (slow loop var) ----
                                *( y + i * Nmphor + j ) = i * epiwidth / divideepi;
                                // ----------------- equilibrium spring length ----------
                                *( r + ( i * Nmphor + j ) * Maxneig + 3 ) = epiwidth / divideepi;
                                // ----------------- start length of spring -------------
                                *( distneig + ( i * Nmphor + j ) * Maxneig + 3 ) = 
                                       *( r + ( i * Nmphor + j ) * Maxneig + 3 );
                                }
                        if ( ( i == 7 )
                           )
                                {
                                // ----------------- coordinate in y (slow loop var) ----
                                *( y + i * Nmphor + j ) = i * epiwidth / divideepi;
                                // ----------------- equilibrium spring length ----------
                                *( r + ( i * Nmphor + j ) * Maxneig + 3 ) = epiwidth / divideepi;
                                // ----------------- start length of spring -------------
                                *( distneig + ( i * Nmphor + j ) * Maxneig + 3 ) = 
                                       *( r + ( i * Nmphor + j ) * Maxneig + 3 );
                                }
                        if ( ( i == 8 )
                           )
                                {
                                // ----------------- coordinate in y (slow loop var) ----
                                *( y + i * Nmphor + j ) = i * epiwidth / divideepi;
                                // ----------------- equilibrium spring length ----------
                                *( r + ( i * Nmphor + j ) * Maxneig + 3 ) = epiwidth / divideepi;
                                // ----------------- start length of spring -------------
                                *( distneig + ( i * Nmphor + j ) * Maxneig + 3 ) = 
                                       *( r + ( i * Nmphor + j ) * Maxneig + 3 );
                                }
                        if ( ( i == 9 )
                           )
                                {
                                // ----------------- coordinate in y (slow loop var) ----
                                *( y + i * Nmphor + j ) = i * epiwidth / divideepi;
                                // ----------------- equilibrium spring length ----------
                                *( r + ( i * Nmphor + j ) * Maxneig + 3 ) = epiwidth / divideepi;
                                // ----------------- start length of spring -------------
                                *( distneig + ( i * Nmphor + j ) * Maxneig + 3 ) = 
                                       *( r + ( i * Nmphor + j ) * Maxneig + 3 );
                                }
                        if ( ( i == 10 )
                           )
                                {
                                // ----------------- coordinate in y (slow loop var) ----
                                *( y + i * Nmphor + j ) = i * epiwidth / divideepi;
                                // ----------------- equilibrium spring length ----------
                                *( r + ( i * Nmphor + j ) * Maxneig + 3 ) = epiwidth / divideepi;
                                // ----------------- start length of spring -------------
                                *( distneig + ( i * Nmphor + j ) * Maxneig + 3 ) = 
                                       *( r + ( i * Nmphor + j ) * Maxneig + 3 );
                                }
                        if ( ( i == 11 )
                           )
                                {
                                // ----------------- coordinate in y (slow loop var) ----
                                *( y + i * Nmphor + j ) = i * epiwidth / divideepi;
                                // ----------------- equilibrium spring length ----------
                                *( r + ( i * Nmphor + j ) * Maxneig + 3 ) = epiwidth / divideepi;
                                // ----------------- start length of spring -------------
                                *( distneig + ( i * Nmphor + j ) * Maxneig + 3 ) = 
                                       *( r + ( i * Nmphor + j ) * Maxneig + 3 );
                                }
                        if ( ( i == 12 )
                           )
                                {
                                // ----------------- coordinate in y (slow loop var) ----
                                *( y + i * Nmphor + j ) = i * epiwidth / divideepi;
                                // ----------------- equilibrium spring length ----------
                                *( r + ( i * Nmphor + j ) * Maxneig + 3 ) = epiwidth / divideepi;
                                // ----------------- start length of spring -------------
                                *( distneig + ( i * Nmphor + j ) * Maxneig + 3 ) = 
                                       *( r + ( i * Nmphor + j ) * Maxneig + 3 );
                                }
                        if ( ( i == 13 )
                           )
                                {
                                // ----------------- coordinate in y (slow loop var) ----
                                *( y + i * Nmphor + j ) = i * epiwidth / divideepi;
                                // ----------------- equilibrium spring length ----------
                                *( r + ( i * Nmphor + j ) * Maxneig + 3 ) = epiwidth / divideepi;
                                // ----------------- start length of spring -------------
                                *( distneig + ( i * Nmphor + j ) * Maxneig + 3 ) = 
                                       *( r + ( i * Nmphor + j ) * Maxneig + 3 );
                                }
                        if ( ( i == 14 )
                           )
                                {
                                // ----------------- coordinate in y (slow loop var) ----
                                *( y + i * Nmphor + j ) = i * epiwidth / divideepi;
                                // ----------------- equilibrium spring length ----------
                                *( r + ( i * Nmphor + j ) * Maxneig + 3 ) = epiwidth / divideepi;
                                // ----------------- start length of spring -------------
                                *( distneig + ( i * Nmphor + j ) * Maxneig + 3 ) = 
                                       *( r + ( i * Nmphor + j ) * Maxneig + 3 );
                                }
                        if ( ( i == 15 )
                           )
                                {
                                // ----------------- coordinate in y (slow loop var) ----
                                *( y + i * Nmphor + j ) = i * epiwidth / divideepi;
                                // ----------------- equilibrium spring length ----------
                                *( r + ( i * Nmphor + j ) * Maxneig + 3 ) = epiwidth / divideepi;
                                // ----------------- start length of spring -------------
                                *( distneig + ( i * Nmphor + j ) * Maxneig + 3 ) = 
                                       *( r + ( i * Nmphor + j ) * Maxneig + 3 );
                                }
                        if ( ( i == 16 )
                           )
                                {
                                // ----------------- coordinate in y (slow loop var) ----
                                *( y + i * Nmphor + j ) = i * epiwidth / divideepi;
                                // ----------------- equilibrium spring length ----------
                                *( r + ( i * Nmphor + j ) * Maxneig + 3 ) = epiwidth / divideepi;
                                // ----------------- start length of spring -------------
                                *( distneig + ( i * Nmphor + j ) * Maxneig + 3 ) = 
                                       *( r + ( i * Nmphor + j ) * Maxneig + 3 );
                                }
                        if ( ( i == 17 )
                           )
                                {// cell wall layer
                                // -------------- tag horizontal cell wall --------------
                                *( horizontalcellwall + i * Nmphor + j ) = 1;
                                // ----------------- coordinate in y (slow loop var) ----
                                *( y + i * Nmphor + j ) = i * epiwidth / divideepi;
                                // ----------------- equilibrium spring length ----------
                                *( r + ( i * Nmphor + j ) * Maxneig + 3 ) = corwidth / dividecor;
                                // ----------------- start length of spring -------------
                                *( distneig + ( i * Nmphor + j ) * Maxneig + 3 ) = 
                                       *( r + ( i * Nmphor + j ) * Maxneig + 3 );
                                }
                        //------------------------ epi/cortical ---------------------------------------
                        if ( i == 18 )
                                {
                                // ----------------- coordinate in y (slow loop var) ----
                                *( y + i * Nmphor + j ) = *( y + ( i - 1 ) * Nmphor + j ) + corwidth / dividecor;
                                // ----------------- equilibrium spring length ----------
                                *( r + ( i * Nmphor + j ) * Maxneig + 3 ) = corwidth / dividecor;
                                // ----------------- start length of spring -------------
                                *( distneig + ( i * Nmphor + j ) * Maxneig + 3 ) =
                                       *( r + ( i * Nmphor + j ) * Maxneig + 3 );
                                }
                        if ( i == 19 )
                                {
                                // ----------------- coordinate in y (slow loop var) ----
                                *( y + i * Nmphor + j ) = *( y + ( i - 1 ) * Nmphor + j ) + corwidth / dividecor;
                                // ----------------- equilibrium spring length ----------
                                *( r + ( i * Nmphor + j ) * Maxneig + 3 ) = corwidth / dividecor;
                                // ----------------- start length of spring -------------
                                *( distneig + ( i * Nmphor + j ) * Maxneig + 3 ) =
                                       *( r + ( i * Nmphor + j ) * Maxneig + 3 );
                                }
                        if ( i == 20 )
                                {
                                // ----------------- coordinate in y (slow loop var) ----
                                *( y + i * Nmphor + j ) = *( y + ( i - 1 ) * Nmphor + j ) + corwidth / dividecor;
                                // ----------------- equilibrium spring length ----------
                                *( r + ( i * Nmphor + j ) * Maxneig + 3 ) = corwidth / dividecor;
                                // ----------------- start length of spring -------------
                                *( distneig + ( i * Nmphor + j ) * Maxneig + 3 ) =
                                       *( r + ( i * Nmphor + j ) * Maxneig + 3 );
                                }
                        if ( i == 21 )
                                {
                                // ----------------- coordinate in y (slow loop var) ----
                                *( y + i * Nmphor + j ) = *( y + ( i - 1 ) * Nmphor + j ) + corwidth / dividecor;
                                // ----------------- equilibrium spring length ----------
                                *( r + ( i * Nmphor + j ) * Maxneig + 3 ) = corwidth / dividecor;
                                // ----------------- start length of spring -------------
                                *( distneig + ( i * Nmphor + j ) * Maxneig + 3 ) =
                                       *( r + ( i * Nmphor + j ) * Maxneig + 3 );
                                }
                        if ( i == 22 )
                                {
                                // ----------------- coordinate in y (slow loop var) ----
                                *( y + i * Nmphor + j ) = *( y + ( i - 1 ) * Nmphor + j ) + corwidth / dividecor;
                                // ----------------- equilibrium spring length ----------
                                *( r + ( i * Nmphor + j ) * Maxneig + 3 ) = corwidth / dividecor;
                                // ----------------- start length of spring -------------
                                *( distneig + ( i * Nmphor + j ) * Maxneig + 3 ) =
                                       *( r + ( i * Nmphor + j ) * Maxneig + 3 );
                                }
                        if ( i == 23 )
                                {
                                // ----------------- coordinate in y (slow loop var) ----
                                *( y + i * Nmphor + j ) = *( y + ( i - 1 ) * Nmphor + j ) + corwidth / dividecor;
                                // ----------------- equilibrium spring length ----------
                                *( r + ( i * Nmphor + j ) * Maxneig + 3 ) = corwidth / dividecor;
                                // ----------------- start length of spring -------------
                                *( distneig + ( i * Nmphor + j ) * Maxneig + 3 ) =
                                       *( r + ( i * Nmphor + j ) * Maxneig + 3 );
                                }
                        if ( i == 24 )
                                {
                                // ----------------- coordinate in y (slow loop var) ----
                                *( y + i * Nmphor + j ) = *( y + ( i - 1 ) * Nmphor + j ) + corwidth / dividecor;
                                // ----------------- equilibrium spring length ----------
                                *( r + ( i * Nmphor + j ) * Maxneig + 3 ) = corwidth / dividecor;
                                // ----------------- start length of spring -------------
                                *( distneig + ( i * Nmphor + j ) * Maxneig + 3 ) =
                                       *( r + ( i * Nmphor + j ) * Maxneig + 3 );
                                }
                        if ( i == 25 )
                                {
                                // ----------------- coordinate in y (slow loop var) ----
                                *( y + i * Nmphor + j ) = *( y + ( i - 1 ) * Nmphor + j ) + corwidth / dividecor;
                                // ----------------- equilibrium spring length ----------
                                *( r + ( i * Nmphor + j ) * Maxneig + 3 ) = corwidth / dividecor;
                                // ----------------- start length of spring -------------
                                *( distneig + ( i * Nmphor + j ) * Maxneig + 3 ) =
                                       *( r + ( i * Nmphor + j ) * Maxneig + 3 );
                                }
                        if ( i == 26 )
                                {
                                // ----------------- coordinate in y (slow loop var) ----
                                *( y + i * Nmphor + j ) = *( y + ( i - 1 ) * Nmphor + j ) + corwidth / dividecor;
                                // ----------------- equilibrium spring length ----------
                                *( r + ( i * Nmphor + j ) * Maxneig + 3 ) = corwidth / dividecor;
                                // ----------------- start length of spring -------------
                                *( distneig + ( i * Nmphor + j ) * Maxneig + 3 ) =
                                       *( r + ( i * Nmphor + j ) * Maxneig + 3 );
                                }
                        if ( i == 27 )
                                {
                                // ----------------- coordinate in y (slow loop var) ----
                                *( y + i * Nmphor + j ) = *( y + ( i - 1 ) * Nmphor + j ) + corwidth / dividecor;
                                // ----------------- equilibrium spring length ----------
                                *( r + ( i * Nmphor + j ) * Maxneig + 3 ) = corwidth / dividecor;
                                // ----------------- start length of spring -------------
                                *( distneig + ( i * Nmphor + j ) * Maxneig + 3 ) =
                                       *( r + ( i * Nmphor + j ) * Maxneig + 3 );
                                }
                        if ( i == 28 )
                                {
                                // ----------------- coordinate in y (slow loop var) ----
                                *( y + i * Nmphor + j ) = *( y + ( i - 1 ) * Nmphor + j ) + corwidth / dividecor;
                                // ----------------- equilibrium spring length ----------
                                *( r + ( i * Nmphor + j ) * Maxneig + 3 ) = corwidth / dividecor;
                                // ----------------- start length of spring -------------
                                *( distneig + ( i * Nmphor + j ) * Maxneig + 3 ) =
                                       *( r + ( i * Nmphor + j ) * Maxneig + 3 );
                                }
                        if ( i == 29 )
                                {
                                // ----------------- coordinate in y (slow loop var) ----
                                *( y + i * Nmphor + j ) = *( y + ( i - 1 ) * Nmphor + j ) + corwidth / dividecor;
                                // ----------------- equilibrium spring length ----------
                                *( r + ( i * Nmphor + j ) * Maxneig + 3 ) = corwidth / dividecor;
                                // ----------------- start length of spring -------------
                                *( distneig + ( i * Nmphor + j ) * Maxneig + 3 ) =
                                       *( r + ( i * Nmphor + j ) * Maxneig + 3 );
                                }
                        if ( i == 30 )
                                {
                                // ----------------- coordinate in y (slow loop var) ----
                                *( y + i * Nmphor + j ) = *( y + ( i - 1 ) * Nmphor + j ) + corwidth / dividecor;
                                // ----------------- equilibrium spring length ----------
                                *( r + ( i * Nmphor + j ) * Maxneig + 3 ) = corwidth / dividecor;
                                // ----------------- start length of spring -------------
                                *( distneig + ( i * Nmphor + j ) * Maxneig + 3 ) =
                                       *( r + ( i * Nmphor + j ) * Maxneig + 3 );
                                }
                        if ( i == 31 )
                                {
                                // ----------------- coordinate in y (slow loop var) ----
                                *( y + i * Nmphor + j ) = *( y + ( i - 1 ) * Nmphor + j ) + corwidth / dividecor;
                                // ----------------- equilibrium spring length ----------
                                *( r + ( i * Nmphor + j ) * Maxneig + 3 ) = corwidth / dividecor;
                                // ----------------- start length of spring -------------
                                *( distneig + ( i * Nmphor + j ) * Maxneig + 3 ) =
                                       *( r + ( i * Nmphor + j ) * Maxneig + 3 );
                                }
                        if ( i == 32 )
                                {
                                // ----------------- coordinate in y (slow loop var) ----
                                *( y + i * Nmphor + j ) = *( y + ( i - 1 ) * Nmphor + j ) + corwidth / dividecor;
                                // ----------------- equilibrium spring length ----------
                                *( r + ( i * Nmphor + j ) * Maxneig + 3 ) = corwidth / dividecor;
                                // ----------------- start length of spring -------------
                                *( distneig + ( i * Nmphor + j ) * Maxneig + 3 ) =
                                       *( r + ( i * Nmphor + j ) * Maxneig + 3 );
                                }
                        if ( i == 33 )
                                {
                                // ----------------- coordinate in y (slow loop var) ----
                                *( y + i * Nmphor + j ) = *( y + ( i - 1 ) * Nmphor + j ) + corwidth / dividecor;
                                // ----------------- equilibrium spring length ----------
                                *( r + ( i * Nmphor + j ) * Maxneig + 3 ) = corwidth / dividecor;
                                // ----------------- start length of spring -------------
                                *( distneig + ( i * Nmphor + j ) * Maxneig + 3 ) =
                                       *( r + ( i * Nmphor + j ) * Maxneig + 3 );
                                }
                        if ( i == 34 )
                                {
                                // ----------------- coordinate in y (slow loop var) ----
                                *( y + i * Nmphor + j ) = *( y + ( i - 1 ) * Nmphor + j ) + corwidth / dividecor;
                                // ----------------- equilibrium spring length ----------
                                *( r + ( i * Nmphor + j ) * Maxneig + 3 ) = corwidth / dividecor;
                                // ----------------- start length of spring -------------
                                *( distneig + ( i * Nmphor + j ) * Maxneig + 3 ) =
                                       *( r + ( i * Nmphor + j ) * Maxneig + 3 );
                                }
                        if ( i == 35 )
                                {
                                // ----------------- coordinate in y (slow loop var) ----
                                *( y + i * Nmphor + j ) = *( y + ( i - 1 ) * Nmphor + j ) + corwidth / dividecor;
                                // ----------------- equilibrium spring length ----------
                                *( r + ( i * Nmphor + j ) * Maxneig + 3 ) = corwidth / dividecor;
                                // ----------------- start length of spring -------------
                                *( distneig + ( i * Nmphor + j ) * Maxneig + 3 ) =
                                       *( r + ( i * Nmphor + j ) * Maxneig + 3 );
                                }
                        if ( i == 36 )
                                {
                                // ----------------- coordinate in y (slow loop var) ----
                                *( y + i * Nmphor + j ) = *( y + ( i - 1 ) * Nmphor + j ) + corwidth / dividecor;
                                // ----------------- equilibrium spring length ----------
                                *( r + ( i * Nmphor + j ) * Maxneig + 3 ) = corwidth / dividecor;
                                // ----------------- start length of spring -------------
                                *( distneig + ( i * Nmphor + j ) * Maxneig + 3 ) =
                                       *( r + ( i * Nmphor + j ) * Maxneig + 3 );
                                }
                        if ( i == 37 )
                                {// cell wall layer
                                // -------------- tag horizontal cell wall --------------
                                *( horizontalcellwall + i * Nmphor + j ) = 1;
                                // ----------------- coordinate in y (slow loop var) ----
                                *( y + i * Nmphor + j ) = *( y + ( i - 1 ) * Nmphor + j ) + corwidth / dividecor;
                                // ----------------- equilibrium spring length ----------
                                *( r + ( i * Nmphor + j ) * Maxneig + 3 ) = endwidth / divideend;
                                // ----------------- start length of spring -------------
                                *( distneig + ( i * Nmphor + j ) * Maxneig + 3 ) =
                                       *( r + ( i * Nmphor + j ) * Maxneig + 3 );
                                }
                        //------------------------ endo -----------------------------------------------
                        if ( i == 38 )
                                {
                                // ----------------- coordinate in y (slow loop var) ----
                                *( y + i * Nmphor + j ) = *( y + ( i - 1 ) * Nmphor + j ) + endwidth / divideend;
                                // ----------------- equilibrium spring length ----------
                                *( r + ( i * Nmphor + j ) * Maxneig + 3 ) = endwidth / divideend;
                                // ----------------- start length of spring -------------
                                *( distneig + ( i * Nmphor + j ) * Maxneig + 3 ) = 
                                       *( r + ( i * Nmphor + j ) * Maxneig + 3 );
                                }
                        if ( i == 39 )
                                {
                                // ----------------- coordinate in y (slow loop var) ----
                                *( y + i * Nmphor + j ) = *( y + ( i - 1 ) * Nmphor + j ) + endwidth / divideend;
                                // ----------------- equilibrium spring length ----------
                                *( r + ( i * Nmphor + j ) * Maxneig + 3 ) = endwidth / divideend;
                                // ----------------- start length of spring -------------
                                *( distneig + ( i * Nmphor + j ) * Maxneig + 3 ) = 
                                       *( r + ( i * Nmphor + j ) * Maxneig + 3 );
                                }
                        if ( i == 40 )
                                {
                                // ----------------- coordinate in y (slow loop var) ----
                                *( y + i * Nmphor + j ) = *( y + ( i - 1 ) * Nmphor + j ) + endwidth / divideend;
                                // ----------------- equilibrium spring length ----------
                                *( r + ( i * Nmphor + j ) * Maxneig + 3 ) = endwidth / divideend;
                                // ----------------- start length of spring -------------
                                *( distneig + ( i * Nmphor + j ) * Maxneig + 3 ) = 
                                       *( r + ( i * Nmphor + j ) * Maxneig + 3 );
                                }
                        if ( i == 41 )
                                {
                                // ----------------- coordinate in y (slow loop var) ----
                                *( y + i * Nmphor + j ) = *( y + ( i - 1 ) * Nmphor + j ) + endwidth / divideend;
                                // ----------------- equilibrium spring length ----------
                                *( r + ( i * Nmphor + j ) * Maxneig + 3 ) = endwidth / divideend;
                                // ----------------- start length of spring -------------
                                *( distneig + ( i * Nmphor + j ) * Maxneig + 3 ) = 
                                       *( r + ( i * Nmphor + j ) * Maxneig + 3 );
                                }
                        if ( i == 42 )
                                {
                                // ----------------- coordinate in y (slow loop var) ----
                                *( y + i * Nmphor + j ) = *( y + ( i - 1 ) * Nmphor + j ) + endwidth / divideend;
                                // ----------------- equilibrium spring length ----------
                                *( r + ( i * Nmphor + j ) * Maxneig + 3 ) = endwidth / divideend;
                                // ----------------- start length of spring -------------
                                *( distneig + ( i * Nmphor + j ) * Maxneig + 3 ) = 
                                       *( r + ( i * Nmphor + j ) * Maxneig + 3 );
                                }
                        if ( i == 43 )
                                {
                                // ----------------- coordinate in y (slow loop var) ----
                                *( y + i * Nmphor + j ) = *( y + ( i - 1 ) * Nmphor + j ) + endwidth / divideend;
                                // ----------------- equilibrium spring length ----------
                                *( r + ( i * Nmphor + j ) * Maxneig + 3 ) = endwidth / divideend;
                                // ----------------- start length of spring -------------
                                *( distneig + ( i * Nmphor + j ) * Maxneig + 3 ) = 
                                       *( r + ( i * Nmphor + j ) * Maxneig + 3 );
                                }
                        if ( i == 44 )
                                {
                                // ----------------- coordinate in y (slow loop var) ----
                                *( y + i * Nmphor + j ) = *( y + ( i - 1 ) * Nmphor + j ) + endwidth / divideend;
                                // ----------------- equilibrium spring length ----------
                                *( r + ( i * Nmphor + j ) * Maxneig + 3 ) = endwidth / divideend;
                                // ----------------- start length of spring -------------
                                *( distneig + ( i * Nmphor + j ) * Maxneig + 3 ) = 
                                       *( r + ( i * Nmphor + j ) * Maxneig + 3 );
                                }
                        if ( i == 45 )
                                {
                                // ----------------- coordinate in y (slow loop var) ----
                                *( y + i * Nmphor + j ) = *( y + ( i - 1 ) * Nmphor + j ) + endwidth / divideend;
                                // ----------------- equilibrium spring length ----------
                                *( r + ( i * Nmphor + j ) * Maxneig + 3 ) = endwidth / divideend;
                                // ----------------- start length of spring -------------
                                *( distneig + ( i * Nmphor + j ) * Maxneig + 3 ) = 
                                       *( r + ( i * Nmphor + j ) * Maxneig + 3 );
                                }
                        if ( i == 46 )
                                {
                                // ----------------- coordinate in y (slow loop var) ----
                                *( y + i * Nmphor + j ) = *( y + ( i - 1 ) * Nmphor + j ) + endwidth / divideend;
                                // ----------------- equilibrium spring length ----------
                                *( r + ( i * Nmphor + j ) * Maxneig + 3 ) = endwidth / divideend;
                                // ----------------- start length of spring -------------
                                *( distneig + ( i * Nmphor + j ) * Maxneig + 3 ) = 
                                       *( r + ( i * Nmphor + j ) * Maxneig + 3 );
                                }
                        if ( i == 47 )
                                {
                                // ----------------- coordinate in y (slow loop var) ----
                                *( y + i * Nmphor + j ) = *( y + ( i - 1 ) * Nmphor + j ) + endwidth / divideend;
                                // ----------------- equilibrium spring length ----------
                                *( r + ( i * Nmphor + j ) * Maxneig + 3 ) = endwidth / divideend;
                                // ----------------- start length of spring -------------
                                *( distneig + ( i * Nmphor + j ) * Maxneig + 3 ) = 
                                       *( r + ( i * Nmphor + j ) * Maxneig + 3 );
                                }
                        if ( i == 48 )
                                {
                                // ----------------- coordinate in y (slow loop var) ----
                                *( y + i * Nmphor + j ) = *( y + ( i - 1 ) * Nmphor + j ) + endwidth / divideend;
                                // ----------------- equilibrium spring length ----------
                                *( r + ( i * Nmphor + j ) * Maxneig + 3 ) = endwidth / divideend;
                                // ----------------- start length of spring -------------
                                *( distneig + ( i * Nmphor + j ) * Maxneig + 3 ) = 
                                       *( r + ( i * Nmphor + j ) * Maxneig + 3 );
                                }
                        if ( i == 49 )
                                {// cell wall layer
                                // -------------- tag horizontal cell wall -------------- 
                                if ( j > 3 * merismaticcelllengthinspringlength - 1 )
                                        {
                                        *( horizontalcellwall + i * Nmphor + j ) = 1;
                                        }
                                // ----------------- coordinate in y (slow loop var) ----
                                *( y + i * Nmphor + j ) = *( y + ( i - 1 ) * Nmphor + j ) + endwidth / divideend;
                                // ----------------- equilibrium spring length ----------
                                *( r + ( i * Nmphor + j ) * Maxneig + 3 ) = perwidth / divideper;
                                // ----------------- start length of spring -------------
                                *( distneig + ( i * Nmphor + j ) * Maxneig + 3 ) = 
                                       *( r + ( i * Nmphor + j ) * Maxneig + 3 );
                                }
                        //------------------------ pericycle ------------------------------------------
                        if ( i == 50 )
                                {
                                // ----------------- coordinate in y (slow loop var) ----
                                *( y + i * Nmphor + j ) = *( y + ( i - 1 ) * Nmphor + j ) + perwidth / divideper;
                                // ----------------- equilibrium spring length ----------
                                *( r + ( i * Nmphor + j ) * Maxneig + 3 ) = perwidth / divideper;
                                // ----------------- start length of spring -------------
                                *( distneig + ( i * Nmphor + j ) * Maxneig + 3 ) = 
                                       *( r + ( i * Nmphor + j ) * Maxneig + 3 );
                                }
                        if ( i == 51 )
                                {
                                // ----------------- coordinate in y (slow loop var) ----
                                *( y + i * Nmphor + j ) = *( y + ( i - 1 ) * Nmphor + j ) + perwidth / divideper;
                                // ----------------- equilibrium spring length ----------
                                *( r + ( i * Nmphor + j ) * Maxneig + 3 ) = perwidth / divideper;
                                // ----------------- start length of spring -------------
                                *( distneig + ( i * Nmphor + j ) * Maxneig + 3 ) = 
                                       *( r + ( i * Nmphor + j ) * Maxneig + 3 );
                                }
                        if ( i == 52 )
                                {
                                // ----------------- coordinate in y (slow loop var) ----
                                *( y + i * Nmphor + j ) = *( y + ( i - 1 ) * Nmphor + j ) + perwidth / divideper;
                                // ----------------- equilibrium spring length ----------
                                *( r + ( i * Nmphor + j ) * Maxneig + 3 ) = perwidth / divideper;
                                // ----------------- start length of spring -------------
                                *( distneig + ( i * Nmphor + j ) * Maxneig + 3 ) = 
                                       *( r + ( i * Nmphor + j ) * Maxneig + 3 );
                                }
                        if ( i == 53 )
                                {
                                // ----------------- coordinate in y (slow loop var) ----
                                *( y + i * Nmphor + j ) = *( y + ( i - 1 ) * Nmphor + j ) + perwidth / divideper;
                                // ----------------- equilibrium spring length ----------
                                *( r + ( i * Nmphor + j ) * Maxneig + 3 ) = perwidth / divideper;
                                // ----------------- start length of spring -------------
                                *( distneig + ( i * Nmphor + j ) * Maxneig + 3 ) = 
                                       *( r + ( i * Nmphor + j ) * Maxneig + 3 );
                                }
                        if ( i == 54 )
                                {// cell wall layer
                                // -------------- tag horizontal cell wall --------------
                                if ( ( j < ( 3 * merismaticcelllengthinspringlength + 1 ) ) ||
                                     ( j > ( 4 * merismaticcelllengthinspringlength - 1 ) )
                                   )
                                        {
                                        *( horizontalcellwall + i * Nmphor + j ) = 1;
                                        }
                                // ----------------- coordinate in y (slow loop var) ----
                                *( y + i * Nmphor + j ) = *( y + ( i - 1 ) * Nmphor + j ) + perwidth / divideper;
                                // ----------------- equilibrium spring length ----------
                                *( r + ( i * Nmphor + j ) * Maxneig + 3 ) = vaswidth / dividevas;
                                // ----------------- start length of spring -------------
                                *( distneig + ( i * Nmphor + j ) * Maxneig + 3 ) = 
                                       *( r + ( i * Nmphor + j ) * Maxneig + 3 );
                                }
                        //------------------------ vascular -------------------------------------------
                        if ( i == 55 )
                                {
                                // ----------------- coordinate in y (slow loop var) ----
                                *( y + i * Nmphor + j ) = *( y + ( i - 1 ) * Nmphor + j ) + vaswidth / dividevas;
                                // ----------------- equilibrium spring length ----------
                                *( r + ( i * Nmphor + j ) * Maxneig + 3 ) = vaswidth / dividevas;
                                // ----------------- start length of spring -------------
                                *( distneig + ( i * Nmphor + j ) * Maxneig + 3 ) = 
                                       *( r + ( i * Nmphor + j ) * Maxneig + 3 );
                                }
                        if ( i == 56 )
                                {
                                // ----------------- coordinate in y (slow loop var) ----
                                *( y + i * Nmphor + j ) = *( y + ( i - 1 ) * Nmphor + j ) + vaswidth / dividevas;
                                // ----------------- equilibrium spring length ----------
                                *( r + ( i * Nmphor + j ) * Maxneig + 3 ) = vaswidth / dividevas;
                                // ----------------- start length of spring -------------
                                *( distneig + ( i * Nmphor + j ) * Maxneig + 3 ) = 
                                       *( r + ( i * Nmphor + j ) * Maxneig + 3 );
                                }
                        if ( i == 57 )
                                {
                                // ----------------- coordinate in y (slow loop var) ----
                                *( y + i * Nmphor + j ) = *( y + ( i - 1 ) * Nmphor + j ) + vaswidth / dividevas;
                                // ----------------- equilibrium spring length ----------
                                *( r + ( i * Nmphor + j ) * Maxneig + 3 ) = vaswidth / dividevas;
                                // ----------------- start length of spring -------------
                                *( distneig + ( i * Nmphor + j ) * Maxneig + 3 ) = 
                                       *( r + ( i * Nmphor + j ) * Maxneig + 3 );
                                }
                        if ( i == 58 )
                                {
                                // ----------------- coordinate in y (slow loop var) ----
                                *( y + i * Nmphor + j ) = *( y + ( i - 1 ) * Nmphor + j ) + vaswidth / dividevas;
                                // ----------------- equilibrium spring length ----------
                                *( r + ( i * Nmphor + j ) * Maxneig + 3 ) = vaswidth / dividevas;
                                // ----------------- start length of spring -------------
                                *( distneig + ( i * Nmphor + j ) * Maxneig + 3 ) = 
                                       *( r + ( i * Nmphor + j ) * Maxneig + 3 );
                                }
                        if ( i == 59 )
                                {// cell wall layer
                                // -------------- tag horizontal cell wall --------------
                                if ( j > ( 4 * merismaticcelllengthinspringlength - 1 ) )// if not quiescence center
                                        {
                                        *( horizontalcellwall + i * Nmphor + j ) = 1;
                                        }
                                // ----------------- coordinate in y (slow loop var) ----
                                *( y + i * Nmphor + j ) = *( y + ( i - 1 ) * Nmphor + j ) + vaswidth / dividevas;
                                // ----------------- equilibrium spring length ----------
                                *( r + ( i * Nmphor + j ) * Maxneig + 3 ) = vaswidth / dividevas;
                                // ----------------- start length of spring -------------
                                *( distneig + ( i * Nmphor + j ) * Maxneig + 3 ) = 
                                       *( r + ( i * Nmphor + j ) * Maxneig + 3 );
                                }
                        //------------------------ vascular -------------------------------------------
                        if ( i == 60 )
                                {
                                // ----------------- coordinate in y (slow loop var) ----
                                *( y + i * Nmphor + j ) = *( y + ( i - 1 ) * Nmphor + j ) + vaswidth / dividevas;
                                // ----------------- equilibrium spring length ----------
                                *( r + ( i * Nmphor + j ) * Maxneig + 3 ) = vaswidth / dividevas;
                                // ----------------- start length of spring -------------
                                *( distneig + ( i * Nmphor + j ) * Maxneig + 3 ) = 
                                       *( r + ( i * Nmphor + j ) * Maxneig + 3 );
                                }
                        if ( i == 61 )
                                {
                                // ----------------- coordinate in y (slow loop var) ----
                                *( y + i * Nmphor + j ) = *( y + ( i - 1 ) * Nmphor + j ) + vaswidth / dividevas;
                                // ----------------- equilibrium spring length ----------
                                *( r + ( i * Nmphor + j ) * Maxneig + 3 ) = vaswidth / dividevas;
                                // ----------------- start length of spring -------------
                                *( distneig + ( i * Nmphor + j ) * Maxneig + 3 ) = 
                                       *( r + ( i * Nmphor + j ) * Maxneig + 3 );
                                }
                        if ( i == 62 )
                                {
                                // ----------------- coordinate in y (slow loop var) ----
                                *( y + i * Nmphor + j ) = *( y + ( i - 1 ) * Nmphor + j ) + vaswidth / dividevas;
                                // ----------------- equilibrium spring length ----------
                                *( r + ( i * Nmphor + j ) * Maxneig + 3 ) = vaswidth / dividevas;
                                // ----------------- start length of spring -------------
                                *( distneig + ( i * Nmphor + j ) * Maxneig + 3 ) = 
                                       *( r + ( i * Nmphor + j ) * Maxneig + 3 );
                                }
                        if ( i == 63 )
                                {
                                // ----------------- coordinate in y (slow loop var) ----
                                *( y + i * Nmphor + j ) = *( y + ( i - 1 ) * Nmphor + j ) + vaswidth / dividevas;
                                // ----------------- equilibrium spring length ----------
                                *( r + ( i * Nmphor + j ) * Maxneig + 3 ) = vaswidth / dividevas;
                                // ----------------- start length of spring -------------
                                *( distneig + ( i * Nmphor + j ) * Maxneig + 3 ) = 
                                       *( r + ( i * Nmphor + j ) * Maxneig + 3 );
                                }
                        if ( i == 64 )
                                {// cell wall layer
                                // -------------- tag horizontal cell wall --------------
                                if ( j > ( 4 * merismaticcelllengthinspringlength - 1 ) )// if not quiescence center
                                        {
                                        *( horizontalcellwall + i * Nmphor + j ) = 1;
                                        }
                                // ----------------- coordinate in y (slow loop var) ----
                                *( y + i * Nmphor + j ) = *( y + ( i - 1 ) * Nmphor + j ) + vaswidth / dividevas;
                                // ----------------- equilibrium spring length ----------
                                *( r + ( i * Nmphor + j ) * Maxneig + 3 ) = vaswidth / dividevas;
                                // ----------------- start length of spring -------------
                                *( distneig + ( i * Nmphor + j ) * Maxneig + 3 ) = 
                                       *( r + ( i * Nmphor + j ) * Maxneig + 3 );
                                }
                        //------------------------ vascular -------------------------------------------
                        if ( i == 65 )
                                {
                                // ----------------- coordinate in y (slow loop var) ----
                                *( y + i * Nmphor + j ) = *( y + ( i - 1 ) * Nmphor + j ) + vaswidth / dividevas;
                                // ----------------- equilibrium spring length ----------
                                *( r + ( i * Nmphor + j ) * Maxneig + 3 ) = vaswidth / dividevas;
                                // ----------------- start length of spring -------------
                                *( distneig + ( i * Nmphor + j ) * Maxneig + 3 ) = 
                                       *( r + ( i * Nmphor + j ) * Maxneig + 3 );
                                }
                        if ( i == 66 )
                                {
                                // ----------------- coordinate in y (slow loop var) ----
                                *( y + i * Nmphor + j ) = *( y + ( i - 1 ) * Nmphor + j ) + vaswidth / dividevas;
                                // ----------------- equilibrium spring length ----------
                                *( r + ( i * Nmphor + j ) * Maxneig + 3 ) = vaswidth / dividevas;
                                // ----------------- start length of spring -------------
                                *( distneig + ( i * Nmphor + j ) * Maxneig + 3 ) = 
                                       *( r + ( i * Nmphor + j ) * Maxneig + 3 );
                                }
                        if ( i == 67 )
                                {
                                // ----------------- coordinate in y (slow loop var) ----
                                *( y + i * Nmphor + j ) = *( y + ( i - 1 ) * Nmphor + j ) + vaswidth / dividevas;
                                // ----------------- equilibrium spring length ----------
                                *( r + ( i * Nmphor + j ) * Maxneig + 3 ) = vaswidth / dividevas;
                                // ----------------- start length of spring -------------
                                *( distneig + ( i * Nmphor + j ) * Maxneig + 3 ) = 
                                       *( r + ( i * Nmphor + j ) * Maxneig + 3 );
                                }
                        if ( i == 68 )
                                {
                                // ----------------- coordinate in y (slow loop var) ----
                                *( y + i * Nmphor + j ) = *( y + ( i - 1 ) * Nmphor + j ) + vaswidth / dividevas;
                                // ----------------- equilibrium spring length ----------
                                *( r + ( i * Nmphor + j ) * Maxneig + 3 ) = vaswidth / dividevas;
                                // ----------------- start length of spring -------------
                                *( distneig + ( i * Nmphor + j ) * Maxneig + 3 ) = 
                                       *( r + ( i * Nmphor + j ) * Maxneig + 3 );
                                }
                        if ( i == 69 )
                                {// cell wall layer
                                // -------------- tag horizontal cell wall --------------
                                *( horizontalcellwall + i * Nmphor + j ) = 1;
                                // ----------------- coordinate in y (slow loop var) ----
                                *( y + i * Nmphor + j ) = *( y + ( i - 1 ) * Nmphor + j ) + vaswidth / dividevas;
                                // ----------------- equilibrium spring length ----------
                                *( r + ( i * Nmphor + j ) * Maxneig + 3 ) = vaswidth / dividevas;
                                // ----------------- start length of spring -------------
                                *( distneig + ( i * Nmphor + j ) * Maxneig + 3 ) = 
                                       *( r + ( i * Nmphor + j ) * Maxneig + 3 );
                                }
                        
                        ////////////////////////////// SYMMETRY ///////////////////////////////////////

                        //------------------------ vascular -------------------------------------------
                        if ( i == 70 )
                                {
                                // ----------------- coordinate in y (slow loop var) ----
                                *( y + i * Nmphor + j ) = *( y + ( i - 1 ) * Nmphor + j ) + vaswidth / dividevas;
                                // ----------------- equilibrium spring length ----------
                                *( r + ( i * Nmphor + j ) * Maxneig + 3 ) = vaswidth / dividevas;
                                // ----------------- start length of spring -------------
                                *( distneig + ( i * Nmphor + j ) * Maxneig + 3 ) = 
                                       *( r + ( i * Nmphor + j ) * Maxneig + 3 );
                                }
                        if ( i == 71 )
                                {
                                // ----------------- coordinate in y (slow loop var) ----
                                *( y + i * Nmphor + j ) = *( y + ( i - 1 ) * Nmphor + j ) + vaswidth / dividevas;
                                // ----------------- equilibrium spring length ----------
                                *( r + ( i * Nmphor + j ) * Maxneig + 3 ) = vaswidth / dividevas;
                                // ----------------- start length of spring -------------
                                *( distneig + ( i * Nmphor + j ) * Maxneig + 3 ) = 
                                       *( r + ( i * Nmphor + j ) * Maxneig + 3 );
                                }
                        if ( i == 72 )
                                {
                                // ----------------- coordinate in y (slow loop var) ----
                                *( y + i * Nmphor + j ) = *( y + ( i - 1 ) * Nmphor + j ) + vaswidth / dividevas;
                                // ----------------- equilibrium spring length ----------
                                *( r + ( i * Nmphor + j ) * Maxneig + 3 ) = vaswidth / dividevas;
                                // ----------------- start length of spring -------------
                                *( distneig + ( i * Nmphor + j ) * Maxneig + 3 ) = 
                                       *( r + ( i * Nmphor + j ) * Maxneig + 3 );
                                }
                        if ( i == 73 )
                                {
                                // ----------------- coordinate in y (slow loop var) ----
                                *( y + i * Nmphor + j ) = *( y + ( i - 1 ) * Nmphor + j ) + vaswidth / dividevas;
                                // ----------------- equilibrium spring length ----------
                                *( r + ( i * Nmphor + j ) * Maxneig + 3 ) = vaswidth / dividevas;
                                // ----------------- start length of spring -------------
                                *( distneig + ( i * Nmphor + j ) * Maxneig + 3 ) = 
                                       *( r + ( i * Nmphor + j ) * Maxneig + 3 );
                                }
                        if ( i == 74 )
                                {// cell wall layer
                                // -------------- tag horizontal cell wall --------------
                                if ( j > ( 4 * merismaticcelllengthinspringlength - 1 ) )
                                        {
                                        *( horizontalcellwall + i * Nmphor + j ) = 1;
                                        }
                                // ----------------- coordinate in y (slow loop var) ----
                                *( y + i * Nmphor + j ) = *( y + ( i - 1 ) * Nmphor + j ) + vaswidth / dividevas;
                                // ----------------- equilibrium spring length ----------
                                *( r + ( i * Nmphor + j ) * Maxneig + 3 ) = vaswidth / dividevas;
                                // ----------------- start length of spring -------------
                                *( distneig + ( i * Nmphor + j ) * Maxneig + 3 ) = 
                                       *( r + ( i * Nmphor + j ) * Maxneig + 3 );
                                }
                        //------------------------ vascular -------------------------------------------
                        if ( i == 75 )
                                {
                                // ----------------- coordinate in y (slow loop var) ----
                                *( y + i * Nmphor + j ) = *( y + ( i - 1 ) * Nmphor + j ) + vaswidth / dividevas;
                                // ----------------- equilibrium spring length ----------
                                *( r + ( i * Nmphor + j ) * Maxneig + 3 ) = vaswidth / dividevas;
                                // ----------------- start length of spring -------------
                                *( distneig + ( i * Nmphor + j ) * Maxneig + 3 ) = 
                                       *( r + ( i * Nmphor + j ) * Maxneig + 3 );
                                }
                        if ( i == 76 )
                                {
                                // ----------------- coordinate in y (slow loop var) ----
                                *( y + i * Nmphor + j ) = *( y + ( i - 1 ) * Nmphor + j ) + vaswidth / dividevas;
                                // ----------------- equilibrium spring length ----------
                                *( r + ( i * Nmphor + j ) * Maxneig + 3 ) = vaswidth / dividevas;
                                // ----------------- start length of spring -------------
                                *( distneig + ( i * Nmphor + j ) * Maxneig + 3 ) = 
                                       *( r + ( i * Nmphor + j ) * Maxneig + 3 );
                                }
                        if ( i == 77 )
                                {
                                // ----------------- coordinate in y (slow loop var) ----
                                *( y + i * Nmphor + j ) = *( y + ( i - 1 ) * Nmphor + j ) + vaswidth / dividevas;
                                // ----------------- equilibrium spring length ----------
                                *( r + ( i * Nmphor + j ) * Maxneig + 3 ) = vaswidth / dividevas;
                                // ----------------- start length of spring -------------
                                *( distneig + ( i * Nmphor + j ) * Maxneig + 3 ) = 
                                       *( r + ( i * Nmphor + j ) * Maxneig + 3 );
                                }
                        if ( i == 78 )
                                {
                                // ----------------- coordinate in y (slow loop var) ----
                                *( y + i * Nmphor + j ) = *( y + ( i - 1 ) * Nmphor + j ) + vaswidth / dividevas;
                                // ----------------- equilibrium spring length ----------
                                *( r + ( i * Nmphor + j ) * Maxneig + 3 ) = vaswidth / dividevas;
                                // ----------------- start length of spring -------------
                                *( distneig + ( i * Nmphor + j ) * Maxneig + 3 ) = 
                                       *( r + ( i * Nmphor + j ) * Maxneig + 3 );
                                }
                        if ( i == 79 )
                                {// cell wall layer
                                // -------------- tag horizontal cell wall --------------
                                if ( j > ( 4 * merismaticcelllengthinspringlength - 1 ) )
                                        {
                                        *( horizontalcellwall + i * Nmphor + j ) = 1;
                                        }
                                // ----------------- coordinate in y (slow loop var) ----
                                *( y + i * Nmphor + j ) = *( y + ( i - 1 ) * Nmphor + j ) + vaswidth / dividevas;
                                // ----------------- equilibrium spring length ----------
                                *( r + ( i * Nmphor + j ) * Maxneig + 3 ) = vaswidth / dividevas;
                                // ----------------- start length of spring -------------
                                *( distneig + ( i * Nmphor + j ) * Maxneig + 3 ) = 
                                       *( r + ( i * Nmphor + j ) * Maxneig + 3 );
                                }
                        //------------------------ vascular -------------------------------------------
                        if ( i == 80 )
                                {
                                // ----------------- coordinate in y (slow loop var) ----
                                *( y + i * Nmphor + j ) = *( y + ( i - 1 ) * Nmphor + j ) + vaswidth / dividevas;
                                // ----------------- equilibrium spring length ----------
                                *( r + ( i * Nmphor + j ) * Maxneig + 3 ) = vaswidth / dividevas;
                                // ----------------- start length of spring -------------
                                *( distneig + ( i * Nmphor + j ) * Maxneig + 3 ) = 
                                       *( r + ( i * Nmphor + j ) * Maxneig + 3 );
                                }
                        if ( i == 81 )
                                {
                                // ----------------- coordinate in y (slow loop var) ----
                                *( y + i * Nmphor + j ) = *( y + ( i - 1 ) * Nmphor + j ) + vaswidth / dividevas;
                                // ----------------- equilibrium spring length ----------
                                *( r + ( i * Nmphor + j ) * Maxneig + 3 ) = vaswidth / dividevas;
                                // ----------------- start length of spring -------------
                                *( distneig + ( i * Nmphor + j ) * Maxneig + 3 ) = 
                                       *( r + ( i * Nmphor + j ) * Maxneig + 3 );
                                }
                        if ( i == 82 )
                                {
                                // ----------------- coordinate in y (slow loop var) ----
                                *( y + i * Nmphor + j ) = *( y + ( i - 1 ) * Nmphor + j ) + vaswidth / dividevas;
                                // ----------------- equilibrium spring length ----------
                                *( r + ( i * Nmphor + j ) * Maxneig + 3 ) = vaswidth / dividevas;
                                // ----------------- start length of spring -------------
                                *( distneig + ( i * Nmphor + j ) * Maxneig + 3 ) = 
                                       *( r + ( i * Nmphor + j ) * Maxneig + 3 );
                                }
                        if ( i == 83 )
                                {
                                // ----------------- coordinate in y (slow loop var) ----
                                *( y + i * Nmphor + j ) = *( y + ( i - 1 ) * Nmphor + j ) + vaswidth / dividevas;
                                // ----------------- equilibrium spring length ----------
                                *( r + ( i * Nmphor + j ) * Maxneig + 3 ) = vaswidth / dividevas;
                                // ----------------- start length of spring -------------
                                *( distneig + ( i * Nmphor + j ) * Maxneig + 3 ) = 
                                       *( r + ( i * Nmphor + j ) * Maxneig + 3 );
                                }
                        if ( i == 84 )
                                {// cell wall layer
                                // -------------- tag horizontal cell wall --------------
                                // -------------- tag horizontal cell wall --------------
                                if ( ( j < ( 3 * merismaticcelllengthinspringlength + 1 ) ) ||
                                     ( j > ( 4 * merismaticcelllengthinspringlength - 1 ) )
                                   )
                                        {
                                        *( horizontalcellwall + i * Nmphor + j ) = 1;
                                        }
                                // ----------------- coordinate in y (slow loop var) ----
                                *( y + i * Nmphor + j ) = *( y + ( i - 1 ) * Nmphor + j ) + vaswidth / dividevas;
                                // ----------------- equilibrium spring length ----------
                                *( r + ( i * Nmphor + j ) * Maxneig + 3 ) = perwidth / divideper;
                                // ----------------- start length of spring -------------
                                *( distneig + ( i * Nmphor + j ) * Maxneig + 3 ) = 
                                       *( r + ( i * Nmphor + j ) * Maxneig + 3 );
                                }
                        //------------------------ pericycle ------------------------------------------
                        if ( i == 85 )
                                {
                                // ----------------- coordinate in y (slow loop var) ----
                                *( y + i * Nmphor + j ) = *( y + ( i - 1 ) * Nmphor + j ) + perwidth / divideper;
                                // ----------------- equilibrium spring length ----------
                                *( r + ( i * Nmphor + j ) * Maxneig + 3 ) = perwidth / divideper;
                                // ----------------- start length of spring -------------
                                *( distneig + ( i * Nmphor + j ) * Maxneig + 3 ) = 
                                       *( r + ( i * Nmphor + j ) * Maxneig + 3 );
                                }
                        if ( i == 86 )
                                {
                                // ----------------- coordinate in y (slow loop var) ----
                                *( y + i * Nmphor + j ) = *( y + ( i - 1 ) * Nmphor + j ) + perwidth / divideper;
                                // ----------------- equilibrium spring length ----------
                                *( r + ( i * Nmphor + j ) * Maxneig + 3 ) = perwidth / divideper;
                                // ----------------- start length of spring -------------
                                *( distneig + ( i * Nmphor + j ) * Maxneig + 3 ) = 
                                       *( r + ( i * Nmphor + j ) * Maxneig + 3 );
                                }
                        if ( i == 87 )
                                {
                                // ----------------- coordinate in y (slow loop var) ----
                                *( y + i * Nmphor + j ) = *( y + ( i - 1 ) * Nmphor + j ) + perwidth / divideper;
                                // ----------------- equilibrium spring length ----------
                                *( r + ( i * Nmphor + j ) * Maxneig + 3 ) = perwidth / divideper;
                                // ----------------- start length of spring -------------
                                *( distneig + ( i * Nmphor + j ) * Maxneig + 3 ) = 
                                       *( r + ( i * Nmphor + j ) * Maxneig + 3 );
                                }
                        if ( i == 88 )
                                {
                                // ----------------- coordinate in y (slow loop var) ----
                                *( y + i * Nmphor + j ) = *( y + ( i - 1 ) * Nmphor + j ) + perwidth / divideper;
                                // ----------------- equilibrium spring length ----------
                                *( r + ( i * Nmphor + j ) * Maxneig + 3 ) = perwidth / divideper;
                                // ----------------- start length of spring -------------
                                *( distneig + ( i * Nmphor + j ) * Maxneig + 3 ) = 
                                       *( r + ( i * Nmphor + j ) * Maxneig + 3 );
                                }
                        if ( i == 89 )
                                {// cell wall layer
                                // -------------- tag horizontal cell wall --------------
                                if ( j > ( 3 * merismaticcelllengthinspringlength - 1 ) )
                                        {
                                        *( horizontalcellwall + i * Nmphor + j ) = 1;
                                        }
                                // ----------------- coordinate in y (slow loop var) ----
                                *( y + i * Nmphor + j ) = *( y + ( i - 1 ) * Nmphor + j ) + perwidth / divideper;
                                // ----------------- equilibrium spring length ----------
                                *( r + ( i * Nmphor + j ) * Maxneig + 3 ) = endwidth / divideend;
                                // ----------------- start length of spring -------------
                                *( distneig + ( i * Nmphor + j ) * Maxneig + 3 ) = 
                                       *( r + ( i * Nmphor + j ) * Maxneig + 3 );
                                }
                        //------------------------ endo -----------------------------------------------
                        if ( i == 90 )
                                {
                                // ----------------- coordinate in y (slow loop var) ----
                                *( y + i * Nmphor + j ) = *( y + ( i - 1 ) * Nmphor + j ) + endwidth / divideend;
                                // ----------------- equilibrium spring length ----------
                                *( r + ( i * Nmphor + j ) * Maxneig + 3 ) = endwidth / divideend;
                                // ----------------- start length of spring -------------
                                *( distneig + ( i * Nmphor + j ) * Maxneig + 3 ) = 
                                       *( r + ( i * Nmphor + j ) * Maxneig + 3 );
                                }
                        if ( i == 91 )
                                {
                                // ----------------- coordinate in y (slow loop var) ----
                                *( y + i * Nmphor + j ) = *( y + ( i - 1 ) * Nmphor + j ) + endwidth / divideend;
                                // ----------------- equilibrium spring length ----------
                                *( r + ( i * Nmphor + j ) * Maxneig + 3 ) = endwidth / divideend;
                                // ----------------- start length of spring -------------
                                *( distneig + ( i * Nmphor + j ) * Maxneig + 3 ) = 
                                       *( r + ( i * Nmphor + j ) * Maxneig + 3 );
                                }
                        if ( i == 92 )
                                {
                                // ----------------- coordinate in y (slow loop var) ----
                                *( y + i * Nmphor + j ) = *( y + ( i - 1 ) * Nmphor + j ) + endwidth / divideend;
                                // ----------------- equilibrium spring length ----------
                                *( r + ( i * Nmphor + j ) * Maxneig + 3 ) = endwidth / divideend;
                                // ----------------- start length of spring -------------
                                *( distneig + ( i * Nmphor + j ) * Maxneig + 3 ) = 
                                       *( r + ( i * Nmphor + j ) * Maxneig + 3 );
                                }
                        if ( i == 93 )
                                {
                                // ----------------- coordinate in y (slow loop var) ----
                                *( y + i * Nmphor + j ) = *( y + ( i - 1 ) * Nmphor + j ) + endwidth / divideend;
                                // ----------------- equilibrium spring length ----------
                                *( r + ( i * Nmphor + j ) * Maxneig + 3 ) = endwidth / divideend;
                                // ----------------- start length of spring -------------
                                *( distneig + ( i * Nmphor + j ) * Maxneig + 3 ) = 
                                       *( r + ( i * Nmphor + j ) * Maxneig + 3 );
                                }
                        if ( i == 94 )
                                {
                                // ----------------- coordinate in y (slow loop var) ----
                                *( y + i * Nmphor + j ) = *( y + ( i - 1 ) * Nmphor + j ) + endwidth / divideend;
                                // ----------------- equilibrium spring length ----------
                                *( r + ( i * Nmphor + j ) * Maxneig + 3 ) = endwidth / divideend;
                                // ----------------- start length of spring -------------
                                *( distneig + ( i * Nmphor + j ) * Maxneig + 3 ) = 
                                       *( r + ( i * Nmphor + j ) * Maxneig + 3 );
                                }
                        if ( i == 95 )
                                {
                                // ----------------- coordinate in y (slow loop var) ----
                                *( y + i * Nmphor + j ) = *( y + ( i - 1 ) * Nmphor + j ) + endwidth / divideend;
                                // ----------------- equilibrium spring length ----------
                                *( r + ( i * Nmphor + j ) * Maxneig + 3 ) = endwidth / divideend;
                                // ----------------- start length of spring -------------
                                *( distneig + ( i * Nmphor + j ) * Maxneig + 3 ) = 
                                       *( r + ( i * Nmphor + j ) * Maxneig + 3 );
                                }
                        if ( i == 96 )
                                {
                                // ----------------- coordinate in y (slow loop var) ----
                                *( y + i * Nmphor + j ) = *( y + ( i - 1 ) * Nmphor + j ) + endwidth / divideend;
                                // ----------------- equilibrium spring length ----------
                                *( r + ( i * Nmphor + j ) * Maxneig + 3 ) = endwidth / divideend;
                                // ----------------- start length of spring -------------
                                *( distneig + ( i * Nmphor + j ) * Maxneig + 3 ) = 
                                       *( r + ( i * Nmphor + j ) * Maxneig + 3 );
                                }
                        if ( i == 97 )
                                {
                                // ----------------- coordinate in y (slow loop var) ----
                                *( y + i * Nmphor + j ) = *( y + ( i - 1 ) * Nmphor + j ) + endwidth / divideend;
                                // ----------------- equilibrium spring length ----------
                                *( r + ( i * Nmphor + j ) * Maxneig + 3 ) = endwidth / divideend;
                                // ----------------- start length of spring -------------
                                *( distneig + ( i * Nmphor + j ) * Maxneig + 3 ) = 
                                       *( r + ( i * Nmphor + j ) * Maxneig + 3 );
                                }
                        if ( i == 98 )
                                {
                                // ----------------- coordinate in y (slow loop var) ----
                                *( y + i * Nmphor + j ) = *( y + ( i - 1 ) * Nmphor + j ) + endwidth / divideend;
                                // ----------------- equilibrium spring length ----------
                                *( r + ( i * Nmphor + j ) * Maxneig + 3 ) = endwidth / divideend;
                                // ----------------- start length of spring -------------
                                *( distneig + ( i * Nmphor + j ) * Maxneig + 3 ) = 
                                       *( r + ( i * Nmphor + j ) * Maxneig + 3 );
                                }
                        if ( i == 99 )
                                {
                                // ----------------- coordinate in y (slow loop var) ----
                                *( y + i * Nmphor + j ) = *( y + ( i - 1 ) * Nmphor + j ) + endwidth / divideend;
                                // ----------------- equilibrium spring length ----------
                                *( r + ( i * Nmphor + j ) * Maxneig + 3 ) = endwidth / divideend;
                                // ----------------- start length of spring -------------
                                *( distneig + ( i * Nmphor + j ) * Maxneig + 3 ) = 
                                       *( r + ( i * Nmphor + j ) * Maxneig + 3 );
                                }
                        if ( i == 100 )
                                {
                                // ----------------- coordinate in y (slow loop var) ----
                                *( y + i * Nmphor + j ) = *( y + ( i - 1 ) * Nmphor + j ) + endwidth / divideend;
                                // ----------------- equilibrium spring length ----------
                                *( r + ( i * Nmphor + j ) * Maxneig + 3 ) = endwidth / divideend;
                                // ----------------- start length of spring -------------
                                *( distneig + ( i * Nmphor + j ) * Maxneig + 3 ) = 
                                       *( r + ( i * Nmphor + j ) * Maxneig + 3 );
                                }
                        if ( i == 101 )
                                {// cell wall layer
                                // -------------- tag horizontal cell wall --------------
                                *( horizontalcellwall + i * Nmphor + j ) = 1;
                                // ----------------- coordinate in y (slow loop var) ----
                                *( y + i * Nmphor + j ) = *( y + ( i - 1 ) * Nmphor + j ) + endwidth / divideend;
                                // ----------------- equilibrium spring length ----------
                                *( r + ( i * Nmphor + j ) * Maxneig + 3 ) = corwidth / dividecor;
                                // ----------------- start length of spring -------------
                                *( distneig + ( i * Nmphor + j ) * Maxneig + 3 ) = 
                                       *( r + ( i * Nmphor + j ) * Maxneig + 3 );
                                }
                        //------------------------ cortical -------------------------------------------
                        if ( i == 102 )
                                {
                                // ----------------- coordinate in y (slow loop var) ----
                                *( y + i * Nmphor + j ) = *( y + ( i - 1 ) * Nmphor + j ) + corwidth / dividecor;
                                // ----------------- equilibrium spring length ----------
                                *( r + ( i * Nmphor + j ) * Maxneig + 3 ) = corwidth / dividecor;
                                // ----------------- start length of spring -------------
                                *( distneig + ( i * Nmphor + j ) * Maxneig + 3 ) = 
                                       *( r + ( i * Nmphor + j ) * Maxneig + 3 );
                                }
                        if ( i == 103 )
                                {
                                // ----------------- coordinate in y (slow loop var) ----
                                *( y + i * Nmphor + j ) = *( y + ( i - 1 ) * Nmphor + j ) + corwidth / dividecor;
                                // ----------------- equilibrium spring length ----------
                                *( r + ( i * Nmphor + j ) * Maxneig + 3 ) = corwidth / dividecor;
                                // ----------------- start length of spring -------------
                                *( distneig + ( i * Nmphor + j ) * Maxneig + 3 ) = 
                                       *( r + ( i * Nmphor + j ) * Maxneig + 3 );
                                }
                        if ( i == 104 )
                                {
                                // ----------------- coordinate in y (slow loop var) ----
                                *( y + i * Nmphor + j ) = *( y + ( i - 1 ) * Nmphor + j ) + corwidth / dividecor;
                                // ----------------- equilibrium spring length ----------
                                *( r + ( i * Nmphor + j ) * Maxneig + 3 ) = corwidth / dividecor;
                                // ----------------- start length of spring -------------
                                *( distneig + ( i * Nmphor + j ) * Maxneig + 3 ) = 
                                       *( r + ( i * Nmphor + j ) * Maxneig + 3 );
                                }
                        if ( i == 105 )
                                {
                                // ----------------- coordinate in y (slow loop var) ----
                                *( y + i * Nmphor + j ) = *( y + ( i - 1 ) * Nmphor + j ) + corwidth / dividecor;
                                // ----------------- equilibrium spring length ----------
                                *( r + ( i * Nmphor + j ) * Maxneig + 3 ) = corwidth / dividecor;
                                // ----------------- start length of spring -------------
                                *( distneig + ( i * Nmphor + j ) * Maxneig + 3 ) = 
                                       *( r + ( i * Nmphor + j ) * Maxneig + 3 );
                                }
                        if ( i == 106 )
                                {
                                // ----------------- coordinate in y (slow loop var) ----
                                *( y + i * Nmphor + j ) = *( y + ( i - 1 ) * Nmphor + j ) + corwidth / dividecor;
                                // ----------------- equilibrium spring length ----------
                                *( r + ( i * Nmphor + j ) * Maxneig + 3 ) = corwidth / dividecor;
                                // ----------------- start length of spring -------------
                                *( distneig + ( i * Nmphor + j ) * Maxneig + 3 ) = 
                                       *( r + ( i * Nmphor + j ) * Maxneig + 3 );
                                }
                        if ( i == 107 )
                                {
                                // ----------------- coordinate in y (slow loop var) ----
                                *( y + i * Nmphor + j ) = *( y + ( i - 1 ) * Nmphor + j ) + corwidth / dividecor;
                                // ----------------- equilibrium spring length ----------
                                *( r + ( i * Nmphor + j ) * Maxneig + 3 ) = corwidth / dividecor;
                                // ----------------- start length of spring -------------
                                *( distneig + ( i * Nmphor + j ) * Maxneig + 3 ) = 
                                       *( r + ( i * Nmphor + j ) * Maxneig + 3 );
                                }
                        if ( i == 108 )
                                {
                                // ----------------- coordinate in y (slow loop var) ----
                                *( y + i * Nmphor + j ) = *( y + ( i - 1 ) * Nmphor + j ) + corwidth / dividecor;
                                // ----------------- equilibrium spring length ----------
                                *( r + ( i * Nmphor + j ) * Maxneig + 3 ) = corwidth / dividecor;
                                // ----------------- start length of spring -------------
                                *( distneig + ( i * Nmphor + j ) * Maxneig + 3 ) = 
                                       *( r + ( i * Nmphor + j ) * Maxneig + 3 );
                                }
                        if ( i == 109 )
                                {
                                // ----------------- coordinate in y (slow loop var) ----
                                *( y + i * Nmphor + j ) = *( y + ( i - 1 ) * Nmphor + j ) + corwidth / dividecor;
                                // ----------------- equilibrium spring length ----------
                                *( r + ( i * Nmphor + j ) * Maxneig + 3 ) = corwidth / dividecor;
                                // ----------------- start length of spring -------------
                                *( distneig + ( i * Nmphor + j ) * Maxneig + 3 ) = 
                                       *( r + ( i * Nmphor + j ) * Maxneig + 3 );
                                }
                        if ( i == 110 )
                                {
                                // ----------------- coordinate in y (slow loop var) ----
                                *( y + i * Nmphor + j ) = *( y + ( i - 1 ) * Nmphor + j ) + corwidth / dividecor;
                                // ----------------- equilibrium spring length ----------
                                *( r + ( i * Nmphor + j ) * Maxneig + 3 ) = corwidth / dividecor;
                                // ----------------- start length of spring -------------
                                *( distneig + ( i * Nmphor + j ) * Maxneig + 3 ) = 
                                       *( r + ( i * Nmphor + j ) * Maxneig + 3 );
                                }
                        if ( i == 111 )
                                {
                                // ----------------- coordinate in y (slow loop var) ----
                                *( y + i * Nmphor + j ) = *( y + ( i - 1 ) * Nmphor + j ) + corwidth / dividecor;
                                // ----------------- equilibrium spring length ----------
                                *( r + ( i * Nmphor + j ) * Maxneig + 3 ) = corwidth / dividecor;
                                // ----------------- start length of spring -------------
                                *( distneig + ( i * Nmphor + j ) * Maxneig + 3 ) = 
                                       *( r + ( i * Nmphor + j ) * Maxneig + 3 );
                                }
                        if ( i == 112 )
                                {
                                // ----------------- coordinate in y (slow loop var) ----
                                *( y + i * Nmphor + j ) = *( y + ( i - 1 ) * Nmphor + j ) + corwidth / dividecor;
                                // ----------------- equilibrium spring length ----------
                                *( r + ( i * Nmphor + j ) * Maxneig + 3 ) = corwidth / dividecor;
                                // ----------------- start length of spring -------------
                                *( distneig + ( i * Nmphor + j ) * Maxneig + 3 ) = 
                                       *( r + ( i * Nmphor + j ) * Maxneig + 3 );
                                }
                        if ( i == 113 )
                                {
                                // ----------------- coordinate in y (slow loop var) ----
                                *( y + i * Nmphor + j ) = *( y + ( i - 1 ) * Nmphor + j ) + corwidth / dividecor;
                                // ----------------- equilibrium spring length ----------
                                *( r + ( i * Nmphor + j ) * Maxneig + 3 ) = corwidth / dividecor;
                                // ----------------- start length of spring -------------
                                *( distneig + ( i * Nmphor + j ) * Maxneig + 3 ) = 
                                       *( r + ( i * Nmphor + j ) * Maxneig + 3 );
                                }
                        if ( i == 114 )
                                {
                                // ----------------- coordinate in y (slow loop var) ----
                                *( y + i * Nmphor + j ) = *( y + ( i - 1 ) * Nmphor + j ) + corwidth / dividecor;
                                // ----------------- equilibrium spring length ----------
                                *( r + ( i * Nmphor + j ) * Maxneig + 3 ) = corwidth / dividecor;
                                // ----------------- start length of spring -------------
                                *( distneig + ( i * Nmphor + j ) * Maxneig + 3 ) = 
                                       *( r + ( i * Nmphor + j ) * Maxneig + 3 );
                                }
                        if ( i == 115 )
                                {
                                // ----------------- coordinate in y (slow loop var) ----
                                *( y + i * Nmphor + j ) = *( y + ( i - 1 ) * Nmphor + j ) + corwidth / dividecor;
                                // ----------------- equilibrium spring length ----------
                                *( r + ( i * Nmphor + j ) * Maxneig + 3 ) = corwidth / dividecor;
                                // ----------------- start length of spring -------------
                                *( distneig + ( i * Nmphor + j ) * Maxneig + 3 ) = 
                                       *( r + ( i * Nmphor + j ) * Maxneig + 3 );
                                }
                        if ( i == 116 )
                                {
                                // ----------------- coordinate in y (slow loop var) ----
                                *( y + i * Nmphor + j ) = *( y + ( i - 1 ) * Nmphor + j ) + corwidth / dividecor;
                                // ----------------- equilibrium spring length ----------
                                *( r + ( i * Nmphor + j ) * Maxneig + 3 ) = corwidth / dividecor;
                                // ----------------- start length of spring -------------
                                *( distneig + ( i * Nmphor + j ) * Maxneig + 3 ) = 
                                       *( r + ( i * Nmphor + j ) * Maxneig + 3 );
                                }
                        if ( i == 117 )
                                {
                                // ----------------- coordinate in y (slow loop var) ----
                                *( y + i * Nmphor + j ) = *( y + ( i - 1 ) * Nmphor + j ) + corwidth / dividecor;
                                // ----------------- equilibrium spring length ----------
                                *( r + ( i * Nmphor + j ) * Maxneig + 3 ) = corwidth / dividecor;
                                // ----------------- start length of spring -------------
                                *( distneig + ( i * Nmphor + j ) * Maxneig + 3 ) = 
                                       *( r + ( i * Nmphor + j ) * Maxneig + 3 );
                                }
                        if ( i == 118 )
                                {
                                // ----------------- coordinate in y (slow loop var) ----
                                *( y + i * Nmphor + j ) = *( y + ( i - 1 ) * Nmphor + j ) + corwidth / dividecor;
                                // ----------------- equilibrium spring length ----------
                                *( r + ( i * Nmphor + j ) * Maxneig + 3 ) = corwidth / dividecor;
                                // ----------------- start length of spring -------------
                                *( distneig + ( i * Nmphor + j ) * Maxneig + 3 ) = 
                                       *( r + ( i * Nmphor + j ) * Maxneig + 3 );
                                }
                        if ( i == 119 )
                                {
                                // ----------------- coordinate in y (slow loop var) ----
                                *( y + i * Nmphor + j ) = *( y + ( i - 1 ) * Nmphor + j ) + corwidth / dividecor;
                                // ----------------- equilibrium spring length ----------
                                *( r + ( i * Nmphor + j ) * Maxneig + 3 ) = corwidth / dividecor;
                                // ----------------- start length of spring -------------
                                *( distneig + ( i * Nmphor + j ) * Maxneig + 3 ) = 
                                       *( r + ( i * Nmphor + j ) * Maxneig + 3 );
                                }
                        if ( i == 120 )
                                {
                                // ----------------- coordinate in y (slow loop var) ----
                                *( y + i * Nmphor + j ) = *( y + ( i - 1 ) * Nmphor + j ) + corwidth / dividecor;
                                // ----------------- equilibrium spring length ----------
                                *( r + ( i * Nmphor + j ) * Maxneig + 3 ) = corwidth / dividecor;
                                // ----------------- start length of spring -------------
                                *( distneig + ( i * Nmphor + j ) * Maxneig + 3 ) = 
                                       *( r + ( i * Nmphor + j ) * Maxneig + 3 );
                                }
                        if ( i == 121 )
                                {// cell wall layer
                                // -------------- tag horizontal cell wall --------------
                                *( horizontalcellwall + i * Nmphor + j ) = 1;
                                // ----------------- coordinate in y (slow loop var) ----
                                *( y + i * Nmphor + j ) = *( y + ( i - 1 ) * Nmphor + j ) + corwidth / dividecor;
                                // ----------------- equilibrium spring length ----------
                                *( r + ( i * Nmphor + j ) * Maxneig + 3 ) = epiwidth / divideepi;
                                // ----------------- start length of spring -------------
                                *( distneig + ( i * Nmphor + j ) * Maxneig + 3 ) = 
                                       *( r + ( i * Nmphor + j ) * Maxneig + 3 );
                                }
                        //------------------------ epi ------------------------------------------------
                        if ( i == 122 )
                                {
                                // ----------------- coordinate in y (slow loop var) ----
                                *( y + i * Nmphor + j ) = *( y + ( i - 1 ) * Nmphor + j ) + epiwidth / divideepi;
                                // ----------------- equilibrium spring length ----------
                                *( r + ( i * Nmphor + j ) * Maxneig + 3 ) = epiwidth / divideepi;
                                // ----------------- start length of spring -------------
                                *( distneig + ( i * Nmphor + j ) * Maxneig + 3 ) = 
                                       *( r + ( i * Nmphor + j ) * Maxneig + 3 );
                                }
                        if ( i == 123 )
                                {
                                // ----------------- coordinate in y (slow loop var) ----
                                *( y + i * Nmphor + j ) = *( y + ( i - 1 ) * Nmphor + j ) + epiwidth / divideepi;
                                // ----------------- equilibrium spring length ----------
                                *( r + ( i * Nmphor + j ) * Maxneig + 3 ) = epiwidth / divideepi;
                                // ----------------- start length of spring -------------
                                *( distneig + ( i * Nmphor + j ) * Maxneig + 3 ) = 
                                       *( r + ( i * Nmphor + j ) * Maxneig + 3 );
                                }
                        if ( i == 124 )
                                {
                                // ----------------- coordinate in y (slow loop var) ----
                                *( y + i * Nmphor + j ) = *( y + ( i - 1 ) * Nmphor + j ) + epiwidth / divideepi;
                                // ----------------- equilibrium spring length ----------
                                *( r + ( i * Nmphor + j ) * Maxneig + 3 ) = epiwidth / divideepi;
                                // ----------------- start length of spring -------------
                                *( distneig + ( i * Nmphor + j ) * Maxneig + 3 ) = 
                                       *( r + ( i * Nmphor + j ) * Maxneig + 3 );
                                }
                        if ( i == 125 )
                                {
                                // ----------------- coordinate in y (slow loop var) ----
                                *( y + i * Nmphor + j ) = *( y + ( i - 1 ) * Nmphor + j ) + epiwidth / divideepi;
                                // ----------------- equilibrium spring length ----------
                                *( r + ( i * Nmphor + j ) * Maxneig + 3 ) = epiwidth / divideepi;
                                // ----------------- start length of spring -------------
                                *( distneig + ( i * Nmphor + j ) * Maxneig + 3 ) = 
                                       *( r + ( i * Nmphor + j ) * Maxneig + 3 );
                                }
                        if ( i == 126 )
                                {
                                // ----------------- coordinate in y (slow loop var) ----
                                *( y + i * Nmphor + j ) = *( y + ( i - 1 ) * Nmphor + j ) + epiwidth / divideepi;
                                // ----------------- equilibrium spring length ----------
                                *( r + ( i * Nmphor + j ) * Maxneig + 3 ) = epiwidth / divideepi;
                                // ----------------- start length of spring -------------
                                *( distneig + ( i * Nmphor + j ) * Maxneig + 3 ) = 
                                       *( r + ( i * Nmphor + j ) * Maxneig + 3 );
                                }
                        if ( i == 127 )
                                {
                                // ----------------- coordinate in y (slow loop var) ----
                                *( y + i * Nmphor + j ) = *( y + ( i - 1 ) * Nmphor + j ) + epiwidth / divideepi;
                                // ----------------- equilibrium spring length ----------
                                *( r + ( i * Nmphor + j ) * Maxneig + 3 ) = epiwidth / divideepi;
                                // ----------------- start length of spring -------------
                                *( distneig + ( i * Nmphor + j ) * Maxneig + 3 ) = 
                                       *( r + ( i * Nmphor + j ) * Maxneig + 3 );
                                }
                        if ( i == 128 )
                                {
                                // ----------------- coordinate in y (slow loop var) ----
                                *( y + i * Nmphor + j ) = *( y + ( i - 1 ) * Nmphor + j ) + epiwidth / divideepi;
                                // ----------------- equilibrium spring length ----------
                                *( r + ( i * Nmphor + j ) * Maxneig + 3 ) = epiwidth / divideepi;
                                // ----------------- start length of spring -------------
                                *( distneig + ( i * Nmphor + j ) * Maxneig + 3 ) = 
                                       *( r + ( i * Nmphor + j ) * Maxneig + 3 );
                                }
                        if ( i == 129 )
                                {
                                // ----------------- coordinate in y (slow loop var) ----
                                *( y + i * Nmphor + j ) = *( y + ( i - 1 ) * Nmphor + j ) + epiwidth / divideepi;
                                // ----------------- equilibrium spring length ----------
                                *( r + ( i * Nmphor + j ) * Maxneig + 3 ) = epiwidth / divideepi;
                                // ----------------- start length of spring -------------
                                *( distneig + ( i * Nmphor + j ) * Maxneig + 3 ) = 
                                       *( r + ( i * Nmphor + j ) * Maxneig + 3 );
                                }
                        if ( i == 130 )
                                {
                                // ----------------- coordinate in y (slow loop var) ----
                                *( y + i * Nmphor + j ) = *( y + ( i - 1 ) * Nmphor + j ) + epiwidth / divideepi;
                                // ----------------- equilibrium spring length ----------
                                *( r + ( i * Nmphor + j ) * Maxneig + 3 ) = epiwidth / divideepi;
                                // ----------------- start length of spring -------------
                                *( distneig + ( i * Nmphor + j ) * Maxneig + 3 ) = 
                                       *( r + ( i * Nmphor + j ) * Maxneig + 3 );
                                }
                        if ( i == 131 )
                                {
                                // ----------------- coordinate in y (slow loop var) ----
                                *( y + i * Nmphor + j ) = *( y + ( i - 1 ) * Nmphor + j ) + epiwidth / divideepi;
                                // ----------------- equilibrium spring length ----------
                                *( r + ( i * Nmphor + j ) * Maxneig + 3 ) = epiwidth / divideepi;
                                // ----------------- start length of spring -------------
                                *( distneig + ( i * Nmphor + j ) * Maxneig + 3 ) = 
                                       *( r + ( i * Nmphor + j ) * Maxneig + 3 );
                                }
                        if ( i == 132 )
                                {
                                // ----------------- coordinate in y (slow loop var) ----
                                *( y + i * Nmphor + j ) = *( y + ( i - 1 ) * Nmphor + j ) + epiwidth / divideepi;
                                // ----------------- equilibrium spring length ----------
                                *( r + ( i * Nmphor + j ) * Maxneig + 3 ) = epiwidth / divideepi;
                                // ----------------- start length of spring -------------
                                *( distneig + ( i * Nmphor + j ) * Maxneig + 3 ) = 
                                       *( r + ( i * Nmphor + j ) * Maxneig + 3 );
                                }
                        if ( i == 133 )
                                {
                                // ----------------- coordinate in y (slow loop var) ----
                                *( y + i * Nmphor + j ) = *( y + ( i - 1 ) * Nmphor + j ) + epiwidth / divideepi;
                                // ----------------- equilibrium spring length ----------
                                *( r + ( i * Nmphor + j ) * Maxneig + 3 ) = epiwidth / divideepi;
                                // ----------------- start length of spring -------------
                                *( distneig + ( i * Nmphor + j ) * Maxneig + 3 ) = 
                                       *( r + ( i * Nmphor + j ) * Maxneig + 3 );
                                }
                        if ( i == 134 )
                                {
                                // ----------------- coordinate in y (slow loop var) ----
                                *( y + i * Nmphor + j ) = *( y + ( i - 1 ) * Nmphor + j ) + epiwidth / divideepi;
                                // ----------------- equilibrium spring length ----------
                                *( r + ( i * Nmphor + j ) * Maxneig + 3 ) = epiwidth / divideepi;
                                // ----------------- start length of spring -------------
                                *( distneig + ( i * Nmphor + j ) * Maxneig + 3 ) = 
                                       *( r + ( i * Nmphor + j ) * Maxneig + 3 );
                                }
                        if ( i == 135 )
                                {
                                // ----------------- coordinate in y (slow loop var) ----
                                *( y + i * Nmphor + j ) = *( y + ( i - 1 ) * Nmphor + j ) + epiwidth / divideepi;
                                // ----------------- equilibrium spring length ----------
                                *( r + ( i * Nmphor + j ) * Maxneig + 3 ) = epiwidth / divideepi;
                                // ----------------- start length of spring -------------
                                *( distneig + ( i * Nmphor + j ) * Maxneig + 3 ) = 
                                       *( r + ( i * Nmphor + j ) * Maxneig + 3 );
                                }
                        if ( i == 136 )
                                {
                                // ----------------- coordinate in y (slow loop var) ----
                                *( y + i * Nmphor + j ) = *( y + ( i - 1 ) * Nmphor + j ) + epiwidth / divideepi;
                                // ----------------- equilibrium spring length ----------
                                *( r + ( i * Nmphor + j ) * Maxneig + 3 ) = epiwidth / divideepi;
                                // ----------------- start length of spring -------------
                                *( distneig + ( i * Nmphor + j ) * Maxneig + 3 ) = 
                                       *( r + ( i * Nmphor + j ) * Maxneig + 3 );
                                }
                        if ( i == 137 )
                                {
                                // ----------------- coordinate in y (slow loop var) ----
                                *( y + i * Nmphor + j ) = *( y + ( i - 1 ) * Nmphor + j ) + epiwidth / divideepi;
                                // ----------------- equilibrium spring length ----------
                                *( r + ( i * Nmphor + j ) * Maxneig + 3 ) = epiwidth / divideepi;
                                // ----------------- start length of spring -------------
                                *( distneig + ( i * Nmphor + j ) * Maxneig + 3 ) = 
                                       *( r + ( i * Nmphor + j ) * Maxneig + 3 );
                                }
                        if ( i == 138 )
                                {// cell wall layer
                                // -------------- tag horizontal cell wall --------------
                                *( horizontalcellwall + i * Nmphor + j ) = 1;
                                // ----------------- coordinate in y (slow loop var) ----
                                *( y + i * Nmphor + j ) = *( y + ( i - 1 ) * Nmphor + j ) + epiwidth / divideepi;
                                }
