# Supplementary material for: Discrete mechanical growth model for plant tissue
Source: PLoS One. 2019 Aug 12;14(8):e0221059. doi: 10.1371/journal.pone.0221059 (PMC6690522; doi:10.1371/journal.pone.0221059)
Supplement: S1 File — The model was implemented using the C++ programming language. The software uses the Intel threading building blocks (TBB) runtime library as a parallelization environment (available in open source from http://www.intel.com/software/products/tbb/), and for visualization the CASH library from Rob J. de Boer and Alex D. Staritsky (available in open source from http://theory.bio.uu.nl/rdb/software.html). (ZIP) [file pone.0221059.s001.zip › CODE/illustration1-root-bending/res100.h]

if ( i < ( Nmpver - 1 ) )
        {
        // coordinate to neighbor down (vertical) ---------------
        *( y + i * Nmphor + j ) = i * vaswidth / dividevas;
        // ----------------- equilibrium spring length ----------
        *( r + ( i * Nmphor + j ) * Maxneig + 3 ) = vaswidth / dividevas;
        // ----------------- start length of spring -------------
        *( distneig + ( i * Nmphor + j ) * Maxneig + 3 ) = 
               *( r + ( i * Nmphor + j ) * Maxneig + 3 );
        }
else
        {
        // coordinate to neighbor down (vertical) ---------------
        *( y + i * Nmphor + j ) = *( y + ( i - 1 ) * Nmphor + j ) + vaswidth / dividevas;
        }
