# Supplementary material for: Discrete mechanical growth model for plant tissue
Source: PLoS One. 2019 Aug 12;14(8):e0221059. doi: 10.1371/journal.pone.0221059 (PMC6690522; doi:10.1371/journal.pone.0221059)
Supplement: S1 File — The model was implemented using the C++ programming language. The software uses the Intel threading building blocks (TBB) runtime library as a parallelization environment (available in open source from http://www.intel.com/software/products/tbb/), and for visualization the CASH library from Rob J. de Boer and Alex D. Staritsky (available in open source from http://theory.bio.uu.nl/rdb/software.html). (ZIP) [file pone.0221059.s001.zip › CODE/illustration1-root-bending/savestatebytime.h]

if ( ( t > savestatetime - 0.1 * ht ) &&
     ( t < savestatetime + 0.1 * ht )
   )
        {
        //------------------- open files and fill with data -----------------------
        std::ofstream savetime;
        std::ofstream statehydrstatpress;
        std::ofstream stateNmp;
        std::ofstream stateNcell;
        std::ofstream statedist;
        std::ofstream stateeqdist;
        std::ofstream stateNneig;
        std::ofstream stateadressx;
        std::ofstream stateadressy;
        std::ofstream statetissuetype;
        std::ofstream statecelltype;
        std::ofstream statecellstart;
        std::ofstream statecellend;
        std::ofstream statecellidentifier;
        std::ofstream statecelllength;
        std::ofstream statetargetcelllength;
        std::ofstream statehorizontalcellwall;
        std::ofstream stateverticalcellwall;
        std::ofstream statem;
        std::ofstream statex;
        std::ofstream statey;
        std::ofstream statexold;
        std::ofstream stateyold;
        std::ofstream statevx;
        std::ofstream statevy;
        // t ----------------------
        sprintf( NAME, "%s", "output/savedstate/savetime" );
        savetime.open( NAME );
        if( !savetime ) 
                { 
                std::cerr << "Error: savetime could not be opened" << std::endl;
                exit( 1 );
                }
        savetime.precision(20);
        savetime << t;
        std::cout << "SAVING STATE AT t:  " << t << std::endl;
        // hydrstatpress -------------
        sprintf( NAME, "%s", "output/savedstate/statehydrstatpress" );
        statehydrstatpress.open( NAME );
        if( !statehydrstatpress ) 
                { 
                std::cerr << "Error: statehydrstatpress could not be opened" << std::endl;
                exit( 1 );
                }
        statehydrstatpress.precision(20);
        statehydrstatpress << hydrstatpress;
        if ( saveloaddebug )
                {
                std::cout << hydrstatpress << std::endl; 
                std::cout << "*1*****************************************" << std::endl; 
                }
        // Nmp -----------------------
        sprintf( NAME, "%s", "output/savedstate/stateNmp" );
        stateNmp.open( NAME );
        if( !stateNmp ) 
                { 
                std::cerr << "Error: stateNmp could not be opened" << std::endl;
                exit( 1 );
                }
        stateNmp << *Nmp;
        if ( saveloaddebug )
                {
                std::cout << *Nmp << std::endl; 
                std::cout << "*2*****************************************" << std::endl; 
                }
        // Ncell ---------------------
        sprintf( NAME, "%s", "output/savedstate/stateNcell" );
        stateNcell.open( NAME );
        if( !stateNcell ) 
                { 
                std::cerr << "Error: stateNcell could not be opened" << std::endl;
                exit( 1 );
                }
        stateNcell << *Ncell;
        if ( saveloaddebug )
                {
                std::cout << *Ncell << std::endl; 
                std::cout << "*3*****************************************" << std::endl; 
                }
        // dist ----------------------
        sprintf( NAME, "%s", "output/savedstate/statedist" );
        statedist.open( NAME );
        if( !statedist ) 
                { 
                std::cerr << "Error: statedist could not be opened" << std::endl;
                exit( 1 );
                }
        for ( int i = 0; i < *Nmp; i++ )
                {
                for ( int f = 0; f < 4; f++ )
                        {
                        statedist.precision(20);
                        statedist << *( distneig + i * Maxneig + f ) << std::endl;
                        if ( saveloaddebug )
                                {
                                std::cout << *( distneig + i * Maxneig + f ) << std::endl; 
                                }
                        }
                }
        if ( saveloaddebug )
                {
                std::cout << "*4*****************************************" << std::endl; 
                }
        //eqdist ---------------------
        sprintf( NAME, "%s", "output/savedstate/stateeqdist" );
        stateeqdist.open( NAME );
        if( !stateeqdist ) 
                { 
                std::cerr << "Error: stateeqdist could not be opened" << std::endl;
                exit( 1 );
                }
        for ( int i = 0; i < *Nmp; i++ )
                {
                for ( int f = 0; f < 4; f++ )
                        {
                        stateeqdist.precision(20);
                        stateeqdist << *( r + i * Maxneig + f ) << std::endl;
                        if ( saveloaddebug )
                                {
                                std::cout << *( r + i * Maxneig + f ) << std::endl; 
                                }
                        }
                }
        if ( saveloaddebug )
                {
                std::cout << "*5*****************************************" << std::endl; 
                }
        if ( saveloaddebug )
                {
                std::cout << "*6*****************************************" << std::endl; 
                }
        // Nneig ---------------------
        sprintf( NAME, "%s", "output/savedstate/stateNneig" );
        stateNneig.open( NAME );
        if( !stateNneig ) 
                { 
                std::cerr << "Error: stateNneig could not be opened" << std::endl;
                exit( 1 );
                }
        for ( int i = 0; i < *Nmp; i++ )
                {
                for ( int f = 0; f < 4; f++ )
                        {
                        stateNneig << *( Nneig + i * Maxneig + f ) << std::endl;
                        if ( saveloaddebug )
                                {
                                std::cout << *( Nneig + i * Maxneig + f ) << std::endl; 
                                }
                        }
                }
        if ( saveloaddebug )
                {
                std::cout << "*7*****************************************" << std::endl; 
                }
        //adressx --------------------
        sprintf( NAME, "%s", "output/savedstate/stateadressx" );
        stateadressx.open( NAME );
        if( !stateadressx ) 
                { 
                std::cerr << "Error: stateadressx could not be opened" << std::endl;
                exit( 1 );
                }
        for ( int i = 0; i < *Nmp; i++ )
                {
                stateadressx << *( adressx + i ) << std::endl;
                if ( saveloaddebug )
                        {
                        std::cout << *( adressx + i ) << std::endl; 
                        }
                }
        if ( saveloaddebug )
                {
                std::cout << "*10****************************************" << std::endl; 
                }
        //adressy --------------------
        sprintf( NAME, "%s", "output/savedstate/stateadressy" );
        stateadressy.open( NAME );
        if( !stateadressy ) 
                { 
                std::cerr << "Error: stateadressy could not be opened" << std::endl;
                exit( 1 );
                }
        for ( int i = 0; i < *Nmp; i++ )
                {
                stateadressy << *( adressy + i ) << std::endl;
                if ( saveloaddebug )
                        {
                        std::cout << *( adressy + i ) << std::endl; 
                        }
                }
        if ( saveloaddebug )
                {
                std::cout << "*11****************************************" << std::endl; 
                }
        //tissuetype -----------------
        sprintf( NAME, "%s", "output/savedstate/statetissuetype" );
        statetissuetype.open( NAME );
        if( !statetissuetype ) 
                { 
                std::cerr << "Error: statetissuetype could not be opened" << std::endl;
                exit( 1 );
                }
        for ( int i = 0; i < *Nmp; i++ )
                {
                statetissuetype << *( tissuetype + i ) << std::endl;
                if ( saveloaddebug )
                        {
                        std::cout << *( tissuetype + i ) << std::endl; 
                        }
                }
        if ( saveloaddebug )
                {
                std::cout << "*12****************************************" << std::endl; 
                }
        //celltype -------------------
        sprintf( NAME, "%s", "output/savedstate/statecelltype" );
        statecelltype.open( NAME );
        if( !statecelltype ) 
                { 
                std::cerr << "Error: statecelltype could not be opened" << std::endl;
                exit( 1 );
                }
        for ( int i = 0; i < *Nmp; i++ )
                {
                statecelltype << *( celltype + i ) << std::endl;
                if ( saveloaddebug )
                        {
                        std::cout << *( celltype + i ) << std::endl; 
                        }
                }
        if ( saveloaddebug )
                {
                std::cout << "*13****************************************" << std::endl; 
                }
        //cellstart ------------------
        sprintf( NAME, "%s", "output/savedstate/statecellstart" );
        statecellstart.open( NAME );
        if( !statecellstart ) 
                { 
                std::cerr << "Error: statecellstart could not be opened" << std::endl;
                exit( 1 );
                }
        for ( int i = 0; i < ( 2 * *Ncell ); i++ )
                {
                statecellstart << *( cellstart + i ) << std::endl;
                if ( saveloaddebug )
                        {
                        std::cout << *( cellstart + i ) << std::endl; 
                        }
                }
        if ( saveloaddebug )
                {
                std::cout << "*14****************************************" << std::endl; 
                }
        //cellend --------------------
        sprintf( NAME, "%s", "output/savedstate/statecellend" );
        statecellend.open( NAME );
        if( !statecellend ) 
                { 
                std::cerr << "Error: statecellend could not be opened" << std::endl;
                exit( 1 );
                }
        for ( int i = 0; i < ( 2 * *Ncell ); i++ )
                {
                statecellend << *( cellend + i ) << std::endl;
                if ( saveloaddebug )
                        {
                        std::cout << *( cellend + i ) << std::endl; 
                        }
                }
        if ( saveloaddebug )
                {
                std::cout << "*15****************************************" << std::endl; 
                }
        //cellidentifier -------------
        sprintf( NAME, "%s", "output/savedstate/statecellidentifier" );
        statecellidentifier.open( NAME );
        if( !statecellidentifier ) 
                { 
                std::cerr << "Error: statecellidentifier could not be opened" << std::endl;
                exit( 1 );
                }
        for ( int i = 0; i < ( 4 * *Nmp ); i++ )
                {
                statecellidentifier << *( cellidentifier + i ) << std::endl;
                if ( saveloaddebug )
                        {
                        std::cout << *( cellidentifier + i ) << std::endl; 
                        }
                }
        if ( saveloaddebug )
                {
                std::cout << "*16****************************************" << std::endl; 
                }
        // cell wall tag - horizontal-
        sprintf( NAME, "%s", "output/savedstate/statehorizontalcellwall" );
        statehorizontalcellwall.open( NAME );
        if( !statehorizontalcellwall ) 
                { 
                std::cerr << "Error: statehorizontalcellwall could not be opened" << std::endl;
                exit( 1 );
                }
        for ( int i = 0; i < *Nmp; i++ )
                {
                statehorizontalcellwall << *( horizontalcellwall + i ) << std::endl;
                if ( saveloaddebug )
                        {
                        std::cout << *( horizontalcellwall + i ) << std::endl; 
                        }
                }
        if ( saveloaddebug )
                {
                std::cout << "*17****************************************" << std::endl; 
                }
        // cell wall tag - vertical --
        sprintf( NAME, "%s", "output/savedstate/stateverticalcellwall" );
        stateverticalcellwall.open( NAME );
        if( !stateverticalcellwall ) 
                { 
                std::cerr << "Error: stateverticalcellwall could not be opened" << std::endl;
                exit( 1 );
                }
        for ( int i = 0; i < *Nmp; i++ )
                {
                stateverticalcellwall << *( verticalcellwall + i ) << std::endl;
                if ( saveloaddebug )
                        {
                        std::cout << *( verticalcellwall + i ) << std::endl; 
                        }
                }
        if ( saveloaddebug )
                {
                std::cout << "*18****************************************" << std::endl; 
                }
        // m -------------------------
        sprintf( NAME, "%s", "output/savedstate/statem" );
        statem.open( NAME );
        if( !statem ) 
                { 
                std::cerr << "Error: statem could not be opened" << std::endl;
                exit( 1 );
                }
        for ( int i = 0; i < *Nmp; i++ )
                {
                statem.precision(20);
                statem << *( m + i ) << std::endl;
                if ( saveloaddebug )
                        {
                        std::cout << *( m + i ) << std::endl; 
                        }
                }
        if ( saveloaddebug )
                {
                std::cout << "*19****************************************" << std::endl; 
                }
        // x -------------------------
        sprintf( NAME, "%s", "output/savedstate/statex" );
        statex.open( NAME );
        if( !statex ) 
                { 
                std::cerr << "Error: statex could not be opened" << std::endl;
                exit( 1 );
                }
        for ( int i = 0; i < *Nmp; i++ )
                {
                statex.precision(20);
                statex << *( x + i ) << std::endl;
                if ( saveloaddebug )
                        {
                        std::cout << *( x + i ) << std::endl; 
                        }
                }
        if ( saveloaddebug )
                {
                std::cout << "*20****************************************" << std::endl; 
                }
        // y -------------------------
        sprintf( NAME, "%s", "output/savedstate/statey" );
        statey.open( NAME );
        if( !statey ) 
                { 
                std::cerr << "Error: statey could not be opened" << std::endl;
                exit( 1 );
                }
        for ( int i = 0; i < *Nmp; i++ )
                {
                statey.precision(20);
                statey << *( y + i ) << std::endl;
                if ( saveloaddebug )
                        {
                        std::cout << *( y + i ) << std::endl; 
                        }
                }
        if ( saveloaddebug )
                {
                std::cout << "*21****************************************" << std::endl; 
                }
        // xold ----------------------
        sprintf( NAME, "%s", "output/savedstate/statexold" );
        statexold.open( NAME );
        if( !statexold ) 
                { 
                std::cerr << "Error: statexold could not be opened" << std::endl;
                exit( 1 );
                }
        for ( int i = 0; i < *Nmp; i++ )
                {
                statexold.precision(20);
                statexold << *( xold + i ) << std::endl;
                if ( saveloaddebug )
                        {
                        std::cout << *( xold + i ) << std::endl; 
                        }
                }
        if ( saveloaddebug )
                {
                std::cout << "*22****************************************" << std::endl; 
                }
        // yold ----------------------
        sprintf( NAME, "%s", "output/savedstate/stateyold" );
        stateyold.open( NAME );
        if( !stateyold ) 
                { 
                std::cerr << "Error: stateyold could not be opened" << std::endl;
                exit( 1 );
                }
        for ( int i = 0; i < *Nmp; i++ )
                {
                stateyold.precision(20);
                stateyold << *( yold + i ) << std::endl;
                if ( saveloaddebug )
                        {
                        std::cout << *( yold + i ) << std::endl;
                        }
                }
        if ( saveloaddebug )
                {
                std::cout << "*23****************************************" << std::endl; 
                }
        // vx ------------------------
        sprintf( NAME, "%s", "output/savedstate/statevx" );
        statevx.open( NAME );
        if( !statevx ) 
                { 
                std::cerr << "Error: statevx could not be opened" << std::endl;
                exit( 1 );
                }
        for ( int i = 0; i < *Nmp; i++ )
                {
                statevx.precision(20);
                statevx << *( vx + i ) << std::endl;
                if ( saveloaddebug )
                        {
                        std::cout << *( vx + i ) << std::endl;
                        }
                }
        if ( saveloaddebug )
                {
                std::cout << "*24****************************************" << std::endl; 
                }
        // vy ------------------------
        sprintf( NAME, "%s", "output/savedstate/statevy" );
        statevy.open( NAME );
        if( !statevy ) 
                { 
                std::cerr << "Error: statevy could not be opened" << std::endl;
                exit( 1 );
                }
        for ( int i = 0; i < *Nmp; i++ )
                {
                statevy.precision(20);
                statevy << *( vy + i ) << std::endl;
                if ( saveloaddebug )
                        {
                        std::cout << *( vy + i ) << std::endl;
                        }
                }
        if ( saveloaddebug )
                {
                std::cout << "*25****************************************" << std::endl; 
                }
        //------------------- close files -----------------------------------------
        savetime.close();
        statehydrstatpress.close();
        stateNmp.close();
        stateNcell.close();
        statedist.close();
        stateeqdist.close();
        stateNneig.close();
        stateadressx.close();
        stateadressy.close();
        statetissuetype.close();
        statecelltype.close();
        statecellstart.close();
        statecellend.close();
        statecellidentifier.close();
        statecelllength.close();
        statetargetcelllength.close();
        statehorizontalcellwall.close();
        stateverticalcellwall.close();
        statem.close();
        statex.close();
        statey.close();
        statexold.close();
        stateyold.close();
        statevx.close();
        statevy.close();
        //
        #include "finaloutput.h" 
        exit(1);
        }
