# Supplementary material for: Discrete mechanical growth model for plant tissue
Source: PLoS One. 2019 Aug 12;14(8):e0221059. doi: 10.1371/journal.pone.0221059 (PMC6690522; doi:10.1371/journal.pone.0221059)
Supplement: S1 File — The model was implemented using the C++ programming language. The software uses the Intel threading building blocks (TBB) runtime library as a parallelization environment (available in open source from http://www.intel.com/software/products/tbb/), and for visualization the CASH library from Rob J. de Boer and Alex D. Staritsky (available in open source from http://theory.bio.uu.nl/rdb/software.html). (ZIP) [file pone.0221059.s001.zip › CODE/illustration1-root-bending/secondparallelmechanicsstep.h]

//######################^^^^^^^^^^^^^^^^^^^^^^^^^^^^^^^^^^^
//
int staticpoint = 0;
int looseend = 0;
//
Fx[ i ] =  Fx[ i ] +
           Fxcounterh[ i ] +
           Fxcounterv[ i ] +
           // angular
           Fxangle11[ i ] +
           Fxangle12[ i ] +
           Fxangle21[ i ] +
           Fxangle22[ i ] +
           Fxangle31[ i ] +
           Fxangle32[ i ] +
           Fxangle41[ i ] +
           Fxangle42[ i ] +
           // angular 180
           Fx180angle11[ i ] +
           Fx180angle12[ i ] +
           Fx180angle21[ i ] +
           Fx180angle22[ i ] +
           Fx180angle31[ i ] +
           Fx180angle32[ i ] +
           Fx180angle41[ i ] +
           Fx180angle42[ i ];
Fy[ i ] =  Fy[ i ] +
           Fycounterh[ i ] +
           Fycounterv[ i ] +
           // angular
           Fyangle11[ i ] +
           Fyangle12[ i ] +
           Fyangle21[ i ] +
           Fyangle22[ i ] +
           Fyangle31[ i ] +
           Fyangle32[ i ] +
           Fyangle41[ i ] +
           Fyangle42[ i ] +
           // angular 180
           Fy180angle11[ i ] +
           Fy180angle12[ i ] +
           Fy180angle21[ i ] +
           Fy180angle22[ i ] +
           Fy180angle31[ i ] +
           Fy180angle32[ i ] +
           Fy180angle41[ i ] +
           Fy180angle42[ i ];
//---------------------------------------------------
//---------- mechbordcondition ----------------------
//---------------------------------------------------
#include "mechbordcondition.h"
//---------------------------------------------------
//---------- calculate displacement -----------------
//---------------------------------------------------
*( xnew + i ) = 0.e0;
*( ynew + i ) = 0.e0;
if ( staticpoint == 0 ) // in all dimensions
     // freely moving point
        {
        *( xnew + i ) = 2.e0 * ( *( x + i ) ) - *( xold + i ) 
                        + ( *( Fx + i ) / *( m + i ) ) * mt2;
        *( ynew + i ) = 2.e0 * ( *( y + i ) ) - *( yold + i ) 
                        + ( *( Fy + i ) / *( m + i ) ) * mt2;
        }
else if ( staticpoint == 1 ) // border condition met
        {
        *( xnew + i ) = *( x + i );    
        *( ynew + i ) = *( y + i );
        }
else if ( staticpoint == 2 ) // border condition met
                             // -> point moves only in
                             // vertical direction
        {
        *( xnew + i ) = *( x + i );
        *( ynew + i ) = 2.e0 * ( *( y + i ) ) - *( yold + i ) 
                        + ( *( Fy + i ) / *( m + i ) ) * mt2;
        }
else if ( staticpoint == 3 ) // border condition met
        {
        *( xnew + i ) = 2.e0 * ( *( x + i ) ) - *( xold + i ) 
                        + ( *( Fx + i ) / *( m + i ) ) * mt2;
        *( ynew + i ) = *( y + i );
        }
//---------------------------------------------------
//---------- update position ------------------------
//---------------------------------------------------
*( xold + i ) = *( x + i ); 
*( yold + i ) = *( y + i );    
*( x + i ) = *( xnew + i );
*( y + i ) = *( ynew + i );
//---------------------------------------------------
//---------- calculate velocity ---------------------
//---------------------------------------------------
if ( staticpoint == 0 ) // in all dimensions freely moving point
        {
        *( vx + i ) = ( *( x + i ) - *( xold + i ) ) / mt;
        *( vy + i ) = ( *( y + i ) - *( yold + i ) ) / mt;
        }
else if ( staticpoint == 1 )
        {
        *( vx + i ) = 0.e0; 
        *( vy + i ) = 0.e0;
        }
else if ( staticpoint == 2 )
        {
        *( vx + i ) = 0.e0;
        *( vy + i ) = ( *( y + i ) - *( yold + i ) ) / mt;
        }
else if ( staticpoint == 3 )
        {
        *( vx + i ) = ( *( x + i ) - *( xold + i ) ) / mt;
        *( vy + i ) = 0.e0;
        }
//
//
//
//
//
//
