# Supplementary material for: Discrete mechanical growth model for plant tissue
Source: PLoS One. 2019 Aug 12;14(8):e0221059. doi: 10.1371/journal.pone.0221059 (PMC6690522; doi:10.1371/journal.pone.0221059)
Supplement: S1 File — The model was implemented using the C++ programming language. The software uses the Intel threading building blocks (TBB) runtime library as a parallelization environment (available in open source from http://www.intel.com/software/products/tbb/), and for visualization the CASH library from Rob J. de Boer and Alex D. Staritsky (available in open source from http://theory.bio.uu.nl/rdb/software.html). (ZIP) [file pone.0221059.s001.zip › CODE/illustration1-root-bending/serialmechanicfirststep.h]

for ( int i = 0; i < *Nmp; i++ )
        {
        //---------------------------------------------------
        //---------- scale vertical stiffness ---------------
        //---------------------------------------------------
        #include "calcmeanstrainandarea.h"
        //---------------------------------------------------
        //---------- hydrostatic force ----------------------
        //---------------------------------------------------
        #include "calchydrostaticforce.h"
        //---------------------------------------------------
        //---------- angular springs ------------------------
        //---------------------------------------------------
        if ( angularsprings )
                {
                #include "calcangularforce.h"
                }
        //---------------------------------------------------
        //---------- linear springs -------------------------
        //---------------------------------------------------
        #include "calcspringforce.h"
        //---------------------------------------------------
        //---------- damping --------------------------------
        //---------------------------------------------------
        *( Fx + i ) = *( Fx + i ) - damping * *( vx + i );
        *( Fy + i ) = *( Fy + i ) - damping * *( vy + i );
        //
        }// for i
