# Supplementary material for: Discrete mechanical growth model for plant tissue
Source: PLoS One. 2019 Aug 12;14(8):e0221059. doi: 10.1371/journal.pone.0221059 (PMC6690522; doi:10.1371/journal.pone.0221059)
Supplement: S1 File — The model was implemented using the C++ programming language. The software uses the Intel threading building blocks (TBB) runtime library as a parallelization environment (available in open source from http://www.intel.com/software/products/tbb/), and for visualization the CASH library from Rob J. de Boer and Alex D. Staritsky (available in open source from http://theory.bio.uu.nl/rdb/software.html). (ZIP) [file pone.0221059.s001.zip › CODE/illustration1-root-bending/serialmechanicsecondstep.h]

//###########################################################
for ( int i = 0; i < *Nmp; i++ )
        {
        //---------------------------------------------------
        //---------- switch off border condition tag --------        
        //---------------------------------------------------
        staticpoint = 0;
        //
        Fx[ i ] =  Fx[ i ] +
                   Fxcounterh[ i ] +
                   Fxcounterv[ i ] +
                   // angular
                   Fxangle11[ i ] +
                   Fxangle12[ i ] +
                   Fxangle21[ i ] +
                   Fxangle22[ i ] +
                   Fxangle31[ i ] +
                   Fxangle32[ i ] +
                   Fxangle41[ i ] +
                   Fxangle42[ i ] +
                   // angular 180
                   Fx180angle11[ i ] +
                   Fx180angle12[ i ] +
                   Fx180angle21[ i ] +
                   Fx180angle22[ i ] +
                   Fx180angle31[ i ] +
                   Fx180angle32[ i ] +
                   Fx180angle41[ i ] +
                   Fx180angle42[ i ];
        Fy[ i ] =  Fy[ i ] +
                   Fycounterh[ i ] +
                   Fycounterv[ i ] +
                   // angular
                   Fyangle11[ i ] +
                   Fyangle12[ i ] +
                   Fyangle21[ i ] +
                   Fyangle22[ i ] +
                   Fyangle31[ i ] +
                   Fyangle32[ i ] +
                   Fyangle41[ i ] +
                   Fyangle42[ i ] +
                   // angular 180
                   Fy180angle11[ i ] +
                   Fy180angle12[ i ] +
                   Fy180angle21[ i ] +
                   Fy180angle22[ i ] +
                   Fy180angle31[ i ] +
                   Fy180angle32[ i ] +
                   Fy180angle41[ i ] +
                   Fy180angle42[ i ];
        //---------------------------------------------------
        //---------- mechbordcondition ----------------------
        //---------------------------------------------------
        #include "mechbordcondition.h"
        //---------------------------------------------------
        //---------- calculate displacement -----------------
        //---------------------------------------------------
        *( xnew + i ) = 0.e0;
        *( ynew + i ) = 0.e0;
        if ( staticpoint == 0 ) // in all dimensions
             // freely moving point
                {
                *( xnew + i ) = 2.e0 * ( *( x + i ) ) - *( xold + i ) 
                                + ( *( Fx + i ) / *( m + i ) ) * mt2;
                *( ynew + i ) = 2.e0 * ( *( y + i ) ) - *( yold + i ) 
                                + ( *( Fy + i ) / *( m + i ) ) * mt2;
                }
        else if ( staticpoint == 1 ) // border condition met
                {
                *( xnew + i ) = *( x + i );    
                *( ynew + i ) = *( y + i );
                }
        else if ( staticpoint == 2 ) // border condition met
                                     // -> point moves only in
                                     // vertical direction
                {
                *( xnew + i ) = *( x + i );
                *( ynew + i ) = 2.e0 * ( *( y + i ) ) - *( yold + i ) 
                                + ( *( Fy + i ) / *( m + i ) ) * mt2;
                }
        else if ( staticpoint == 3 ) // border condition met
                {
                *( xnew + i ) = 2.e0 * ( *( x + i ) ) - *( xold + i ) 
                                + ( *( Fx + i ) / *( m + i ) ) * mt2;
                *( ynew + i ) = *( y + i );
                }
        //---------------------------------------------------
        //---------- update position ------------------------
        //---------------------------------------------------
        *( xold + i ) = *( x + i ); 
        *( yold + i ) = *( y + i );    
        *( x + i ) = *( xnew + i );
        *( y + i ) = *( ynew + i );
        //---------------------------------------------------
        //---------- calculate velocity ---------------------
        //---------------------------------------------------
        if ( staticpoint == 0 ) // in all dimensions freely moving point
                {
                *( vx + i ) = ( *( x + i ) - *( xold + i ) ) / mt;
                *( vy + i ) = ( *( y + i ) - *( yold + i ) ) / mt;
                }
        else if ( staticpoint == 1 )
                {
                *( vx + i ) = 0.e0; 
                *( vy + i ) = 0.e0;
                }
        else if ( staticpoint == 2 )
                {
                *( vx + i ) = 0.e0;
                *( vy + i ) = ( *( y + i ) - *( yold + i ) ) / mt;
                }
        else if ( staticpoint == 3 )
                {
                *( vx + i ) = ( *( x + i ) - *( xold + i ) ) / mt;
                *( vy + i ) = 0.e0;
                }
        }// for i
