# Supplementary material for: Discrete mechanical growth model for plant tissue
Source: PLoS One. 2019 Aug 12;14(8):e0221059. doi: 10.1371/journal.pone.0221059 (PMC6690522; doi:10.1371/journal.pone.0221059)
Supplement: S1 File — The model was implemented using the C++ programming language. The software uses the Intel threading building blocks (TBB) runtime library as a parallelization environment (available in open source from http://www.intel.com/software/products/tbb/), and for visualization the CASH library from Rob J. de Boer and Alex D. Staritsky (available in open source from http://theory.bio.uu.nl/rdb/software.html). (ZIP) [file pone.0221059.s001.zip › CODE/illustration1-root-bending/setzero.h]

for ( int i = 0; i < ( 2 * allocationmultiplier * *Ncell ); i++ )    
        {
        *( cellstart + i ) = 0;
        *( cellend + i ) = 0;
        }
for ( int i = 0; i < ( 4 * allocationmultiplier * *Nmp ); i++ )    
        {
        *( cellidentifier + i ) = -1;
        *( loosenarray + i ) = 0;
        }
for ( int i = 0; i < ( allocationmultiplier * *Nmp ); i++ )    
        {
        *( growth + i )                 =  0.e0;
        *( xold + i )                   =  0.e0;
        *( x + i )                      =  0.e0;
        *( xnew + i )                   =  0.e0;
        *( yold + i )                   =  0.e0;
        *( y + i )                      =  0.e0;
        *( ynew + i )                   =  0.e0;
        *( vx + i )                     =  0.e0;
        *( vy + i )                     =  0.e0;
        *( kdiag + i )                  =  0.e0;   
        *( ks + i )                     =  0.e0;   
        *( ddiag + i )                  =  0.e0;   
        *( Fx + i )                     =  0.e0;   
        *( Fy + i )                     =  0.e0;   
        *( Fxcounterh + i )             =  0.e0;   
        *( Fycounterh + i )             =  0.e0;   
        *( Fxcounterv + i )             =  0.e0;   
        *( Fycounterv + i )             =  0.e0;   
        *( Fxangle11 + i )  =  0.e0;
        *( Fyangle11 + i )  =  0.e0;
        *( Fxangle12 + i )  =  0.e0;
        *( Fyangle12 + i )  =  0.e0;
        *( Fxangle21 + i )  =  0.e0;
        *( Fyangle21 + i )  =  0.e0;
        *( Fxangle22 + i )  =  0.e0;
        *( Fyangle22 + i )  =  0.e0;
        *( Fxangle31 + i )  =  0.e0;
        *( Fyangle31 + i )  =  0.e0;
        *( Fxangle32 + i )  =  0.e0;
        *( Fyangle32 + i )  =  0.e0;
        *( Fxangle41 + i )  =  0.e0;
        *( Fyangle41 + i )  =  0.e0;
        *( Fxangle42 + i )  =  0.e0;
        *( Fyangle42 + i )  =  0.e0;
        *( Fx180angle11 + i )  =  0.e0;
        *( Fy180angle11 + i )  =  0.e0;
        *( Fx180angle12 + i )  =  0.e0;
        *( Fy180angle12 + i )  =  0.e0;
        *( Fx180angle21 + i )  =  0.e0;
        *( Fy180angle21 + i )  =  0.e0;
        *( Fx180angle22 + i )  =  0.e0;
        *( Fy180angle22 + i )  =  0.e0;
        *( Fx180angle31 + i )  =  0.e0;
        *( Fy180angle31 + i )  =  0.e0;
        *( Fx180angle32 + i )  =  0.e0;
        *( Fy180angle32 + i )  =  0.e0;
        *( Fx180angle41 + i )  =  0.e0;
        *( Fy180angle41 + i )  =  0.e0;
        *( Fx180angle42 + i )  =  0.e0;
        *( Fy180angle42 + i )  =  0.e0;
        *( Epot + i )       =  0.e0;   
        *( Ftp1x + i )      =  0.e0;   
        *( Ftp1y + i )      =  0.e0;   
        *( Ftp2x + i )      =  0.e0;   
        *( Ftp2y + i )      =  0.e0;   
        *( Ftp3x + i )      =  0.e0;   
        *( Ftp3y + i )      =  0.e0;   
        *( Ftp4x + i )      =  0.e0;   
        *( Ftp4y + i )      =  0.e0;   
        *( surfaces + i )   =  0.e0;   
        *( m + i )          =  0.e0;   
        *( xcash + i )      =  0;
        *( ycash + i )      =  0;
        *( newloosemp + i ) =  0;
        *( adressx + i )    =  0;
        *( adressy + i )    =  0;
        *( horizontalcellwall + i )   =  0;
        *( verticalcellwall + i )     =  0;
        *( celltype + i )      =  0;
        *( tissuetype + i )    =  0;
        for ( int j = 0; j < Maxneig; j++ )
                {
                *( Nneig + i * Maxneig + j ) = 0;
                *( areaperspring + i * Maxneig + j ) = 0.e0;
                *( meanstrain + i * Maxneig + j ) = 0.e0;
                *( meanr + i * Maxneig + j ) = 0.e0;
                *( kang + i * Maxneig + j ) = 0.e0;
                *( r + i * Maxneig + j )        =  0.e0;
                }
        *( distneig + i * Maxneig + 0 ) = 0.e0;
        *( distneig + i * Maxneig + 3 ) = 0.e0;
        *( distneig + i * Maxneig + 1 ) = 0.e0;
        *( distneig + i * Maxneig + 2 ) = 0.e0;
        }
for ( int i = 0; i < ( allocationmultiplier * 2 * *Nmp ); i++ )    
        {
        *( vector2array + i ) = 0;
        }
for ( int l = 0; l < 4; l++ )
        {
        *( f + l ) = 0.e0;
        }
*mindist   = 1000000000000000000000.e0; //minimal distance will be sorted
*maxdist   = -100000000000000000000.e0; //maximal distance will be sorted
*potenergy = 0.e0;
*maxiterations = 0;
*Nnewloosemp = 0;
*initial1x = 0.e0;
*initial1y = 0.e0;
*initial2x = 0.e0;
*initial2y = 0.e0;
