# Supplementary material for: Discrete mechanical growth model for plant tissue
Source: PLoS One. 2019 Aug 12;14(8):e0221059. doi: 10.1371/journal.pone.0221059 (PMC6690522; doi:10.1371/journal.pone.0221059)
Supplement: S1 File — The model was implemented using the C++ programming language. The software uses the Intel threading building blocks (TBB) runtime library as a parallelization environment (available in open source from http://www.intel.com/software/products/tbb/), and for visualization the CASH library from Rob J. de Boer and Alex D. Staritsky (available in open source from http://theory.bio.uu.nl/rdb/software.html). (ZIP) [file pone.0221059.s001.zip › CODE/illustration1-root-bending/tagcelllayerres10.h]

if ( j < 3 * merismaticcelllengthinspringlength )
        {
        *( celltype + i * Nmphor + j ) = 0; // columella
        }
else
        {
        if ( i < 17 )
                {
                *( celltype + i * Nmphor + j ) = 1; // epi
                }
        else if ( ( i >= 17 ) &&
                  ( i < 37 )
                )
                {
                *( celltype + i * Nmphor + j ) = 2; // cor
                }
        else if ( ( i >= 37 ) &&
                  ( i < 49 )
                )
                {
                *( celltype + i * Nmphor + j ) = 3; // endo
                }
        else if ( ( i >= 49 ) &&
                  ( i < 89 )
                )
                {
                if ( j < 4 * merismaticcelllengthinspringlength )
                        {
                        if ( i < 69 )
                                {
                                *( celltype + i * Nmphor + j ) = 15; // quiescence center 1
                                }
                        else
                                {
                                *( celltype + i * Nmphor + j ) = 15; // quiescence center 2
                                }
                        }// if ( j < 4 * merismaticcelllengthinspringlength )
                else
                        {
                        if ( i < 54 )
                                {
                                *( celltype + i * Nmphor + j ) = 4; // pericycle
                                }
                        else if ( ( i >= 54 ) &&
                                  ( i < 59 )
                                )
                                {
                                *( celltype + i * Nmphor + j ) = 5; // vascular 1
                                }
                        else if ( ( i >= 59 ) &&
                                  ( i < 64 )
                                )
                                {
                                *( celltype + i * Nmphor + j ) = 6; // vascular 2
                                }
                        else if ( ( i >= 64 ) &&
                                  ( i < 69 )
                                )
                                {
                                *( celltype + i * Nmphor + j ) = 7; // vascular 3
                                }
                        else if ( ( i >= 69 ) &&
                                  ( i < 74 )
                                )
                                {
                                *( celltype + i * Nmphor + j ) = 8; // vascular 4
                                }
                        else if ( ( i >= 74 ) &&
                                  ( i < 79 )
                                )
                                {
                                *( celltype + i * Nmphor + j ) = 9; // vascular 5
                                }
                        else if ( ( i >= 79 ) &&
                                  ( i < 84 )
                                )
                                {
                                *( celltype + i * Nmphor + j ) = 10; // vascular 6
                                }
                        else if ( ( i >= 84 ) &&
                                  ( i < 89 )
                                )
                                {
                                *( celltype + i * Nmphor + j ) = 11; // pericycle 2
                                }
                        }// if ( j >= 4 * merismaticcelllengthinspringlength )
                }// else if ( ( i >= 49 ) && ( i < 89 ) )
        else if ( ( i >= 89 ) &&
                  ( i < 101 )
                )
                {
                *( celltype + i * Nmphor + j ) = 12; // endo 2
                }
        else if ( ( i >= 101 ) &&
                  ( i < 121 )
                )
                {
                *( celltype + i * Nmphor + j ) = 13; // cor 2
                }
        else if ( ( i >= 121 ) &&
                  ( i < 139 )
                )
                {
                *( celltype + i * Nmphor + j ) = 14; // epi 2
                }
        }// above root cap | if not ( j < 3 * merismaticcelllengthinspringlength )
