# Supplementary material for: Discrete mechanical growth model for plant tissue
Source: PLoS One. 2019 Aug 12;14(8):e0221059. doi: 10.1371/journal.pone.0221059 (PMC6690522; doi:10.1371/journal.pone.0221059)
Supplement: S1 File — The model was implemented using the C++ programming language. The software uses the Intel threading building blocks (TBB) runtime library as a parallelization environment (available in open source from http://www.intel.com/software/products/tbb/), and for visualization the CASH library from Rob J. de Boer and Alex D. Staritsky (available in open source from http://theory.bio.uu.nl/rdb/software.html). (ZIP) [file pone.0221059.s001.zip › CODE/illustration1-root-bending/variables.h]

double maxloosening = 0.95;
double looseningscale = 0.e0;
int done = 0;
int counter = 0;
int updown = 1; // 0 -> up; 1 -> down
int celltoloosen = 1;
int progressor = 0;
int masspoint = 0;
double celllength1 = 0.e0;
double celllength2 = 0.e0;
double eqlength = 0.0e0;
double hydrstatpress = 0.e0;
//------ constants ------------------------------------------------------
double sqrttwo = sqrt(2.e0);
//------ strings --------------------------------------------------------
char    NAME [ 256 ];
char    OUT [ 256 ];
//------ time -----------------------------------------------------------
double start = 0.e0;            // start time
int tt = 0;                     // counter 
int savedforturgor = 0;
//------ linear transformation ------------------------------------------
double correctionx = 0.e0;
double correctiony = 0.e0;
double current1x = 0.e0;
double current1y = 0.e0;
double current2x = 0.e0;
double current2y = 0.e0;
double initialdiffx = 0.e0;
double initialdiffy = 0.e0;
double currentdiffx = 0.e0;
double currentdiffy = 0.e0;
//
double initiallength = 0.e0;
double currentlength = 0.e0;
//
double crossproduct = 0.e0;
//
double angle = 0.e0;
