# Supplementary material for: Discrete mechanical growth model for plant tissue
Source: PLoS One. 2019 Aug 12;14(8):e0221059. doi: 10.1371/journal.pone.0221059 (PMC6690522; doi:10.1371/journal.pone.0221059)
Supplement: S1 File — The model was implemented using the C++ programming language. The software uses the Intel threading building blocks (TBB) runtime library as a parallelization environment (available in open source from http://www.intel.com/software/products/tbb/), and for visualization the CASH library from Rob J. de Boer and Alex D. Staritsky (available in open source from http://theory.bio.uu.nl/rdb/software.html). (ZIP) [file pone.0221059.s001.zip › CODE/illustration1-root-bending/verlet.h]

//---------------------------------------------------
//---------- calculate distances --------------------
//---------------------------------------------------
if ( parallel )
        {
        Parallelcalculatedistances( Nmp, x, y, Nneig, Maxneig, distneig, babylon );
        }
else
        {
        #include "calcdistances.h"
        }
#include "firstmechanicalstep.h"
//################################### iteration loop ###################################
while ( maxabsforce > thresholdverlet )
        {
        //---------------------------------------------------
        //---------- calculate distances --------------------
        //---------------------------------------------------
        if ( parallel )
                {
                Parallelcalculatedistances( Nmp, x, y, Nneig, Maxneig, distneig, babylon );
                }
        else
                {
                #include "calcdistances.h"
                }
        //---------------------------------------------------
        //---------- calculate forces -----------------------
        //---------------------------------------------------
        if ( parallel )
                {
                Parallelmechanicfirststep( Nmp, x, y, vx, vy, Fx, Fy, Nneig, Maxneig,
                                           damping, distneig,
                                           horizontalcellwall,
                                           verticalcellwall,
                                           stiffnessscalingcellwall, loadstate,
                                           loosencellwalls, loosenarray,
                                           looseningscale, hydrstatpress,
                                           angularsprings, Epot, r, Fxcounterh,
                                           Fycounterh, Fxcounterv, Fycounterv,
                                           Fxangle11, Fyangle11, Fxangle12,
                                           Fyangle12, Fxangle21, Fyangle21,
                                           Fxangle22, Fyangle22, Fxangle31,
                                           Fyangle31, Fxangle32, Fyangle32,
                                           Fxangle41, Fyangle41, Fxangle42,
                                           Fyangle42, Fx180angle11,
                                           Fy180angle11, Fx180angle12,
                                           Fy180angle12, Fx180angle21,
                                           Fy180angle21, Fx180angle22,
                                           Fy180angle22, Fx180angle31,
                                           Fy180angle31, Fx180angle32,
                                           Fy180angle32, Fx180angle41,
                                           Fy180angle41, Fx180angle42,
                                           Fy180angle42, lambda, mu,
                                           areaperspring, meanstrain, meanr,
                                           alpha
                                         );
                }
        else
                {
                #include "serialmechanicfirststep.h"
                }
        //---------------------------------------------------
        //---------- make displacements ---------------------
        //---------------------------------------------------
        if ( parallel )
                {
                Parallelmechanicsecondstep( x, y, Nmp, Nneig, Maxneig, m, vx,
                                            vy, Fx, Fy, Fxcounterh, Fycounterh,
                                            Fxcounterv, Fycounterv, Fxangle11,
                                            Fyangle11, Fxangle12, Fyangle12,
                                            Fxangle21, Fyangle21, Fxangle22,
                                            Fyangle22, Fxangle31, Fyangle31,
                                            Fxangle32, Fyangle32, Fxangle41,
                                            Fyangle41, Fxangle42, Fyangle42,
                                            Fx180angle11, Fy180angle11,
                                            Fx180angle12, Fy180angle12,
                                            Fx180angle21, Fy180angle21,
                                            Fx180angle22, Fy180angle22,
                                            Fx180angle31, Fy180angle31,
                                            Fx180angle32, Fy180angle32,
                                            Fx180angle41, Fy180angle41,
                                            Fx180angle42, Fy180angle42,
                                            mechbordcond, savestate, adressx,
                                            adressy, Nmpver, xnew, ynew, xold,
                                            yold, mt, mt2
                                            );
                }
        else
                {
                #include "serialmechanicsecondstep.h"
                }
        #include "getabsoluteforce.h" // serial loop to get absolute force
        //------------------ output ------------------------------
        if ( output2 )
                {       
                checksumofforce = checksumofforce / *Nmp;
                checksumofposx = checksumofposx / *Nmp;
                checksumofposy = checksumofposy / *Nmp;
                std::cout << " step: " << step 
                          << " forces: " << checksumofforce << " maxabsforce: " 
                          << maxabsforce << " x: " << checksumofposx << " y: " 
                          << checksumofposy << " Epot: " << *potenergy << "  Ekin: " 
                          << totalkinenergy << std::endl;                 
                checksumofposx  = 0.e0;
                checksumofposy  = 0.e0;
                *potenergy = 0.e0;
                checksumofforceold = checksumofforce;
                }
        //------------------ convergence check -------------------
        if ( step > maxsteps )
                {
                std::cout  << "CONVERGENCE PROBLEM OF MECHANICS" << std::endl << std::endl;
                exit( 1 );
                }
        step++;
        }// while threshold-criterion is not met
