# Supplementary material for: Discrete mechanical growth model for plant tissue
Source: PLoS One. 2019 Aug 12;14(8):e0221059. doi: 10.1371/journal.pone.0221059 (PMC6690522; doi:10.1371/journal.pone.0221059)
Supplement: S1 File — The model was implemented using the C++ programming language. The software uses the Intel threading building blocks (TBB) runtime library as a parallelization environment (available in open source from http://www.intel.com/software/products/tbb/), and for visualization the CASH library from Rob J. de Boer and Alex D. Staritsky (available in open source from http://theory.bio.uu.nl/rdb/software.html). (ZIP) [file pone.0221059.s001.zip › CODE/illustration2-leaf-growth/growthfunction.h]

        // define circle, ellipse
        int coordinatex = ( ( Nmphor - 1 ) / 2 ); // [0; Nmphor - 1]
        int coordinatey = 3 * ( ( Nmpver - 1 ) / 7 ); // [0; Nmpver - 1]
        //
        int middlepoint = coordinatey * Nmphor + coordinatex;
        // Note: dimensionless unit for x is ratio to total "length"
        // alternatively change scaling below to height
        double xvertex = 3.e0; //sqrt( 2.e0 );
        double gradientstrength = 0.333e0; // gradientstrength is fraction slower growth rate than max growth rate on other side
        // note: we normalize the ellipse, such that "distance" (factor for
        // growth rate ) from center is within [0;1]
        double yvertex = sqrt( ( xvertex * xvertex ) / ( xvertex * xvertex - 1.e0 ) );
        //
        if ( res == 0 )
                {
                if ( ( !savestate ) //&&
                     //( !savestatebytime )
                   )
                        {
                        if ( t < ( start + growthtime ) )
                                {
                                unscaledgrowth = 0.0048;
                                //
                                for ( int i = 0; i < *Nmp; i++ )
                                        {
                                        growth[ i ] = unscaledgrowth * 
                                                              //
                                         (  1.e0 - sqrt( 
                                                       pow( ( double( *( adressx + i ) ) - double( *( adressx + middlepoint ) ) ) /
                                                           // relative to length
                                                           ( 185.e0 )
                                                           , 2 ) /
                                                      ( xvertex * xvertex ) +
                                                      //
                                                      pow( ( double( *( adressy + i ) ) - double( *( adressy + middlepoint ) ) ) /
                                                           // relative to length
                                                           ( 185.e0 )
                                                           , 2 ) /
                                                      ( yvertex * yvertex )
                                                      )// sqrt()
                                        );
                                        //std::cout << "i,growth: " << i << "   " << growth[ i ] << std::endl;
                                        if ( t > start + 0.5 * ht )
                                                {
                                                *( r + i * Maxneig + 0 ) = ( 1.e0 + *( growth + i ) * ht ) * *( r + i * Maxneig + 0 );
                                                *( r + i * Maxneig + 3 ) = ( 1.e0 + *( growth + i ) * ht ) * *( r + i * Maxneig + 3 );
                                                }
                                        }// for ( i < *Nmp )
                                }// if ( t < ( start + growthtime ) )
                        }// if ( !savestate )
               } 
