# Supplementary material for: Discrete mechanical growth model for plant tissue
Source: PLoS One. 2019 Aug 12;14(8):e0221059. doi: 10.1371/journal.pone.0221059 (PMC6690522; doi:10.1371/journal.pone.0221059)
Supplement: S1 File — The model was implemented using the C++ programming language. The software uses the Intel threading building blocks (TBB) runtime library as a parallelization environment (available in open source from http://www.intel.com/software/products/tbb/), and for visualization the CASH library from Rob J. de Boer and Alex D. Staritsky (available in open source from http://theory.bio.uu.nl/rdb/software.html). (ZIP) [file pone.0221059.s001.zip › CODE/illustration2-leaf-growth/initmesh.cpp]

void initmesh( double* m, double* x, double* y, double* r, double* distneig,
               int Nmpver, int Nmphor, int Maxneig, double epiwidth, double
               corwidth, double endwidth, double perwidth, double vaswidth,
               double lengthhorizontalspring, int* Nneig, int res, double mass,
               int* adressx, int* adressy, int* horizontalcellwall, int*
               verticalcellwall, double merismaticlength, double
               elongationlength, double differentiationlength, int
               nrmerismaticcells, int nrelongationcells, int
               nrdifferentiationcells, int* celltype, int* tissuetype, int
               *Ncell, int* cellstart, int* cellend, int* cellidentifier, int
               nrrows, double rowlength, double* initial1x, double* initial1y,
               double* initial2x, double* initial2y )
{
// conventions: cellstart and end and cellidentifier
// cellstart[ 2 * #cell + 0 ] = #masspoint, let us write it "start0", the upper
// start of cell #cell is #masspoint
//
// cellidentifier[ 4 * #masspoint + 0 ] = #cell; // #masspoint is start0 of #cell
// cellidentifier[ 4 * #masspoint + 1 ] = #cell; // #masspoint is start1 of #cell
// cellidentifier[ 4 * #masspoint + 2 ] = #cell; // #masspoint is end0 of #cell
// cellidentifier[ 4 * #masspoint + 3 ] = #cell; // #masspoint is end1 of #cell
//
// initialization
double divideepi = 0.e0;
double dividecor = 0.e0;
double divideend = 0.e0;
double dividevas = 0.e0;
double divideper = 0.e0;
int cellwallidentifier = 0;
int interim = 0;
if ( res == 10 ) // for resolution: spring length = 1 mu m
        {
        divideepi = epiwidth;
        dividecor = corwidth;
        divideend = endwidth;
        divideper = perwidth;
        dividevas = vaswidth;
        }
else if ( res == 100 ) // lateral root model: set resolution via lengthhorizontalspring
        {
        dividevas = vaswidth / lengthhorizontalspring;
        }
// how many tiers per cell layer is determined by parameter lengthhorizontalspring
int merismaticcelllengthinspringlength = int( merismaticlength / lengthhorizontalspring ); 
int elongationcelllengthinspringlength = int( elongationlength / lengthhorizontalspring ); 
int differentiationcelllengthinspringlength = int( differentiationlength / lengthhorizontalspring ); 
//
int merismaticlengthinspringlength = nrmerismaticcells * merismaticcelllengthinspringlength; 
int elongationlengthinspringlength = nrelongationcells * elongationcelllengthinspringlength; 
int differentiationlengthinspringlength = nrdifferentiationcells * differentiationcelllengthinspringlength; 
// for lateral root development model
int rowlengthinspringlength = int( rowlength / lengthhorizontalspring );
//-----------------------------------------------------------------------------------------------------
for ( int i = 0; i < Nmpver; i++ )
        {
        for ( int j = 0; j < Nmphor; j++ )
                {
                //--------- set mass point's addresses -----------------------------------
                *( adressx + i * Nmphor + j ) = j;
                *( adressy + i * Nmphor + j ) = i;
                //--------- mass point's masses ------------------------------------------
                *( m + i * Nmphor + j ) = mass;
                // 
                //////////////////////////////////////////////////////////////////////////
                //--------- coordinates, equilibrium distances, starting distances -------
                //--------- stiffness, viscosity, and horizontal cell wall ---------------
                //////////////////////////////////////////////////////////////////////////
                if ( res == 0 )
                        {
                        #include "res0.h"
                        }
                else if ( res == 10 )
                        {
                        #include "res10.h"   // check also!
                        }
                else if ( res == 100 )
                        {
                        #include "res100.h"
                        }
                //////////////////////////////////////////////////////////////////////////////
                ///////// tag vertical cell walls ////////////////////////////////////////////
                //////////////////////////////////////////////////////////////////////////////
                if ( ( res != 0 ) &&
                     ( res != 100 )
                   )
                        {
                        // merismatic tissue -------------------------------------------
                        for ( int ty = 0; ty < ( nrmerismaticcells + 1 ); ty++ )
                                {
                                // vertical cell wall
                                cellwallidentifier = ty * merismaticcelllengthinspringlength;
                                if ( j == cellwallidentifier )// cell wall layer
                                        {
                                        *( verticalcellwall + i * Nmphor + j ) = 1;
                                        }
                                }
                        // elongation tissue -------------------------------------------
                        for ( int ty = 0; ty < ( nrelongationcells + 1 ); ty++ )
                                {
                                // vertical cell wall
                                cellwallidentifier = merismaticlengthinspringlength +
                                                     ty * elongationcelllengthinspringlength;
                                if ( j == cellwallidentifier )// cell wall layer
                                        {
                                        *( verticalcellwall + i * Nmphor + j ) = 1;
                                        }
                                }
                        // differentiation tissue --------------------------------------
                        for ( int ty = 0; ty < ( nrdifferentiationcells + 1 ); ty++ )
                                {
                                // vertical cell wall
                                cellwallidentifier = merismaticlengthinspringlength +
                                                     elongationlengthinspringlength +
                                                     ty * differentiationcelllengthinspringlength;
                                if ( j == cellwallidentifier )// cell wall layer
                                        {
                                        *( verticalcellwall + i * Nmphor + j ) = 1;
                                        }
                                }
                        //////////////////////////////////////////////////////////////////////////////
                        ///////// tag tissue type ////////////////////////////////////////////////////
                        //////////////////////////////////////////////////////////////////////////////
                        // merismatic tissue -------------------------------------------
                        interim = merismaticlengthinspringlength;
                        if ( j < interim )
                                {
                                *( tissuetype + i * Nmphor + j ) = 0;
                                }
                        // elongation tissue -------------------------------------------
                        if ( ( j >= interim ) &&
                             ( j < interim + elongationlengthinspringlength )
                           )
                                {
                                *( tissuetype + i * Nmphor + j ) = 1;
                                }
                        interim = interim + elongationlengthinspringlength;
                        // differentiation tissue --------------------------------------
                        if ( ( j >= interim ) &&
                             ( j < interim + differentiationlengthinspringlength )
                           )
                                {
                                *( tissuetype + i * Nmphor + j ) = 2;
                                }
                        //////////////////////////////////////////////////////////////////////////////
                        ///////// tag cell layer /////////////////////////////////////////////////////
                        //////////////////////////////////////////////////////////////////////////////
                        if ( res == 10 )
                                {
                                #include "tagcelllayerres10.h"
                                }
                        }
                else if ( res == 100 ) // lateral root development model
                        {
                        //////////////////////////////////////////////////////////////////////////////
                        ///////// tag vertical cell walls ////////////////////////////////////////////
                        //////////////////////////////////////////////////////////////////////////////
                        // rows --------------------------------------------------------
                        // merismatic tissue -------------------------------------------
                        for ( int ty = 0; ty < ( nrmerismaticcells + 1 ); ty++ )
                                {
                                // vertical cell wall
                                cellwallidentifier = ty * merismaticcelllengthinspringlength;
                                if ( j == cellwallidentifier )// cell wall layer
                                        {
                                        *( verticalcellwall + i * Nmphor + j ) = 1;
                                        }
                                }
                        //////////////////////////////////////////////////////////////////////////////
                        ///////// tag horizontal cell walls //////////////////////////////////////////
                        //////////////////////////////////////////////////////////////////////////////
                        // rows --------------------------------------------------------
                        for ( int ty = 0; ty < ( nrrows + 1 ); ty++ )
                                {
                                // horizontal cell wall
                                cellwallidentifier = ty * rowlengthinspringlength;
                                if ( i == cellwallidentifier )// cell wall layer
                                        {
                                        *( horizontalcellwall + i * Nmphor + j ) = 1;
                                        }
                                }
                        }
                //--------- initial vertical coordinates and equilibrium lengths ---------
                //////////////////////////////////////////////////////////////////////////////////////
                // coordinate to neighbor right (horizontal) ---------------
                *( x + i * Nmphor + j ) = j * 1.e0 * lengthhorizontalspring;
                /*
                // useful disturbance for testing in minimal size system
                if ( ( i == 0 ) &&
                     ( j == 0 )
                   )
                        {
                        *( x + i * Nmphor + j ) = -0.5;
                        *( y + i * Nmphor + j ) = -0.5;
                        }
                */
                // setting horizontal springs
                if ( j < Nmphor - 1 )
                        {
                        // ----------------- equilibrium spring length ----------
                        *( r + ( i * Nmphor + j ) * Maxneig + 0 ) = lengthhorizontalspring;
                        // ----------------- start length of spring -------------
                        *( distneig + ( i * Nmphor + j ) * Maxneig + 0 ) = 
                               *( r + ( i * Nmphor + j ) * Maxneig + 0 );
                        }
                //
                ///////////////////////////////////////////////////////////////////////////////////////
                // ################# tagging the neighbourhood ##########
                /* we use array of Nmp x Maxneig to swiftly address
                 * neighbors of a specific mass point in the 1D array for
                 * all mass points. If mass point is on a border, then the
                 * hypothetical neighbor in border direction is labeled -1.
                 * We have currently set Maxneig = 4 here,
                 * so we define for mass point k in 1D mass point array:
                 
                 right neighbor of k is number: *( Nneig + ( k * Maxneig + 0 )
                 upper                                                     1
                 left                                                      2
                 down                                                      3
                */
                // ----------------- corners ----------------------------
                if ( ( i == 0 ) && 
                     ( j == 0 || j == Nmphor - 1 )
                   ) 
                        {
                        if ( j == 0 )                           // (0/0)
                                {
                                *( Nneig + ( i * Nmphor + j ) * Maxneig + 0 ) = i * Nmphor + j + 1; 
                                *( Nneig + ( i * Nmphor + j ) * Maxneig + 1 ) = -1; 
                                *( Nneig + ( i * Nmphor + j ) * Maxneig + 2 ) = -1; 
                                *( Nneig + ( i * Nmphor + j ) * Maxneig + 3 ) = i
                                * Nmphor + j + Nmphor; 
                                }
                        else if ( j == Nmphor - 1 )             // (0/Nmphor_horizontal)
                                {
                                *( Nneig + ( i * Nmphor + j ) * Maxneig + 0 ) = -1; 
                                *( Nneig + ( i * Nmphor + j ) * Maxneig + 1 ) = -1; 
                                *( Nneig + ( i * Nmphor + j ) * Maxneig + 2 ) = i
                                * Nmphor + j - 1; 
                                *( Nneig + ( i * Nmphor + j ) * Maxneig + 3 ) = i
                                * Nmphor + j + Nmphor; 
                                }
                        }
                else if ( ( i == Nmpver - 1 ) && 
                          ( j == 0 || j == Nmphor - 1 ) 
                        )
                        {
                        if ( j == 0 )                           // (Nmphor_vertical/0)     
                                {
                                *( Nneig + ( i * Nmphor + j ) * Maxneig + 0 ) = i
                                * Nmphor + j + 1; 
                                *( Nneig + ( i * Nmphor + j ) * Maxneig + 1 ) = i
                                * Nmphor + j - Nmphor; 
                                *( Nneig + ( i * Nmphor + j ) * Maxneig + 2 ) = -1; 
                                *( Nneig + ( i * Nmphor + j ) * Maxneig + 3 ) = -1; 
                                }
                        else if ( j == Nmphor - 1 )             // (Nmphor_vertical/Nmphor_horizontal)
                                {
                                *( Nneig + ( i * Nmphor + j ) * Maxneig + 0 ) = -1; 
                                *( Nneig + ( i * Nmphor + j ) * Maxneig + 1 ) = i * Nmphor + j - Nmphor; 
                                *( Nneig + ( i * Nmphor + j ) * Maxneig + 2 ) = i * Nmphor + j - 1; 
                                *( Nneig + ( i * Nmphor + j ) * Maxneig + 3 ) = -1; 
                                }
                        }
                // ----------------- edges ------------------------------
                else if ( ( i == 0 ) && 
                          ( j != 0 || j != Nmphor - 1 ) 
                        ) // (0/j)
                        {
                        *( Nneig + ( i * Nmphor + j ) * Maxneig + 0 ) = i * Nmphor + j + 1; 
                        *( Nneig + ( i * Nmphor + j ) * Maxneig + 1 ) = -1; 
                        *( Nneig + ( i * Nmphor + j ) * Maxneig + 2 ) = i * Nmphor + j - 1; 
                        *( Nneig + ( i * Nmphor + j ) * Maxneig + 3 ) = i * Nmphor + j + Nmphor; 
                        }
                else if ( ( i == Nmpver - 1 ) && 
                          ( j != 0 || j != Nmphor - 1 ) 
                        ) // (Nmphor/j)
                        {
                        *( Nneig + ( i * Nmphor + j ) * Maxneig + 0 ) = i * Nmphor + j + 1; 
                        *( Nneig + ( i * Nmphor + j ) * Maxneig + 1 ) = i * Nmphor + j - Nmphor; 
                        *( Nneig + ( i * Nmphor + j ) * Maxneig + 2 ) = i * Nmphor + j - 1; 
                        *( Nneig + ( i * Nmphor + j ) * Maxneig + 3 ) = -1; 
                        }
                else if ( ( j == 0 ) && 
                          ( i != 0 || i != Nmpver - 1 ) 
                        ) // (i/0)
                        {
                        *( Nneig + ( i * Nmphor + j ) * Maxneig + 0 ) = i * Nmphor + j + 1; 
                        *( Nneig + ( i * Nmphor + j ) * Maxneig + 1 ) = i * Nmphor + j - Nmphor; 
                        *( Nneig + ( i * Nmphor + j ) * Maxneig + 2 ) = -1; 
                        *( Nneig + ( i * Nmphor + j ) * Maxneig + 3 ) = i * Nmphor + j + Nmphor; 
                        }
                else if ( ( j == Nmphor - 1 ) && 
                          ( i != 0 || i != Nmpver - 1 ) 
                        ) // (i/0)
                        {
                        *( Nneig + ( i * Nmphor + j ) * Maxneig + 0 ) = -1; 
                        *( Nneig + ( i * Nmphor + j ) * Maxneig + 1 ) = i * Nmphor+ j - Nmphor; 
                        *( Nneig + ( i * Nmphor + j ) * Maxneig + 2 ) = i * Nmphor + j - 1; 
                        *( Nneig + ( i * Nmphor + j ) * Maxneig + 3 ) = i * Nmphor + j + Nmphor; 
                        }
                // ---------------- no border ---------------------------
                else
                        {
                        *( Nneig + ( i * Nmphor + j ) * Maxneig + 0 ) = i * Nmphor + j + 1; 
                        *( Nneig + ( i * Nmphor + j ) * Maxneig + 1 ) = i * Nmphor + j - Nmphor; 
                        *( Nneig + ( i * Nmphor + j ) * Maxneig + 2 ) = i * Nmphor + j - 1; 
                        *( Nneig + ( i * Nmphor + j ) * Maxneig + 3 ) = i * Nmphor + j + Nmphor; 
                        }        
                }// for j
        }// for i
//
// set initial1 and initial2 to compute rotation
*initial1x = x[ 0 * Nmphor + 0 ];
*initial1y = y[ 0 * Nmphor + 0 ];
//
*initial2x = x[ 0 * Nmphor + Nmphor - 1 ];
*initial2y = y[ 0 * Nmphor + Nmphor - 1 ];
//////////////////////////////////////////////////////////////////////////////////////
//////// tag start and end mass points of cells ( 4 points ) /////////////////////////
//////////////////////////////////////////////////////////////////////////////////////
///*
if ( res != 0 )
        {
        int cell = 0;
        int found = 0;
        int progressor = 0;
        for ( int i = 0; i < Nmpver; i++ )
                {
                for ( int j = 0; j < Nmphor; j++ )
                        {
                        if ( ( *( Nneig + ( i * Nmphor + j ) * Maxneig + 0 ) != -1 ) && // if mass point does not lie on right or lower edge
                             ( *( Nneig + ( i * Nmphor + j ) * Maxneig + 3 ) != -1 )
                           )
                                {
                                if ( ( horizontalcellwall[ i * Nmphor + j ] == 1 ) &&
                                     ( horizontalcellwall[ i * Nmphor + j + 1 ] == 1 ) &&
                                       ( verticalcellwall[ i * Nmphor + j ] == 1 ) &&
                                       ( verticalcellwall[ ( i + 1 ) * Nmphor + j ] == 1 )
                                   )// identification of upper, left corner of a cell
                                        {
                                        //-------- left, upper mass point of cell ------------------------ 
                                        cellstart[ 2 * cell + 0 ] = i * Nmphor + j;
                                        cellidentifier[ 4 * ( i * Nmphor + j ) + 0 ] = cell;
                                        //-------- left, lower mass point of cell ------------------------ 
                                        while ( !found )
                                                {
                                                if ( ( horizontalcellwall[ ( i + progressor + 1 ) * Nmphor + j ] == 1 ) && // if mass point lies on horizontal and vertical cell wall
                                                     ( horizontalcellwall[ ( i + progressor + 1 ) * Nmphor + j + 1 ] == 1 ) && // if mass point lies on horizontal and vertical cell wall
                                                       ( verticalcellwall[ ( i + progressor + 1 ) * Nmphor + j ] == 1 )
                                                   )
                                                        {
                                                        cellstart[ 2 * cell + 1 ] = ( i + progressor + 1 ) * Nmphor + j;
                                                        cellidentifier[ 4 * ( ( i + progressor + 1 ) * Nmphor + j ) + 1 ] = cell;
                                                        found = 1;
                                                        }
                                                else
                                                        {
                                                        progressor++;
                                                        }
                                                }
                                        progressor = 0; 
                                        found = 0;
                                        //-------- right, upper mass point of cell ----------------------- 
                                        while ( !found )
                                                {
                                                if ( ( horizontalcellwall[ i * Nmphor + j + progressor + 1 ] == 1 ) && // if mass point lies on horizontal and vertical cell wall
                                                       ( verticalcellwall[ i * Nmphor + j + progressor + 1 ] == 1 )
                                                   )
                                                        {
                                                        cellend[ 2 * cell + 0 ] = i * Nmphor + j + progressor + 1;
                                                        cellidentifier[ 4 * ( i * Nmphor + j + progressor + 1 ) + 2 ] = cell;
                                                        found = 1;
                                                        }
                                                else
                                                        {
                                                        progressor++;
                                                        }
                                                }
                                        progressor = 0; 
                                        found = 0;
                                        //-------- right, lower mass point of cell ----------------------- 
                                        while ( !found )
                                                {
                                                if ( ( horizontalcellwall[ adressy[ cellstart[ 2 * cell + 1 ] ] * Nmphor +
                                                                           adressx[ cellstart[ 2 * cell + 1 ] ] + progressor + 1 ] == 1 )
                                                                           && // point on hcw && vcw
                                                       ( verticalcellwall[ adressy[ cellstart[ 2 * cell + 1 ] ] * Nmphor +
                                                                           adressx[ cellstart[ 2 * cell + 1 ] ] + progressor + 1 ] == 1 )
                                                   )
                                                        {
                                                        cellend[ 2 * cell + 1 ] = adressy[ cellstart[ 2 * cell + 1 ] ] * Nmphor +
                                                                                  adressx[ cellstart[ 2 * cell + 1 ] ] + progressor + 1;
                                                        cellidentifier[ 4 * ( adressy[ cellstart[ 2 * cell + 1 ] ] * Nmphor +
                                                                              adressx[ cellstart[ 2 * cell + 1 ] ] + progressor + 1 ) + 3 ] = cell;
                                                        found = 1;
                                                        }
                                                else
                                                        {
                                                        progressor++;
                                                        }
                                                }
                                        progressor = 0; 
                                        found = 0;
                                        cell++;
                                        }// if ( hcw && vcw )
                                }// if right neighbor not outside
                        }// for j < Nmpver
                }// for i < Nmpver
        }
//*/
//
// debug outputs
/*
for ( int i = 0; i < Nmpver; i++ )
        {
        for ( int j = 0; j < Nmphor; j++ )
                {
                //std::cout << *( x + i * Nmphor + j ) << "  ";
                std::cout << *( y + i * Nmphor + j ) << "  ";
                }
        std::cout << std::endl;
        }        
        std::cout << std::endl;
        std::cout << std::endl;
        std::cout << std::endl;
        std::cout << std::endl;
        std::cout << std::endl;
        std::cout << std::endl;
        std::cout << std::endl;
        exit(1);        
                
*/
/*
int hu = 0;
for ( int i = 0; i < Nmpver; i++ )
        {
        for ( int j = 0; j < Nmphor; j++ )
                {
                hu = i * Nmphor + j;
                std::cout << hu << ": ";
                for ( int yu = 0; yu < 4; yu++ )
                        {
                        std::cout <<  "   " << *( Nneig + hu * Maxneig + yu ) << std::endl;
                        }
                } std::cout << std::endl;
        }
*/
}// void initmesh()
