# Supplementary material for: Discrete mechanical growth model for plant tissue
Source: PLoS One. 2019 Aug 12;14(8):e0221059. doi: 10.1371/journal.pone.0221059 (PMC6690522; doi:10.1371/journal.pone.0221059)
Supplement: S1 File — The model was implemented using the C++ programming language. The software uses the Intel threading building blocks (TBB) runtime library as a parallelization environment (available in open source from http://www.intel.com/software/products/tbb/), and for visualization the CASH library from Rob J. de Boer and Alex D. Staritsky (available in open source from http://theory.bio.uu.nl/rdb/software.html). (ZIP) [file pone.0221059.s001.zip › CODE/illustration2-leaf-growth/output/savedstate/stateNneig]

1
-1
-1
77
2
-1
0
78
3
-1
1
79
4
-1
2
80
5
-1
3
81
6
-1
4
82
7
-1
5
83
8
-1
6
84
9
-1
7
85
10
-1
8
86
11
-1
9
87
12
-1
10
88
13
-1
11
89
14
-1
12
90
15
-1
13
91
16
-1
14
92
17
-1
15
93
18
-1
16
94
19
-1
17
95
20
-1
18
96
21
-1
19
97
22
-1
20
98
23
-1
21
99
24
-1
22
100
25
-1
23
101
26
-1
24
102
27
-1
25
103
28
-1
26
104
29
-1
27
105
30
-1
28
106
31
-1
29
107
32
-1
30
108
33
-1
31
109
34
-1
32
110
35
-1
33
111
36
-1
34
112
37
-1
35
113
38
-1
36
114
39
-1
37
115
40
-1
38
116
41
-1
39
117
42
-1
40
118
43
-1
41
119
44
-1
42
120
45
-1
43
121
46
-1
44
122
47
-1
45
123
48
-1
46
124
49
-1
47
125
50
-1
48
126
51
-1
49
127
52
-1
50
128
53
-1
51
129
54
-1
52
130
55
-1
53
131
56
-1
54
132
57
-1
55
133
58
-1
56
134
59
-1
57
135
60
-1
58
136
61
-1
59
137
62
-1
60
138
63
-1
61
139
64
-1
62
140
65
-1
63
141
66
-1
64
142
67
-1
65
143
68
-1
66
144
69
-1
67
145
70
-1
68
146
71
-1
69
147
72
-1
70
148
73
-1
71
149
74
-1
72
150
75
-1
73
151
76
-1
74
152
-1
-1
75
153
78
0
-1
154
79
1
77
155
80
2
78
156
81
3
79
157
82
4
80
158
83
5
81
159
84
6
82
160
85
7
83
161
86
8
84
162
87
9
85
163
88
10
86
164
89
11
87
165
90
12
88
166
91
13
89
167
92
14
90
168
93
15
91
169
94
16
92
170
95
17
93
171
96
18
94
172
97
19
95
173
98
20
96
174
99
21
97
175
100
22
98
176
101
23
99
177
102
24
100
178
103
25
101
179
104
26
102
180
105
27
103
181
106
28
104
182
107
29
105
183
108
30
106
184
109
31
107
185
110
32
108
186
111
33
109
187
112
34
110
188
113
35
111
189
114
36
112
190
115
37
113
191
116
38
114
192
117
39
115
193
118
40
116
194
119
41
117
195
120
42
118
196
121
43
119
197
122
44
120
198
123
45
121
199
124
46
122
200
125
47
123
201
126
48
124
202
127
49
125
203
128
50
126
204
129
51
127
205
130
52
128
206
131
53
129
207
132
54
130
208
133
55
131
209
134
56
132
210
135
57
133
211
136
58
134
212
137
59
135
213
138
60
136
214
139
61
137
215
140
62
138
216
141
63
139
217
142
64
140
218
143
65
141
219
144
66
142
220
145
67
143
221
146
68
144
222
147
69
145
223
148
70
146
224
149
71
147
225
150
72
148
226
151
73
149
227
152
74
150
228
153
75
151
229
-1
76
152
230
155
77
-1
231
156
78
154
232
157
79
155
233
158
80
156
234
159
81
157
235
160
82
158
236
161
83
159
237
162
84
160
238
163
85
161
239
164
86
162
240
165
87
163
241
166
88
164
242
167
89
165
243
168
90
166
244
169
91
167
245
170
92
168
246
171
93
169
247
172
94
170
248
173
95
171
249
174
96
172
250
175
97
173
251
176
98
174
252
177
99
175
253
178
100
176
254
179
101
177
255
180
102
178
256
181
103
179
257
182
104
180
258
183
105
181
259
184
106
182
260
185
107
183
261
186
108
184
262
187
109
185
263
188
110
186
264
189
111
187
265
190
112
188
266
191
113
189
267
192
114
190
268
193
115
191
269
194
116
192
270
195
117
193
271
196
118
194
272
197
119
195
273
198
120
196
274
199
121
197
275
200
122
198
276
201
123
199
277
202
124
200
278
203
125
201
279
204
126
202
280
205
127
203
281
206
128
204
282
207
129
205
283
208
130
206
284
209
131
207
285
210
132
208
286
211
133
209
287
212
134
210
288
213
135
211
289
214
136
212
290
215
137
213
291
216
138
214
292
217
139
215
293
218
140
216
294
219
141
217
295
220
142
218
296
221
143
219
297
222
144
220
298
223
145
221
299
224
146
222
300
225
147
223
301
226
148
224
302
227
149
225
303
228
150
226
304
229
151
227
305
230
152
228
306
-1
153
229
307
232
154
-1
308
233
155
231
309
234
156
232
310
235
157
233
311
236
158
234
312
237
159
235
313
238
160
236
314
239
161
237
315
240
162
238
316
241
163
239
317
242
164
240
318
243
165
241
319
244
166
242
320
245
167
243
321
246
168
244
322
247
169
245
323
248
170
246
324
249
171
247
325
250
172
248
326
251
173
249
327
252
174
250
328
253
175
251
329
254
176
252
330
255
177
253
331
256
178
254
332
257
179
255
333
258
180
256
334
259
181
257
335
260
182
258
336
261
183
259
337
262
184
260
338
263
185
261
339
264
186
262
340
265
187
263
341
266
188
264
342
267
189
265
343
268
190
266
344
269
191
267
345
270
192
268
346
271
193
269
347
272
194
270
348
273
195
271
349
274
196
272
350
275
197
273
351
276
198
274
352
277
199
275
353
278
200
276
354
279
201
277
355
280
202
278
356
281
203
279
357
282
204
280
358
283
205
281
359
284
206
282
360
285
207
283
361
286
208
284
362
287
209
285
363
288
210
286
364
289
211
287
365
290
212
288
366
291
213
289
367
292
214
290
368
293
215
291
369
294
216
292
370
295
217
293
371
296
218
294
372
297
219
295
373
298
220
296
374
299
221
297
375
300
222
298
376
301
223
299
377
302
224
300
378
303
225
301
379
304
226
302
380
305
227
303
381
306
228
304
382
307
229
305
383
-1
230
306
384
309
231
-1
385
310
232
308
386
311
233
309
387
312
234
310
388
313
235
311
389
314
236
312
390
315
237
313
391
316
238
314
392
317
239
315
393
318
240
316
394
319
241
317
395
320
242
318
396
321
243
319
397
322
244
320
398
323
245
321
399
324
246
322
400
325
247
323
401
326
248
324
402
327
249
325
403
328
250
326
404
329
251
327
405
330
252
328
406
331
253
329
407
332
254
330
408
333
255
331
409
334
256
332
410
335
257
333
411
336
258
334
412
337
259
335
413
338
260
336
414
339
261
337
415
340
262
338
416
341
263
339
417
342
264
340
418
343
265
341
419
344
266
342
420
345
267
343
421
346
268
344
422
347
269
345
423
348
270
346
424
349
271
347
425
350
272
348
426
351
273
349
427
352
274
350
428
353
275
351
429
354
276
352
430
355
277
353
431
356
278
354
432
357
279
355
433
358
280
356
434
359
281
357
435
360
282
358
436
361
283
359
437
362
284
360
438
363
285
361
439
364
286
362
440
365
287
363
441
366
288
364
442
367
289
365
443
368
290
366
444
369
291
367
445
370
292
368
446
371
293
369
447
372
294
370
448
373
295
371
449
374
296
372
450
375
297
373
451
376
298
374
452
377
299
375
453
378
300
376
454
379
301
377
455
380
302
378
456
381
303
379
457
382
304
380
458
383
305
381
459
384
306
382
460
-1
307
383
461
386
308
-1
462
387
309
385
463
388
310
386
464
389
311
387
465
390
312
388
466
391
313
389
467
392
314
390
468
393
315
391
469
394
316
392
470
395
317
393
471
396
318
394
472
397
319
395
473
398
320
396
474
399
321
397
475
400
322
398
476
401
323
399
477
402
324
400
478
403
325
401
479
404
326
402
480
405
327
403
481
406
328
404
482
407
329
405
483
408
330
406
484
409
331
407
485
410
332
408
486
411
333
409
487
412
334
410
488
413
335
411
489
414
336
412
490
415
337
413
491
416
338
414
492
417
339
415
493
418
340
416
494
419
341
417
495
420
342
418
496
421
343
419
497
422
344
420
498
423
345
421
499
424
346
422
500
425
347
423
501
426
348
424
502
427
349
425
503
428
350
426
504
429
351
427
505
430
352
428
506
431
353
429
507
432
354
430
508
433
355
431
509
434
356
432
510
435
357
433
511
436
358
434
512
437
359
435
513
438
360
436
514
439
361
437
515
440
362
438
516
441
363
439
517
442
364
440
518
443
365
441
519
444
366
442
520
445
367
443
521
446
368
444
522
447
369
445
523
448
370
446
524
449
371
447
525
450
372
448
526
451
373
449
527
452
374
450
528
453
375
451
529
454
376
452
530
455
377
453
531
456
378
454
532
457
379
455
533
458
380
456
534
459
381
457
535
460
382
458
536
461
383
459
537
-1
384
460
538
463
385
-1
539
464
386
462
540
465
387
463
541
466
388
464
542
467
389
465
543
468
390
466
544
469
391
467
545
470
392
468
546
471
393
469
547
472
394
470
548
473
395
471
549
474
396
472
550
475
397
473
551
476
398
474
552
477
399
475
553
478
400
476
554
479
401
477
555
480
402
478
556
481
403
479
557
482
404
480
558
483
405
481
559
484
406
482
560
485
407
483
561
486
408
484
562
487
409
485
563
488
410
486
564
489
411
487
565
490
412
488
566
491
413
489
567
492
414
490
568
493
415
491
569
494
416
492
570
495
417
493
571
496
418
494
572
497
419
495
573
498
420
496
574
499
421
497
575
500
422
498
576
501
423
499
577
502
424
500
578
503
425
501
579
504
426
502
580
505
427
503
581
506
428
504
582
507
429
505
583
508
430
506
584
509
431
507
585
510
432
508
586
511
433
509
587
512
434
510
588
513
435
511
589
514
436
512
590
515
437
513
591
516
438
514
592
517
439
515
593
518
440
516
594
519
441
517
595
520
442
518
596
521
443
519
597
522
444
520
598
523
445
521
599
524
446
522
600
525
447
523
601
526
448
524
602
527
449
525
603
528
450
526
604
529
451
527
605
530
452
528
606
531
453
529
607
532
454
530
608
533
455
531
609
534
456
532
610
535
457
533
611
536
458
534
612
537
459
535
613
538
460
536
614
-1
461
537
615
540
462
-1
616
541
463
539
617
542
464
540
618
543
465
541
619
544
466
542
620
545
467
543
621
546
468
544
622
547
469
545
623
548
470
546
624
549
471
547
625
550
472
548
626
551
473
549
627
552
474
550
628
553
475
551
629
554
476
552
630
555
477
553
631
556
478
554
632
557
479
555
633
558
480
556
634
559
481
557
635
560
482
558
636
561
483
559
637
562
484
560
638
563
485
561
639
564
486
562
640
565
487
563
641
566
488
564
642
567
489
565
643
568
490
566
644
569
491
567
645
570
492
568
646
571
493
569
647
572
494
570
648
573
495
571
649
574
496
572
650
575
497
573
651
576
498
574
652
577
499
575
653
578
500
576
654
579
501
577
655
580
502
578
656
581
503
579
657
582
504
580
658
583
505
581
659
584
506
582
660
585
507
583
661
586
508
584
662
587
509
585
663
588
510
586
664
589
511
587
665
590
512
588
666
591
513
589
667
592
514
590
668
593
515
591
669
594
516
592
670
595
517
593
671
596
518
594
672
597
519
595
673
598
520
596
674
599
521
597
675
600
522
598
676
601
523
599
677
602
524
600
678
603
525
601
679
604
526
602
680
605
527
603
681
606
528
604
682
607
529
605
683
608
530
606
684
609
531
607
685
610
532
608
686
611
533
609
687
612
534
610
688
613
535
611
689
614
536
612
690
615
537
613
691
-1
538
614
692
617
539
-1
693
618
540
616
694
619
541
617
695
620
542
618
696
621
543
619
697
622
544
620
698
623
545
621
699
624
546
622
700
625
547
623
701
626
548
624
702
627
549
625
703
628
550
626
704
629
551
627
705
630
552
628
706
631
553
629
707
632
554
630
708
633
555
631
709
634
556
632
710
635
557
633
711
636
558
634
712
637
559
635
713
638
560
636
714
639
561
637
715
640
562
638
716
641
563
639
717
642
564
640
718
643
565
641
719
644
566
642
720
645
567
643
721
646
568
644
722
647
569
645
723
648
570
646
724
649
571
647
725
650
572
648
726
651
573
649
727
652
574
650
728
653
575
651
729
654
576
652
730
655
577
653
731
656
578
654
732
657
579
655
733
658
580
656
734
659
581
657
735
660
582
658
736
661
583
659
737
662
584
660
738
663
585
661
739
664
586
662
740
665
587
663
741
666
588
664
742
667
589
665
743
668
590
666
744
669
591
667
745
670
592
668
746
671
593
669
747
672
594
670
748
673
595
671
749
674
596
672
750
675
597
673
751
676
598
674
752
677
599
675
753
678
600
676
754
679
601
677
755
680
602
678
756
681
603
679
757
682
604
680
758
683
605
681
759
684
606
682
760
685
607
683
761
686
608
684
762
687
609
685
763
688
610
686
764
689
611
687
765
690
612
688
766
691
613
689
767
692
614
690
768
-1
615
691
769
694
616
-1
770
695
617
693
771
696
618
694
772
697
619
695
773
698
620
696
774
699
621
697
775
700
622
698
776
701
623
699
777
702
624
700
778
703
625
701
779
704
626
702
780
705
627
703
781
706
628
704
782
707
629
705
783
708
630
706
784
709
631
707
785
710
632
708
786
711
633
709
787
712
634
710
788
713
635
711
789
714
636
712
790
715
637
713
791
716
638
714
792
717
639
715
793
718
640
716
794
719
641
717
795
720
642
718
796
721
643
719
797
722
644
720
798
723
645
721
799
724
646
722
800
725
647
723
801
726
648
724
802
727
649
725
803
728
650
726
804
729
651
727
805
730
652
728
806
731
653
729
807
732
654
730
808
733
655
731
809
734
656
732
810
735
657
733
811
736
658
734
812
737
659
735
813
738
660
736
814
739
661
737
815
740
662
738
816
741
663
739
817
742
664
740
818
743
665
741
819
744
666
742
820
745
667
743
821
746
668
744
822
747
669
745
823
748
670
746
824
749
671
747
825
750
672
748
826
751
673
749
827
752
674
750
828
753
675
751
829
754
676
752
830
755
677
753
831
756
678
754
832
757
679
755
833
758
680
756
834
759
681
757
835
760
682
758
836
761
683
759
837
762
684
760
838
763
685
761
839
764
686
762
840
765
687
763
841
766
688
764
842
767
689
765
843
768
690
766
844
769
691
767
845
-1
692
768
846
771
693
-1
847
772
694
770
848
773
695
771
849
774
696
772
850
775
697
773
851
776
698
774
852
777
699
775
853
778
700
776
854
779
701
777
855
780
702
778
856
781
703
779
857
782
704
780
858
783
705
781
859
784
706
782
860
785
707
783
861
786
708
784
862
787
709
785
863
788
710
786
864
789
711
787
865
790
712
788
866
791
713
789
867
792
714
790
868
793
715
791
869
794
716
792
870
795
717
793
871
796
718
794
872
797
719
795
873
798
720
796
874
799
721
797
875
800
722
798
876
801
723
799
877
802
724
800
878
803
725
801
879
804
726
802
880
805
727
803
881
806
728
804
882
807
729
805
883
808
730
806
884
809
731
807
885
810
732
808
886
811
733
809
887
812
734
810
888
813
735
811
889
814
736
812
890
815
737
813
891
816
738
814
892
817
739
815
893
818
740
816
894
819
741
817
895
820
742
818
896
821
743
819
897
822
744
820
898
823
745
821
899
824
746
822
900
825
747
823
901
826
748
824
902
827
749
825
903
828
750
826
904
829
751
827
905
830
752
828
906
831
753
829
907
832
754
830
908
833
755
831
909
834
756
832
910
835
757
833
911
836
758
834
912
837
759
835
913
838
760
836
914
839
761
837
915
840
762
838
916
841
763
839
917
842
764
840
918
843
765
841
919
844
766
842
920
845
767
843
921
846
768
844
922
-1
769
845
923
848
770
-1
924
849
771
847
925
850
772
848
926
851
773
849
927
852
774
850
928
853
775
851
929
854
776
852
930
855
777
853
931
856
778
854
932
857
779
855
933
858
780
856
934
859
781
857
935
860
782
858
936
861
783
859
937
862
784
860
938
863
785
861
939
864
786
862
940
865
787
863
941
866
788
864
942
867
789
865
943
868
790
866
944
869
791
867
945
870
792
868
946
871
793
869
947
872
794
870
948
873
795
871
949
874
796
872
950
875
797
873
951
876
798
874
952
877
799
875
953
878
800
876
954
879
801
877
955
880
802
878
956
881
803
879
957
882
804
880
958
883
805
881
959
884
806
882
960
885
807
883
961
886
808
884
962
887
809
885
963
888
810
886
964
889
811
887
965
890
812
888
966
891
813
889
967
892
814
890
968
893
815
891
969
894
816
892
970
895
817
893
971
896
818
894
972
897
819
895
973
898
820
896
974
899
821
897
975
900
822
898
976
901
823
899
977
902
824
900
978
903
825
901
979
904
826
902
980
905
827
903
981
906
828
904
982
907
829
905
983
908
830
906
984
909
831
907
985
910
832
908
986
911
833
909
987
912
834
910
988
913
835
911
989
914
836
912
990
915
837
913
991
916
838
914
992
917
839
915
993
918
840
916
994
919
841
917
995
920
842
918
996
921
843
919
997
922
844
920
998
923
845
921
999
-1
846
922
1000
925
847
-1
1001
926
848
924
1002
927
849
925
1003
928
850
926
1004
929
851
927
1005
930
852
928
1006
931
853
929
1007
932
854
930
1008
933
855
931
1009
934
856
932
1010
935
857
933
1011
936
858
934
1012
937
859
935
1013
938
860
936
1014
939
861
937
1015
940
862
938
1016
941
863
939
1017
942
864
940
1018
943
865
941
1019
944
866
942
1020
945
867
943
1021
946
868
944
1022
947
869
945
1023
948
870
946
1024
949
871
947
1025
950
872
948
1026
951
873
949
1027
952
874
950
1028
953
875
951
1029
954
876
952
1030
955
877
953
1031
956
878
954
1032
957
879
955
1033
958
880
956
1034
959
881
957
1035
960
882
958
1036
961
883
959
1037
962
884
960
1038
963
885
961
1039
964
886
962
1040
965
887
963
1041
966
888
964
1042
967
889
965
1043
968
890
966
1044
969
891
967
1045
970
892
968
1046
971
893
969
1047
972
894
970
1048
973
895
971
1049
974
896
972
1050
975
897
973
1051
976
898
974
1052
977
899
975
1053
978
900
976
1054
979
901
977
1055
980
902
978
1056
981
903
979
1057
982
904
980
1058
983
905
981
1059
984
906
982
1060
985
907
983
1061
986
908
984
1062
987
909
985
1063
988
910
986
1064
989
911
987
1065
990
912
988
1066
991
913
989
1067
992
914
990
1068
993
915
991
1069
994
916
992
1070
995
917
993
1071
996
918
994
1072
997
919
995
1073
998
920
996
1074
999
921
997
1075
1000
922
998
1076
-1
923
999
1077
1002
924
-1
1078
1003
925
1001
1079
1004
926
1002
1080
1005
927
1003
1081
1006
928
1004
1082
1007
929
1005
1083
1008
930
1006
1084
1009
931
1007
1085
1010
932
1008
1086
1011
933
1009
1087
1012
934
1010
1088
1013
935
1011
1089
1014
936
1012
1090
1015
937
1013
1091
1016
938
1014
1092
1017
939
1015
1093
1018
940
1016
1094
1019
941
1017
1095
1020
942
1018
1096
1021
943
1019
1097
1022
944
1020
1098
1023
945
1021
1099
1024
946
1022
1100
1025
947
1023
1101
1026
948
1024
1102
1027
949
1025
1103
1028
950
1026
1104
1029
951
1027
1105
1030
952
1028
1106
1031
953
1029
1107
1032
954
1030
1108
1033
955
1031
1109
1034
956
1032
1110
1035
957
1033
1111
1036
958
1034
1112
1037
959
1035
1113
1038
960
1036
1114
1039
961
1037
1115
1040
962
1038
1116
1041
963
1039
1117
1042
964
1040
1118
1043
965
1041
1119
1044
966
1042
1120
1045
967
1043
1121
1046
968
1044
1122
1047
969
1045
1123
1048
970
1046
1124
1049
971
1047
1125
1050
972
1048
1126
1051
973
1049
1127
1052
974
1050
1128
1053
975
1051
1129
1054
976
1052
1130
1055
977
1053
1131
1056
978
1054
1132
1057
979
1055
1133
1058
980
1056
1134
1059
981
1057
1135
1060
982
1058
1136
1061
983
1059
1137
1062
984
1060
1138
1063
985
1061
1139
1064
986
1062
1140
1065
987
1063
1141
1066
988
1064
1142
1067
989
1065
1143
1068
990
1066
1144
1069
991
1067
1145
1070
992
1068
1146
1071
993
1069
1147
1072
994
1070
1148
1073
995
1071
1149
1074
996
1072
1150
1075
997
1073
1151
1076
998
1074
1152
1077
999
1075
1153
-1
1000
1076
1154
1079
1001
-1
1155
1080
1002
1078
1156
1081
1003
1079
1157
1082
1004
1080
1158
1083
1005
1081
1159
1084
1006
1082
1160
1085
1007
1083
1161
1086
1008
1084
1162
1087
1009
1085
1163
1088
1010
1086
1164
1089
1011
1087
1165
1090
1012
1088
1166
1091
1013
1089
1167
1092
1014
1090
1168
1093
1015
1091
1169
1094
1016
1092
1170
1095
1017
1093
1171
1096
1018
1094
1172
1097
1019
1095
1173
1098
1020
1096
1174
1099
1021
1097
1175
1100
1022
1098
1176
1101
1023
1099
1177
1102
1024
1100
1178
1103
1025
1101
1179
1104
1026
1102
1180
1105
1027
1103
1181
1106
1028
1104
1182
1107
1029
1105
1183
1108
1030
1106
1184
1109
1031
1107
1185
1110
1032
1108
1186
1111
1033
1109
1187
1112
1034
1110
1188
1113
1035
1111
1189
1114
1036
1112
1190
1115
1037
1113
1191
1116
1038
1114
1192
1117
1039
1115
1193
1118
1040
1116
1194
1119
1041
1117
1195
1120
1042
1118
1196
1121
1043
1119
1197
1122
1044
1120
1198
1123
1045
1121
1199
1124
1046
1122
1200
1125
1047
1123
1201
1126
1048
1124
1202
1127
1049
1125
1203
1128
1050
1126
1204
1129
1051
1127
1205
1130
1052
1128
1206
1131
1053
1129
1207
1132
1054
1130
1208
1133
1055
1131
1209
1134
1056
1132
1210
1135
1057
1133
1211
1136
1058
1134
1212
1137
1059
1135
1213
1138
1060
1136
1214
1139
1061
1137
1215
1140
1062
1138
1216
1141
1063
1139
1217
1142
1064
1140
1218
1143
1065
1141
1219
1144
1066
1142
1220
1145
1067
1143
1221
1146
1068
1144
1222
1147
1069
1145
1223
1148
1070
1146
1224
1149
1071
1147
1225
1150
1072
1148
1226
1151
1073
1149
1227
1152
1074
1150
1228
1153
1075
1151
1229
1154
1076
1152
1230
-1
1077
1153
1231
1156
1078
-1
1232
1157
1079
1155
1233
1158
1080
1156
1234
1159
1081
1157
1235
1160
1082
1158
1236
1161
1083
1159
1237
1162
1084
1160
1238
1163
1085
1161
1239
1164
1086
1162
1240
1165
1087
1163
1241
1166
1088
1164
1242
1167
1089
1165
1243
1168
1090
1166
1244
1169
1091
1167
1245
1170
1092
1168
1246
1171
1093
1169
1247
1172
1094
1170
1248
1173
1095
1171
1249
1174
1096
1172
1250
1175
1097
1173
1251
1176
1098
1174
1252
1177
1099
1175
1253
1178
1100
1176
1254
1179
1101
1177
1255
1180
1102
1178
1256
1181
1103
1179
1257
1182
1104
1180
1258
1183
1105
1181
1259
1184
1106
1182
1260
1185
1107
1183
1261
1186
1108
1184
1262
1187
1109
1185
1263
1188
1110
1186
1264
1189
1111
1187
1265
1190
1112
1188
1266
1191
1113
1189
1267
1192
1114
1190
1268
1193
1115
1191
1269
1194
1116
1192
1270
1195
1117
1193
1271
1196
1118
1194
1272
1197
1119
1195
1273
1198
1120
1196
1274
1199
1121
1197
1275
1200
1122
1198
1276
1201
1123
1199
1277
1202
1124
1200
1278
1203
1125
1201
1279
1204
1126
1202
1280
1205
1127
1203
1281
1206
1128
1204
1282
1207
1129
1205
1283
1208
1130
1206
1284
1209
1131
1207
1285
1210
1132
1208
1286
1211
1133
1209
1287
1212
1134
1210
1288
1213
1135
1211
1289
1214
1136
1212
1290
1215
1137
1213
1291
1216
1138
1214
1292
1217
1139
1215
1293
1218
1140
1216
1294
1219
1141
1217
1295
1220
1142
1218
1296
1221
1143
1219
1297
1222
1144
1220
1298
1223
1145
1221
1299
1224
1146
1222
1300
1225
1147
1223
1301
1226
1148
1224
1302
1227
1149
1225
1303
1228
1150
1226
1304
1229
1151
1227
1305
1230
1152
1228
1306
1231
1153
1229
1307
-1
1154
1230
1308
1233
1155
-1
1309
1234
1156
1232
1310
1235
1157
1233
1311
1236
1158
1234
1312
1237
1159
1235
1313
1238
1160
1236
1314
1239
1161
1237
1315
1240
1162
1238
1316
1241
1163
1239
1317
1242
1164
1240
1318
1243
1165
1241
1319
1244
1166
1242
1320
1245
1167
1243
1321
1246
1168
1244
1322
1247
1169
1245
1323
1248
1170
1246
1324
1249
1171
1247
1325
1250
1172
1248
1326
1251
1173
1249
1327
1252
1174
1250
1328
1253
1175
1251
1329
1254
1176
1252
1330
1255
1177
1253
1331
1256
1178
1254
1332
1257
1179
1255
1333
1258
1180
1256
1334
1259
1181
1257
1335
1260
1182
1258
1336
1261
1183
1259
1337
1262
1184
1260
1338
1263
1185
1261
1339
1264
1186
1262
1340
1265
1187
1263
1341
1266
1188
1264
1342
1267
1189
1265
1343
1268
1190
1266
1344
1269
1191
1267
1345
1270
1192
1268
1346
1271
1193
1269
1347
1272
1194
1270
1348
1273
1195
1271
1349
1274
1196
1272
1350
1275
1197
1273
1351
1276
1198
1274
1352
1277
1199
1275
1353
1278
1200
1276
1354
1279
1201
1277
1355
1280
1202
1278
1356
1281
1203
1279
1357
1282
1204
1280
1358
1283
1205
1281
1359
1284
1206
1282
1360
1285
1207
1283
1361
1286
1208
1284
1362
1287
1209
1285
1363
1288
1210
1286
1364
1289
1211
1287
1365
1290
1212
1288
1366
1291
1213
1289
1367
1292
1214
1290
1368
1293
1215
1291
1369
1294
1216
1292
1370
1295
1217
1293
1371
1296
1218
1294
1372
1297
1219
1295
1373
1298
1220
1296
1374
1299
1221
1297
1375
1300
1222
1298
1376
1301
1223
1299
1377
1302
1224
1300
1378
1303
1225
1301
1379
1304
1226
1302
1380
1305
1227
1303
1381
1306
1228
1304
1382
1307
1229
1305
1383
1308
1230
1306
1384
-1
1231
1307
1385
1310
1232
-1
1386
1311
1233
1309
1387
1312
1234
1310
1388
1313
1235
1311
1389
1314
1236
1312
1390
1315
1237
1313
1391
1316
1238
1314
1392
1317
1239
1315
1393
1318
1240
1316
1394
1319
1241
1317
1395
1320
1242
1318
1396
1321
1243
1319
1397
1322
1244
1320
1398
1323
1245
1321
1399
1324
1246
1322
1400
1325
1247
1323
1401
1326
1248
1324
1402
1327
1249
1325
1403
1328
1250
1326
1404
1329
1251
1327
1405
1330
1252
1328
1406
1331
1253
1329
1407
1332
1254
1330
1408
1333
1255
1331
1409
1334
1256
1332
1410
1335
1257
1333
1411
1336
1258
1334
1412
1337
1259
1335
1413
1338
1260
1336
1414
1339
1261
1337
1415
1340
1262
1338
1416
1341
1263
1339
1417
1342
1264
1340
1418
1343
1265
1341
1419
1344
1266
1342
1420
1345
1267
1343
1421
1346
1268
1344
1422
1347
1269
1345
1423
1348
1270
1346
1424
1349
1271
1347
1425
1350
1272
1348
1426
1351
1273
1349
1427
1352
1274
1350
1428
1353
1275
1351
1429
1354
1276
1352
1430
1355
1277
1353
1431
1356
1278
1354
1432
1357
1279
1355
1433
1358
1280
1356
1434
1359
1281
1357
1435
1360
1282
1358
1436
1361
1283
1359
1437
1362
1284
1360
1438
1363
1285
1361
1439
1364
1286
1362
1440
1365
1287
1363
1441
1366
1288
1364
1442
1367
1289
1365
1443
1368
1290
1366
1444
1369
1291
1367
1445
1370
1292
1368
1446
1371
1293
1369
1447
1372
1294
1370
1448
1373
1295
1371
1449
1374
1296
1372
1450
1375
1297
1373
1451
1376
1298
1374
1452
1377
1299
1375
1453
1378
1300
1376
1454
1379
1301
1377
1455
1380
1302
1378
1456
1381
1303
1379
1457
1382
1304
1380
1458
1383
1305
1381
1459
1384
1306
1382
1460
1385
1307
1383
1461
-1
1308
1384
1462
1387
1309
-1
1463
1388
1310
1386
1464
1389
1311
1387
1465
1390
1312
1388
1466
1391
1313
1389
1467
1392
1314
1390
1468
1393
1315
1391
1469
1394
1316
1392
1470
1395
1317
1393
1471
1396
1318
1394
1472
1397
1319
1395
1473
1398
1320
1396
1474
1399
1321
1397
1475
1400
1322
1398
1476
1401
1323
1399
1477
1402
1324
1400
1478
1403
1325
1401
1479
1404
1326
1402
1480
1405
1327
1403
1481
1406
1328
1404
1482
1407
1329
1405
1483
1408
1330
1406
1484
1409
1331
1407
1485
1410
1332
1408
1486
1411
1333
1409
1487
1412
1334
1410
1488
1413
1335
1411
1489
1414
1336
1412
1490
1415
1337
1413
1491
1416
1338
1414
1492
1417
1339
1415
1493
1418
1340
1416
1494
1419
1341
1417
1495
1420
1342
1418
1496
1421
1343
1419
1497
1422
1344
1420
1498
1423
1345
1421
1499
1424
1346
1422
1500
1425
1347
1423
1501
1426
1348
1424
1502
1427
1349
1425
1503
1428
1350
1426
1504
1429
1351
1427
1505
1430
1352
1428
1506
1431
1353
1429
1507
1432
1354
1430
1508
1433
1355
1431
1509
1434
1356
1432
1510
1435
1357
1433
1511
1436
1358
1434
1512
1437
1359
1435
1513
1438
1360
1436
1514
1439
1361
1437
1515
1440
1362
1438
1516
1441
1363
1439
1517
1442
1364
1440
1518
1443
1365
1441
1519
1444
1366
1442
1520
1445
1367
1443
1521
1446
1368
1444
1522
1447
1369
1445
1523
1448
1370
1446
1524
1449
1371
1447
1525
1450
1372
1448
1526
1451
1373
1449
1527
1452
1374
1450
1528
1453
1375
1451
1529
1454
1376
1452
1530
1455
1377
1453
1531
1456
1378
1454
1532
1457
1379
1455
1533
1458
1380
1456
1534
1459
1381
1457
1535
1460
1382
1458
1536
1461
1383
1459
1537
1462
1384
1460
1538
-1
1385
1461
1539
1464
1386
-1
1540
1465
1387
1463
1541
1466
1388
1464
1542
1467
1389
1465
1543
1468
1390
1466
1544
1469
1391
1467
1545
1470
1392
1468
1546
1471
1393
1469
1547
1472
1394
1470
1548
1473
1395
1471
1549
1474
1396
1472
1550
1475
1397
1473
1551
1476
1398
1474
1552
1477
1399
1475
1553
1478
1400
1476
1554
1479
1401
1477
1555
1480
1402
1478
1556
1481
1403
1479
1557
1482
1404
1480
1558
1483
1405
1481
1559
1484
1406
1482
1560
1485
1407
1483
1561
1486
1408
1484
1562
1487
1409
1485
1563
1488
1410
1486
1564
1489
1411
1487
1565
1490
1412
1488
1566
1491
1413
1489
1567
1492
1414
1490
1568
1493
1415
1491
1569
1494
1416
1492
1570
1495
1417
1493
1571
1496
1418
1494
1572
1497
1419
1495
1573
1498
1420
1496
1574
1499
1421
1497
1575
1500
1422
1498
1576
1501
1423
1499
1577
1502
1424
1500
1578
1503
1425
1501
1579
1504
1426
1502
1580
1505
1427
1503
1581
1506
1428
1504
1582
1507
1429
1505
1583
1508
1430
1506
1584
1509
1431
1507
1585
1510
1432
1508
1586
1511
1433
1509
1587
1512
1434
1510
1588
1513
1435
1511
1589
1514
1436
1512
1590
1515
1437
1513
1591
1516
1438
1514
1592
1517
1439
1515
1593
1518
1440
1516
1594
1519
1441
1517
1595
1520
1442
1518
1596
1521
1443
1519
1597
1522
1444
1520
1598
1523
1445
1521
1599
1524
1446
1522
1600
1525
1447
1523
1601
1526
1448
1524
1602
1527
1449
1525
1603
1528
1450
1526
1604
1529
1451
1527
1605
1530
1452
1528
1606
1531
1453
1529
1607
1532
1454
1530
1608
1533
1455
1531
1609
1534
1456
1532
1610
1535
1457
1533
1611
1536
1458
1534
1612
1537
1459
1535
1613
1538
1460
1536
1614
1539
1461
1537
1615
-1
1462
1538
1616
1541
1463
-1
1617
1542
1464
1540
1618
1543
1465
1541
1619
1544
1466
1542
1620
1545
1467
1543
1621
1546
1468
1544
1622
1547
1469
1545
1623
1548
1470
1546
1624
1549
1471
1547
1625
1550
1472
1548
1626
1551
1473
1549
1627
1552
1474
1550
1628
1553
1475
1551
1629
1554
1476
1552
1630
1555
1477
1553
1631
1556
1478
1554
1632
1557
1479
1555
1633
1558
1480
1556
1634
1559
1481
1557
1635
1560
1482
1558
1636
1561
1483
1559
1637
1562
1484
1560
1638
1563
1485
1561
1639
1564
1486
1562
1640
1565
1487
1563
1641
1566
1488
1564
1642
1567
1489
1565
1643
1568
1490
1566
1644
1569
1491
1567
1645
1570
1492
1568
1646
1571
1493
1569
1647
1572
1494
1570
1648
1573
1495
1571
1649
1574
1496
1572
1650
1575
1497
1573
1651
1576
1498
1574
1652
1577
1499
1575
1653
1578
1500
1576
1654
1579
1501
1577
1655
1580
1502
1578
1656
1581
1503
1579
1657
1582
1504
1580
1658
1583
1505
1581
1659
1584
1506
1582
1660
1585
1507
1583
1661
1586
1508
1584
1662
1587
1509
1585
1663
1588
1510
1586
1664
1589
1511
1587
1665
1590
1512
1588
1666
1591
1513
1589
1667
1592
1514
1590
1668
1593
1515
1591
1669
1594
1516
1592
1670
1595
1517
1593
1671
1596
1518
1594
1672
1597
1519
1595
1673
1598
1520
1596
1674
1599
1521
1597
1675
1600
1522
1598
1676
1601
1523
1599
1677
1602
1524
1600
1678
1603
1525
1601
1679
1604
1526
1602
1680
1605
1527
1603
1681
1606
1528
1604
1682
1607
1529
1605
1683
1608
1530
1606
1684
1609
1531
1607
1685
1610
1532
1608
1686
1611
1533
1609
1687
1612
1534
1610
1688
1613
1535
1611
1689
1614
1536
1612
1690
1615
1537
1613
1691
1616
1538
1614
1692
-1
1539
1615
1693
1618
1540
-1
1694
1619
1541
1617
1695
1620
1542
1618
1696
1621
1543
1619
1697
1622
1544
1620
1698
1623
1545
1621
1699
1624
1546
1622
1700
1625
1547
1623
1701
1626
1548
1624
1702
1627
1549
1625
1703
1628
1550
1626
1704
1629
1551
1627
1705
1630
1552
1628
1706
1631
1553
1629
1707
1632
1554
1630
1708
1633
1555
1631
1709
1634
1556
1632
1710
1635
1557
1633
1711
1636
1558
1634
1712
1637
1559
1635
1713
1638
1560
1636
1714
1639
1561
1637
1715
1640
1562
1638
1716
1641
1563
1639
1717
1642
1564
1640
1718
1643
1565
1641
1719
1644
1566
1642
1720
1645
1567
1643
1721
1646
1568
1644
1722
1647
1569
1645
1723
1648
1570
1646
1724
1649
1571
1647
1725
1650
1572
1648
1726
1651
1573
1649
1727
1652
1574
1650
1728
1653
1575
1651
1729
1654
1576
1652
1730
1655
1577
1653
1731
1656
1578
1654
1732
1657
1579
1655
1733
1658
1580
1656
1734
1659
1581
1657
1735
1660
1582
1658
1736
1661
1583
1659
1737
1662
1584
1660
1738
1663
1585
1661
1739
1664
1586
1662
1740
1665
1587
1663
1741
1666
1588
1664
1742
1667
1589
1665
1743
1668
1590
1666
1744
1669
1591
1667
1745
1670
1592
1668
1746
1671
1593
1669
1747
1672
1594
1670
1748
1673
1595
1671
1749
1674
1596
1672
1750
1675
1597
1673
1751
1676
1598
1674
1752
1677
1599
1675
1753
1678
1600
1676
1754
1679
1601
1677
1755
1680
1602
1678
1756
1681
1603
1679
1757
1682
1604
1680
1758
1683
1605
1681
1759
1684
1606
1682
1760
1685
1607
1683
1761
1686
1608
1684
1762
1687
1609
1685
1763
1688
1610
1686
1764
1689
1611
1687
1765
1690
1612
1688
1766
1691
1613
1689
1767
1692
1614
1690
1768
1693
1615
1691
1769
-1
1616
1692
1770
1695
1617
-1
1771
1696
1618
1694
1772
1697
1619
1695
1773
1698
1620
1696
1774
1699
1621
1697
1775
1700
1622
1698
1776
1701
1623
1699
1777
1702
1624
1700
1778
1703
1625
1701
1779
1704
1626
1702
1780
1705
1627
1703
1781
1706
1628
1704
1782
1707
1629
1705
1783
1708
1630
1706
1784
1709
1631
1707
1785
1710
1632
1708
1786
1711
1633
1709
1787
1712
1634
1710
1788
1713
1635
1711
1789
1714
1636
1712
1790
1715
1637
1713
1791
1716
1638
1714
1792
1717
1639
1715
1793
1718
1640
1716
1794
1719
1641
1717
1795
1720
1642
1718
1796
1721
1643
1719
1797
1722
1644
1720
1798
1723
1645
1721
1799
1724
1646
1722
1800
1725
1647
1723
1801
1726
1648
1724
1802
1727
1649
1725
1803
1728
1650
1726
1804
1729
1651
1727
1805
1730
1652
1728
1806
1731
1653
1729
1807
1732
1654
1730
1808
1733
1655
1731
1809
1734
1656
1732
1810
1735
1657
1733
1811
1736
1658
1734
1812
1737
1659
1735
1813
1738
1660
1736
1814
1739
1661
1737
1815
1740
1662
1738
1816
1741
1663
1739
1817
1742
1664
1740
1818
1743
1665
1741
1819
1744
1666
1742
1820
1745
1667
1743
1821
1746
1668
1744
1822
1747
1669
1745
1823
1748
1670
1746
1824
1749
1671
1747
1825
1750
1672
1748
1826
1751
1673
1749
1827
1752
1674
1750
1828
1753
1675
1751
1829
1754
1676
1752
1830
1755
1677
1753
1831
1756
1678
1754
1832
1757
1679
1755
1833
1758
1680
1756
1834
1759
1681
1757
1835
1760
1682
1758
1836
1761
1683
1759
1837
1762
1684
1760
1838
1763
1685
1761
1839
1764
1686
1762
1840
1765
1687
1763
1841
1766
1688
1764
1842
1767
1689
1765
1843
1768
1690
1766
1844
1769
1691
1767
1845
1770
1692
1768
1846
-1
1693
1769
1847
1772
1694
-1
1848
1773
1695
1771
1849
1774
1696
1772
1850
1775
1697
1773
1851
1776
1698
1774
1852
1777
1699
1775
1853
1778
1700
1776
1854
1779
1701
1777
1855
1780
1702
1778
1856
1781
1703
1779
1857
1782
1704
1780
1858
1783
1705
1781
1859
1784
1706
1782
1860
1785
1707
1783
1861
1786
1708
1784
1862
1787
1709
1785
1863
1788
1710
1786
1864
1789
1711
1787
1865
1790
1712
1788
1866
1791
1713
1789
1867
1792
1714
1790
1868
1793
1715
1791
1869
1794
1716
1792
1870
1795
1717
1793
1871
1796
1718
1794
1872
1797
1719
1795
1873
1798
1720
1796
1874
1799
1721
1797
1875
1800
1722
1798
1876
1801
1723
1799
1877
1802
1724
1800
1878
1803
1725
1801
1879
1804
1726
1802
1880
1805
1727
1803
1881
1806
1728
1804
1882
1807
1729
1805
1883
1808
1730
1806
1884
1809
1731
1807
1885
1810
1732
1808
1886
1811
1733
1809
1887
1812
1734
1810
1888
1813
1735
1811
1889
1814
1736
1812
1890
1815
1737
1813
1891
1816
1738
1814
1892
1817
1739
1815
1893
1818
1740
1816
1894
1819
1741
1817
1895
1820
1742
1818
1896
1821
1743
1819
1897
1822
1744
1820
1898
1823
1745
1821
1899
1824
1746
1822
1900
1825
1747
1823
1901
1826
1748
1824
1902
1827
1749
1825
1903
1828
1750
1826
1904
1829
1751
1827
1905
1830
1752
1828
1906
1831
1753
1829
1907
1832
1754
1830
1908
1833
1755
1831
1909
1834
1756
1832
1910
1835
1757
1833
1911
1836
1758
1834
1912
1837
1759
1835
1913
1838
1760
1836
1914
1839
1761
1837
1915
1840
1762
1838
1916
1841
1763
1839
1917
1842
1764
1840
1918
1843
1765
1841
1919
1844
1766
1842
1920
1845
1767
1843
1921
1846
1768
1844
1922
1847
1769
1845
1923
-1
1770
1846
1924
1849
1771
-1
1925
1850
1772
1848
1926
1851
1773
1849
1927
1852
1774
1850
1928
1853
1775
1851
1929
1854
1776
1852
1930
1855
1777
1853
1931
1856
1778
1854
1932
1857
1779
1855
1933
1858
1780
1856
1934
1859
1781
1857
1935
1860
1782
1858
1936
1861
1783
1859
1937
1862
1784
1860
1938
1863
1785
1861
1939
1864
1786
1862
1940
1865
1787
1863
1941
1866
1788
1864
1942
1867
1789
1865
1943
1868
1790
1866
1944
1869
1791
1867
1945
1870
1792
1868
1946
1871
1793
1869
1947
1872
1794
1870
1948
1873
1795
1871
1949
1874
1796
1872
1950
1875
1797
1873
1951
1876
1798
1874
1952
1877
1799
1875
1953
1878
1800
1876
1954
1879
1801
1877
1955
1880
1802
1878
1956
1881
1803
1879
1957
1882
1804
1880
1958
1883
1805
1881
1959
1884
1806
1882
1960
1885
1807
1883
1961
1886
1808
1884
1962
1887
1809
1885
1963
1888
1810
1886
1964
1889
1811
1887
1965
1890
1812
1888
1966
1891
1813
1889
1967
1892
1814
1890
1968
1893
1815
1891
1969
1894
1816
1892
1970
1895
1817
1893
1971
1896
1818
1894
1972
1897
1819
1895
1973
1898
1820
1896
1974
1899
1821
1897
1975
1900
1822
1898
1976
1901
1823
1899
1977
1902
1824
1900
1978
1903
1825
1901
1979
1904
1826
1902
1980
1905
1827
1903
1981
1906
1828
1904
1982
1907
1829
1905
1983
1908
1830
1906
1984
1909
1831
1907
1985
1910
1832
1908
1986
1911
1833
1909
1987
1912
1834
1910
1988
1913
1835
1911
1989
1914
1836
1912
1990
1915
1837
1913
1991
1916
1838
1914
1992
1917
1839
1915
1993
1918
1840
1916
1994
1919
1841
1917
1995
1920
1842
1918
1996
1921
1843
1919
1997
1922
1844
1920
1998
1923
1845
1921
1999
1924
1846
1922
2000
-1
1847
1923
2001
1926
1848
-1
2002
1927
1849
1925
2003
1928
1850
1926
2004
1929
1851
1927
2005
1930
1852
1928
2006
1931
1853
1929
2007
1932
1854
1930
2008
1933
1855
1931
2009
1934
1856
1932
2010
1935
1857
1933
2011
1936
1858
1934
2012
1937
1859
1935
2013
1938
1860
1936
2014
1939
1861
1937
2015
1940
1862
1938
2016
1941
1863
1939
2017
1942
1864
1940
2018
1943
1865
1941
2019
1944
1866
1942
2020
1945
1867
1943
2021
1946
1868
1944
2022
1947
1869
1945
2023
1948
1870
1946
2024
1949
1871
1947
2025
1950
1872
1948
2026
1951
1873
1949
2027
1952
1874
1950
2028
1953
1875
1951
2029
1954
1876
1952
2030
1955
1877
1953
2031
1956
1878
1954
2032
1957
1879
1955
2033
1958
1880
1956
2034
1959
1881
1957
2035
1960
1882
1958
2036
1961
1883
1959
2037
1962
1884
1960
2038
1963
1885
1961
2039
1964
1886
1962
2040
1965
1887
1963
2041
1966
1888
1964
2042
1967
1889
1965
2043
1968
1890
1966
2044
1969
1891
1967
2045
1970
1892
1968
2046
1971
1893
1969
2047
1972
1894
1970
2048
1973
1895
1971
2049
1974
1896
1972
2050
1975
1897
1973
2051
1976
1898
1974
2052
1977
1899
1975
2053
1978
1900
1976
2054
1979
1901
1977
2055
1980
1902
1978
2056
1981
1903
1979
2057
1982
1904
1980
2058
1983
1905
1981
2059
1984
1906
1982
2060
1985
1907
1983
2061
1986
1908
1984
2062
1987
1909
1985
2063
1988
1910
1986
2064
1989
1911
1987
2065
1990
1912
1988
2066
1991
1913
1989
2067
1992
1914
1990
2068
1993
1915
1991
2069
1994
1916
1992
2070
1995
1917
1993
2071
1996
1918
1994
2072
1997
1919
1995
2073
1998
1920
1996
2074
1999
1921
1997
2075
2000
1922
1998
2076
2001
1923
1999
2077
-1
1924
2000
2078
2003
1925
-1
2079
2004
1926
2002
2080
2005
1927
2003
2081
2006
1928
2004
2082
2007
1929
2005
2083
2008
1930
2006
2084
2009
1931
2007
2085
2010
1932
2008
2086
2011
1933
2009
2087
2012
1934
2010
2088
2013
1935
2011
2089
2014
1936
2012
2090
2015
1937
2013
2091
2016
1938
2014
2092
2017
1939
2015
2093
2018
1940
2016
2094
2019
1941
2017
2095
2020
1942
2018
2096
2021
1943
2019
2097
2022
1944
2020
2098
2023
1945
2021
2099
2024
1946
2022
2100
2025
1947
2023
2101
2026
1948
2024
2102
2027
1949
2025
2103
2028
1950
2026
2104
2029
1951
2027
2105
2030
1952
2028
2106
2031
1953
2029
2107
2032
1954
2030
2108
2033
1955
2031
2109
2034
1956
2032
2110
2035
1957
2033
2111
2036
1958
2034
2112
2037
1959
2035
2113
2038
1960
2036
2114
2039
1961
2037
2115
2040
1962
2038
2116
2041
1963
2039
2117
2042
1964
2040
2118
2043
1965
2041
2119
2044
1966
2042
2120
2045
1967
2043
2121
2046
1968
2044
2122
2047
1969
2045
2123
2048
1970
2046
2124
2049
1971
2047
2125
2050
1972
2048
2126
2051
1973
2049
2127
2052
1974
2050
2128
2053
1975
2051
2129
2054
1976
2052
2130
2055
1977
2053
2131
2056
1978
2054
2132
2057
1979
2055
2133
2058
1980
2056
2134
2059
1981
2057
2135
2060
1982
2058
2136
2061
1983
2059
2137
2062
1984
2060
2138
2063
1985
2061
2139
2064
1986
2062
2140
2065
1987
2063
2141
2066
1988
2064
2142
2067
1989
2065
2143
2068
1990
2066
2144
2069
1991
2067
2145
2070
1992
2068
2146
2071
1993
2069
2147
2072
1994
2070
2148
2073
1995
2071
2149
2074
1996
2072
2150
2075
1997
2073
2151
2076
1998
2074
2152
2077
1999
2075
2153
2078
2000
2076
2154
-1
2001
2077
2155
2080
2002
-1
2156
2081
2003
2079
2157
2082
2004
2080
2158
2083
2005
2081
2159
2084
2006
2082
2160
2085
2007
2083
2161
2086
2008
2084
2162
2087
2009
2085
2163
2088
2010
2086
2164
2089
2011
2087
2165
2090
2012
2088
2166
2091
2013
2089
2167
2092
2014
2090
2168
2093
2015
2091
2169
2094
2016
2092
2170
2095
2017
2093
2171
2096
2018
2094
2172
2097
2019
2095
2173
2098
2020
2096
2174
2099
2021
2097
2175
2100
2022
2098
2176
2101
2023
2099
2177
2102
2024
2100
2178
2103
2025
2101
2179
2104
2026
2102
2180
2105
2027
2103
2181
2106
2028
2104
2182
2107
2029
2105
2183
2108
2030
2106
2184
2109
2031
2107
2185
2110
2032
2108
2186
2111
2033
2109
2187
2112
2034
2110
2188
2113
2035
2111
2189
2114
2036
2112
2190
2115
2037
2113
2191
2116
2038
2114
2192
2117
2039
2115
2193
2118
2040
2116
2194
2119
2041
2117
2195
2120
2042
2118
2196
2121
2043
2119
2197
2122
2044
2120
2198
2123
2045
2121
2199
2124
2046
2122
2200
2125
2047
2123
2201
2126
2048
2124
2202
2127
2049
2125
2203
2128
2050
2126
2204
2129
2051
2127
2205
2130
2052
2128
2206
2131
2053
2129
2207
2132
2054
2130
2208
2133
2055
2131
2209
2134
2056
2132
2210
2135
2057
2133
2211
2136
2058
2134
2212
2137
2059
2135
2213
2138
2060
2136
2214
2139
2061
2137
2215
2140
2062
2138
2216
2141
2063
2139
2217
2142
2064
2140
2218
2143
2065
2141
2219
2144
2066
2142
2220
2145
2067
2143
2221
2146
2068
2144
2222
2147
2069
2145
2223
2148
2070
2146
2224
2149
2071
2147
2225
2150
2072
2148
2226
2151
2073
2149
2227
2152
2074
2150
2228
2153
2075
2151
2229
2154
2076
2152
2230
2155
2077
2153
2231
-1
2078
2154
2232
2157
2079
-1
2233
2158
2080
2156
2234
2159
2081
2157
2235
2160
2082
2158
2236
2161
2083
2159
2237
2162
2084
2160
2238
2163
2085
2161
2239
2164
2086
2162
2240
2165
2087
2163
2241
2166
2088
2164
2242
2167
2089
2165
2243
2168
2090
2166
2244
2169
2091
2167
2245
2170
2092
2168
2246
2171
2093
2169
2247
2172
2094
2170
2248
2173
2095
2171
2249
2174
2096
2172
2250
2175
2097
2173
2251
2176
2098
2174
2252
2177
2099
2175
2253
2178
2100
2176
2254
2179
2101
2177
2255
2180
2102
2178
2256
2181
2103
2179
2257
2182
2104
2180
2258
2183
2105
2181
2259
2184
2106
2182
2260
2185
2107
2183
2261
2186
2108
2184
2262
2187
2109
2185
2263
2188
2110
2186
2264
2189
2111
2187
2265
2190
2112
2188
2266
2191
2113
2189
2267
2192
2114
2190
2268
2193
2115
2191
2269
2194
2116
2192
2270
2195
2117
2193
2271
2196
2118
2194
2272
2197
2119
2195
2273
2198
2120
2196
2274
2199
2121
2197
2275
2200
2122
2198
2276
2201
2123
2199
2277
2202
2124
2200
2278
2203
2125
2201
2279
2204
2126
2202
2280
2205
2127
2203
2281
2206
2128
2204
2282
2207
2129
2205
2283
2208
2130
2206
2284
2209
2131
2207
2285
2210
2132
2208
2286
2211
2133
2209
2287
2212
2134
2210
2288
2213
2135
2211
2289
2214
2136
2212
2290
2215
2137
2213
2291
2216
2138
2214
2292
2217
2139
2215
2293
2218
2140
2216
2294
2219
2141
2217
2295
2220
2142
2218
2296
2221
2143
2219
2297
2222
2144
2220
2298
2223
2145
2221
2299
2224
2146
2222
2300
2225
2147
2223
2301
2226
2148
2224
2302
2227
2149
2225
2303
2228
2150
2226
2304
2229
2151
2227
2305
2230
2152
2228
2306
2231
2153
2229
2307
2232
2154
2230
2308
-1
2155
2231
2309
2234
2156
-1
2310
2235
2157
2233
2311
2236
2158
2234
2312
2237
2159
2235
2313
2238
2160
2236
2314
2239
2161
2237
2315
2240
2162
2238
2316
2241
2163
2239
2317
2242
2164
2240
2318
2243
2165
2241
2319
2244
2166
2242
2320
2245
2167
2243
2321
2246
2168
2244
2322
2247
2169
2245
2323
2248
2170
2246
2324
2249
2171
2247
2325
2250
2172
2248
2326
2251
2173
2249
2327
2252
2174
2250
2328
2253
2175
2251
2329
2254
2176
2252
2330
2255
2177
2253
2331
2256
2178
2254
2332
2257
2179
2255
2333
2258
2180
2256
2334
2259
2181
2257
2335
2260
2182
2258
2336
2261
2183
2259
2337
2262
2184
2260
2338
2263
2185
2261
2339
2264
2186
2262
2340
2265
2187
2263
2341
2266
2188
2264
2342
2267
2189
2265
2343
2268
2190
2266
2344
2269
2191
2267
2345
2270
2192
2268
2346
2271
2193
2269
2347
2272
2194
2270
2348
2273
2195
2271
2349
2274
2196
2272
2350
2275
2197
2273
2351
2276
2198
2274
2352
2277
2199
2275
2353
2278
2200
2276
2354
2279
2201
2277
2355
2280
2202
2278
2356
2281
2203
2279
2357
2282
2204
2280
2358
2283
2205
2281
2359
2284
2206
2282
2360
2285
2207
2283
2361
2286
2208
2284
2362
2287
2209
2285
2363
2288
2210
2286
2364
2289
2211
2287
2365
2290
2212
2288
2366
2291
2213
2289
2367
2292
2214
2290
2368
2293
2215
2291
2369
2294
2216
2292
2370
2295
2217
2293
2371
2296
2218
2294
2372
2297
2219
2295
2373
2298
2220
2296
2374
2299
2221
2297
2375
2300
2222
2298
2376
2301
2223
2299
2377
2302
2224
2300
2378
2303
2225
2301
2379
2304
2226
2302
2380
2305
2227
2303
2381
2306
2228
2304
2382
2307
2229
2305
2383
2308
2230
2306
2384
2309
2231
2307
2385
-1
2232
2308
2386
2311
2233
-1
2387
2312
2234
2310
2388
2313
2235
2311
2389
2314
2236
2312
2390
2315
2237
2313
2391
2316
2238
2314
2392
2317
2239
2315
2393
2318
2240
2316
2394
2319
2241
2317
2395
2320
2242
2318
2396
2321
2243
2319
2397
2322
2244
2320
2398
2323
2245
2321
2399
2324
2246
2322
2400
2325
2247
2323
2401
2326
2248
2324
2402
2327
2249
2325
2403
2328
2250
2326
2404
2329
2251
2327
2405
2330
2252
2328
2406
2331
2253
2329
2407
2332
2254
2330
2408
2333
2255
2331
2409
2334
2256
2332
2410
2335
2257
2333
2411
2336
2258
2334
2412
2337
2259
2335
2413
2338
2260
2336
2414
2339
2261
2337
2415
2340
2262
2338
2416
2341
2263
2339
2417
2342
2264
2340
2418
2343
2265
2341
2419
2344
2266
2342
2420
2345
2267
2343
2421
2346
2268
2344
2422
2347
2269
2345
2423
2348
2270
2346
2424
2349
2271
2347
2425
2350
2272
2348
2426
2351
2273
2349
2427
2352
2274
2350
2428
2353
2275
2351
2429
2354
2276
2352
2430
2355
2277
2353
2431
2356
2278
2354
2432
2357
2279
2355
2433
2358
2280
2356
2434
2359
2281
2357
2435
2360
2282
2358
2436
2361
2283
2359
2437
2362
2284
2360
2438
2363
2285
2361
2439
2364
2286
2362
2440
2365
2287
2363
2441
2366
2288
2364
2442
2367
2289
2365
2443
2368
2290
2366
2444
2369
2291
2367
2445
2370
2292
2368
2446
2371
2293
2369
2447
2372
2294
2370
2448
2373
2295
2371
2449
2374
2296
2372
2450
2375
2297
2373
2451
2376
2298
2374
2452
2377
2299
2375
2453
2378
2300
2376
2454
2379
2301
2377
2455
2380
2302
2378
2456
2381
2303
2379
2457
2382
2304
2380
2458
2383
2305
2381
2459
2384
2306
2382
2460
2385
2307
2383
2461
2386
2308
2384
2462
-1
2309
2385
2463
2388
2310
-1
2464
2389
2311
2387
2465
2390
2312
2388
2466
2391
2313
2389
2467
2392
2314
2390
2468
2393
2315
2391
2469
2394
2316
2392
2470
2395
2317
2393
2471
2396
2318
2394
2472
2397
2319
2395
2473
2398
2320
2396
2474
2399
2321
2397
2475
2400
2322
2398
2476
2401
2323
2399
2477
2402
2324
2400
2478
2403
2325
2401
2479
2404
2326
2402
2480
2405
2327
2403
2481
2406
2328
2404
2482
2407
2329
2405
2483
2408
2330
2406
2484
2409
2331
2407
2485
2410
2332
2408
2486
2411
2333
2409
2487
2412
2334
2410
2488
2413
2335
2411
2489
2414
2336
2412
2490
2415
2337
2413
2491
2416
2338
2414
2492
2417
2339
2415
2493
2418
2340
2416
2494
2419
2341
2417
2495
2420
2342
2418
2496
2421
2343
2419
2497
2422
2344
2420
2498
2423
2345
2421
2499
2424
2346
2422
2500
2425
2347
2423
2501
2426
2348
2424
2502
2427
2349
2425
2503
2428
2350
2426
2504
2429
2351
2427
2505
2430
2352
2428
2506
2431
2353
2429
2507
2432
2354
2430
2508
2433
2355
2431
2509
2434
2356
2432
2510
2435
2357
2433
2511
2436
2358
2434
2512
2437
2359
2435
2513
2438
2360
2436
2514
2439
2361
2437
2515
2440
2362
2438
2516
2441
2363
2439
2517
2442
2364
2440
2518
2443
2365
2441
2519
2444
2366
2442
2520
2445
2367
2443
2521
2446
2368
2444
2522
2447
2369
2445
2523
2448
2370
2446
2524
2449
2371
2447
2525
2450
2372
2448
2526
2451
2373
2449
2527
2452
2374
2450
2528
2453
2375
2451
2529
2454
2376
2452
2530
2455
2377
2453
2531
2456
2378
2454
2532
2457
2379
2455
2533
2458
2380
2456
2534
2459
2381
2457
2535
2460
2382
2458
2536
2461
2383
2459
2537
2462
2384
2460
2538
2463
2385
2461
2539
-1
2386
2462
2540
2465
2387
-1
2541
2466
2388
2464
2542
2467
2389
2465
2543
2468
2390
2466
2544
2469
2391
2467
2545
2470
2392
2468
2546
2471
2393
2469
2547
2472
2394
2470
2548
2473
2395
2471
2549
2474
2396
2472
2550
2475
2397
2473
2551
2476
2398
2474
2552
2477
2399
2475
2553
2478
2400
2476
2554
2479
2401
2477
2555
2480
2402
2478
2556
2481
2403
2479
2557
2482
2404
2480
2558
2483
2405
2481
2559
2484
2406
2482
2560
2485
2407
2483
2561
2486
2408
2484
2562
2487
2409
2485
2563
2488
2410
2486
2564
2489
2411
2487
2565
2490
2412
2488
2566
2491
2413
2489
2567
2492
2414
2490
2568
2493
2415
2491
2569
2494
2416
2492
2570
2495
2417
2493
2571
2496
2418
2494
2572
2497
2419
2495
2573
2498
2420
2496
2574
2499
2421
2497
2575
2500
2422
2498
2576
2501
2423
2499
2577
2502
2424
2500
2578
2503
2425
2501
2579
2504
2426
2502
2580
2505
2427
2503
2581
2506
2428
2504
2582
2507
2429
2505
2583
2508
2430
2506
2584
2509
2431
2507
2585
2510
2432
2508
2586
2511
2433
2509
2587
2512
2434
2510
2588
2513
2435
2511
2589
2514
2436
2512
2590
2515
2437
2513
2591
2516
2438
2514
2592
2517
2439
2515
2593
2518
2440
2516
2594
2519
2441
2517
2595
2520
2442
2518
2596
2521
2443
2519
2597
2522
2444
2520
2598
2523
2445
2521
2599
2524
2446
2522
2600
2525
2447
2523
2601
2526
2448
2524
2602
2527
2449
2525
2603
2528
2450
2526
2604
2529
2451
2527
2605
2530
2452
2528
2606
2531
2453
2529
2607
2532
2454
2530
2608
2533
2455
2531
2609
2534
2456
2532
2610
2535
2457
2533
2611
2536
2458
2534
2612
2537
2459
2535
2613
2538
2460
2536
2614
2539
2461
2537
2615
2540
2462
2538
2616
-1
2463
2539
2617
2542
2464
-1
2618
2543
2465
2541
2619
2544
2466
2542
2620
2545
2467
2543
2621
2546
2468
2544
2622
2547
2469
2545
2623
2548
2470
2546
2624
2549
2471
2547
2625
2550
2472
2548
2626
2551
2473
2549
2627
2552
2474
2550
2628
2553
2475
2551
2629
2554
2476
2552
2630
2555
2477
2553
2631
2556
2478
2554
2632
2557
2479
2555
2633
2558
2480
2556
2634
2559
2481
2557
2635
2560
2482
2558
2636
2561
2483
2559
2637
2562
2484
2560
2638
2563
2485
2561
2639
2564
2486
2562
2640
2565
2487
2563
2641
2566
2488
2564
2642
2567
2489
2565
2643
2568
2490
2566
2644
2569
2491
2567
2645
2570
2492
2568
2646
2571
2493
2569
2647
2572
2494
2570
2648
2573
2495
2571
2649
2574
2496
2572
2650
2575
2497
2573
2651
2576
2498
2574
2652
2577
2499
2575
2653
2578
2500
2576
2654
2579
2501
2577
2655
2580
2502
2578
2656
2581
2503
2579
2657
2582
2504
2580
2658
2583
2505
2581
2659
2584
2506
2582
2660
2585
2507
2583
2661
2586
2508
2584
2662
2587
2509
2585
2663
2588
2510
2586
2664
2589
2511
2587
2665
2590
2512
2588
2666
2591
2513
2589
2667
2592
2514
2590
2668
2593
2515
2591
2669
2594
2516
2592
2670
2595
2517
2593
2671
2596
2518
2594
2672
2597
2519
2595
2673
2598
2520
2596
2674
2599
2521
2597
2675
2600
2522
2598
2676
2601
2523
2599
2677
2602
2524
2600
2678
2603
2525
2601
2679
2604
2526
2602
2680
2605
2527
2603
2681
2606
2528
2604
2682
2607
2529
2605
2683
2608
2530
2606
2684
2609
2531
2607
2685
2610
2532
2608
2686
2611
2533
2609
2687
2612
2534
2610
2688
2613
2535
2611
2689
2614
2536
2612
2690
2615
2537
2613
2691
2616
2538
2614
2692
2617
2539
2615
2693
-1
2540
2616
2694
2619
2541
-1
2695
2620
2542
2618
2696
2621
2543
2619
2697
2622
2544
2620
2698
2623
2545
2621
2699
2624
2546
2622
2700
2625
2547
2623
2701
2626
2548
2624
2702
2627
2549
2625
2703
2628
2550
2626
2704
2629
2551
2627
2705
2630
2552
2628
2706
2631
2553
2629
2707
2632
2554
2630
2708
2633
2555
2631
2709
2634
2556
2632
2710
2635
2557
2633
2711
2636
2558
2634
2712
2637
2559
2635
2713
2638
2560
2636
2714
2639
2561
2637
2715
2640
2562
2638
2716
2641
2563
2639
2717
2642
2564
2640
2718
2643
2565
2641
2719
2644
2566
2642
2720
2645
2567
2643
2721
2646
2568
2644
2722
2647
2569
2645
2723
2648
2570
2646
2724
2649
2571
2647
2725
2650
2572
2648
2726
2651
2573
2649
2727
2652
2574
2650
2728
2653
2575
2651
2729
2654
2576
2652
2730
2655
2577
2653
2731
2656
2578
2654
2732
2657
2579
2655
2733
2658
2580
2656
2734
2659
2581
2657
2735
2660
2582
2658
2736
2661
2583
2659
2737
2662
2584
2660
2738
2663
2585
2661
2739
2664
2586
2662
2740
2665
2587
2663
2741
2666
2588
2664
2742
2667
2589
2665
2743
2668
2590
2666
2744
2669
2591
2667
2745
2670
2592
2668
2746
2671
2593
2669
2747
2672
2594
2670
2748
2673
2595
2671
2749
2674
2596
2672
2750
2675
2597
2673
2751
2676
2598
2674
2752
2677
2599
2675
2753
2678
2600
2676
2754
2679
2601
2677
2755
2680
2602
2678
2756
2681
2603
2679
2757
2682
2604
2680
2758
2683
2605
2681
2759
2684
2606
2682
2760
2685
2607
2683
2761
2686
2608
2684
2762
2687
2609
2685
2763
2688
2610
2686
2764
2689
2611
2687
2765
2690
2612
2688
2766
2691
2613
2689
2767
2692
2614
2690
2768
2693
2615
2691
2769
2694
2616
2692
2770
-1
2617
2693
2771
2696
2618
-1
2772
2697
2619
2695
2773
2698
2620
2696
2774
2699
2621
2697
2775
2700
2622
2698
2776
2701
2623
2699
2777
2702
2624
2700
2778
2703
2625
2701
2779
2704
2626
2702
2780
2705
2627
2703
2781
2706
2628
2704
2782
2707
2629
2705
2783
2708
2630
2706
2784
2709
2631
2707
2785
2710
2632
2708
2786
2711
2633
2709
2787
2712
2634
2710
2788
2713
2635
2711
2789
2714
2636
2712
2790
2715
2637
2713
2791
2716
2638
2714
2792
2717
2639
2715
2793
2718
2640
2716
2794
2719
2641
2717
2795
2720
2642
2718
2796
2721
2643
2719
2797
2722
2644
2720
2798
2723
2645
2721
2799
2724
2646
2722
2800
2725
2647
2723
2801
2726
2648
2724
2802
2727
2649
2725
2803
2728
2650
2726
2804
2729
2651
2727
2805
2730
2652
2728
2806
2731
2653
2729
2807
2732
2654
2730
2808
2733
2655
2731
2809
2734
2656
2732
2810
2735
2657
2733
2811
2736
2658
2734
2812
2737
2659
2735
2813
2738
2660
2736
2814
2739
2661
2737
2815
2740
2662
2738
2816
2741
2663
2739
2817
2742
2664
2740
2818
2743
2665
2741
2819
2744
2666
2742
2820
2745
2667
2743
2821
2746
2668
2744
2822
2747
2669
2745
2823
2748
2670
2746
2824
2749
2671
2747
2825
2750
2672
2748
2826
2751
2673
2749
2827
2752
2674
2750
2828
2753
2675
2751
2829
2754
2676
2752
2830
2755
2677
2753
2831
2756
2678
2754
2832
2757
2679
2755
2833
2758
2680
2756
2834
2759
2681
2757
2835
2760
2682
2758
2836
2761
2683
2759
2837
2762
2684
2760
2838
2763
2685
2761
2839
2764
2686
2762
2840
2765
2687
2763
2841
2766
2688
2764
2842
2767
2689
2765
2843
2768
2690
2766
2844
2769
2691
2767
2845
2770
2692
2768
2846
2771
2693
2769
2847
-1
2694
2770
2848
2773
2695
-1
2849
2774
2696
2772
2850
2775
2697
2773
2851
2776
2698
2774
2852
2777
2699
2775
2853
2778
2700
2776
2854
2779
2701
2777
2855
2780
2702
2778
2856
2781
2703
2779
2857
2782
2704
2780
2858
2783
2705
2781
2859
2784
2706
2782
2860
2785
2707
2783
2861
2786
2708
2784
2862
2787
2709
2785
2863
2788
2710
2786
2864
2789
2711
2787
2865
2790
2712
2788
2866
2791
2713
2789
2867
2792
2714
2790
2868
2793
2715
2791
2869
2794
2716
2792
2870
2795
2717
2793
2871
2796
2718
2794
2872
2797
2719
2795
2873
2798
2720
2796
2874
2799
2721
2797
2875
2800
2722
2798
2876
2801
2723
2799
2877
2802
2724
2800
2878
2803
2725
2801
2879
2804
2726
2802
2880
2805
2727
2803
2881
2806
2728
2804
2882
2807
2729
2805
2883
2808
2730
2806
2884
2809
2731
2807
2885
2810
2732
2808
2886
2811
2733
2809
2887
2812
2734
2810
2888
2813
2735
2811
2889
2814
2736
2812
2890
2815
2737
2813
2891
2816
2738
2814
2892
2817
2739
2815
2893
2818
2740
2816
2894
2819
2741
2817
2895
2820
2742
2818
2896
2821
2743
2819
2897
2822
2744
2820
2898
2823
2745
2821
2899
2824
2746
2822
2900
2825
2747
2823
2901
2826
2748
2824
2902
2827
2749
2825
2903
2828
2750
2826
2904
2829
2751
2827
2905
2830
2752
2828
2906
2831
2753
2829
2907
2832
2754
2830
2908
2833
2755
2831
2909
2834
2756
2832
2910
2835
2757
2833
2911
2836
2758
2834
2912
2837
2759
2835
2913
2838
2760
2836
2914
2839
2761
2837
2915
2840
2762
2838
2916
2841
2763
2839
2917
2842
2764
2840
2918
2843
2765
2841
2919
2844
2766
2842
2920
2845
2767
2843
2921
2846
2768
2844
2922
2847
2769
2845
2923
2848
2770
2846
2924
-1
2771
2847
2925
2850
2772
-1
2926
2851
2773
2849
2927
2852
2774
2850
2928
2853
2775
2851
2929
2854
2776
2852
2930
2855
2777
2853
2931
2856
2778
2854
2932
2857
2779
2855
2933
2858
2780
2856
2934
2859
2781
2857
2935
2860
2782
2858
2936
2861
2783
2859
2937
2862
2784
2860
2938
2863
2785
2861
2939
2864
2786
2862
2940
2865
2787
2863
2941
2866
2788
2864
2942
2867
2789
2865
2943
2868
2790
2866
2944
2869
2791
2867
2945
2870
2792
2868
2946
2871
2793
2869
2947
2872
2794
2870
2948
2873
2795
2871
2949
2874
2796
2872
2950
2875
2797
2873
2951
2876
2798
2874
2952
2877
2799
2875
2953
2878
2800
2876
2954
2879
2801
2877
2955
2880
2802
2878
2956
2881
2803
2879
2957
2882
2804
2880
2958
2883
2805
2881
2959
2884
2806
2882
2960
2885
2807
2883
2961
2886
2808
2884
2962
2887
2809
2885
2963
2888
2810
2886
2964
2889
2811
2887
2965
2890
2812
2888
2966
2891
2813
2889
2967
2892
2814
2890
2968
2893
2815
2891
2969
2894
2816
2892
2970
2895
2817
2893
2971
2896
2818
2894
2972
2897
2819
2895
2973
2898
2820
2896
2974
2899
2821
2897
2975
2900
2822
2898
2976
2901
2823
2899
2977
2902
2824
2900
2978
2903
2825
2901
2979
2904
2826
2902
2980
2905
2827
2903
2981
2906
2828
2904
2982
2907
2829
2905
2983
2908
2830
2906
2984
2909
2831
2907
2985
2910
2832
2908
2986
2911
2833
2909
2987
2912
2834
2910
2988
2913
2835
2911
2989
2914
2836
2912
2990
2915
2837
2913
2991
2916
2838
2914
2992
2917
2839
2915
2993
2918
2840
2916
2994
2919
2841
2917
2995
2920
2842
2918
2996
2921
2843
2919
2997
2922
2844
2920
2998
2923
2845
2921
2999
2924
2846
2922
3000
2925
2847
2923
3001
-1
2848
2924
3002
2927
2849
-1
3003
2928
2850
2926
3004
2929
2851
2927
3005
2930
2852
2928
3006
2931
2853
2929
3007
2932
2854
2930
3008
2933
2855
2931
3009
2934
2856
2932
3010
2935
2857
2933
3011
2936
2858
2934
3012
2937
2859
2935
3013
2938
2860
2936
3014
2939
2861
2937
3015
2940
2862
2938
3016
2941
2863
2939
3017
2942
2864
2940
3018
2943
2865
2941
3019
2944
2866
2942
3020
2945
2867
2943
3021
2946
2868
2944
3022
2947
2869
2945
3023
2948
2870
2946
3024
2949
2871
2947
3025
2950
2872
2948
3026
2951
2873
2949
3027
2952
2874
2950
3028
2953
2875
2951
3029
2954
2876
2952
3030
2955
2877
2953
3031
2956
2878
2954
3032
2957
2879
2955
3033
2958
2880
2956
3034
2959
2881
2957
3035
2960
2882
2958
3036
2961
2883
2959
3037
2962
2884
2960
3038
2963
2885
2961
3039
2964
2886
2962
3040
2965
2887
2963
3041
2966
2888
2964
3042
2967
2889
2965
3043
2968
2890
2966
3044
2969
2891
2967
3045
2970
2892
2968
3046
2971
2893
2969
3047
2972
2894
2970
3048
2973
2895
2971
3049
2974
2896
2972
3050
2975
2897
2973
3051
2976
2898
2974
3052
2977
2899
2975
3053
2978
2900
2976
3054
2979
2901
2977
3055
2980
2902
2978
3056
2981
2903
2979
3057
2982
2904
2980
3058
2983
2905
2981
3059
2984
2906
2982
3060
2985
2907
2983
3061
2986
2908
2984
3062
2987
2909
2985
3063
2988
2910
2986
3064
2989
2911
2987
3065
2990
2912
2988
3066
2991
2913
2989
3067
2992
2914
2990
3068
2993
2915
2991
3069
2994
2916
2992
3070
2995
2917
2993
3071
2996
2918
2994
3072
2997
2919
2995
3073
2998
2920
2996
3074
2999
2921
2997
3075
3000
2922
2998
3076
3001
2923
2999
3077
3002
2924
3000
3078
-1
2925
3001
3079
3004
2926
-1
3080
3005
2927
3003
3081
3006
2928
3004
3082
3007
2929
3005
3083
3008
2930
3006
3084
3009
2931
3007
3085
3010
2932
3008
3086
3011
2933
3009
3087
3012
2934
3010
3088
3013
2935
3011
3089
3014
2936
3012
3090
3015
2937
3013
3091
3016
2938
3014
3092
3017
2939
3015
3093
3018
2940
3016
3094
3019
2941
3017
3095
3020
2942
3018
3096
3021
2943
3019
3097
3022
2944
3020
3098
3023
2945
3021
3099
3024
2946
3022
3100
3025
2947
3023
3101
3026
2948
3024
3102
3027
2949
3025
3103
3028
2950
3026
3104
3029
2951
3027
3105
3030
2952
3028
3106
3031
2953
3029
3107
3032
2954
3030
3108
3033
2955
3031
3109
3034
2956
3032
3110
3035
2957
3033
3111
3036
2958
3034
3112
3037
2959
3035
3113
3038
2960
3036
3114
3039
2961
3037
3115
3040
2962
3038
3116
3041
2963
3039
3117
3042
2964
3040
3118
3043
2965
3041
3119
3044
2966
3042
3120
3045
2967
3043
3121
3046
2968
3044
3122
3047
2969
3045
3123
3048
2970
3046
3124
3049
2971
3047
3125
3050
2972
3048
3126
3051
2973
3049
3127
3052
2974
3050
3128
3053
2975
3051
3129
3054
2976
3052
3130
3055
2977
3053
3131
3056
2978
3054
3132
3057
2979
3055
3133
3058
2980
3056
3134
3059
2981
3057
3135
3060
2982
3058
3136
3061
2983
3059
3137
3062
2984
3060
3138
3063
2985
3061
3139
3064
2986
3062
3140
3065
2987
3063
3141
3066
2988
3064
3142
3067
2989
3065
3143
3068
2990
3066
3144
3069
2991
3067
3145
3070
2992
3068
3146
3071
2993
3069
3147
3072
2994
3070
3148
3073
2995
3071
3149
3074
2996
3072
3150
3075
2997
3073
3151
3076
2998
3074
3152
3077
2999
3075
3153
3078
3000
3076
3154
3079
3001
3077
3155
-1
3002
3078
3156
3081
3003
-1
3157
3082
3004
3080
3158
3083
3005
3081
3159
3084
3006
3082
3160
3085
3007
3083
3161
3086
3008
3084
3162
3087
3009
3085
3163
3088
3010
3086
3164
3089
3011
3087
3165
3090
3012
3088
3166
3091
3013
3089
3167
3092
3014
3090
3168
3093
3015
3091
3169
3094
3016
3092
3170
3095
3017
3093
3171
3096
3018
3094
3172
3097
3019
3095
3173
3098
3020
3096
3174
3099
3021
3097
3175
3100
3022
3098
3176
3101
3023
3099
3177
3102
3024
3100
3178
3103
3025
3101
3179
3104
3026
3102
3180
3105
3027
3103
3181
3106
3028
3104
3182
3107
3029
3105
3183
3108
3030
3106
3184
3109
3031
3107
3185
3110
3032
3108
3186
3111
3033
3109
3187
3112
3034
3110
3188
3113
3035
3111
3189
3114
3036
3112
3190
3115
3037
3113
3191
3116
3038
3114
3192
3117
3039
3115
3193
3118
3040
3116
3194
3119
3041
3117
3195
3120
3042
3118
3196
3121
3043
3119
3197
3122
3044
3120
3198
3123
3045
3121
3199
3124
3046
3122
3200
3125
3047
3123
3201
3126
3048
3124
3202
3127
3049
3125
3203
3128
3050
3126
3204
3129
3051
3127
3205
3130
3052
3128
3206
3131
3053
3129
3207
3132
3054
3130
3208
3133
3055
3131
3209
3134
3056
3132
3210
3135
3057
3133
3211
3136
3058
3134
3212
3137
3059
3135
3213
3138
3060
3136
3214
3139
3061
3137
3215
3140
3062
3138
3216
3141
3063
3139
3217
3142
3064
3140
3218
3143
3065
3141
3219
3144
3066
3142
3220
3145
3067
3143
3221
3146
3068
3144
3222
3147
3069
3145
3223
3148
3070
3146
3224
3149
3071
3147
3225
3150
3072
3148
3226
3151
3073
3149
3227
3152
3074
3150
3228
3153
3075
3151
3229
3154
3076
3152
3230
3155
3077
3153
3231
3156
3078
3154
3232
-1
3079
3155
3233
3158
3080
-1
3234
3159
3081
3157
3235
3160
3082
3158
3236
3161
3083
3159
3237
3162
3084
3160
3238
3163
3085
3161
3239
3164
3086
3162
3240
3165
3087
3163
3241
3166
3088
3164
3242
3167
3089
3165
3243
3168
3090
3166
3244
3169
3091
3167
3245
3170
3092
3168
3246
3171
3093
3169
3247
3172
3094
3170
3248
3173
3095
3171
3249
3174
3096
3172
3250
3175
3097
3173
3251
3176
3098
3174
3252
3177
3099
3175
3253
3178
3100
3176
3254
3179
3101
3177
3255
3180
3102
3178
3256
3181
3103
3179
3257
3182
3104
3180
3258
3183
3105
3181
3259
3184
3106
3182
3260
3185
3107
3183
3261
3186
3108
3184
3262
3187
3109
3185
3263
3188
3110
3186
3264
3189
3111
3187
3265
3190
3112
3188
3266
3191
3113
3189
3267
3192
3114
3190
3268
3193
3115
3191
3269
3194
3116
3192
3270
3195
3117
3193
3271
3196
3118
3194
3272
3197
3119
3195
3273
3198
3120
3196
3274
3199
3121
3197
3275
3200
3122
3198
3276
3201
3123
3199
3277
3202
3124
3200
3278
3203
3125
3201
3279
3204
3126
3202
3280
3205
3127
3203
3281
3206
3128
3204
3282
3207
3129
3205
3283
3208
3130
3206
3284
3209
3131
3207
3285
3210
3132
3208
3286
3211
3133
3209
3287
3212
3134
3210
3288
3213
3135
3211
3289
3214
3136
3212
3290
3215
3137
3213
3291
3216
3138
3214
3292
3217
3139
3215
3293
3218
3140
3216
3294
3219
3141
3217
3295
3220
3142
3218
3296
3221
3143
3219
3297
3222
3144
3220
3298
3223
3145
3221
3299
3224
3146
3222
3300
3225
3147
3223
3301
3226
3148
3224
3302
3227
3149
3225
3303
3228
3150
3226
3304
3229
3151
3227
3305
3230
3152
3228
3306
3231
3153
3229
3307
3232
3154
3230
3308
3233
3155
3231
3309
-1
3156
3232
3310
3235
3157
-1
3311
3236
3158
3234
3312
3237
3159
3235
3313
3238
3160
3236
3314
3239
3161
3237
3315
3240
3162
3238
3316
3241
3163
3239
3317
3242
3164
3240
3318
3243
3165
3241
3319
3244
3166
3242
3320
3245
3167
3243
3321
3246
3168
3244
3322
3247
3169
3245
3323
3248
3170
3246
3324
3249
3171
3247
3325
3250
3172
3248
3326
3251
3173
3249
3327
3252
3174
3250
3328
3253
3175
3251
3329
3254
3176
3252
3330
3255
3177
3253
3331
3256
3178
3254
3332
3257
3179
3255
3333
3258
3180
3256
3334
3259
3181
3257
3335
3260
3182
3258
3336
3261
3183
3259
3337
3262
3184
3260
3338
3263
3185
3261
3339
3264
3186
3262
3340
3265
3187
3263
3341
3266
3188
3264
3342
3267
3189
3265
3343
3268
3190
3266
3344
3269
3191
3267
3345
3270
3192
3268
3346
3271
3193
3269
3347
3272
3194
3270
3348
3273
3195
3271
3349
3274
3196
3272
3350
3275
3197
3273
3351
3276
3198
3274
3352
3277
3199
3275
3353
3278
3200
3276
3354
3279
3201
3277
3355
3280
3202
3278
3356
3281
3203
3279
3357
3282
3204
3280
3358
3283
3205
3281
3359
3284
3206
3282
3360
3285
3207
3283
3361
3286
3208
3284
3362
3287
3209
3285
3363
3288
3210
3286
3364
3289
3211
3287
3365
3290
3212
3288
3366
3291
3213
3289
3367
3292
3214
3290
3368
3293
3215
3291
3369
3294
3216
3292
3370
3295
3217
3293
3371
3296
3218
3294
3372
3297
3219
3295
3373
3298
3220
3296
3374
3299
3221
3297
3375
3300
3222
3298
3376
3301
3223
3299
3377
3302
3224
3300
3378
3303
3225
3301
3379
3304
3226
3302
3380
3305
3227
3303
3381
3306
3228
3304
3382
3307
3229
3305
3383
3308
3230
3306
3384
3309
3231
3307
3385
3310
3232
3308
3386
-1
3233
3309
3387
3312
3234
-1
3388
3313
3235
3311
3389
3314
3236
3312
3390
3315
3237
3313
3391
3316
3238
3314
3392
3317
3239
3315
3393
3318
3240
3316
3394
3319
3241
3317
3395
3320
3242
3318
3396
3321
3243
3319
3397
3322
3244
3320
3398
3323
3245
3321
3399
3324
3246
3322
3400
3325
3247
3323
3401
3326
3248
3324
3402
3327
3249
3325
3403
3328
3250
3326
3404
3329
3251
3327
3405
3330
3252
3328
3406
3331
3253
3329
3407
3332
3254
3330
3408
3333
3255
3331
3409
3334
3256
3332
3410
3335
3257
3333
3411
3336
3258
3334
3412
3337
3259
3335
3413
3338
3260
3336
3414
3339
3261
3337
3415
3340
3262
3338
3416
3341
3263
3339
3417
3342
3264
3340
3418
3343
3265
3341
3419
3344
3266
3342
3420
3345
3267
3343
3421
3346
3268
3344
3422
3347
3269
3345
3423
3348
3270
3346
3424
3349
3271
3347
3425
3350
3272
3348
3426
3351
3273
3349
3427
3352
3274
3350
3428
3353
3275
3351
3429
3354
3276
3352
3430
3355
3277
3353
3431
3356
3278
3354
3432
3357
3279
3355
3433
3358
3280
3356
3434
3359
3281
3357
3435
3360
3282
3358
3436
3361
3283
3359
3437
3362
3284
3360
3438
3363
3285
3361
3439
3364
3286
3362
3440
3365
3287
3363
3441
3366
3288
3364
3442
3367
3289
3365
3443
3368
3290
3366
3444
3369
3291
3367
3445
3370
3292
3368
3446
3371
3293
3369
3447
3372
3294
3370
3448
3373
3295
3371
3449
3374
3296
3372
3450
3375
3297
3373
3451
3376
3298
3374
3452
3377
3299
3375
3453
3378
3300
3376
3454
3379
3301
3377
3455
3380
3302
3378
3456
3381
3303
3379
3457
3382
3304
3380
3458
3383
3305
3381
3459
3384
3306
3382
3460
3385
3307
3383
3461
3386
3308
3384
3462
3387
3309
3385
3463
-1
3310
3386
3464
3389
3311
-1
3465
3390
3312
3388
3466
3391
3313
3389
3467
3392
3314
3390
3468
3393
3315
3391
3469
3394
3316
3392
3470
3395
3317
3393
3471
3396
3318
3394
3472
3397
3319
3395
3473
3398
3320
3396
3474
3399
3321
3397
3475
3400
3322
3398
3476
3401
3323
3399
3477
3402
3324
3400
3478
3403
3325
3401
3479
3404
3326
3402
3480
3405
3327
3403
3481
3406
3328
3404
3482
3407
3329
3405
3483
3408
3330
3406
3484
3409
3331
3407
3485
3410
3332
3408
3486
3411
3333
3409
3487
3412
3334
3410
3488
3413
3335
3411
3489
3414
3336
3412
3490
3415
3337
3413
3491
3416
3338
3414
3492
3417
3339
3415
3493
3418
3340
3416
3494
3419
3341
3417
3495
3420
3342
3418
3496
3421
3343
3419
3497
3422
3344
3420
3498
3423
3345
3421
3499
3424
3346
3422
3500
3425
3347
3423
3501
3426
3348
3424
3502
3427
3349
3425
3503
3428
3350
3426
3504
3429
3351
3427
3505
3430
3352
3428
3506
3431
3353
3429
3507
3432
3354
3430
3508
3433
3355
3431
3509
3434
3356
3432
3510
3435
3357
3433
3511
3436
3358
3434
3512
3437
3359
3435
3513
3438
3360
3436
3514
3439
3361
3437
3515
3440
3362
3438
3516
3441
3363
3439
3517
3442
3364
3440
3518
3443
3365
3441
3519
3444
3366
3442
3520
3445
3367
3443
3521
3446
3368
3444
3522
3447
3369
3445
3523
3448
3370
3446
3524
3449
3371
3447
3525
3450
3372
3448
3526
3451
3373
3449
3527
3452
3374
3450
3528
3453
3375
3451
3529
3454
3376
3452
3530
3455
3377
3453
3531
3456
3378
3454
3532
3457
3379
3455
3533
3458
3380
3456
3534
3459
3381
3457
3535
3460
3382
3458
3536
3461
3383
3459
3537
3462
3384
3460
3538
3463
3385
3461
3539
3464
3386
3462
3540
-1
3387
3463
3541
3466
3388
-1
3542
3467
3389
3465
3543
3468
3390
3466
3544
3469
3391
3467
3545
3470
3392
3468
3546
3471
3393
3469
3547
3472
3394
3470
3548
3473
3395
3471
3549
3474
3396
3472
3550
3475
3397
3473
3551
3476
3398
3474
3552
3477
3399
3475
3553
3478
3400
3476
3554
3479
3401
3477
3555
3480
3402
3478
3556
3481
3403
3479
3557
3482
3404
3480
3558
3483
3405
3481
3559
3484
3406
3482
3560
3485
3407
3483
3561
3486
3408
3484
3562
3487
3409
3485
3563
3488
3410
3486
3564
3489
3411
3487
3565
3490
3412
3488
3566
3491
3413
3489
3567
3492
3414
3490
3568
3493
3415
3491
3569
3494
3416
3492
3570
3495
3417
3493
3571
3496
3418
3494
3572
3497
3419
3495
3573
3498
3420
3496
3574
3499
3421
3497
3575
3500
3422
3498
3576
3501
3423
3499
3577
3502
3424
3500
3578
3503
3425
3501
3579
3504
3426
3502
3580
3505
3427
3503
3581
3506
3428
3504
3582
3507
3429
3505
3583
3508
3430
3506
3584
3509
3431
3507
3585
3510
3432
3508
3586
3511
3433
3509
3587
3512
3434
3510
3588
3513
3435
3511
3589
3514
3436
3512
3590
3515
3437
3513
3591
3516
3438
3514
3592
3517
3439
3515
3593
3518
3440
3516
3594
3519
3441
3517
3595
3520
3442
3518
3596
3521
3443
3519
3597
3522
3444
3520
3598
3523
3445
3521
3599
3524
3446
3522
3600
3525
3447
3523
3601
3526
3448
3524
3602
3527
3449
3525
3603
3528
3450
3526
3604
3529
3451
3527
3605
3530
3452
3528
3606
3531
3453
3529
3607
3532
3454
3530
3608
3533
3455
3531
3609
3534
3456
3532
3610
3535
3457
3533
3611
3536
3458
3534
3612
3537
3459
3535
3613
3538
3460
3536
3614
3539
3461
3537
3615
3540
3462
3538
3616
3541
3463
3539
3617
-1
3464
3540
3618
3543
3465
-1
3619
3544
3466
3542
3620
3545
3467
3543
3621
3546
3468
3544
3622
3547
3469
3545
3623
3548
3470
3546
3624
3549
3471
3547
3625
3550
3472
3548
3626
3551
3473
3549
3627
3552
3474
3550
3628
3553
3475
3551
3629
3554
3476
3552
3630
3555
3477
3553
3631
3556
3478
3554
3632
3557
3479
3555
3633
3558
3480
3556
3634
3559
3481
3557
3635
3560
3482
3558
3636
3561
3483
3559
3637
3562
3484
3560
3638
3563
3485
3561
3639
3564
3486
3562
3640
3565
3487
3563
3641
3566
3488
3564
3642
3567
3489
3565
3643
3568
3490
3566
3644
3569
3491
3567
3645
3570
3492
3568
3646
3571
3493
3569
3647
3572
3494
3570
3648
3573
3495
3571
3649
3574
3496
3572
3650
3575
3497
3573
3651
3576
3498
3574
3652
3577
3499
3575
3653
3578
3500
3576
3654
3579
3501
3577
3655
3580
3502
3578
3656
3581
3503
3579
3657
3582
3504
3580
3658
3583
3505
3581
3659
3584
3506
3582
3660
3585
3507
3583
3661
3586
3508
3584
3662
3587
3509
3585
3663
3588
3510
3586
3664
3589
3511
3587
3665
3590
3512
3588
3666
3591
3513
3589
3667
3592
3514
3590
3668
3593
3515
3591
3669
3594
3516
3592
3670
3595
3517
3593
3671
3596
3518
3594
3672
3597
3519
3595
3673
3598
3520
3596
3674
3599
3521
3597
3675
3600
3522
3598
3676
3601
3523
3599
3677
3602
3524
3600
3678
3603
3525
3601
3679
3604
3526
3602
3680
3605
3527
3603
3681
3606
3528
3604
3682
3607
3529
3605
3683
3608
3530
3606
3684
3609
3531
3607
3685
3610
3532
3608
3686
3611
3533
3609
3687
3612
3534
3610
3688
3613
3535
3611
3689
3614
3536
3612
3690
3615
3537
3613
3691
3616
3538
3614
3692
3617
3539
3615
3693
3618
3540
3616
3694
-1
3541
3617
3695
3620
3542
-1
3696
3621
3543
3619
3697
3622
3544
3620
3698
3623
3545
3621
3699
3624
3546
3622
3700
3625
3547
3623
3701
3626
3548
3624
3702
3627
3549
3625
3703
3628
3550
3626
3704
3629
3551
3627
3705
3630
3552
3628
3706
3631
3553
3629
3707
3632
3554
3630
3708
3633
3555
3631
3709
3634
3556
3632
3710
3635
3557
3633
3711
3636
3558
3634
3712
3637
3559
3635
3713
3638
3560
3636
3714
3639
3561
3637
3715
3640
3562
3638
3716
3641
3563
3639
3717
3642
3564
3640
3718
3643
3565
3641
3719
3644
3566
3642
3720
3645
3567
3643
3721
3646
3568
3644
3722
3647
3569
3645
3723
3648
3570
3646
3724
3649
3571
3647
3725
3650
3572
3648
3726
3651
3573
3649
3727
3652
3574
3650
3728
3653
3575
3651
3729
3654
3576
3652
3730
3655
3577
3653
3731
3656
3578
3654
3732
3657
3579
3655
3733
3658
3580
3656
3734
3659
3581
3657
3735
3660
3582
3658
3736
3661
3583
3659
3737
3662
3584
3660
3738
3663
3585
3661
3739
3664
3586
3662
3740
3665
3587
3663
3741
3666
3588
3664
3742
3667
3589
3665
3743
3668
3590
3666
3744
3669
3591
3667
3745
3670
3592
3668
3746
3671
3593
3669
3747
3672
3594
3670
3748
3673
3595
3671
3749
3674
3596
3672
3750
3675
3597
3673
3751
3676
3598
3674
3752
3677
3599
3675
3753
3678
3600
3676
3754
3679
3601
3677
3755
3680
3602
3678
3756
3681
3603
3679
3757
3682
3604
3680
3758
3683
3605
3681
3759
3684
3606
3682
3760
3685
3607
3683
3761
3686
3608
3684
3762
3687
3609
3685
3763
3688
3610
3686
3764
3689
3611
3687
3765
3690
3612
3688
3766
3691
3613
3689
3767
3692
3614
3690
3768
3693
3615
3691
3769
3694
3616
3692
3770
3695
3617
3693
3771
-1
3618
3694
3772
3697
3619
-1
3773
3698
3620
3696
3774
3699
3621
3697
3775
3700
3622
3698
3776
3701
3623
3699
3777
3702
3624
3700
3778
3703
3625
3701
3779
3704
3626
3702
3780
3705
3627
3703
3781
3706
3628
3704
3782
3707
3629
3705
3783
3708
3630
3706
3784
3709
3631
3707
3785
3710
3632
3708
3786
3711
3633
3709
3787
3712
3634
3710
3788
3713
3635
3711
3789
3714
3636
3712
3790
3715
3637
3713
3791
3716
3638
3714
3792
3717
3639
3715
3793
3718
3640
3716
3794
3719
3641
3717
3795
3720
3642
3718
3796
3721
3643
3719
3797
3722
3644
3720
3798
3723
3645
3721
3799
3724
3646
3722
3800
3725
3647
3723
3801
3726
3648
3724
3802
3727
3649
3725
3803
3728
3650
3726
3804
3729
3651
3727
3805
3730
3652
3728
3806
3731
3653
3729
3807
3732
3654
3730
3808
3733
3655
3731
3809
3734
3656
3732
3810
3735
3657
3733
3811
3736
3658
3734
3812
3737
3659
3735
3813
3738
3660
3736
3814
3739
3661
3737
3815
3740
3662
3738
3816
3741
3663
3739
3817
3742
3664
3740
3818
3743
3665
3741
3819
3744
3666
3742
3820
3745
3667
3743
3821
3746
3668
3744
3822
3747
3669
3745
3823
3748
3670
3746
3824
3749
3671
3747
3825
3750
3672
3748
3826
3751
3673
3749
3827
3752
3674
3750
3828
3753
3675
3751
3829
3754
3676
3752
3830
3755
3677
3753
3831
3756
3678
3754
3832
3757
3679
3755
3833
3758
3680
3756
3834
3759
3681
3757
3835
3760
3682
3758
3836
3761
3683
3759
3837
3762
3684
3760
3838
3763
3685
3761
3839
3764
3686
3762
3840
3765
3687
3763
3841
3766
3688
3764
3842
3767
3689
3765
3843
3768
3690
3766
3844
3769
3691
3767
3845
3770
3692
3768
3846
3771
3693
3769
3847
3772
3694
3770
3848
-1
3695
3771
3849
3774
3696
-1
3850
3775
3697
3773
3851
3776
3698
3774
3852
3777
3699
3775
3853
3778
3700
3776
3854
3779
3701
3777
3855
3780
3702
3778
3856
3781
3703
3779
3857
3782
3704
3780
3858
3783
3705
3781
3859
3784
3706
3782
3860
3785
3707
3783
3861
3786
3708
3784
3862
3787
3709
3785
3863
3788
3710
3786
3864
3789
3711
3787
3865
3790
3712
3788
3866
3791
3713
3789
3867
3792
3714
3790
3868
3793
3715
3791
3869
3794
3716
3792
3870
3795
3717
3793
3871
3796
3718
3794
3872
3797
3719
3795
3873
3798
3720
3796
3874
3799
3721
3797
3875
3800
3722
3798
3876
3801
3723
3799
3877
3802
3724
3800
3878
3803
3725
3801
3879
3804
3726
3802
3880
3805
3727
3803
3881
3806
3728
3804
3882
3807
3729
3805
3883
3808
3730
3806
3884
3809
3731
3807
3885
3810
3732
3808
3886
3811
3733
3809
3887
3812
3734
3810
3888
3813
3735
3811
3889
3814
3736
3812
3890
3815
3737
3813
3891
3816
3738
3814
3892
3817
3739
3815
3893
3818
3740
3816
3894
3819
3741
3817
3895
3820
3742
3818
3896
3821
3743
3819
3897
3822
3744
3820
3898
3823
3745
3821
3899
3824
3746
3822
3900
3825
3747
3823
3901
3826
3748
3824
3902
3827
3749
3825
3903
3828
3750
3826
3904
3829
3751
3827
3905
3830
3752
3828
3906
3831
3753
3829
3907
3832
3754
3830
3908
3833
3755
3831
3909
3834
3756
3832
3910
3835
3757
3833
3911
3836
3758
3834
3912
3837
3759
3835
3913
3838
3760
3836
3914
3839
3761
3837
3915
3840
3762
3838
3916
3841
3763
3839
3917
3842
3764
3840
3918
3843
3765
3841
3919
3844
3766
3842
3920
3845
3767
3843
3921
3846
3768
3844
3922
3847
3769
3845
3923
3848
3770
3846
3924
3849
3771
3847
3925
-1
3772
3848
3926
3851
3773
-1
3927
3852
3774
3850
3928
3853
3775
3851
3929
3854
3776
3852
3930
3855
3777
3853
3931
3856
3778
3854
3932
3857
3779
3855
3933
3858
3780
3856
3934
3859
3781
3857
3935
3860
3782
3858
3936
3861
3783
3859
3937
3862
3784
3860
3938
3863
3785
3861
3939
3864
3786
3862
3940
3865
3787
3863
3941
3866
3788
3864
3942
3867
3789
3865
3943
3868
3790
3866
3944
3869
3791
3867
3945
3870
3792
3868
3946
3871
3793
3869
3947
3872
3794
3870
3948
3873
3795
3871
3949
3874
3796
3872
3950
3875
3797
3873
3951
3876
3798
3874
3952
3877
3799
3875
3953
3878
3800
3876
3954
3879
3801
3877
3955
3880
3802
3878
3956
3881
3803
3879
3957
3882
3804
3880
3958
3883
3805
3881
3959
3884
3806
3882
3960
3885
3807
3883
3961
3886
3808
3884
3962
3887
3809
3885
3963
3888
3810
3886
3964
3889
3811
3887
3965
3890
3812
3888
3966
3891
3813
3889
3967
3892
3814
3890
3968
3893
3815
3891
3969
3894
3816
3892
3970
3895
3817
3893
3971
3896
3818
3894
3972
3897
3819
3895
3973
3898
3820
3896
3974
3899
3821
3897
3975
3900
3822
3898
3976
3901
3823
3899
3977
3902
3824
3900
3978
3903
3825
3901
3979
3904
3826
3902
3980
3905
3827
3903
3981
3906
3828
3904
3982
3907
3829
3905
3983
3908
3830
3906
3984
3909
3831
3907
3985
3910
3832
3908
3986
3911
3833
3909
3987
3912
3834
3910
3988
3913
3835
3911
3989
3914
3836
3912
3990
3915
3837
3913
3991
3916
3838
3914
3992
3917
3839
3915
3993
3918
3840
3916
3994
3919
3841
3917
3995
3920
3842
3918
3996
3921
3843
3919
3997
3922
3844
3920
3998
3923
3845
3921
3999
3924
3846
3922
4000
3925
3847
3923
4001
3926
3848
3924
4002
-1
3849
3925
4003
3928
3850
-1
4004
3929
3851
3927
4005
3930
3852
3928
4006
3931
3853
3929
4007
3932
3854
3930
4008
3933
3855
3931
4009
3934
3856
3932
4010
3935
3857
3933
4011
3936
3858
3934
4012
3937
3859
3935
4013
3938
3860
3936
4014
3939
3861
3937
4015
3940
3862
3938
4016
3941
3863
3939
4017
3942
3864
3940
4018
3943
3865
3941
4019
3944
3866
3942
4020
3945
3867
3943
4021
3946
3868
3944
4022
3947
3869
3945
4023
3948
3870
3946
4024
3949
3871
3947
4025
3950
3872
3948
4026
3951
3873
3949
4027
3952
3874
3950
4028
3953
3875
3951
4029
3954
3876
3952
4030
3955
3877
3953
4031
3956
3878
3954
4032
3957
3879
3955
4033
3958
3880
3956
4034
3959
3881
3957
4035
3960
3882
3958
4036
3961
3883
3959
4037
3962
3884
3960
4038
3963
3885
3961
4039
3964
3886
3962
4040
3965
3887
3963
4041
3966
3888
3964
4042
3967
3889
3965
4043
3968
3890
3966
4044
3969
3891
3967
4045
3970
3892
3968
4046
3971
3893
3969
4047
3972
3894
3970
4048
3973
3895
3971
4049
3974
3896
3972
4050
3975
3897
3973
4051
3976
3898
3974
4052
3977
3899
3975
4053
3978
3900
3976
4054
3979
3901
3977
4055
3980
3902
3978
4056
3981
3903
3979
4057
3982
3904
3980
4058
3983
3905
3981
4059
3984
3906
3982
4060
3985
3907
3983
4061
3986
3908
3984
4062
3987
3909
3985
4063
3988
3910
3986
4064
3989
3911
3987
4065
3990
3912
3988
4066
3991
3913
3989
4067
3992
3914
3990
4068
3993
3915
3991
4069
3994
3916
3992
4070
3995
3917
3993
4071
3996
3918
3994
4072
3997
3919
3995
4073
3998
3920
3996
4074
3999
3921
3997
4075
4000
3922
3998
4076
4001
3923
3999
4077
4002
3924
4000
4078
4003
3925
4001
4079
-1
3926
4002
4080
4005
3927
-1
4081
4006
3928
4004
4082
4007
3929
4005
4083
4008
3930
4006
4084
4009
3931
4007
4085
4010
3932
4008
4086
4011
3933
4009
4087
4012
3934
4010
4088
4013
3935
4011
4089
4014
3936
4012
4090
4015
3937
4013
4091
4016
3938
4014
4092
4017
3939
4015
4093
4018
3940
4016
4094
4019
3941
4017
4095
4020
3942
4018
4096
4021
3943
4019
4097
4022
3944
4020
4098
4023
3945
4021
4099
4024
3946
4022
4100
4025
3947
4023
4101
4026
3948
4024
4102
4027
3949
4025
4103
4028
3950
4026
4104
4029
3951
4027
4105
4030
3952
4028
4106
4031
3953
4029
4107
4032
3954
4030
4108
4033
3955
4031
4109
4034
3956
4032
4110
4035
3957
4033
4111
4036
3958
4034
4112
4037
3959
4035
4113
4038
3960
4036
4114
4039
3961
4037
4115
4040
3962
4038
4116
4041
3963
4039
4117
4042
3964
4040
4118
4043
3965
4041
4119
4044
3966
4042
4120
4045
3967
4043
4121
4046
3968
4044
4122
4047
3969
4045
4123
4048
3970
4046
4124
4049
3971
4047
4125
4050
3972
4048
4126
4051
3973
4049
4127
4052
3974
4050
4128
4053
3975
4051
4129
4054
3976
4052
4130
4055
3977
4053
4131
4056
3978
4054
4132
4057
3979
4055
4133
4058
3980
4056
4134
4059
3981
4057
4135
4060
3982
4058
4136
4061
3983
4059
4137
4062
3984
4060
4138
4063
3985
4061
4139
4064
3986
4062
4140
4065
3987
4063
4141
4066
3988
4064
4142
4067
3989
4065
4143
4068
3990
4066
4144
4069
3991
4067
4145
4070
3992
4068
4146
4071
3993
4069
4147
4072
3994
4070
4148
4073
3995
4071
4149
4074
3996
4072
4150
4075
3997
4073
4151
4076
3998
4074
4152
4077
3999
4075
4153
4078
4000
4076
4154
4079
4001
4077
4155
4080
4002
4078
4156
-1
4003
4079
4157
4082
4004
-1
4158
4083
4005
4081
4159
4084
4006
4082
4160
4085
4007
4083
4161
4086
4008
4084
4162
4087
4009
4085
4163
4088
4010
4086
4164
4089
4011
4087
4165
4090
4012
4088
4166
4091
4013
4089
4167
4092
4014
4090
4168
4093
4015
4091
4169
4094
4016
4092
4170
4095
4017
4093
4171
4096
4018
4094
4172
4097
4019
4095
4173
4098
4020
4096
4174
4099
4021
4097
4175
4100
4022
4098
4176
4101
4023
4099
4177
4102
4024
4100
4178
4103
4025
4101
4179
4104
4026
4102
4180
4105
4027
4103
4181
4106
4028
4104
4182
4107
4029
4105
4183
4108
4030
4106
4184
4109
4031
4107
4185
4110
4032
4108
4186
4111
4033
4109
4187
4112
4034
4110
4188
4113
4035
4111
4189
4114
4036
4112
4190
4115
4037
4113
4191
4116
4038
4114
4192
4117
4039
4115
4193
4118
4040
4116
4194
4119
4041
4117
4195
4120
4042
4118
4196
4121
4043
4119
4197
4122
4044
4120
4198
4123
4045
4121
4199
4124
4046
4122
4200
4125
4047
4123
4201
4126
4048
4124
4202
4127
4049
4125
4203
4128
4050
4126
4204
4129
4051
4127
4205
4130
4052
4128
4206
4131
4053
4129
4207
4132
4054
4130
4208
4133
4055
4131
4209
4134
4056
4132
4210
4135
4057
4133
4211
4136
4058
4134
4212
4137
4059
4135
4213
4138
4060
4136
4214
4139
4061
4137
4215
4140
4062
4138
4216
4141
4063
4139
4217
4142
4064
4140
4218
4143
4065
4141
4219
4144
4066
4142
4220
4145
4067
4143
4221
4146
4068
4144
4222
4147
4069
4145
4223
4148
4070
4146
4224
4149
4071
4147
4225
4150
4072
4148
4226
4151
4073
4149
4227
4152
4074
4150
4228
4153
4075
4151
4229
4154
4076
4152
4230
4155
4077
4153
4231
4156
4078
4154
4232
4157
4079
4155
4233
-1
4080
4156
4234
4159
4081
-1
4235
4160
4082
4158
4236
4161
4083
4159
4237
4162
4084
4160
4238
4163
4085
4161
4239
4164
4086
4162
4240
4165
4087
4163
4241
4166
4088
4164
4242
4167
4089
4165
4243
4168
4090
4166
4244
4169
4091
4167
4245
4170
4092
4168
4246
4171
4093
4169
4247
4172
4094
4170
4248
4173
4095
4171
4249
4174
4096
4172
4250
4175
4097
4173
4251
4176
4098
4174
4252
4177
4099
4175
4253
4178
4100
4176
4254
4179
4101
4177
4255
4180
4102
4178
4256
4181
4103
4179
4257
4182
4104
4180
4258
4183
4105
4181
4259
4184
4106
4182
4260
4185
4107
4183
4261
4186
4108
4184
4262
4187
4109
4185
4263
4188
4110
4186
4264
4189
4111
4187
4265
4190
4112
4188
4266
4191
4113
4189
4267
4192
4114
4190
4268
4193
4115
4191
4269
4194
4116
4192
4270
4195
4117
4193
4271
4196
4118
4194
4272
4197
4119
4195
4273
4198
4120
4196
4274
4199
4121
4197
4275
4200
4122
4198
4276
4201
4123
4199
4277
4202
4124
4200
4278
4203
4125
4201
4279
4204
4126
4202
4280
4205
4127
4203
4281
4206
4128
4204
4282
4207
4129
4205
4283
4208
4130
4206
4284
4209
4131
4207
4285
4210
4132
4208
4286
4211
4133
4209
4287
4212
4134
4210
4288
4213
4135
4211
4289
4214
4136
4212
4290
4215
4137
4213
4291
4216
4138
4214
4292
4217
4139
4215
4293
4218
4140
4216
4294
4219
4141
4217
4295
4220
4142
4218
4296
4221
4143
4219
4297
4222
4144
4220
4298
4223
4145
4221
4299
4224
4146
4222
4300
4225
4147
4223
4301
4226
4148
4224
4302
4227
4149
4225
4303
4228
4150
4226
4304
4229
4151
4227
4305
4230
4152
4228
4306
4231
4153
4229
4307
4232
4154
4230
4308
4233
4155
4231
4309
4234
4156
4232
4310
-1
4157
4233
4311
4236
4158
-1
4312
4237
4159
4235
4313
4238
4160
4236
4314
4239
4161
4237
4315
4240
4162
4238
4316
4241
4163
4239
4317
4242
4164
4240
4318
4243
4165
4241
4319
4244
4166
4242
4320
4245
4167
4243
4321
4246
4168
4244
4322
4247
4169
4245
4323
4248
4170
4246
4324
4249
4171
4247
4325
4250
4172
4248
4326
4251
4173
4249
4327
4252
4174
4250
4328
4253
4175
4251
4329
4254
4176
4252
4330
4255
4177
4253
4331
4256
4178
4254
4332
4257
4179
4255
4333
4258
4180
4256
4334
4259
4181
4257
4335
4260
4182
4258
4336
4261
4183
4259
4337
4262
4184
4260
4338
4263
4185
4261
4339
4264
4186
4262
4340
4265
4187
4263
4341
4266
4188
4264
4342
4267
4189
4265
4343
4268
4190
4266
4344
4269
4191
4267
4345
4270
4192
4268
4346
4271
4193
4269
4347
4272
4194
4270
4348
4273
4195
4271
4349
4274
4196
4272
4350
4275
4197
4273
4351
4276
4198
4274
4352
4277
4199
4275
4353
4278
4200
4276
4354
4279
4201
4277
4355
4280
4202
4278
4356
4281
4203
4279
4357
4282
4204
4280
4358
4283
4205
4281
4359
4284
4206
4282
4360
4285
4207
4283
4361
4286
4208
4284
4362
4287
4209
4285
4363
4288
4210
4286
4364
4289
4211
4287
4365
4290
4212
4288
4366
4291
4213
4289
4367
4292
4214
4290
4368
4293
4215
4291
4369
4294
4216
4292
4370
4295
4217
4293
4371
4296
4218
4294
4372
4297
4219
4295
4373
4298
4220
4296
4374
4299
4221
4297
4375
4300
4222
4298
4376
4301
4223
4299
4377
4302
4224
4300
4378
4303
4225
4301
4379
4304
4226
4302
4380
4305
4227
4303
4381
4306
4228
4304
4382
4307
4229
4305
4383
4308
4230
4306
4384
4309
4231
4307
4385
4310
4232
4308
4386
4311
4233
4309
4387
-1
4234
4310
4388
4313
4235
-1
4389
4314
4236
4312
4390
4315
4237
4313
4391
4316
4238
4314
4392
4317
4239
4315
4393
4318
4240
4316
4394
4319
4241
4317
4395
4320
4242
4318
4396
4321
4243
4319
4397
4322
4244
4320
4398
4323
4245
4321
4399
4324
4246
4322
4400
4325
4247
4323
4401
4326
4248
4324
4402
4327
4249
4325
4403
4328
4250
4326
4404
4329
4251
4327
4405
4330
4252
4328
4406
4331
4253
4329
4407
4332
4254
4330
4408
4333
4255
4331
4409
4334
4256
4332
4410
4335
4257
4333
4411
4336
4258
4334
4412
4337
4259
4335
4413
4338
4260
4336
4414
4339
4261
4337
4415
4340
4262
4338
4416
4341
4263
4339
4417
4342
4264
4340
4418
4343
4265
4341
4419
4344
4266
4342
4420
4345
4267
4343
4421
4346
4268
4344
4422
4347
4269
4345
4423
4348
4270
4346
4424
4349
4271
4347
4425
4350
4272
4348
4426
4351
4273
4349
4427
4352
4274
4350
4428
4353
4275
4351
4429
4354
4276
4352
4430
4355
4277
4353
4431
4356
4278
4354
4432
4357
4279
4355
4433
4358
4280
4356
4434
4359
4281
4357
4435
4360
4282
4358
4436
4361
4283
4359
4437
4362
4284
4360
4438
4363
4285
4361
4439
4364
4286
4362
4440
4365
4287
4363
4441
4366
4288
4364
4442
4367
4289
4365
4443
4368
4290
4366
4444
4369
4291
4367
4445
4370
4292
4368
4446
4371
4293
4369
4447
4372
4294
4370
4448
4373
4295
4371
4449
4374
4296
4372
4450
4375
4297
4373
4451
4376
4298
4374
4452
4377
4299
4375
4453
4378
4300
4376
4454
4379
4301
4377
4455
4380
4302
4378
4456
4381
4303
4379
4457
4382
4304
4380
4458
4383
4305
4381
4459
4384
4306
4382
4460
4385
4307
4383
4461
4386
4308
4384
4462
4387
4309
4385
4463
4388
4310
4386
4464
-1
4311
4387
4465
4390
4312
-1
4466
4391
4313
4389
4467
4392
4314
4390
4468
4393
4315
4391
4469
4394
4316
4392
4470
4395
4317
4393
4471
4396
4318
4394
4472
4397
4319
4395
4473
4398
4320
4396
4474
4399
4321
4397
4475
4400
4322
4398
4476
4401
4323
4399
4477
4402
4324
4400
4478
4403
4325
4401
4479
4404
4326
4402
4480
4405
4327
4403
4481
4406
4328
4404
4482
4407
4329
4405
4483
4408
4330
4406
4484
4409
4331
4407
4485
4410
4332
4408
4486
4411
4333
4409
4487
4412
4334
4410
4488
4413
4335
4411
4489
4414
4336
4412
4490
4415
4337
4413
4491
4416
4338
4414
4492
4417
4339
4415
4493
4418
4340
4416
4494
4419
4341
4417
4495
4420
4342
4418
4496
4421
4343
4419
4497
4422
4344
4420
4498
4423
4345
4421
4499
4424
4346
4422
4500
4425
4347
4423
4501
4426
4348
4424
4502
4427
4349
4425
4503
4428
4350
4426
4504
4429
4351
4427
4505
4430
4352
4428
4506
4431
4353
4429
4507
4432
4354
4430
4508
4433
4355
4431
4509
4434
4356
4432
4510
4435
4357
4433
4511
4436
4358
4434
4512
4437
4359
4435
4513
4438
4360
4436
4514
4439
4361
4437
4515
4440
4362
4438
4516
4441
4363
4439
4517
4442
4364
4440
4518
4443
4365
4441
4519
4444
4366
4442
4520
4445
4367
4443
4521
4446
4368
4444
4522
4447
4369
4445
4523
4448
4370
4446
4524
4449
4371
4447
4525
4450
4372
4448
4526
4451
4373
4449
4527
4452
4374
4450
4528
4453
4375
4451
4529
4454
4376
4452
4530
4455
4377
4453
4531
4456
4378
4454
4532
4457
4379
4455
4533
4458
4380
4456
4534
4459
4381
4457
4535
4460
4382
4458
4536
4461
4383
4459
4537
4462
4384
4460
4538
4463
4385
4461
4539
4464
4386
4462
4540
4465
4387
4463
4541
-1
4388
4464
4542
4467
4389
-1
4543
4468
4390
4466
4544
4469
4391
4467
4545
4470
4392
4468
4546
4471
4393
4469
4547
4472
4394
4470
4548
4473
4395
4471
4549
4474
4396
4472
4550
4475
4397
4473
4551
4476
4398
4474
4552
4477
4399
4475
4553
4478
4400
4476
4554
4479
4401
4477
4555
4480
4402
4478
4556
4481
4403
4479
4557
4482
4404
4480
4558
4483
4405
4481
4559
4484
4406
4482
4560
4485
4407
4483
4561
4486
4408
4484
4562
4487
4409
4485
4563
4488
4410
4486
4564
4489
4411
4487
4565
4490
4412
4488
4566
4491
4413
4489
4567
4492
4414
4490
4568
4493
4415
4491
4569
4494
4416
4492
4570
4495
4417
4493
4571
4496
4418
4494
4572
4497
4419
4495
4573
4498
4420
4496
4574
4499
4421
4497
4575
4500
4422
4498
4576
4501
4423
4499
4577
4502
4424
4500
4578
4503
4425
4501
4579
4504
4426
4502
4580
4505
4427
4503
4581
4506
4428
4504
4582
4507
4429
4505
4583
4508
4430
4506
4584
4509
4431
4507
4585
4510
4432
4508
4586
4511
4433
4509
4587
4512
4434
4510
4588
4513
4435
4511
4589
4514
4436
4512
4590
4515
4437
4513
4591
4516
4438
4514
4592
4517
4439
4515
4593
4518
4440
4516
4594
4519
4441
4517
4595
4520
4442
4518
4596
4521
4443
4519
4597
4522
4444
4520
4598
4523
4445
4521
4599
4524
4446
4522
4600
4525
4447
4523
4601
4526
4448
4524
4602
4527
4449
4525
4603
4528
4450
4526
4604
4529
4451
4527
4605
4530
4452
4528
4606
4531
4453
4529
4607
4532
4454
4530
4608
4533
4455
4531
4609
4534
4456
4532
4610
4535
4457
4533
4611
4536
4458
4534
4612
4537
4459
4535
4613
4538
4460
4536
4614
4539
4461
4537
4615
4540
4462
4538
4616
4541
4463
4539
4617
4542
4464
4540
4618
-1
4465
4541
4619
4544
4466
-1
4620
4545
4467
4543
4621
4546
4468
4544
4622
4547
4469
4545
4623
4548
4470
4546
4624
4549
4471
4547
4625
4550
4472
4548
4626
4551
4473
4549
4627
4552
4474
4550
4628
4553
4475
4551
4629
4554
4476
4552
4630
4555
4477
4553
4631
4556
4478
4554
4632
4557
4479
4555
4633
4558
4480
4556
4634
4559
4481
4557
4635
4560
4482
4558
4636
4561
4483
4559
4637
4562
4484
4560
4638
4563
4485
4561
4639
4564
4486
4562
4640
4565
4487
4563
4641
4566
4488
4564
4642
4567
4489
4565
4643
4568
4490
4566
4644
4569
4491
4567
4645
4570
4492
4568
4646
4571
4493
4569
4647
4572
4494
4570
4648
4573
4495
4571
4649
4574
4496
4572
4650
4575
4497
4573
4651
4576
4498
4574
4652
4577
4499
4575
4653
4578
4500
4576
4654
4579
4501
4577
4655
4580
4502
4578
4656
4581
4503
4579
4657
4582
4504
4580
4658
4583
4505
4581
4659
4584
4506
4582
4660
4585
4507
4583
4661
4586
4508
4584
4662
4587
4509
4585
4663
4588
4510
4586
4664
4589
4511
4587
4665
4590
4512
4588
4666
4591
4513
4589
4667
4592
4514
4590
4668
4593
4515
4591
4669
4594
4516
4592
4670
4595
4517
4593
4671
4596
4518
4594
4672
4597
4519
4595
4673
4598
4520
4596
4674
4599
4521
4597
4675
4600
4522
4598
4676
4601
4523
4599
4677
4602
4524
4600
4678
4603
4525
4601
4679
4604
4526
4602
4680
4605
4527
4603
4681
4606
4528
4604
4682
4607
4529
4605
4683
4608
4530
4606
4684
4609
4531
4607
4685
4610
4532
4608
4686
4611
4533
4609
4687
4612
4534
4610
4688
4613
4535
4611
4689
4614
4536
4612
4690
4615
4537
4613
4691
4616
4538
4614
4692
4617
4539
4615
4693
4618
4540
4616
4694
4619
4541
4617
4695
-1
4542
4618
4696
4621
4543
-1
4697
4622
4544
4620
4698
4623
4545
4621
4699
4624
4546
4622
4700
4625
4547
4623
4701
4626
4548
4624
4702
4627
4549
4625
4703
4628
4550
4626
4704
4629
4551
4627
4705
4630
4552
4628
4706
4631
4553
4629
4707
4632
4554
4630
4708
4633
4555
4631
4709
4634
4556
4632
4710
4635
4557
4633
4711
4636
4558
4634
4712
4637
4559
4635
4713
4638
4560
4636
4714
4639
4561
4637
4715
4640
4562
4638
4716
4641
4563
4639
4717
4642
4564
4640
4718
4643
4565
4641
4719
4644
4566
4642
4720
4645
4567
4643
4721
4646
4568
4644
4722
4647
4569
4645
4723
4648
4570
4646
4724
4649
4571
4647
4725
4650
4572
4648
4726
4651
4573
4649
4727
4652
4574
4650
4728
4653
4575
4651
4729
4654
4576
4652
4730
4655
4577
4653
4731
4656
4578
4654
4732
4657
4579
4655
4733
4658
4580
4656
4734
4659
4581
4657
4735
4660
4582
4658
4736
4661
4583
4659
4737
4662
4584
4660
4738
4663
4585
4661
4739
4664
4586
4662
4740
4665
4587
4663
4741
4666
4588
4664
4742
4667
4589
4665
4743
4668
4590
4666
4744
4669
4591
4667
4745
4670
4592
4668
4746
4671
4593
4669
4747
4672
4594
4670
4748
4673
4595
4671
4749
4674
4596
4672
4750
4675
4597
4673
4751
4676
4598
4674
4752
4677
4599
4675
4753
4678
4600
4676
4754
4679
4601
4677
4755
4680
4602
4678
4756
4681
4603
4679
4757
4682
4604
4680
4758
4683
4605
4681
4759
4684
4606
4682
4760
4685
4607
4683
4761
4686
4608
4684
4762
4687
4609
4685
4763
4688
4610
4686
4764
4689
4611
4687
4765
4690
4612
4688
4766
4691
4613
4689
4767
4692
4614
4690
4768
4693
4615
4691
4769
4694
4616
4692
4770
4695
4617
4693
4771
4696
4618
4694
4772
-1
4619
4695
4773
4698
4620
-1
4774
4699
4621
4697
4775
4700
4622
4698
4776
4701
4623
4699
4777
4702
4624
4700
4778
4703
4625
4701
4779
4704
4626
4702
4780
4705
4627
4703
4781
4706
4628
4704
4782
4707
4629
4705
4783
4708
4630
4706
4784
4709
4631
4707
4785
4710
4632
4708
4786
4711
4633
4709
4787
4712
4634
4710
4788
4713
4635
4711
4789
4714
4636
4712
4790
4715
4637
4713
4791
4716
4638
4714
4792
4717
4639
4715
4793
4718
4640
4716
4794
4719
4641
4717
4795
4720
4642
4718
4796
4721
4643
4719
4797
4722
4644
4720
4798
4723
4645
4721
4799
4724
4646
4722
4800
4725
4647
4723
4801
4726
4648
4724
4802
4727
4649
4725
4803
4728
4650
4726
4804
4729
4651
4727
4805
4730
4652
4728
4806
4731
4653
4729
4807
4732
4654
4730
4808
4733
4655
4731
4809
4734
4656
4732
4810
4735
4657
4733
4811
4736
4658
4734
4812
4737
4659
4735
4813
4738
4660
4736
4814
4739
4661
4737
4815
4740
4662
4738
4816
4741
4663
4739
4817
4742
4664
4740
4818
4743
4665
4741
4819
4744
4666
4742
4820
4745
4667
4743
4821
4746
4668
4744
4822
4747
4669
4745
4823
4748
4670
4746
4824
4749
4671
4747
4825
4750
4672
4748
4826
4751
4673
4749
4827
4752
4674
4750
4828
4753
4675
4751
4829
4754
4676
4752
4830
4755
4677
4753
4831
4756
4678
4754
4832
4757
4679
4755
4833
4758
4680
4756
4834
4759
4681
4757
4835
4760
4682
4758
4836
4761
4683
4759
4837
4762
4684
4760
4838
4763
4685
4761
4839
4764
4686
4762
4840
4765
4687
4763
4841
4766
4688
4764
4842
4767
4689
4765
4843
4768
4690
4766
4844
4769
4691
4767
4845
4770
4692
4768
4846
4771
4693
4769
4847
4772
4694
4770
4848
4773
4695
4771
4849
-1
4696
4772
4850
4775
4697
-1
4851
4776
4698
4774
4852
4777
4699
4775
4853
4778
4700
4776
4854
4779
4701
4777
4855
4780
4702
4778
4856
4781
4703
4779
4857
4782
4704
4780
4858
4783
4705
4781
4859
4784
4706
4782
4860
4785
4707
4783
4861
4786
4708
4784
4862
4787
4709
4785
4863
4788
4710
4786
4864
4789
4711
4787
4865
4790
4712
4788
4866
4791
4713
4789
4867
4792
4714
4790
4868
4793
4715
4791
4869
4794
4716
4792
4870
4795
4717
4793
4871
4796
4718
4794
4872
4797
4719
4795
4873
4798
4720
4796
4874
4799
4721
4797
4875
4800
4722
4798
4876
4801
4723
4799
4877
4802
4724
4800
4878
4803
4725
4801
4879
4804
4726
4802
4880
4805
4727
4803
4881
4806
4728
4804
4882
4807
4729
4805
4883
4808
4730
4806
4884
4809
4731
4807
4885
4810
4732
4808
4886
4811
4733
4809
4887
4812
4734
4810
4888
4813
4735
4811
4889
4814
4736
4812
4890
4815
4737
4813
4891
4816
4738
4814
4892
4817
4739
4815
4893
4818
4740
4816
4894
4819
4741
4817
4895
4820
4742
4818
4896
4821
4743
4819
4897
4822
4744
4820
4898
4823
4745
4821
4899
4824
4746
4822
4900
4825
4747
4823
4901
4826
4748
4824
4902
4827
4749
4825
4903
4828
4750
4826
4904
4829
4751
4827
4905
4830
4752
4828
4906
4831
4753
4829
4907
4832
4754
4830
4908
4833
4755
4831
4909
4834
4756
4832
4910
4835
4757
4833
4911
4836
4758
4834
4912
4837
4759
4835
4913
4838
4760
4836
4914
4839
4761
4837
4915
4840
4762
4838
4916
4841
4763
4839
4917
4842
4764
4840
4918
4843
4765
4841
4919
4844
4766
4842
4920
4845
4767
4843
4921
4846
4768
4844
4922
4847
4769
4845
4923
4848
4770
4846
4924
4849
4771
4847
4925
4850
4772
4848
4926
-1
4773
4849
4927
4852
4774
-1
4928
4853
4775
4851
4929
4854
4776
4852
4930
4855
4777
4853
4931
4856
4778
4854
4932
4857
4779
4855
4933
4858
4780
4856
4934
4859
4781
4857
4935
4860
4782
4858
4936
4861
4783
4859
4937
4862
4784
4860
4938
4863
4785
4861
4939
4864
4786
4862
4940
4865
4787
4863
4941
4866
4788
4864
4942
4867
4789
4865
4943
4868
4790
4866
4944
4869
4791
4867
4945
4870
4792
4868
4946
4871
4793
4869
4947
4872
4794
4870
4948
4873
4795
4871
4949
4874
4796
4872
4950
4875
4797
4873
4951
4876
4798
4874
4952
4877
4799
4875
4953
4878
4800
4876
4954
4879
4801
4877
4955
4880
4802
4878
4956
4881
4803
4879
4957
4882
4804
4880
4958
4883
4805
4881
4959
4884
4806
4882
4960
4885
4807
4883
4961
4886
4808
4884
4962
4887
4809
4885
4963
4888
4810
4886
4964
4889
4811
4887
4965
4890
4812
4888
4966
4891
4813
4889
4967
4892
4814
4890
4968
4893
4815
4891
4969
4894
4816
4892
4970
4895
4817
4893
4971
4896
4818
4894
4972
4897
4819
4895
4973
4898
4820
4896
4974
4899
4821
4897
4975
4900
4822
4898
4976
4901
4823
4899
4977
4902
4824
4900
4978
4903
4825
4901
4979
4904
4826
4902
4980
4905
4827
4903
4981
4906
4828
4904
4982
4907
4829
4905
4983
4908
4830
4906
4984
4909
4831
4907
4985
4910
4832
4908
4986
4911
4833
4909
4987
4912
4834
4910
4988
4913
4835
4911
4989
4914
4836
4912
4990
4915
4837
4913
4991
4916
4838
4914
4992
4917
4839
4915
4993
4918
4840
4916
4994
4919
4841
4917
4995
4920
4842
4918
4996
4921
4843
4919
4997
4922
4844
4920
4998
4923
4845
4921
4999
4924
4846
4922
5000
4925
4847
4923
5001
4926
4848
4924
5002
4927
4849
4925
5003
-1
4850
4926
5004
4929
4851
-1
5005
4930
4852
4928
5006
4931
4853
4929
5007
4932
4854
4930
5008
4933
4855
4931
5009
4934
4856
4932
5010
4935
4857
4933
5011
4936
4858
4934
5012
4937
4859
4935
5013
4938
4860
4936
5014
4939
4861
4937
5015
4940
4862
4938
5016
4941
4863
4939
5017
4942
4864
4940
5018
4943
4865
4941
5019
4944
4866
4942
5020
4945
4867
4943
5021
4946
4868
4944
5022
4947
4869
4945
5023
4948
4870
4946
5024
4949
4871
4947
5025
4950
4872
4948
5026
4951
4873
4949
5027
4952
4874
4950
5028
4953
4875
4951
5029
4954
4876
4952
5030
4955
4877
4953
5031
4956
4878
4954
5032
4957
4879
4955
5033
4958
4880
4956
5034
4959
4881
4957
5035
4960
4882
4958
5036
4961
4883
4959
5037
4962
4884
4960
5038
4963
4885
4961
5039
4964
4886
4962
5040
4965
4887
4963
5041
4966
4888
4964
5042
4967
4889
4965
5043
4968
4890
4966
5044
4969
4891
4967
5045
4970
4892
4968
5046
4971
4893
4969
5047
4972
4894
4970
5048
4973
4895
4971
5049
4974
4896
4972
5050
4975
4897
4973
5051
4976
4898
4974
5052
4977
4899
4975
5053
4978
4900
4976
5054
4979
4901
4977
5055
4980
4902
4978
5056
4981
4903
4979
5057
4982
4904
4980
5058
4983
4905
4981
5059
4984
4906
4982
5060
4985
4907
4983
5061
4986
4908
4984
5062
4987
4909
4985
5063
4988
4910
4986
5064
4989
4911
4987
5065
4990
4912
4988
5066
4991
4913
4989
5067
4992
4914
4990
5068
4993
4915
4991
5069
4994
4916
4992
5070
4995
4917
4993
5071
4996
4918
4994
5072
4997
4919
4995
5073
4998
4920
4996
5074
4999
4921
4997
5075
5000
4922
4998
5076
5001
4923
4999
5077
5002
4924
5000
5078
5003
4925
5001
5079
5004
4926
5002
5080
-1
4927
5003
5081
5006
4928
-1
5082
5007
4929
5005
5083
5008
4930
5006
5084
5009
4931
5007
5085
5010
4932
5008
5086
5011
4933
5009
5087
5012
4934
5010
5088
5013
4935
5011
5089
5014
4936
5012
5090
5015
4937
5013
5091
5016
4938
5014
5092
5017
4939
5015
5093
5018
4940
5016
5094
5019
4941
5017
5095
5020
4942
5018
5096
5021
4943
5019
5097
5022
4944
5020
5098
5023
4945
5021
5099
5024
4946
5022
5100
5025
4947
5023
5101
5026
4948
5024
5102
5027
4949
5025
5103
5028
4950
5026
5104
5029
4951
5027
5105
5030
4952
5028
5106
5031
4953
5029
5107
5032
4954
5030
5108
5033
4955
5031
5109
5034
4956
5032
5110
5035
4957
5033
5111
5036
4958
5034
5112
5037
4959
5035
5113
5038
4960
5036
5114
5039
4961
5037
5115
5040
4962
5038
5116
5041
4963
5039
5117
5042
4964
5040
5118
5043
4965
5041
5119
5044
4966
5042
5120
5045
4967
5043
5121
5046
4968
5044
5122
5047
4969
5045
5123
5048
4970
5046
5124
5049
4971
5047
5125
5050
4972
5048
5126
5051
4973
5049
5127
5052
4974
5050
5128
5053
4975
5051
5129
5054
4976
5052
5130
5055
4977
5053
5131
5056
4978
5054
5132
5057
4979
5055
5133
5058
4980
5056
5134
5059
4981
5057
5135
5060
4982
5058
5136
5061
4983
5059
5137
5062
4984
5060
5138
5063
4985
5061
5139
5064
4986
5062
5140
5065
4987
5063
5141
5066
4988
5064
5142
5067
4989
5065
5143
5068
4990
5066
5144
5069
4991
5067
5145
5070
4992
5068
5146
5071
4993
5069
5147
5072
4994
5070
5148
5073
4995
5071
5149
5074
4996
5072
5150
5075
4997
5073
5151
5076
4998
5074
5152
5077
4999
5075
5153
5078
5000
5076
5154
5079
5001
5077
5155
5080
5002
5078
5156
5081
5003
5079
5157
-1
5004
5080
5158
5083
5005
-1
5159
5084
5006
5082
5160
5085
5007
5083
5161
5086
5008
5084
5162
5087
5009
5085
5163
5088
5010
5086
5164
5089
5011
5087
5165
5090
5012
5088
5166
5091
5013
5089
5167
5092
5014
5090
5168
5093
5015
5091
5169
5094
5016
5092
5170
5095
5017
5093
5171
5096
5018
5094
5172
5097
5019
5095
5173
5098
5020
5096
5174
5099
5021
5097
5175
5100
5022
5098
5176
5101
5023
5099
5177
5102
5024
5100
5178
5103
5025
5101
5179
5104
5026
5102
5180
5105
5027
5103
5181
5106
5028
5104
5182
5107
5029
5105
5183
5108
5030
5106
5184
5109
5031
5107
5185
5110
5032
5108
5186
5111
5033
5109
5187
5112
5034
5110
5188
5113
5035
5111
5189
5114
5036
5112
5190
5115
5037
5113
5191
5116
5038
5114
5192
5117
5039
5115
5193
5118
5040
5116
5194
5119
5041
5117
5195
5120
5042
5118
5196
5121
5043
5119
5197
5122
5044
5120
5198
5123
5045
5121
5199
5124
5046
5122
5200
5125
5047
5123
5201
5126
5048
5124
5202
5127
5049
5125
5203
5128
5050
5126
5204
5129
5051
5127
5205
5130
5052
5128
5206
5131
5053
5129
5207
5132
5054
5130
5208
5133
5055
5131
5209
5134
5056
5132
5210
5135
5057
5133
5211
5136
5058
5134
5212
5137
5059
5135
5213
5138
5060
5136
5214
5139
5061
5137
5215
5140
5062
5138
5216
5141
5063
5139
5217
5142
5064
5140
5218
5143
5065
5141
5219
5144
5066
5142
5220
5145
5067
5143
5221
5146
5068
5144
5222
5147
5069
5145
5223
5148
5070
5146
5224
5149
5071
5147
5225
5150
5072
5148
5226
5151
5073
5149
5227
5152
5074
5150
5228
5153
5075
5151
5229
5154
5076
5152
5230
5155
5077
5153
5231
5156
5078
5154
5232
5157
5079
5155
5233
5158
5080
5156
5234
-1
5081
5157
5235
5160
5082
-1
5236
5161
5083
5159
5237
5162
5084
5160
5238
5163
5085
5161
5239
5164
5086
5162
5240
5165
5087
5163
5241
5166
5088
5164
5242
5167
5089
5165
5243
5168
5090
5166
5244
5169
5091
5167
5245
5170
5092
5168
5246
5171
5093
5169
5247
5172
5094
5170
5248
5173
5095
5171
5249
5174
5096
5172
5250
5175
5097
5173
5251
5176
5098
5174
5252
5177
5099
5175
5253
5178
5100
5176
5254
5179
5101
5177
5255
5180
5102
5178
5256
5181
5103
5179
5257
5182
5104
5180
5258
5183
5105
5181
5259
5184
5106
5182
5260
5185
5107
5183
5261
5186
5108
5184
5262
5187
5109
5185
5263
5188
5110
5186
5264
5189
5111
5187
5265
5190
5112
5188
5266
5191
5113
5189
5267
5192
5114
5190
5268
5193
5115
5191
5269
5194
5116
5192
5270
5195
5117
5193
5271
5196
5118
5194
5272
5197
5119
5195
5273
5198
5120
5196
5274
5199
5121
5197
5275
5200
5122
5198
5276
5201
5123
5199
5277
5202
5124
5200
5278
5203
5125
5201
5279
5204
5126
5202
5280
5205
5127
5203
5281
5206
5128
5204
5282
5207
5129
5205
5283
5208
5130
5206
5284
5209
5131
5207
5285
5210
5132
5208
5286
5211
5133
5209
5287
5212
5134
5210
5288
5213
5135
5211
5289
5214
5136
5212
5290
5215
5137
5213
5291
5216
5138
5214
5292
5217
5139
5215
5293
5218
5140
5216
5294
5219
5141
5217
5295
5220
5142
5218
5296
5221
5143
5219
5297
5222
5144
5220
5298
5223
5145
5221
5299
5224
5146
5222
5300
5225
5147
5223
5301
5226
5148
5224
5302
5227
5149
5225
5303
5228
5150
5226
5304
5229
5151
5227
5305
5230
5152
5228
5306
5231
5153
5229
5307
5232
5154
5230
5308
5233
5155
5231
5309
5234
5156
5232
5310
5235
5157
5233
5311
-1
5158
5234
5312
5237
5159
-1
5313
5238
5160
5236
5314
5239
5161
5237
5315
5240
5162
5238
5316
5241
5163
5239
5317
5242
5164
5240
5318
5243
5165
5241
5319
5244
5166
5242
5320
5245
5167
5243
5321
5246
5168
5244
5322
5247
5169
5245
5323
5248
5170
5246
5324
5249
5171
5247
5325
5250
5172
5248
5326
5251
5173
5249
5327
5252
5174
5250
5328
5253
5175
5251
5329
5254
5176
5252
5330
5255
5177
5253
5331
5256
5178
5254
5332
5257
5179
5255
5333
5258
5180
5256
5334
5259
5181
5257
5335
5260
5182
5258
5336
5261
5183
5259
5337
5262
5184
5260
5338
5263
5185
5261
5339
5264
5186
5262
5340
5265
5187
5263
5341
5266
5188
5264
5342
5267
5189
5265
5343
5268
5190
5266
5344
5269
5191
5267
5345
5270
5192
5268
5346
5271
5193
5269
5347
5272
5194
5270
5348
5273
5195
5271
5349
5274
5196
5272
5350
5275
5197
5273
5351
5276
5198
5274
5352
5277
5199
5275
5353
5278
5200
5276
5354
5279
5201
5277
5355
5280
5202
5278
5356
5281
5203
5279
5357
5282
5204
5280
5358
5283
5205
5281
5359
5284
5206
5282
5360
5285
5207
5283
5361
5286
5208
5284
5362
5287
5209
5285
5363
5288
5210
5286
5364
5289
5211
5287
5365
5290
5212
5288
5366
5291
5213
5289
5367
5292
5214
5290
5368
5293
5215
5291
5369
5294
5216
5292
5370
5295
5217
5293
5371
5296
5218
5294
5372
5297
5219
5295
5373
5298
5220
5296
5374
5299
5221
5297
5375
5300
5222
5298
5376
5301
5223
5299
5377
5302
5224
5300
5378
5303
5225
5301
5379
5304
5226
5302
5380
5305
5227
5303
5381
5306
5228
5304
5382
5307
5229
5305
5383
5308
5230
5306
5384
5309
5231
5307
5385
5310
5232
5308
5386
5311
5233
5309
5387
5312
5234
5310
5388
-1
5235
5311
5389
5314
5236
-1
5390
5315
5237
5313
5391
5316
5238
5314
5392
5317
5239
5315
5393
5318
5240
5316
5394
5319
5241
5317
5395
5320
5242
5318
5396
5321
5243
5319
5397
5322
5244
5320
5398
5323
5245
5321
5399
5324
5246
5322
5400
5325
5247
5323
5401
5326
5248
5324
5402
5327
5249
5325
5403
5328
5250
5326
5404
5329
5251
5327
5405
5330
5252
5328
5406
5331
5253
5329
5407
5332
5254
5330
5408
5333
5255
5331
5409
5334
5256
5332
5410
5335
5257
5333
5411
5336
5258
5334
5412
5337
5259
5335
5413
5338
5260
5336
5414
5339
5261
5337
5415
5340
5262
5338
5416
5341
5263
5339
5417
5342
5264
5340
5418
5343
5265
5341
5419
5344
5266
5342
5420
5345
5267
5343
5421
5346
5268
5344
5422
5347
5269
5345
5423
5348
5270
5346
5424
5349
5271
5347
5425
5350
5272
5348
5426
5351
5273
5349
5427
5352
5274
5350
5428
5353
5275
5351
5429
5354
5276
5352
5430
5355
5277
5353
5431
5356
5278
5354
5432
5357
5279
5355
5433
5358
5280
5356
5434
5359
5281
5357
5435
5360
5282
5358
5436
5361
5283
5359
5437
5362
5284
5360
5438
5363
5285
5361
5439
5364
5286
5362
5440
5365
5287
5363
5441
5366
5288
5364
5442
5367
5289
5365
5443
5368
5290
5366
5444
5369
5291
5367
5445
5370
5292
5368
5446
5371
5293
5369
5447
5372
5294
5370
5448
5373
5295
5371
5449
5374
5296
5372
5450
5375
5297
5373
5451
5376
5298
5374
5452
5377
5299
5375
5453
5378
5300
5376
5454
5379
5301
5377
5455
5380
5302
5378
5456
5381
5303
5379
5457
5382
5304
5380
5458
5383
5305
5381
5459
5384
5306
5382
5460
5385
5307
5383
5461
5386
5308
5384
5462
5387
5309
5385
5463
5388
5310
5386
5464
5389
5311
5387
5465
-1
5312
5388
5466
5391
5313
-1
5467
5392
5314
5390
5468
5393
5315
5391
5469
5394
5316
5392
5470
5395
5317
5393
5471
5396
5318
5394
5472
5397
5319
5395
5473
5398
5320
5396
5474
5399
5321
5397
5475
5400
5322
5398
5476
5401
5323
5399
5477
5402
5324
5400
5478
5403
5325
5401
5479
5404
5326
5402
5480
5405
5327
5403
5481
5406
5328
5404
5482
5407
5329
5405
5483
5408
5330
5406
5484
5409
5331
5407
5485
5410
5332
5408
5486
5411
5333
5409
5487
5412
5334
5410
5488
5413
5335
5411
5489
5414
5336
5412
5490
5415
5337
5413
5491
5416
5338
5414
5492
5417
5339
5415
5493
5418
5340
5416
5494
5419
5341
5417
5495
5420
5342
5418
5496
5421
5343
5419
5497
5422
5344
5420
5498
5423
5345
5421
5499
5424
5346
5422
5500
5425
5347
5423
5501
5426
5348
5424
5502
5427
5349
5425
5503
5428
5350
5426
5504
5429
5351
5427
5505
5430
5352
5428
5506
5431
5353
5429
5507
5432
5354
5430
5508
5433
5355
5431
5509
5434
5356
5432
5510
5435
5357
5433
5511
5436
5358
5434
5512
5437
5359
5435
5513
5438
5360
5436
5514
5439
5361
5437
5515
5440
5362
5438
5516
5441
5363
5439
5517
5442
5364
5440
5518
5443
5365
5441
5519
5444
5366
5442
5520
5445
5367
5443
5521
5446
5368
5444
5522
5447
5369
5445
5523
5448
5370
5446
5524
5449
5371
5447
5525
5450
5372
5448
5526
5451
5373
5449
5527
5452
5374
5450
5528
5453
5375
5451
5529
5454
5376
5452
5530
5455
5377
5453
5531
5456
5378
5454
5532
5457
5379
5455
5533
5458
5380
5456
5534
5459
5381
5457
5535
5460
5382
5458
5536
5461
5383
5459
5537
5462
5384
5460
5538
5463
5385
5461
5539
5464
5386
5462
5540
5465
5387
5463
5541
5466
5388
5464
5542
-1
5389
5465
5543
5468
5390
-1
5544
5469
5391
5467
5545
5470
5392
5468
5546
5471
5393
5469
5547
5472
5394
5470
5548
5473
5395
5471
5549
5474
5396
5472
5550
5475
5397
5473
5551
5476
5398
5474
5552
5477
5399
5475
5553
5478
5400
5476
5554
5479
5401
5477
5555
5480
5402
5478
5556
5481
5403
5479
5557
5482
5404
5480
5558
5483
5405
5481
5559
5484
5406
5482
5560
5485
5407
5483
5561
5486
5408
5484
5562
5487
5409
5485
5563
5488
5410
5486
5564
5489
5411
5487
5565
5490
5412
5488
5566
5491
5413
5489
5567
5492
5414
5490
5568
5493
5415
5491
5569
5494
5416
5492
5570
5495
5417
5493
5571
5496
5418
5494
5572
5497
5419
5495
5573
5498
5420
5496
5574
5499
5421
5497
5575
5500
5422
5498
5576
5501
5423
5499
5577
5502
5424
5500
5578
5503
5425
5501
5579
5504
5426
5502
5580
5505
5427
5503
5581
5506
5428
5504
5582
5507
5429
5505
5583
5508
5430
5506
5584
5509
5431
5507
5585
5510
5432
5508
5586
5511
5433
5509
5587
5512
5434
5510
5588
5513
5435
5511
5589
5514
5436
5512
5590
5515
5437
5513
5591
5516
5438
5514
5592
5517
5439
5515
5593
5518
5440
5516
5594
5519
5441
5517
5595
5520
5442
5518
5596
5521
5443
5519
5597
5522
5444
5520
5598
5523
5445
5521
5599
5524
5446
5522
5600
5525
5447
5523
5601
5526
5448
5524
5602
5527
5449
5525
5603
5528
5450
5526
5604
5529
5451
5527
5605
5530
5452
5528
5606
5531
5453
5529
5607
5532
5454
5530
5608
5533
5455
5531
5609
5534
5456
5532
5610
5535
5457
5533
5611
5536
5458
5534
5612
5537
5459
5535
5613
5538
5460
5536
5614
5539
5461
5537
5615
5540
5462
5538
5616
5541
5463
5539
5617
5542
5464
5540
5618
5543
5465
5541
5619
-1
5466
5542
5620
5545
5467
-1
5621
5546
5468
5544
5622
5547
5469
5545
5623
5548
5470
5546
5624
5549
5471
5547
5625
5550
5472
5548
5626
5551
5473
5549
5627
5552
5474
5550
5628
5553
5475
5551
5629
5554
5476
5552
5630
5555
5477
5553
5631
5556
5478
5554
5632
5557
5479
5555
5633
5558
5480
5556
5634
5559
5481
5557
5635
5560
5482
5558
5636
5561
5483
5559
5637
5562
5484
5560
5638
5563
5485
5561
5639
5564
5486
5562
5640
5565
5487
5563
5641
5566
5488
5564
5642
5567
5489
5565
5643
5568
5490
5566
5644
5569
5491
5567
5645
5570
5492
5568
5646
5571
5493
5569
5647
5572
5494
5570
5648
5573
5495
5571
5649
5574
5496
5572
5650
5575
5497
5573
5651
5576
5498
5574
5652
5577
5499
5575
5653
5578
5500
5576
5654
5579
5501
5577
5655
5580
5502
5578
5656
5581
5503
5579
5657
5582
5504
5580
5658
5583
5505
5581
5659
5584
5506
5582
5660
5585
5507
5583
5661
5586
5508
5584
5662
5587
5509
5585
5663
5588
5510
5586
5664
5589
5511
5587
5665
5590
5512
5588
5666
5591
5513
5589
5667
5592
5514
5590
5668
5593
5515
5591
5669
5594
5516
5592
5670
5595
5517
5593
5671
5596
5518
5594
5672
5597
5519
5595
5673
5598
5520
5596
5674
5599
5521
5597
5675
5600
5522
5598
5676
5601
5523
5599
5677
5602
5524
5600
5678
5603
5525
5601
5679
5604
5526
5602
5680
5605
5527
5603
5681
5606
5528
5604
5682
5607
5529
5605
5683
5608
5530
5606
5684
5609
5531
5607
5685
5610
5532
5608
5686
5611
5533
5609
5687
5612
5534
5610
5688
5613
5535
5611
5689
5614
5536
5612
5690
5615
5537
5613
5691
5616
5538
5614
5692
5617
5539
5615
5693
5618
5540
5616
5694
5619
5541
5617
5695
5620
5542
5618
5696
-1
5543
5619
5697
5622
5544
-1
5698
5623
5545
5621
5699
5624
5546
5622
5700
5625
5547
5623
5701
5626
5548
5624
5702
5627
5549
5625
5703
5628
5550
5626
5704
5629
5551
5627
5705
5630
5552
5628
5706
5631
5553
5629
5707
5632
5554
5630
5708
5633
5555
5631
5709
5634
5556
5632
5710
5635
5557
5633
5711
5636
5558
5634
5712
5637
5559
5635
5713
5638
5560
5636
5714
5639
5561
5637
5715
5640
5562
5638
5716
5641
5563
5639
5717
5642
5564
5640
5718
5643
5565
5641
5719
5644
5566
5642
5720
5645
5567
5643
5721
5646
5568
5644
5722
5647
5569
5645
5723
5648
5570
5646
5724
5649
5571
5647
5725
5650
5572
5648
5726
5651
5573
5649
5727
5652
5574
5650
5728
5653
5575
5651
5729
5654
5576
5652
5730
5655
5577
5653
5731
5656
5578
5654
5732
5657
5579
5655
5733
5658
5580
5656
5734
5659
5581
5657
5735
5660
5582
5658
5736
5661
5583
5659
5737
5662
5584
5660
5738
5663
5585
5661
5739
5664
5586
5662
5740
5665
5587
5663
5741
5666
5588
5664
5742
5667
5589
5665
5743
5668
5590
5666
5744
5669
5591
5667
5745
5670
5592
5668
5746
5671
5593
5669
5747
5672
5594
5670
5748
5673
5595
5671
5749
5674
5596
5672
5750
5675
5597
5673
5751
5676
5598
5674
5752
5677
5599
5675
5753
5678
5600
5676
5754
5679
5601
5677
5755
5680
5602
5678
5756
5681
5603
5679
5757
5682
5604
5680
5758
5683
5605
5681
5759
5684
5606
5682
5760
5685
5607
5683
5761
5686
5608
5684
5762
5687
5609
5685
5763
5688
5610
5686
5764
5689
5611
5687
5765
5690
5612
5688
5766
5691
5613
5689
5767
5692
5614
5690
5768
5693
5615
5691
5769
5694
5616
5692
5770
5695
5617
5693
5771
5696
5618
5694
5772
5697
5619
5695
5773
-1
5620
5696
5774
5699
5621
-1
5775
5700
5622
5698
5776
5701
5623
5699
5777
5702
5624
5700
5778
5703
5625
5701
5779
5704
5626
5702
5780
5705
5627
5703
5781
5706
5628
5704
5782
5707
5629
5705
5783
5708
5630
5706
5784
5709
5631
5707
5785
5710
5632
5708
5786
5711
5633
5709
5787
5712
5634
5710
5788
5713
5635
5711
5789
5714
5636
5712
5790
5715
5637
5713
5791
5716
5638
5714
5792
5717
5639
5715
5793
5718
5640
5716
5794
5719
5641
5717
5795
5720
5642
5718
5796
5721
5643
5719
5797
5722
5644
5720
5798
5723
5645
5721
5799
5724
5646
5722
5800
5725
5647
5723
5801
5726
5648
5724
5802
5727
5649
5725
5803
5728
5650
5726
5804
5729
5651
5727
5805
5730
5652
5728
5806
5731
5653
5729
5807
5732
5654
5730
5808
5733
5655
5731
5809
5734
5656
5732
5810
5735
5657
5733
5811
5736
5658
5734
5812
5737
5659
5735
5813
5738
5660
5736
5814
5739
5661
5737
5815
5740
5662
5738
5816
5741
5663
5739
5817
5742
5664
5740
5818
5743
5665
5741
5819
5744
5666
5742
5820
5745
5667
5743
5821
5746
5668
5744
5822
5747
5669
5745
5823
5748
5670
5746
5824
5749
5671
5747
5825
5750
5672
5748
5826
5751
5673
5749
5827
5752
5674
5750
5828
5753
5675
5751
5829
5754
5676
5752
5830
5755
5677
5753
5831
5756
5678
5754
5832
5757
5679
5755
5833
5758
5680
5756
5834
5759
5681
5757
5835
5760
5682
5758
5836
5761
5683
5759
5837
5762
5684
5760
5838
5763
5685
5761
5839
5764
5686
5762
5840
5765
5687
5763
5841
5766
5688
5764
5842
5767
5689
5765
5843
5768
5690
5766
5844
5769
5691
5767
5845
5770
5692
5768
5846
5771
5693
5769
5847
5772
5694
5770
5848
5773
5695
5771
5849
5774
5696
5772
5850
-1
5697
5773
5851
5776
5698
-1
5852
5777
5699
5775
5853
5778
5700
5776
5854
5779
5701
5777
5855
5780
5702
5778
5856
5781
5703
5779
5857
5782
5704
5780
5858
5783
5705
5781
5859
5784
5706
5782
5860
5785
5707
5783
5861
5786
5708
5784
5862
5787
5709
5785
5863
5788
5710
5786
5864
5789
5711
5787
5865
5790
5712
5788
5866
5791
5713
5789
5867
5792
5714
5790
5868
5793
5715
5791
5869
5794
5716
5792
5870
5795
5717
5793
5871
5796
5718
5794
5872
5797
5719
5795
5873
5798
5720
5796
5874
5799
5721
5797
5875
5800
5722
5798
5876
5801
5723
5799
5877
5802
5724
5800
5878
5803
5725
5801
5879
5804
5726
5802
5880
5805
5727
5803
5881
5806
5728
5804
5882
5807
5729
5805
5883
5808
5730
5806
5884
5809
5731
5807
5885
5810
5732
5808
5886
5811
5733
5809
5887
5812
5734
5810
5888
5813
5735
5811
5889
5814
5736
5812
5890
5815
5737
5813
5891
5816
5738
5814
5892
5817
5739
5815
5893
5818
5740
5816
5894
5819
5741
5817
5895
5820
5742
5818
5896
5821
5743
5819
5897
5822
5744
5820
5898
5823
5745
5821
5899
5824
5746
5822
5900
5825
5747
5823
5901
5826
5748
5824
5902
5827
5749
5825
5903
5828
5750
5826
5904
5829
5751
5827
5905
5830
5752
5828
5906
5831
5753
5829
5907
5832
5754
5830
5908
5833
5755
5831
5909
5834
5756
5832
5910
5835
5757
5833
5911
5836
5758
5834
5912
5837
5759
5835
5913
5838
5760
5836
5914
5839
5761
5837
5915
5840
5762
5838
5916
5841
5763
5839
5917
5842
5764
5840
5918
5843
5765
5841
5919
5844
5766
5842
5920
5845
5767
5843
5921
5846
5768
5844
5922
5847
5769
5845
5923
5848
5770
5846
5924
5849
5771
5847
5925
5850
5772
5848
5926
5851
5773
5849
5927
-1
5774
5850
5928
5853
5775
-1
-1
5854
5776
5852
-1
5855
5777
5853
-1
5856
5778
5854
-1
5857
5779
5855
-1
5858
5780
5856
-1
5859
5781
5857
-1
5860
5782
5858
-1
5861
5783
5859
-1
5862
5784
5860
-1
5863
5785
5861
-1
5864
5786
5862
-1
5865
5787
5863
-1
5866
5788
5864
-1
5867
5789
5865
-1
5868
5790
5866
-1
5869
5791
5867
-1
5870
5792
5868
-1
5871
5793
5869
-1
5872
5794
5870
-1
5873
5795
5871
-1
5874
5796
5872
-1
5875
5797
5873
-1
5876
5798
5874
-1
5877
5799
5875
-1
5878
5800
5876
-1
5879
5801
5877
-1
5880
5802
5878
-1
5881
5803
5879
-1
5882
5804
5880
-1
5883
5805
5881
-1
5884
5806
5882
-1
5885
5807
5883
-1
5886
5808
5884
-1
5887
5809
5885
-1
5888
5810
5886
-1
5889
5811
5887
-1
5890
5812
5888
-1
5891
5813
5889
-1
5892
5814
5890
-1
5893
5815
5891
-1
5894
5816
5892
-1
5895
5817
5893
-1
5896
5818
5894
-1
5897
5819
5895
-1
5898
5820
5896
-1
5899
5821
5897
-1
5900
5822
5898
-1
5901
5823
5899
-1
5902
5824
5900
-1
5903
5825
5901
-1
5904
5826
5902
-1
5905
5827
5903
-1
5906
5828
5904
-1
5907
5829
5905
-1
5908
5830
5906
-1
5909
5831
5907
-1
5910
5832
5908
-1
5911
5833
5909
-1
5912
5834
5910
-1
5913
5835
5911
-1
5914
5836
5912
-1
5915
5837
5913
-1
5916
5838
5914
-1
5917
5839
5915
-1
5918
5840
5916
-1
5919
5841
5917
-1
5920
5842
5918
-1
5921
5843
5919
-1
5922
5844
5920
-1
5923
5845
5921
-1
5924
5846
5922
-1
5925
5847
5923
-1
5926
5848
5924
-1
5927
5849
5925
-1
5928
5850
5926
-1
-1
5851
5927
-1
