# Supplementary material for: Discrete mechanical growth model for plant tissue
Source: PLoS One. 2019 Aug 12;14(8):e0221059. doi: 10.1371/journal.pone.0221059 (PMC6690522; doi:10.1371/journal.pone.0221059)
Supplement: S1 File — The model was implemented using the C++ programming language. The software uses the Intel threading building blocks (TBB) runtime library as a parallelization environment (available in open source from http://www.intel.com/software/products/tbb/), and for visualization the CASH library from Rob J. de Boer and Alex D. Staritsky (available in open source from http://theory.bio.uu.nl/rdb/software.html). (ZIP) [file pone.0221059.s001.zip › CODE/illustration2-leaf-growth/output/savedstate/statedist]

1.0044520805727543689
0
0
1.001491833232210471
1.0044520710081519255
0
0
1.0014918344862882016
1.0044520616201868535
0
0
1.0014918364398854855
1.0044520523162094872
0
0
1.0014918384405697704
1.0044520430892998064
0
0
1.0014918404354224979
1.0044520339507041484
0
0
1.0014918424146863618
1.0044520249148660707
0
0
1.0014918443739027065
1.0044520159962628814
0
0
1.0014918463097080004
1.0044520072089531126
0
0
1.0014918482190247051
1.0044519985665727457
0
0
1.0014918500988878591
1.0044519900824451231
0
0
1.001491851946382905
1.0044519817696826447
0
0
1.0014918537586416925
1.0044519736411321453
0
0
1.0014918555328382599
1.0044519657094763687
0
0
1.0014918572661852814
1.0044519579871393766
0
0
1.0014918589559314022
1.004451950486262346
0
0
1.0014918605993812228
1.0044519432187810626
0
0
1.0014918621939197241
1.0044519361962291892
0
0
1.0014918637369749632
1.0044519294298475121
0
0
1.0014918652260702547
1.0044519229305195474
0
0
1.0014918666587839802
1.004451916708683834
0
0
1.0014918680327962175
1.0044519107744220854
0
0
1.0014918693458678689
1.004451905137320189
0
0
1.0014918705958537615
1.004451899806533266
0
0
1.0014918717807195225
1.0044518947907226103
0
0
1.0014918728985320318
1.00445189009810254
0
0
1.0014918739474381049
1.0044518857362652042
0
0
1.0014918749257346597
1.0044518817123297971
0
0
1.0014918758318096526
1.004451878032918799
0
0
1.0014918766641798253
1.0044518747040256379
0
0
1.0014918774214769392
1.0044518717311714529
0
0
1.0014918781024428895
1.0044518691191202109
0
0
1.0014918787059534644
1.0044518668722204335
0
0
1.0014918792310298912
1.0044518649941243105
0
0
1.001491879676791541
1.0044518634879653352
0
0
1.0014918800425314238
1.0044518623561489168
0
0
1.0014918803276067205
1.0044518616005788658
0
0
1.0014918805315722317
1.004451861222463549
0
0
1.0014918806541035501
1.0044518612224564436
0
0
1.0014918806949555385
1.0044518616005930767
0
0
1.0014918806540864527
1.0044518623561489168
0
0
1.0014918805315777828
1.0044518634879511243
0
0
1.0014918803276027237
1.0044518649941456268
0
0
1.0014918800425243184
1.0044518668722239862
0
0
1.0014918796767955378
1.0044518691191095527
0
0
1.001491879231029003
1.0044518717311643474
0
0
1.0014918787059536864
1.0044518747040116491
0
0
1.0014918781024340078
1.0044518780329543262
0
0
1.0014918774214740527
1.0044518817123155863
0
0
1.0014918766641855985
1.0044518857362187969
0
0
1.0014918758318198666
1.0044518900981060927
0
0
1.0014918749257344377
1.004451894790751032
0
0
1.0014918739474394371
1.004451899806508397
0
0
1.0014918728985260366
1.0044519051373130836
0
0
1.001491871780721965
1.004451910774439849
0
0
1.0014918705958610889
1.004451916708658965
0
0
1.0014918693458616517
1.0044519229305408636
0
0
1.0014918680327955514
1.0044519294298688283
0
0
1.0014918666587804275
1.0044519361962327419
0
0
1.0014918652260624832
1.0044519432188183661
0
0
1.0014918637369758514
1.0044519504863067549
0
0
1.0014918621939175036
1.004451957987116284
0
0
1.0014918605993796685
1.0044519657094088672
0
0
1.0014918589559349549
1.0044519736411126054
0
0
1.0014918572661926088
1.004451981769679092
0
0
1.0014918555328460315
1.0044519900824682157
0
0
1.0014918537586348091
1.0044519985665620876
0
0
1.0014918519463718027
1.004452007208964659
0
0
1.0014918500988900796
1.0044520159961902728
0
0
1.001491848219029368
1.0044520249149229141
0
0
1.0014918463097006729
1.0044520339506961548
0
0
1.0014918443738984877
1.0044520430893131291
0
0
1.0014918424146861398
1.0044520523161513115
0
0
1.0014918404354269388
1.0044520616201684238
0
0
1.0014918384405853136
1.0044520710081574766
0
0
1.0014918364398872619
1.0044520805727588098
0
0
1.0014918344862917543
0
0
0
1.0014918332321942618
1.0044520806035404092
0
0
1.0014918332674906942
1.004452070912053685
0
0
1.0014918348694372696
1.0044520612296516937
0
0
1.0014918369365719553
1.0044520516214490158
0
0
1.0014918390810321203
1.0044520421011620126
0
0
1.0014918412283619897
1.0044520326795320919
0
0
1.0014918433615063176
1.0044520233683391641
0
0
1.0014918454740302511
1.0044520141802850688
0
0
1.0014918475618976856
1.0044520051285841244
0
0
1.0014918496216873578
1.0044519962266593716
0
0
1.0014918516501551959
1.0044519874879815902
0
0
1.0014918536441113073
1.0044519789259269693
0
0
1.0014918556004299699
1.0044519705537613419
0
0
1.0014918575159938996
1.0044519623845340472
0
0
1.0014918593877517594
1.0044519544310681614
0
0
1.0014918612126775255
1.0044519467058834472
0
0
1.0014918629878424294
1.00445193922128162
0
0
1.0014918647103614457
1.004451931989126745
0
0
1.0014918663774254881
1.0044519250210077743
0
0
1.0014918679863249462
1.0044519183280820052
0
0
1.0014918695344334765
1.0044519119211212654
0
0
1.001491871019208002
1.0044519058104424136
0
0
1.0014918724382115833
1.0044519000059368707
0
0
1.0014918737891154166
1.00445189451697936
0
0
1.0014918750696963912
1.0044518893524665426
0
0
1.0014918762778537431
1.0044518845208074698
0
0
1.0014918774115850741
1.004451880029850086
0
0
1.0014918784690289844
1.0044518758869025454
0
0
1.0014918794484339859
1.0044518720987323235
0
0
1.0014918803481920317
1.0044518686714967171
0
0
1.0014918811668072074
1.0044518656108156751
0
0
1.0014918819029339225
1.0044518629216705463
0
0
1.0014918825553440485
1.0044518606084664736
0
0
1.0014918831229626672
1.0044518586749764388
0
0
1.0014918836048627426
1.0044518571243801208
0
0
1.0014918840002522415
1.0044518559591821827
0
0
1.0014918843084357203
1.0044518551813652607
0
0
1.0014918845289395577
1.0044518547921228446
0
0
1.0014918846613942716
1.0044518547921015283
0
0
1.0014918847055682694
1.0044518551813652607
0
0
1.0014918846613842796
1.0044518559591966156
0
0
1.0014918845289337845
1.0044518571243730154
0
0
1.001491884308434388
1.0044518586749764388
0
0
1.0014918840002429157
1.0044518606084416046
0
0
1.0014918836048685158
1.0044518629216705463
0
0
1.0014918831229751017
1.004451865610805017
0
0
1.0014918825553476012
1.0044518686715180333
0
0
1.0014918819029325903
1.0044518720987287708
0
0
1.0014918811668112042
1.0044518758869096509
0
0
1.0014918803481993592
1.0044518800298642969
0
0
1.0014918794484404252
1.0044518845208003643
0
0
1.0014918784690238773
1.0044518893524558845
0
0
1.0014918774115857403
1.0044518945169864654
0
0
1.0014918762778493022
1.0044519000059295433
0
0
1.001491875069695503
1.0044519058104388609
0
0
1.0014918737891203016
1.0044519119211212654
0
0
1.0014918724382093629
1.004451918328121085
0
0
1.0014918710192040052
1.0044519250209935635
0
0
1.001491869534426371
1.004451931989151614
0
0
1.0014918679863280548
1.0044519392212833964
0
0
1.0014918663774237118
1.0044519467058781181
0
0
1.001491864710362778
1.0044519544310557269
0
0
1.0014918629878457601
1.0044519623845233891
0
0
1.0014918612126839648
1.0044519705537542364
0
0
1.0014918593877535358
1.0044519789258878895
0
0
1.001491857515995898
1.0044519874880064592
0
0
1.0014918556004213102
1.0044519962266735824
0
0
1.001491853644095098
1.0044520051285805717
0
0
1.0014918516501378765
1.0044520141802273372
0
0
1.0014918496216860255
1.004452023368383573
0
0
1.0014918475619061233
1.0044520326795631782
0
0
1.001491845474039577
1.0044520421011327027
0
0
1.001491843361508538
1.0044520516214108241
0
0
1.0014918412283626559
1.0044520612296254924
0
0
1.0014918390810296778
1.0044520709120776658
0
0
1.0014918369365777284
1.004452080603539299
0
0
1.001491834869439046
0
0
0
1.00149183326747937
1.0044520804268801673
0
0
1.0014918333130966577
1.0044520705296948737
0
0
1.0014918352451946948
1.0044520606305999966
0
0
1.0014918374556027736
1.0044520507848928581
0
0
1.0014918397401995076
1.0044520410167621094
0
0
1.0014918420326919257
1.0044520313429707858
0
0
1.0014918443131626269
1.0044520217785661842
0
0
1.0014918465734485853
1.0044520123381104337
0
0
1.0014918488085973181
1.004452003036012453
0
0
1.0014918510146102459
1.0044519938865770214
0
0
1.0014918531878134189
1.0044519849039950099
0
0
1.0014918553246596744
1.0044519761022494553
0
0
1.0014918574216857827
1.0044519674951695176
0
0
1.0014918594754764758
1.0044519590963372213
0
0
1.0014918614826642251
1.0044519509190239503
0
0
1.0014918634399812003
1.0044519429762375218
0
0
1.0014918653441966523
1.0044519352806575707
0
0
1.0014918671921795301
1.0044519278445487309
0
0
1.0014918689808807173
1.004451920679911181
0
0
1.0014918707073485749
1.0044519137981906542
0
0
1.0014918723687280533
1.0044519072105104751
0
0
1.0014918739622629129
1.0044519009275039156
0
0
1.0014918754853197047
1.0044518949593175261
0
0
1.0014918769353791106
1.0044518893156182404
0
0
1.0014918783100366095
1.0044518840055436382
0
0
1.0014918796069929297
1.0044518790377658934
0
0
1.0014918808241262127
1.004451874420278612
0
0
1.0014918819593883192
1.0044518701606670597
0
0
1.0014918830109187375
1.0044518662658443731
0
0
1.0014918839769590964
1.0044518627421417101
0
0
1.0014918848559002384
1.0044518595953288997
0
0
1.0014918856462864394
1.004451856830542944
0
0
1.0014918863468200705
1.0044518544522316184
0
0
1.001491886956302535
1.0044518524643781809
0
0
1.0014918874737546162
1.0044518508701829607
0
0
1.0014918878983005701
1.0044518496722363299
0
0
1.0014918882292465074
1.0044518488725060479
0
0
1.0014918884660213294
1.0044518484723283791
0
0
1.0014918886082371241
1.0044518484723141682
0
0
1.0014918886556767319
1.0044518488725131533
0
0
1.0014918886082389005
1.0044518496722150136
0
0
1.0014918884660153342
1.0044518508701687498
0
0
1.0014918882292365154
1.0044518524644137081
0
0
1.0014918878983058992
1.0044518544522424985
0
0
1.0014918874737583909
1.0044518568305287332
0
0
1.0014918869563149695
1.0044518595953146889
0
0
1.0014918863468194044
1.0044518627421310519
0
0
1.0014918856462957653
1.0044518662658548092
0
0
1.0014918848559086761
1.0044518701606526268
0
0
1.0014918839769615388
1.0044518744202999283
0
0
1.0014918830109187375
1.004451879037733919
0
0
1.0014918819594009758
1.0044518840055649544
0
0
1.0014918808241211057
1.0044518893156217931
0
0
1.0014918796069991469
1.0044518949593352897
0
0
1.0014918783100348332
1.0044519009274825994
0
0
1.0014918769353780004
1.0044519072105282387
0
0
1.0014918754853283644
1.0044519137981977597
0
0
1.0014918739622626909
1.0044519206799185085
0
0
1.0014918723687147306
1.0044519278445627197
0
0
1.0014918707073487969
1.0044519352806771106
0
0
1.0014918689808813834
1.0044519429762464036
0
0
1.0014918671921830828
1.0044519509189848705
0
0
1.0014918653441984286
1.0044519590963372213
0
0
1.0014918634399836428
1.004451967495201492
0
0
1.0014918614826731069
1.0044519761022476789
0
0
1.0014918594754658177
1.0044519849039896808
0
0
1.0014918574216800096
1.0044519938866143249
0
0
1.0014918553246492383
1.0044520030360604146
0
0
1.0014918531877992081
1.0044520123380313859
0
0
1.0014918510146129105
1.0044520217785297689
0
0
1.0014918488086093085
1.004452031342946805
0
0
1.0014918465734581332
1.0044520410167590008
0
0
1.0014918443131635151
1.0044520507849026281
0
0
1.0014918420326954784
1.0044520606305806787
0
0
1.0014918397401901817
1.0044520705296631213
0
0
1.0014918374556025515
1.0044520804268981529
0
0
1.0014918352451973593
0
0
0
1.0014918333131013206
1.0044520802026724038
0
0
1.0014918333827595998
1.0044520700726391471
0
0
1.0014918356042004088
1.0044520599508477421
0
0
1.0014918379740957999
1.0044520498762661287
0
0
1.0014918404021950771
1.0044520398736369593
0
0
1.0014918428381862636
1.0044520299618182602
0
0
1.0014918452628334133
1.0044520201576712104
0
0
1.0014918476673280168
1.0044520104772278746
0
0
1.001491850046150045
1.0044520009360953239
0
0
1.0014918523948368456
1.0044519915495804252
0
0
1.0014918547093376588
1.004451982332684512
0
0
1.00149185698576626
1.0044519733001138206
0
0
1.0014918592203094772
1.0044519644663565394
0
0
1.0014918614092687132
1.0044519558455364816
0
0
1.0014918635489729049
1.0044519474515041235
0
0
1.0014918656358684501
1.0044519392977380168
0
0
1.0014918676664548158
1.0044519313973550023
0
0
1.0014918696373480422
1.0044519237630771258
0
0
1.0014918715452385545
1.0044519164072469586
0
0
1.0014918733869504486
1.0044519093417625388
0
0
1.0014918751593908652
1.0044519025779918842
0
0
1.0014918768595988396
1.0044518961269492952
0
0
1.0014918784847388622
1.0044518899990613203
0
0
1.001491880032088444
1.0044518842043217433
0
0
1.0014918814990616536
1.0044518787520781977
0
0
1.0014918828831942399
1.0044518736512442203
0
0
1.001491884182196257
1.0044518689101189501
0
0
1.0014918853938821197
1.0044518645364191034
0
0
1.0014918865162276695
1.0044518605372390052
0
0
1.0014918875473624027
1.0044518569191587254
0
0
1.001491888485558146
1.0044518536880542303
0
0
1.0014918893292554802
1.0044518508491726561
0
0
1.0014918900770495291
1.004451848407200476
0
0
1.0014918907276715299
1.0044518463661025187
0
0
1.0014918912800450101
1.004451844729153942
0
0
1.0014918917332500392
1.0044518434991331901
0
0
1.001491892086539881
1.0044518426779660558
0
0
1.0014918923393076877
1.0044518422671018243
0
0
1.0014918924911322407
1.0044518422671089297
0
0
1.0014918925417721773
1.0044518426779873721
0
0
1.0014918924911366815
1.0044518434991260847
0
0
1.0014918923393081318
1.0044518447291823637
0
0
1.0014918920865385488
1.0044518463660669916
0
0
1.0014918917332549242
1.0044518484072217923
0
0
1.001491891280049007
1.0044518508491797615
0
0
1.0014918907276626481
1.0044518536880471249
0
0
1.0014918900770415355
1.0044518569191693835
0
0
1.001491889329259477
1.0044518605372390052
0
0
1.0014918884855599224
1.0044518645364084453
0
0
1.0014918875473619586
1.0044518689101120668
0
0
1.0014918865162272255
1.0044518736512373369
0
0
1.0014918853938856724
1.0044518787521101721
0
0
1.0014918841821922602
1.0044518842042968743
0
0
1.0014918828832009012
1.0044518899990930727
0
0
1.0014918814990625417
1.0044518961269703894
0
0
1.001491880032093551
1.0044519025779670152
0
0
1.0014918784847441913
1.0044519093417660915
0
0
1.0014918768595966192
1.0044519164072469586
0
0
1.0014918751593864243
1.004451923763112875
0
0
1.0014918733869446754
1.0044519313973194752
0
0
1.0014918715452381104
1.0044519392977238059
0
0
1.001491869637341825
1.0044519474515358759
0
0
1.0014918676664521513
1.0044519558455542452
0
0
1.0014918656358759996
1.0044519644663778557
0
0
1.0014918635489800103
1.0044519733001227024
0
0
1.0014918614092642724
1.0044519823326771846
0
0
1.0014918592203108094
1.0044519915496248341
0
0
1.0014918569857649278
1.0044520009360369261
0
0
1.001491854709333662
1.0044520104772189928
0
0
1.0014918523948292961
1.0044520201576818685
0
0
1.0014918500461402751
1.0044520299617933912
0
0
1.0014918476673280168
1.0044520398736660471
0
0
1.0014918452628469581
1.0044520498762461447
0
0
1.0014918428381902604
1.0044520599508468539
0
0
1.0014918404021875276
1.0044520700725849682
0
0
1.0014918379740873622
1.0044520802026506434
0
0
1.0014918356042008529
0
0
0
1.0014918333827786956
1.0044520799636786901
0
0
1.0014918334779387976
1.0044520695934557875
0
0
1.0014918359503572898
1.004452059242658013
0
0
1.0014918384854973876
1.0044520489389217044
0
0
1.0014918410593627307
1.0044520387054336474
0
0
1.0014918436380249034
1.0044520285614946253
0
0
1.0014918462047337488
1.0044520185247531874
0
0
1.0014918487507991074
1.0044520086120884983
0
0
1.0014918512703976372
1.0044519988398883381
0
0
1.001491853758768702
1.0044519892241923209
0
0
1.0014918562115426859
1.0044519797807147654
0
0
1.0014918586245351584
1.0044519705248473596
0
0
1.0014918609936405147
1.0044519614716087563
0
0
1.0014918633148528482
1.0044519526357393868
0
0
1.001491865584240637
1.0044519440315566872
0
0
1.0014918677979547379
1.004451935673067231
0
0
1.001491869952251923
1.0044519275738177377
0
0
1.0014918720434760058
1.0044519197469830019
0
0
1.0014918740680969211
1.0044519122052784077
0
0
1.0014918760226818595
1.0044519049609428318
0
0
1.0014918779039267971
1.0044518980257894913
0
0
1.0014918797086593827
1.0044518914111051355
0
0
1.0014918814338307218
1.0044518851275943128
0
0
1.0014918830765375812
1.004451879185591423
0
0
1.0014918846339999625
1.0044518735947103316
0
0
1.0014918861036128384
1.0044518683641063816
0
0
1.0014918874828837581
1.0044518635023025332
0
0
1.0014918887694983507
1.004451859017196691
0
0
1.0014918899613005632
1.0044518549161816079
0
0
1.0014918910562773391
1.0044518512059119608
0
0
1.0014918920525985868
1.0044518478924411298
0
0
1.0014918929485812082
1.0044518449812196437
0
0
1.0014918937427323975
1.0044518424769752762
0
0
1.0014918944337176665
1.0044518403837732201
0
0
1.0014918950203646197
1.0044518387051584174
0
0
1.001491895501696261
1.0044518374437674257
0
0
1.0014918958768870283
1.0044518366016959021
0
0
1.0014918961453533885
1.0044518361803014272
0
0
1.0014918963066152813
1.0044518361802872164
0
0
1.0014918963603922641
1.0044518366016887967
0
0
1.0014918963066099522
1.0044518374437532149
0
0
1.0014918961453516122
1.0044518387051655228
0
0
1.0014918958768950219
1.0044518403837732201
0
0
1.0014918955016829383
1.004451842477003698
0
0
1.0014918950203584025
1.004451844981191222
0
0
1.0014918944337092288
1.0044518478924342464
0
0
1.0014918937427306211
1.0044518512059084081
0
0
1.0014918929485843169
1.0044518549161782772
0
0
1.0014918920525937018
1.0044518590171824801
0
0
1.0014918910562751186
1.0044518635022707809
0
0
1.0014918899612965664
1.0044518683641454615
0
0
1.0014918887694983507
1.004451873594692568
0
0
1.0014918874828910855
1.0044518791855843176
0
0
1.001491886103606177
1.0044518851276047489
0
0
1.0014918846339999625
1.004451891411112463
0
0
1.0014918830765393576
1.0044518980258037022
0
0
1.0014918814338249486
1.0044519049609428318
0
0
1.0014918797086540536
1.0044519122052606441
0
0
1.0014918779039250207
1.0044519197469972127
0
0
1.001491876022674532
1.004451927573839054
0
0
1.0014918740680969211
1.004451935673116969
0
0
1.0014918720434702326
1.0044519440315584635
0
0
1.0014918699522550316
1.0044519526357484906
0
0
1.0014918677979560702
1.0044519614716176381
0
0
1.0014918655842370843
1.0044519705248278196
0
0
1.0014918633148506277
1.0044519797807061057
0
0
1.001491860993636962
1.0044519892241461356
0
0
1.0014918586245462606
1.0044519988398643573
0
0
1.0014918562115520118
1.0044520086120867219
0
0
1.0014918537587602643
1.0044520185247975963
0
0
1.0014918512703874232
1.004452028561498178
0
0
1.0014918487507995515
1.0044520387054052257
0
0
1.0014918462047559533
1.004452048938954567
0
0
1.0014918436380284561
1.0044520592426484651
0
0
1.0014918410593649511
1.004452069593408714
0
0
1.00149183848547918
1.0044520799637517428
0
0
1.0014918359503479639
0
0
0
1.0014918334779643327
1.0044520797194149697
0
0
1.0014918335959477336
1.0044520691092382325
0
0
1.0014918362879907665
1.0044520585274605562
0
0
1.0014918389880105298
1.0044520479947516289
0
0
1.0014918417080727053
1.004452037532543196
0
0
1.001491844428210598
1.0044520271601085071
0
0
1.0014918471349598672
1.0044520168954658157
0
0
1.0014918498201335062
1.0044520067559861154
0
0
1.0014918524778519959
1.0044519967586007514
0
0
1.001491855103130435
1.0044519869199142192
0
0
1.0014918576913582893
1.0044519772561668614
0
0
1.0014918602380604717
1.0044519677832943749
0
0
1.0014918627388897931
1.0044519585168663056
0
0
1.0014918651895390322
1.00445194947208849
0
0
1.0014918675858341945
1.0044519406637544279
0
0
1.0014918699236625699
1.0044519321063360984
0
0
1.0014918721990251349
1.0044519238138063244
0
0
1.0014918744080212321
1.0044519157997544578
0
0
1.0014918765468787676
1.0044519080772522646
0
0
1.0014918786119448857
1.004451900659000918
0
0
1.0014918805996955165
1.004451893557026354
0
0
1.0014918825067520292
1.0044518867830027897
0
0
1.0014918843298639128
1.0044518803480289026
0
0
1.0014918860659289823
1.0044518742625851981
0
0
1.0014918877120144725
1.0044518685366228272
0
0
1.0014918892653190685
1.0044518631795529284
0
0
1.0014918907232059908
1.0044518582001189522
0
0
1.0014918920832234228
1.0044518536064455105
0
0
1.0014918933430492221
1.0044518494060576952
0
0
1.001491894500560198
1.0044518456059008393
0
0
1.0014918955538161249
1.0044518422121175849
0
0
1.0014918965010295437
1.0044518392302999032
0
0
1.0014918973406075065
1.0044518366652901431
0
0
1.0014918980711298158
1.0044518345213480082
0
0
1.0014918986913570187
1.0044518328019764741
0
0
1.0014918992002279641
1.0044518315099895123
0
0
1.0014918995969139814
1.004451830647489885
0
0
1.0014918998807482708
1.0044518302158707002
0
0
1.0014919000512421121
1.0044518302158209622
0
0
1.0014919001080944128
1.004451830647489885
0
0
1.0014919000512385594
1.004451831509968196
0
0
1.0014918998807509354
1.0044518328019622633
0
0
1.0014918995969201987
1.0044518345213480082
0
0
1.001491899200222635
1.0044518366653185648
0
0
1.0014918986913454724
1.0044518392302570486
0
0
1.0014918980711289276
1.0044518422121211376
0
0
1.0014918973406083946
1.004451845605879301
0
0
1.0014918965010393137
1.004451849406096775
0
0
1.0014918955538223422
1.0044518536064634961
0
0
1.0014918945005690798
1.0044518582001153995
0
0
1.0014918933430447812
1.0044518631795138486
0
0
1.0014918920832180937
1.0044518685366301547
0
0
1.0014918907232130962
1.0044518742625674346
0
0
1.0014918892653172922
1.0044518803480679825
0
0
1.001491887712017137
1.004451886782999237
0
0
1.0014918860659280941
1.004451893557051223
0
0
1.0014918843298550311
1.0044519006589547327
0
0
1.0014918825067475883
1.0044519080773055553
0
0
1.0014918805996964046
1.0044519157997544578
0
0
1.0014918786119428873
1.0044519238138169825
0
0
1.0014918765468814321
1.0044519321062916895
0
0
1.0014918744080265611
1.0044519406637775205
0
0
1.0014918721990277994
1.0044519494720494102
0
0
1.0014918699236643462
1.0044519585169107145
0
0
1.0014918675858297537
1.0044519677832906002
0
0
1.0014918651895381441
1.0044519772561188997
0
0
1.0014918627388782468
1.004451986919898232
0
0
1.0014918602380720181
1.0044519967586416076
0
0
1.0014918576913707238
1.0044520067559639109
0
0
1.0014918551031330995
1.0044520168955084483
0
0
1.0014918524778502196
1.0044520271601085071
0
0
1.0014918498201397234
1.0044520375325263206
0
0
1.0014918471349580908
1.0044520479947280922
0
0
1.0014918444282159271
1.0044520585274869795
0
0
1.0014918417080718172
1.004452069109230461
0
0
1.0014918389880087535
1.0044520797193672301
0
0
1.0014918362879960956
0
0
0
1.0014918335959586138
1.0044520794737459291
0
0
1.0014918337331888409
1.0044520686269653442
0
0
1.001491836620152176
1.0044520578152222878
0
0
1.001491839481309043
1.0044520470552100733
0
0
1.0014918423464089781
1.0044520363668982821
0
0
1.0014918452062855359
1.0044520257693636545
0
0
1.0014918480508143706
1.0044520152808922298
0
0
1.0014918508725685342
1.0044520049191929534
0
0
1.0014918536657289039
1.0044519947016219419
0
0
1.0014918564251658051
1.0044519846452162337
0
0
1.0014918591460422181
1.0044519747666751375
0
0
1.0014918618236547943
1.0044519650823788837
0
0
1.0014918644533847836
1.0044519556083428835
0
0
1.0014918670307078052
1.0044519463602201714
0
0
1.0014918695511596525
1.0044519373532627693
0
0
1.0014918720103911376
1.0044519286023103621
0
0
1.0014918744041754195
1.0044519201217552151
0
0
1.0014918767283613743
1.0044519119255732598
0
0
1.001491878978951755
1.0044519040272259502
0
0
1.0014918811520736597
1.0044518964396664806
0
0
1.0014918832439998475
1.0044518891754288248
0
0
1.0014918852511325298
1.0044518822463897045
0
0
1.0014918871700424496
1.0044518756639391199
0
0
1.0014918889974406824
1.004451869438884426
0
0
1.0014918907302070572
1.0044518635814079222
0
0
1.0014918923653779448
1.0044518581011689928
0
0
1.0014918939001737908
1.0044518530071704365
0
0
1.0014918953319917883
1.0044518483077720106
0
0
1.0014918966583741256
1.004451844010665118
0
0
1.0014918978770832592
1.0044518401228734739
0
0
1.0014918989860490672
1.0044518366508274898
0
0
1.001491899983390832
1.004451833600207733
0
0
1.0014919008674132428
1.0044518309760239738
0
0
1.0014919016366108373
1.0044518287826353919
0
0
1.0014919022896848766
1.0044518270235658353
0
0
1.0014919028255235833
1.004451825701679013
0
0
1.0014919032432558765
1.0044518248192844112
0
0
1.0014919035421199212
1.0044518243776749955
0
0
1.0014919037216403197
1.0044518243777105226
0
0
1.0014919037815159797
1.0044518248192773058
0
0
1.0014919037216447606
1.0044518257017145402
0
0
1.0014919035421288029
1.004451827023544519
0
0
1.0014919032432487711
1.0044518287825925373
0
0
1.0014919028255333533
1.0044518309760313013
0
0
1.0014919022896804357
1.0044518336002150605
0
0
1.0014919016366046201
1.0044518366508663476
0
0
1.0014919008674105783
1.00445184012288391
0
0
1.0014918999833826163
1.004451844010640249
0
0
1.0014918989860437382
1.0044518483077755633
0
0
1.0014918978770859237
1.0044518530071562257
0
0
1.0014918966583856719
1.0044518581011938618
0
0
1.0014918953319951189
1.0044518635814327912
0
0
1.0014918939001828946
1.0044518694388560043
0
0
1.0014918923653877147
1.0044518756639213564
0
0
1.0014918907302141626
1.0044518822464181262
0
0
1.0014918889974397942
1.0044518891754323775
0
0
1.0014918871700388969
1.0044518964396735861
0
0
1.0014918852511280889
1.0044519040272401611
0
0
1.0014918832440034002
1.0044519119255483908
0
0
1.0014918811520787667
1.0044519201217090298
0
0
1.0014918789789490905
1.0044519286022783877
0
0
1.0014918767283640388
1.0044519373533018491
0
0
1.0014918744041692023
1.0044519463602343823
0
0
1.0014918720103884731
1.0044519556083677525
0
0
1.0014918695511516589
1.0044519650823966472
0
0
1.0014918670306995896
1.0044519747666469378
0
0
1.0014918644533847836
1.0044519846452233391
0
0
1.0014918618236547943
1.0044519947016343764
0
0
1.0014918591460537645
1.0044520049191396627
0
0
1.0014918564251746869
1.0044520152809277569
0
0
1.0014918536657271275
1.0044520257693487775
0
0
1.0014918508725649815
1.0044520363668805185
0
0
1.0014918480508030463
1.0044520470552340541
0
0
1.001491845206286424
1.0044520578152384971
0
0
1.0014918423464089781
1.0044520686268709753
0
0
1.0014918394813188129
1.004452079473760584
0
0
1.0014918366201450706
0
0
0
1.0014918337331664144
1.0044520792286990574
0
0
1.0014918338861993341
1.0044520681500817005
0
0
1.0014918369486660588
1.0044520571112658391
0
0
1.0014918399654508807
1.0044520461268593436
0
0
1.00149184297324223
1.0044520352157759735
0
0
1.0014918459705706155
1.0044520243969243811
0
0
1.0014918489503281673
1.0044520136887538087
0
0
1.0014918519059567981
1.0044520031093087109
0
0
1.0014918548317761626
1.0044519926762869311
0
0
1.0014918577225426777
1.0044519824071092007
0
0
1.0014918605732230361
1.0044519723188569671
0
0
1.001491863378889402
1.0044519624283041459
0
0
1.0014918661346998707
1.00445195275191268
0
0
1.0014918688358580567
1.0044519433056782187
0
0
1.0014918714776936959
1.0044519341052580153
0
0
1.0014918740556073562
1.0044519251658821091
0
0
1.0014918765651266153
1.0044519165023335638
0
0
1.0014918790018907391
1.004451908128926485
0
0
1.0014918813616757731
1.0044519000594058777
0
0
1.001491883640402758
1.0044518923072136563
0
0
1.0014918858341224084
1.0044518848850543247
0
0
1.0014918879390524165
1.0044518778051636509
0
0
1.0014918899515701245
1.0044518710792509353
0
0
1.0014918918682071958
1.0044518647183262594
0
0
1.0014918936856758158
1.0044518587329236414
0
0
1.0014918954008535934
1.0044518531328516797
0
0
1.0014918970108162011
1.0044518479273976119
0
0
1.0014918985127851947
1.0044518431250732959
0
0
1.0014918999042139447
1.0044518387337340037
0
0
1.0014919011827259077
1.0044518347607129805
0
0
1.0014919023461339442
1.0044518312125036985
0
0
1.0014919033924556402
1.0044518280949474853
0
0
1.001491904319906423
1.0044518254131566959
0
0
1.0014919051269033368
1.0044518231715644507
0
0
1.0014919058120859141
1.0044518213738273804
0
0
1.0014919063742937499
1.0044518200229148874
0
0
1.0014919068125580637
1.0044518191211366798
0
0
1.0014919071261367822
1.0044518186698425666
0
0
1.0014919073144863404
1.0044518186698567774
0
0
1.0014919073773240754
1.0044518191211082581
0
0
1.0014919073145005513
1.0044518200229293203
0
0
1.0014919071261323413
1.0044518213738273804
0
0
1.0014919068125616164
1.0044518231715291456
0
0
1.0014919063742955263
1.0044518254131638013
0
0
1.0014919058120885786
1.0044518280949439326
0
0
1.0014919051269077777
1.0044518312125143567
0
0
1.0014919043199019821
1.0044518347607234166
0
0
1.0014919033924416514
1.0044518387337662002
0
0
1.0014919023461295033
1.0044518431250271107
0
0
1.0014919011827214668
1.004451847927408048
0
0
1.0014918999042174974
1.0044518531328374689
0
0
1.0014918985127843065
1.0044518587329307469
0
0
1.0014918970108135365
1.0044518647183084958
0
0
1.0014918954008571461
1.0044518710792580407
0
0
1.0014918936856740395
1.0044518778051636509
0
0
1.0014918918682027549
1.0044518848850543247
0
0
1.0014918899515701245
1.0044518923072278671
0
0
1.0014918879390524165
1.0044519000594129832
0
0
1.0014918858341241847
1.0044519081289406959
0
0
1.0014918836404036462
1.0044519165023388929
0
0
1.0014918813616784377
1.0044519251658661219
0
0
1.0014918790018818573
1.0044519341052828842
0
0
1.0014918765651212862
1.0044519433056462443
0
0
1.0014918740556038035
1.0044519527519215618
0
0
1.0014918714776874786
1.0044519624283130277
0
0
1.0014918688358571686
1.0044519723188694016
0
0
1.0014918661346954298
1.0044519824070985425
0
0
1.0014918633788876257
1.0044519926762602857
0
0
1.0014918605732194834
1.0044520031092731838
0
0
1.0014918577225533358
1.0044520136887431505
0
0
1.0014918548317885971
1.0044520243969492501
0
0
1.0014918519059656798
1.0044520352157300103
0
0
1.0014918489503201737
1.0044520461269237366
0
0
1.0014918459705723919
1.0044520571111896778
0
0
1.0014918429732555527
1.0044520681501247772
0
0
1.0014918399654526571
1.0044520792287223721
0
0
1.0014918369486554006
0
0
0
1.0014918338861860114
1.0044520789855788667
0
0
1.0014918340519418649
1.0044520676806052428
0
0
1.0014918372744556763
1.0044520564187533473
0
0
1.0014918404405424024
1.0044520452138123723
0
0
1.0014918435878035208
1.0044520340839677708
0
0
1.0014918467198137275
1.0044520230480260548
0
0
1.0014918498319720364
1.0044520121245974487
0
0
1.0014918529185810048
1.0044520013320152874
0
0
1.0014918559741206039
1.0044519906883033755
0
0
1.0014918589932670923
1.0044519802112368279
0
0
1.0014918619708033098
1.0044519699182594685
0
0
1.0014918649015920327
1.0044519598265344573
0
0
1.0014918677805608738
1.0044519499528072881
0
0
1.0014918706026940676
1.0044519403135274693
0
0
1.0014918733630822079
1.0044519309246728866
0
0
1.0014918760568924938
1.0044519218018386209
0
0
1.0014918786794155814
1.0044519129601572338
0
0
1.0014918812260955594
1.0044519044142476982
0
0
1.0014918836924893153
1.0044518961782578081
0
0
1.001491886074290294
1.0044518882658559633
0
0
1.0014918883673791239
1.0044518806900988306
0
0
1.0014918905677787642
1.0044518734635199397
0
0
1.0014918926716624981
1.0044518665980566308
0
0
1.0014918946754043372
1.0044518601049994277
0
0
1.0014918965755505997
1.004451853995177224
0
0
1.0014918983688267939
1.0044518482785835811
0
0
1.0014919000521316228
1.0044518429646791535
0
0
1.0014919016225871662
1.004451838062253799
0
0
1.001491903077499579
1.0044518335793681807
0
0
1.0014919044143766325
1.0044518295234550198
0
0
1.0014919056309230516
1.004451825901168327
0
0
1.0014919067250493967
1.0044518227184624504
0
0
1.0014919076948938237
1.0044518199806451442
0
0
1.0014919085388052089
1.0044518176921928276
0
0
1.00149190925532805
1.0044518158568893629
0
0
1.0014919098432646383
1.0044518144777754287
0
0
1.0014919103015644808
1.0044518135570683626
0
0
1.0014919106295059326
1.0044518130963382418
0
0
1.0014919108264868086
1.0044518130963595581
0
0
1.0014919108921818136
1.004451813557075468
0
0
1.0014919108264876968
1.004451814477747229
0
0
1.001491910629497939
1.0044518158568822574
0
0
1.0014919103015698099
1.0044518176921999331
0
0
1.0014919098432610856
1.0044518199806309333
0
0
1.00149190925532805
1.0044518227184802139
0
0
1.0014919085388034325
1.0044518259011860906
0
0
1.0014919076949018173
1.0044518295234692307
0
0
1.0014919067250520612
1.0044518335793610753
0
0
1.0014919056309212753
1.0044518380622466935
0
0
1.0014919044143730797
1.0044518429647431024
0
0
1.0014919030774986908
1.0044518482785587121
0
0
1.0014919016225942716
1.0044518539951878822
0
0
1.0014919000521307346
1.0044518601050103079
0
0
1.0014918983688179122
1.0044518665980211036
0
0
1.0014918965755559288
1.0044518734635341506
0
0
1.0014918946754114426
1.0044518806900666341
0
0
1.0014918926716687153
1.0044518882658524106
0
0
1.0014918905677840932
1.0044518961782507027
0
0
1.0014918883673835648
1.0044519044142372621
0
0
1.0014918860742991757
1.0044519129601410246
0
0
1.0014918836924893153
1.0044519218018581608
0
0
1.0014918812260964476
1.0044519309247226246
0
0
1.0014918786794173577
1.0044519403135576674
0
0
1.0014918760568798373
1.0044519499528021811
0
0
1.0014918733630626679
1.0044519598265539972
0
0
1.0014918706026976203
1.0044519699182576922
0
0
1.0014918677805679792
1.0044519802112368279
0
0
1.0014918649015973617
1.0044519906883033755
0
0
1.0014918619707828817
1.0044520013319779839
0
0
1.0014918589932617632
1.0044520121245681388
0
0
1.001491855974131262
1.0044520230479550005
0
0
1.0014918529185845575
1.0044520340839628858
0
0
1.0014918498319755891
1.004452045213875877
0
0
1.0014918467198163921
1.0044520564187084943
0
0
1.001491843587809738
1.0044520676806263371
0
0
1.0014918404405459551
1.0044520789855317933
0
0
1.0014918372744465724
0
0
0
1.0014918340519436413
1.0044520787453201649
0
0
1.0014918342278202879
1.0044520672198673505
0
0
1.0014918375978214549
1.0044520557398206595
0
0
1.0014918409066251304
1.0044520443188753589
0
0
1.0014918441894711254
1.0044520329748345411
0
0
1.001491847452990358
1.0044520217264623074
0
0
1.001491850694468333
1.0044520105925416331
0
0
1.0014918539089705529
1.0044519995916756372
0
0
1.0014918570911253148
1.0044519887421896609
0
0
1.0014918602355682431
1.0044519780622285232
0
0
1.0014918633369038758
1.0044519675695549044
0
0
1.0014918663897913742
1.0044519572816721364
0
0
1.0014918693889209855
1.0044519472156632212
0
0
1.0014918723290702207
1.0044519373883702418
0
0
1.0014918752050856465
1.0044519278160553011
0
0
1.0014918780119335118
1.0044519185146474349
0
0
1.0014918807446768767
1.0044519094996271491
0
0
1.0014918833985413382
1.004451900785935603
0
0
1.0014918859688850539
1.0044518923880343397
0
0
1.0014918884511994079
1.0044518843198317892
0
0
1.0014918908411734044
1.004451876594761206
0
0
1.0014918931346346032
1.0044518692255621772
0
0
1.0014918953276019664
1.0044518622244529293
0
0
1.0014918974162720922
1.0044518556030219703
0
0
1.001491899397003893
1.0044518493722225383
0
0
1.0014919012664005304
1.0044518435424039104
0
0
1.0014919030212114937
1.0044518381231544168
0
0
1.0014919046584331852
1.0044518331234699726
0
0
1.0014919061752356466
1.0044518285516246259
0
0
1.0014919075690023043
1.0044518244151146025
0
0
1.0014919088373386291
1.0044518207208463778
0
0
1.0014919099780810186
1.0044518174749057504
0
0
1.0014919109892435056
1.0044518146826146854
0
0
1.0014919118691207878
1.0044518123486274597
0
0
1.001491912616204738
1.0044518104768160871
0
0
1.0014919132292094961
1.0044518090702538871
0
0
1.0014919137070776856
1.0044518081311863966
0
0
1.0014919140489946248
1.0044518076613258017
0
0
1.0014919142543767805
1.0044518076613329072
0
0
1.0014919143228713239
1.0044518081312077129
0
0
1.0014919142543661223
1.00445180907026832
0
0
1.001491914048985743
1.0044518104768089817
0
0
1.0014919137070705801
1.0044518123486343431
0
0
1.001491913229204167
1.0044518146826324489
0
0
1.001491912616204738
1.0044518174748879868
0
0
1.0014919118691207878
1.0044518207208392724
0
0
1.001491910989245282
1.0044518244151288133
0
0
1.0014919099780774658
1.0044518285515890987
0
0
1.0014919088373350764
1.0044518331234841835
0
0
1.0014919075689880934
1.004451838123140206
0
0
1.0014919061752356466
1.004451843542421674
0
0
1.0014919046584402906
1.0044518493722474073
0
0
1.0014919030212223738
1.0044518556030042067
0
0
1.0014919012664040832
1.0044518622244316131
0
0
1.0014918993970074457
1.0044518692255586245
0
0
1.0014918974162632104
1.0044518765947327843
0
0
1.0014918953276106262
1.0044518843198462221
0
0
1.0014918931346399322
1.004451892388030787
0
0
1.0014918908411751808
1.0044519007859640247
0
0
1.0014918884511940789
1.0044519094996129382
0
0
1.0014918859688743957
1.004451918514652764
0
0
1.0014918833985377855
1.0044519278160553011
0
0
1.0014918807446786531
1.0044519373883595836
0
0
1.0014918780119193009
1.0044519472156703266
0
0
1.001491875205073212
1.0044519572816454911
0
0
1.0014918723290595626
1.0044519675695584571
0
0
1.0014918693889227619
1.0044519780622427341
0
0
1.0014918663897789397
1.0044519887421550219
0
0
1.0014918633369005452
1.0044519995916738608
0
0
1.0014918602355558086
1.0044520105925380804
0
0
1.0014918570911415241
1.0044520217264871764
0
0
1.0014918539089598948
1.0044520329747768095
0
0
1.0014918506944665566
1.0044520443188473813
0
0
1.001491847452990358
1.0044520557397986771
0
0
1.0014918441894764545
1.004452067219924194
0
0
1.0014918409066215776
1.0044520787452684285
0
0
1.0014918375978354437
0
0
0
1.001491834227830946
1.00445207850866014
0
0
1.0014918344116638949
1.0044520667688694449
0
0
1.0014918379186787956
1.0044520550760012156
0
0
1.0014918413635587324
1.0044520434441177592
0
0
1.0014918447777094723
1.0044520318909002654
0
0
1.0014918481692081098
1.0044520204351241599
0
0
1.0014918515366830754
1.00445200909578225
0
0
1.0014918548758056094
1.0044519978917354486
0
0
1.0014918581813621046
1.0044519868416303954
0
0
1.0014918614478813819
1.0044519759639067846
0
0
1.0014918646698336424
1.0044519652766792372
0
0
1.001491867841657335
1.0044519547977563967
0
0
1.0014918709578506384
1.004451944544601405
0
0
1.0014918740129601371
1.0044519345342921568
0
0
1.001491877001603914
1.0044519247835119735
0
0
1.0014918799185466014
1.0044519153084563445
0
0
1.0014918827586318795
1.0044519061248828873
0
0
1.0014918855168786216
1.0044518972481040198
0
0
1.0014918881884551372
1.0044518886928139878
0
0
1.0014918907686503058
1.0044518804732660566
0
0
1.0014918932529524032
1.0044518726031095301
0
0
1.001491895637029117
1.0044518650953868644
0
0
1.0014918979167339863
1.0044518579625250077
0
0
1.0014919000880617705
1.0044518512164009039
0
0
1.0014919021472694638
1.0044518448681987177
0
0
1.0014919040907670489
1.0044518389284056159
0
0
1.0014919059152005421
1.004451833406855954
0
0
1.0014919076174102486
1.0044518283127439329
0
0
1.0014919091944507468
1.0044518236544930367
0
0
1.0014919106435968832
1.0044518194398017741
0
0
1.0014919119623570953
1.0044518156756732097
0
0
1.0014919131484567583
1.0044518123682812938
0
0
1.0014919141998557262
1.0044518095231471655
0
0
1.001491915114746778
1.0044518071450030394
0
0
1.0014919158915758235
1.0044518052377002792
0
0
1.0014919165289717373
1.0044518038044503161
0
0
1.001491917025877143
1.0044518028476971949
0
0
1.0014919173814149644
1.0044518023688695507
0
0
1.0014919175949774655
1.004451802368890867
0
0
1.0014919176662075984
1.0044518028477043003
0
0
1.00149191759497036
1.0044518038044574215
0
0
1.0014919173814114117
1.0044518052377073847
0
0
1.0014919170258649306
1.0044518071449817231
0
0
1.0014919165289646319
1.0044518095231329546
0
0
1.0014919158915793762
1.0044518123682812938
0
0
1.0014919151147592125
1.0044518156756661043
0
0
1.0014919141998539498
1.0044518194398230904
0
0
1.0014919131484676385
1.0044518236544786038
0
0
1.0014919119623499899
1.0044518283127474856
0
0
1.0014919106435897778
1.0044518334068701648
0
0
1.0014919091944471941
1.0044518389283985105
0
0
1.0014919076174066959
1.004451844868195165
0
0
1.001491905915195213
1.0044518512164186674
0
0
1.0014919040907703796
1.0044518579625105748
0
0
1.0014919021472623584
1.0044518650953584427
0
0
1.0014919000880617705
1.0044518726030953193
0
0
1.0014918979167286572
1.0044518804733013617
0
0
1.0014918956370362224
1.0044518886928246459
0
0
1.0014918932529541795
1.0044518972481006891
0
0
1.0014918907686432004
1.0044519061248899927
0
0
1.0014918881884480317
1.0044519153084490171
0
0
1.0014918855168839507
1.0044519247834942099
0
0
1.0014918827586265504
1.0044519345342939332
0
0
1.0014918799185377196
1.0044519445446049577
0
0
1.0014918770016181249
1.004451954797758173
0
0
1.0014918740129583608
1.0044519652766934481
0
0
1.0014918709578524147
1.0044519759638819156
0
0
1.0014918678416679931
1.0044519868416659225
0
0
1.0014918646698354188
1.0044519978917567649
0
0
1.0014918614478725001
1.0044520090957795855
0
0
1.0014918581813496701
1.0044520204350895209
0
0
1.0014918548758127148
1.0044520318908718437
0
0
1.0014918515366795226
1.0044520434441404078
0
0
1.0014918481692132168
1.0044520550759665767
0
0
1.0014918447776988142
1.0044520667688570104
0
0
1.0014918413635569561
1.0044520785085861991
0
0
1.0014918379186912301
0
0
0
1.0014918344116674476
1.0044520782762071942
0
0
1.0014918346016004058
1.004452066328399118
0
0
1.0014918382366411187
1.0044520544284900598
0
0
1.0014918418111202758
1.0044520425911596107
0
0
1.0014918453520069708
1.0044520308341429171
0
0
1.0014918488676780584
1.0044520191763333106
0
0
1.0014918523576117337
1.0044520076369203299
0
0
1.0014918558179211061
1.0044519962350453302
0
0
1.0014918592434793876
1.0044519849896669239
0
0
1.0014918626287427905
1.0044519739195096886
0
0
1.0014918659680127622
1.0044519630430133184
0
0
1.0014918692555250246
1.0044519523783101977
0
0
1.001491872485575696
1.0044519419431956475
0
0
1.0014918756524748833
1.0044519317550357762
0
0
1.0014918787506597031
1.0044519218307996766
0
0
1.0014918817746580881
1.0044519121870363332
0
0
1.0014918847191363049
1.0044519028398002369
0
0
1.0014918875788929586
1.0044518938046218537
0
0
1.0014918903488794211
1.0044518850965651335
0
0
1.0014918930242449058
1.0044518767300769646
0
0
1.0014918956002658579
1.0044518687190944206
0
0
1.0014918980724460962
1.0044518610769370692
0
0
1.0014919004364553068
1.0044518538162769961
0
0
1.0014919026881667907
1.0044518469491583446
0
0
1.0014919048236492483
1.004451840487016856
0
0
1.0014919068391905377
1.004451834440578617
0
0
1.0014919087312927903
1.0044518288197945566
0
0
1.0014919104966697461
1.0044518236341217765
0
0
1.0014919121322642948
1.0044518188920803503
0
0
1.001491913635252029
1.0044518146015388727
0
0
1.001491915003025035
1.0044518107696454035
0
0
1.0014919162332176494
1.0044518074026993482
0
0
1.0014919173237195604
1.0044518045063139944
0
0
1.0014919182726438329
1.0044518020853063778
0
0
1.0014919190783744263
1.0044518001436346655
0
0
1.0014919197394969164
1.0044517986846062119
0
0
1.0014919202548890897
1.0044517977105300588
0
0
1.0014919206236534421
1.0044517972231545855
0
0
1.0014919208451757981
1.0044517972231190583
0
0
1.0014919209190580318
1.0044517977105087425
0
0
1.0014919208451793509
1.004451798684591779
0
0
1.0014919206236641003
1.0044518001436630872
0
0
1.001491920254885537
1.0044518020853134832
0
0
1.0014919197394969164
1.0044518045063033362
0
0
1.0014919190783744263
1.0044518074026957954
0
0
1.001491918272649162
1.0044518107696385201
0
0
1.0014919173237213368
1.0044518146015388727
0
0
1.001491916233210544
1.0044518188921014445
0
0
1.0014919150030232586
1.0044518236341217765
0
0
1.001491913635252029
1.0044518288197981093
0
0
1.0014919121322678475
1.004451834440553748
0
0
1.0014919104966679697
1.0044518404870310668
0
0
1.0014919087312945667
1.0044518469491334756
0
0
1.0014919068391940904
1.0044518538162734433
0
0
1.0014919048236474719
1.0044518610769475053
0
0
1.0014919026881596853
1.0044518687191121842
0
0
1.0014919004364535304
1.0044518767300625317
0
0
1.001491898072454978
1.0044518850965686863
0
0
1.0014918956002727413
1.0044518938046254064
0
0
1.0014918930242413531
1.0044519028398375404
0
0
1.0014918903488794211
1.0044519121870276734
0
0
1.0014918875788856312
1.0044519218307907948
0
0
1.0014918847191363049
1.0044519317549771564
0
0
1.0014918817746758517
1.0044519419431725549
0
0
1.0014918787506810194
1.0044519523783599357
0
0
1.0014918756524819887
1.004451963043016649
0
0
1.0014918724855597087
1.0044519739194650576
0
0
1.0014918692555232482
1.0044519849896926811
0
0
1.0014918659680127622
1.0044519962350832998
0
0
1.0014918626287481196
1.0044520076369496397
0
0
1.0014918592434596256
1.0044520191762631445
0
0
1.0014918558179175534
1.0044520308341380321
0
0
1.0014918523576206155
1.0044520425911476202
0
0
1.0014918488676674002
1.004452054428505603
0
0
1.0014918453519945363
1.0044520663284337569
0
0
1.0014918418111202758
1.0044520782761956479
0
0
1.0014918382366446714
0
0
0
1.0014918346015986295
1.0044520780485033384
0
0
1.0014918347959493872
1.0044520658991460405
0
0
1.0014918385511604182
1.0044520537982699615
0
0
1.0014918422489527128
1.0044520417613083119
0
0
1.001491845911802292
1.0044520298061963004
0
0
1.0014918495476226035
1.0044520179519995651
0
0
1.0014918531563146153
1.0044520062181401254
0
0
1.0014918567342205868
1.0044519946240257902
0
0
1.0014918602762652444
1.0044519831889124895
0
0
1.001491863776798219
1.0044519719318316664
0
0
1.0014918672299593094
1.0044519608715321013
0
0
1.0014918706298012729
1.0044519500264488254
0
0
1.0014918739703928541
1.0044519394146702584
0
0
1.0014918772458472063
1.0044519290538949097
0
0
1.0014918804503787353
1.0044519189613703158
0
0
1.0014918835783226392
1.0044519091539370059
0
0
1.0014918866241331319
1.0044518996479139261
0
0
1.0014918895824260758
1.004451890459134189
0
0
1.0014918924479556672
1.0044518816029364139
0
0
1.0014918952156970366
1.0044518730939842044
0
0
1.0014918978807543226
1.0044518649465208338
0
0
1.0014919004384448264
1.0044518571740461699
0
0
1.0014919028842854676
1.0044518497894854292
0
0
1.0014919052140092148
1.0044518428051520953
0
0
1.00149190742352312
1.0044518362326171346
0
0
1.0014919095089944712
1.004451830082802033
0
0
1.0014919114667701905
1.0044518243659454892
0
0
1.0014919132934492207
1.0044518190915296962
0
0
1.0014919149858800829
1.0044518142683440676
0
0
1.0014919165410980373
1.0044518099043218129
0
0
1.0014919179564421015
1.0044518060067886278
0
0
1.0014919192294235994
1.0044518025821393969
0
0
1.0014919203578720452
1.0044517996361297385
0
0
1.0014919213398436604
1.0044517971736228734
0
0
1.0014919221736102717
1.0044517951986693394
0
0
1.0014919228577545685
1.0044517937146297815
0
0
1.001491923391098382
1.0044517927238558741
0
0
1.0014919237727131218
1.0044517922280675748
0
0
1.0014919240019413138
1.0044517922280604694
0
0
1.0014919240783921595
1.0044517927238345578
0
0
1.0014919240019466429
1.0044517937146297815
0
0
1.0014919237727131218
1.0044517951986833282
0
0
1.0014919233910948293
1.0044517971736228734
0
0
1.0014919228577545685
1.0044517996361368439
0
0
1.001491922173612048
1.0044518025821749241
0
0
1.0014919213398365549
1.0044518060067637588
0
0
1.0014919203578827034
1.0044518099043111548
0
0
1.001491919229416494
1.0044518142683227513
0
0
1.0014919179564403251
1.0044518190915225908
0
0
1.0014919165411158009
1.0044518243659383838
0
0
1.0014919149858747538
1.0044518300827736113
0
0
1.0014919132934527735
1.0044518362326277927
0
0
1.0014919114667648614
1.0044518428051414372
0
0
1.001491909508983591
1.0044518497895069675
0
0
1.0014919074235284491
1.0044518571740639334
0
0
1.0014919052140143219
1.0044518649465137283
0
0
1.0014919028842979021
1.0044518730939948625
0
0
1.0014919004384572609
1.0044518816029079922
0
0
1.0014918978807667571
1.0044518904591202002
0
0
1.0014918952157041421
1.0044518996479230299
0
0
1.0014918924479716544
1.0044519091539192424
0
0
1.0014918895824187484
1.004451918961405843
0
0
1.001491886624138461
1.004451929053841619
0
0
1.0014918835783208628
1.0044519394146986802
0
0
1.0014918804503787353
1.0044519500264630363
0
0
1.0014918772458543117
1.0044519608715125614
0
0
1.0014918739704052886
1.0044519719318210083
0
0
1.0014918706297923912
1.0044519831889213712
0
0
1.0014918672299646385
1.0044519946240551
0
0
1.0014918637768035481
1.0044520062181943043
0
0
1.0014918602762634681
1.0044520179519551561
0
0
1.0014918567342168121
1.0044520298061954122
0
0
1.0014918531563163917
1.0044520417612901042
0
0
1.0014918495476261562
1.004452053798282174
0
0
1.001491845911802292
1.0044520658991802353
0
0
1.0014918422489527128
1.004452078048466257
0
0
1.0014918385511482057
0
0
0
1.0014918347959760325
1.0044520778260139782
0
0
1.0014918349932808717
1.0044520654817215011
0
0
1.0014918388615818845
1.0044520531862026758
0
0
1.0014918426766314941
1.0044520409556887408
0
0
1.0014918464565660816
1.0044520288084497484
0
0
1.0014918502083507423
1.0044520167637629449
0
0
1.0014918539319088708
1.0044520048413150271
0
0
1.0014918576236793157
1.004451993060759607
0
0
1.0014918612785581598
1.0044519814416545955
0
0
1.0014918648907937815
1.004451970003336525
0
0
1.0014918684543128169
1.0044519587648508274
0
0
1.0014918719630065969
1.0044519477449400657
0
0
1.0014918754107160481
1.0044519369619600013
0
0
1.0014918787913662523
1.0044519264339226705
0
0
1.0014918820989724413
1.0044519161783678207
0
0
1.0014918853276431054
1.0044519062123589137
0
0
1.001491888471659264
1.00445189655257483
0
0
1.0014918915254420462
1.0044518872150587363
0
0
1.0014918944835662362
1.0044518782153775138
0
0
1.0014918973408162284
1.0044518695685409337
0
0
1.0014919000921389536
1.0044518612889414833
0
0
1.001491902732676964
1.0044518533903350477
0
0
1.0014919052578283853
1.0044518458858808785
0
0
1.0014919076631343398
1.0044518387880632115
0
0
1.0014919099443706507
1.0044518321087336776
0
0
1.0014919120975849243
1.0044518258589274495
0
0
1.0014919141190006258
1.004451820049057309
0
0
1.0014919160050756997
1.0044518146888326005
0
0
1.0014919177525609673
1.004451809787114458
0
0
1.0014919193583999846
1.004451805352034377
0
0
1.0014919208197978762
1.0044518013909964349
0
0
1.0014919221342626354
1.004451797910573152
0
0
1.0014919232994710097
1.0044517949165518989
0
0
1.0014919243134330351
1.0044517924138747222
0
0
1.0014919251743672479
1.0044517904067549185
0
0
1.0014919258808225866
1.0044517888985071696
0
0
1.0014919264315500502
1.004451787891568415
0
0
1.0014919268256008422
1.0044517873876941394
0
0
1.0014919270623074965
1.0044517873877012448
0
0
1.0014919271412612289
1.0044517878915897313
0
0
1.0014919270623128256
1.004451788898464315
0
0
1.0014919268256043949
1.0044517904067475911
0
0
1.0014919264315553793
1.0044517924139102494
0
0
1.0014919258808137048
1.0044517949164915027
0
0
1.0014919251743708006
1.0044517979105909156
0
0
1.0014919243134348115
1.0044518013909715659
0
0
1.0014919232994639042
1.004451805352084115
0
0
1.0014919221342590827
1.0044518097871002471
0
0
1.0014919208198156397
1.0044518146888148369
0
0
1.0014919193584106427
1.0044518200490502036
0
0
1.0014919177525591909
1.0044518258589310022
0
0
1.0014919160050685942
1.0044518321087301249
0
0
1.0014919141189932983
1.0044518387880736476
0
0
1.0014919120975849243
1.0044518458858844312
0
0
1.0014919099443688744
1.0044518533903172841
0
0
1.0014919076631432215
1.0044518612889379305
0
0
1.001491905257826609
1.0044518695685304976
0
0
1.0014919027326787404
1.0044518782153668557
0
0
1.0014919000921318482
1.0044518872150587363
0
0
1.0014918973408108993
1.0044518965525712773
0
0
1.0014918944835644599
1.0044519062123855591
0
0
1.0014918915254367171
1.0044519161783660444
0
0
1.0014918884716628167
1.0044519264339422104
0
0
1.0014918853276413291
1.004451936961983094
0
0
1.0014918820989602288
1.0044519477449098677
0
0
1.0014918787913751341
1.0044519587648808034
0
0
1.001491875410730259
1.0044519700032938925
0
0
1.0014918719630083732
1.0044519814416394965
0
0
1.0014918684543199223
1.0044519930607329616
0
0
1.0014918648907920051
1.0044520048413325686
0
0
1.0014918612785670415
1.0044520167637851493
0
0
1.0014918576236739867
1.0044520288084224369
0
0
1.0014918539319035418
1.0044520409556620955
0
0
1.0014918502083507423
1.0044520531861349522
0
0
1.0014918464565714107
1.0044520654818069882
0
0
1.0014918426766297177
1.0044520778259806715
0
0
1.0014918388615747791
0
0
0
1.0014918349932862007
1.0044520776091643288
0
0
1.0014918351922679207
1.0044520650766681769
0
0
1.0014918391671878695
1.0044520525930280552
0
0
1.0014918430936274873
1.0044520401752916605
0
0
1.0014918469857156946
1.0044520278421211756
0
0
1.00149185084914083
1.0044520156130758437
0
0
1.0014918546835474
1.0044520035080848341
0
0
1.0014918584853256256
1.0044519915470828675
0
0
1.0014918622492781086
1.0044519797499389391
0
0
1.001491865969500461
1.0044519681362233943
0
0
1.0014918696397518971
1.0044519567253438197
0
0
1.0014918732537194668
1.0044519455362921345
0
0
1.0014918768050384834
1.004451934587727191
0
0
1.0014918802874401837
1.0044519238978868447
0
0
1.0014918836947339642
1.0044519134846412456
0
0
1.0014918870208340262
1.0044519033653367401
0
0
1.0014918902598339834
1.004451893556856934
0
0
1.0014918934059588995
1.0044518840755325417
0
0
1.0014918964536434487
1.0044518749371924571
0
0
1.0014918993974624151
1.0044518661570722706
0
0
1.0014919022322275044
1.0044518577497669742
0
0
1.001491904952927614
1.0044518497292633796
0
0
1.0014919075547428218
1.0044518421089552174
0
0
1.0014919100331423074
1.004451834901529006
0
0
1.0014919123837684456
1.00445182811896494
0
0
1.0014919146024805485
1.0044518217725499909
0
0
1.0014919166854274746
1.0044518158728776847
0
0
1.0014919186289534814
1.0044518104297044392
0
0
1.0014919204296675037
1.0044518054521498485
0
0
1.0014919220844538117
1.0044518009484528775
0
0
1.001491923590413613
1.0044517969260950974
0
0
1.0014919249449689698
1.0044517933917735952
0
0
1.0014919261457362332
1.0044517903513860979
0
0
1.0014919271906246312
1.004451787809948593
0
0
1.0014919280778455946
1.0044517857717496501
0
0
1.0014919288058532487
1.0044517842400750851
0
0
1.0014919293733888228
1.0044517832175898775
0
0
1.0014919297794797615
1.0044517827059067372
0
0
1.0014919300234161881
1.0044517827058712101
0
0
1.001491930104771555
1.0044517832175756666
0
0
1.0014919300234161881
1.0044517842401037289
0
0
1.0014919297794850905
1.0044517857717352172
0
0
1.00149192937340481
1.0044517878099343822
0
0
1.0014919288058516944
1.0044517903513752177
0
0
1.0014919280778349364
1.0044517933917664898
0
0
1.0014919271906104203
1.0044517969260986501
0
0
1.0014919261457237987
1.0044518009484457721
0
0
1.0014919249449760752
1.0044518054521640593
0
0
1.0014919235904313766
1.0044518104297079919
0
0
1.0014919220844573644
1.0044518158728850121
0
0
1.0014919204296710564
1.0044518217725284526
0
0
1.0014919186289499287
1.0044518281190040199
0
0
1.0014919166854185928
1.0044518349014970315
0
0
1.0014919146024858776
1.0044518421089232429
0
0
1.0014919123837613402
1.0044518497292598269
0
0
1.0014919100331547419
1.0044518577497316691
0
0
1.0014919075547465965
1.0044518661570935869
0
0
1.0014919049529131811
1.0044518749371924571
0
0
1.001491902232220399
1.004451884075553858
0
0
1.0014918993974608608
1.0044518935568658158
0
0
1.0014918964536541068
1.00445190336532586
0
0
1.0014918934059677813
1.0044519134846199293
0
0
1.0014918902598304307
1.0044519238978655284
0
0
1.0014918870208251445
1.0044519345877040983
0
0
1.0014918836947233061
1.0044519455362797
0
0
1.0014918802874526182
1.0044519567252958581
0
0
1.0014918768050491416
1.0044519681362287233
0
0
1.0014918732537319013
1.0044519797499646963
0
0
1.0014918696397572262
1.0044519915470775384
0
0
1.0014918659695057901
1.0044520035080697351
0
0
1.0014918622492834377
1.0044520156131033772
0
0
1.0014918584853167438
1.0044520278421549264
0
0
1.0014918546835456237
1.0044520401752867755
0
0
1.0014918508491372773
1.0044520525930729082
0
0
1.0014918469857192473
1.0044520650766124437
0
0
1.0014918430936363691
1.0044520776091794279
0
0
1.0014918391671985276
0
0
0
1.0014918351922481587
1.0044520773983589557
0
0
1.0014918353917026117
1.0044520646844927736
0
0
1.0014918394672318591
1.0044520520194246682
0
0
1.001491843499400014
1.0044520394209943692
0
0
1.001491847498693355
1.0044520269083041519
0
0
1.0014918514693091911
1.0044520145012163503
0
0
1.0014918554104355053
1.0044520022199281417
0
0
1.0014918593182411399
1.00445199008467001
0
0
1.0014918631873879207
1.0044519781155676341
0
0
1.0014918670117878285
1.0044519663325282011
0
0
1.0014918707850308799
1.0044519547551578054
0
0
1.0014918745006098355
1.0044519434027985305
0
0
1.0014918781519375202
1.004451932294354366
0
0
1.0014918817325451084
1.0044519214483509373
0
0
1.0014918852360392698
1.0044519108828999787
0
0
1.0014918886561885447
1.0044519006156442664
0
0
1.0014918919868736058
1.0044518906636705768
0
0
1.0014918952221361081
1.0044518810435754119
0
0
1.0014918983562508537
1.0044518717714365774
0
0
1.0014919013836354189
1.0044518628626868395
0
0
1.0014919042989314235
1.0044518543321665494
0
0
1.0014919070969652282
1.0044518461940998844
0
0
1.0014919097728156583
1.0044518384620482188
0
0
1.0014919123217682628
1.0044518311488899176
0
0
1.001491914739343736
1.0044518242667965779
0
0
1.0014919170212797095
1.0044518178272292541
0
0
1.001491919163606914
1.004451811840885167
0
0
1.0014919211625727957
1.0044518063177900746
0
0
1.0014919230146663853
1.0044518012670851093
0
0
1.0014919247166842453
1.0044517966972008605
0
0
1.001491926265670962
1.0044517926157083831
0
0
1.0014919276589027142
1.004451789029446207
0
0
1.0014919288939538866
1.0044517859443549135
0
0
1.0014919299687066179
1.0044517833655748351
0
0
1.0014919308812813004
1.0044517812973410287
0
0
1.0014919316301063024
1.0044517797431569139
0
0
1.001491932213863123
1.0044517787056079783
0
0
1.0014919326315663284
1.004451778186442823
0
0
1.0014919328824838374
1.0044517781864286121
0
0
1.0014919329661573499
1.004451778705586662
0
0
1.0014919328824731792
1.0044517797431993245
0
0
1.0014919326315627757
1.0044517812973483561
0
0
1.0014919322138684521
1.0044517833655464134
0
0
1.0014919316301080787
1.0044517859443335972
0
0
1.001491930881279524
1.0044517890294604179
0
0
1.0014919299687030652
1.0044517926157188192
0
0
1.0014919288939521103
1.0044517966971973078
0
0
1.0014919276588956087
1.0044518012670957674
0
0
1.0014919262656656329
1.0044518063178113909
0
0
1.0014919247166913507
1.0044518118408745089
0
0
1.0014919230146734908
1.0044518178272328068
0
0
1.0014919211625727957
1.0044518242667752617
0
0
1.0014919191636033613
1.0044518311488792595
0
0
1.001491917021267275
1.004451838462019797
0
0
1.0014919147393384069
1.0044518461941389642
0
0
1.0014919123217576047
1.0044518543321485637
0
0
1.0014919097728174346
1.0044518628626690759
0
0
1.0014919070969721115
1.0044518717714256972
0
0
1.0014919042989314235
1.0044518810435896228
0
0
1.0014919013836425243
1.0044518906636634714
0
0
1.0014918983562490773
1.0044519006156247265
0
0
1.001491895222155426
1.0044519108829177423
0
0
1.0014918919868629477
1.0044519214483118574
0
0
1.0014918886561920974
1.0044519322943490369
0
0
1.0014918852360534807
1.0044519434027683324
0
0
1.0014918817325397793
1.0044519547551737926
0
0
1.0014918781519357438
1.0044519663324589231
0
0
1.0014918745006131662
1.0044519781155598626
0
0
1.0014918707850397617
1.0044519900847090899
0
0
1.0014918670117967103
1.0044520022199121545
0
0
1.0014918631873825916
1.0044520145012030277
0
0
1.0014918593182429163
1.0044520269083168085
0
0
1.0014918554104408344
1.0044520394210312286
0
0
1.0014918514692967566
1.004452052019408681
0
0
1.0014918474986898023
1.0044520646844634637
0
0
1.0014918434994160013
1.0044520773983183215
0
0
1.0014918394672371882
0
0
0
1.0014918353916955063
1.0044520771939555726
0
0
1.0014918355904658398
1.0044520643056735754
0
0
1.0014918397609287037
1.0044520514660169042
0
0
1.0014918438933513301
1.0044520386935926748
0
0
1.0014918479948826668
1.0044520260079756735
0
0
1.0014918520681790337
1.0044520134293470903
0
0
1.0014918561117800433
1.0044520009781896519
0
0
1.0014918601215252458
1.0044519886750238324
0
0
1.0014918640918868409
1.0044519765402417644
0
0
1.0014918680165749709
1.0044519645940250818
0
0
1.001491871888998908
1.0044519528562638744
0
0
1.0014918757023805185
1.004451941346576449
0
0
1.0014918794500118349
1.0044519300841006082
0
0
1.0014918831251873321
1.0044519190876701753
0
0
1.0014918867213629117
1.0044519083756271449
0
0
1.0014918902320655292
1.0044518979658383362
0
0
1.0014918936510586178
1.0044518878756782954
0
0
1.0014918969721775532
1.0044518781219762271
0
0
1.0014919001895292716
1.0044518687209660346
0
0
1.0014919032974056723
1.0044518596883724726
0
0
1.0014919062902485347
1.0044518510392448363
0
0
1.0014919091627683123
1.0044518427879638445
0
0
1.0014919119099023881
1.0044518349483504416
0
0
1.0014919145267793255
1.0044518275334208823
0
0
1.001491917008822341
1.0044518205554824331
0
0
1.0014919193516591545
1.004451814026244616
0
0
1.001491921551174169
1.0044518079565112334
0
0
1.0014919236035180194
1.0044518023564750209
0
0
1.0014919255051148994
1.0044517972353768087
0
0
1.0014919272526145999
1.0044517926017924037
0
0
1.0014919288430010891
1.0044517884634209803
0
0
1.0014919302734726081
1.0044517848271543592
0
0
1.0014919315415728995
1.004451781699039703
0
0
1.0014919326450688608
1.0044517790842635296
0
0
1.0014919335820826607
1.004451776987196121
0
0
1.0014919343509414151
1.004451775411361325
0
0
1.0014919349503337287
1.0044517743593459613
0
0
1.0014919353792066659
1.0044517738328906376
0
0
1.0014919356368228165
1.0044517738328835321
0
0
1.0014919357227647367
1.0044517743593459613
0
0
1.0014919356368192638
1.0044517754113828634
0
0
1.0014919353792013368
1.0044517769872174373
0
0
1.0014919349503177415
1.0044517790842777405
0
0
1.0014919343509378624
1.0044517816990112813
0
0
1.001491933582084437
1.0044517848271188321
0
0
1.0014919326450828496
1.0044517884633925586
0
0
1.0014919315415817813
1.0044517926018279308
0
0
1.0014919302734761608
1.004451797235398125
0
0
1.0014919288429922073
1.0044518023564998899
0
0
1.0014919272526110472
1.0044518079565432078
0
0
1.0014919255051060176
1.0044518140262126416
0
0
1.0014919236035233485
1.0044518205554684442
0
0
1.0014919215511759454
1.00445182753338913
0
0
1.001491919351671589
1.0044518349483504416
0
0
1.0014919170088205647
1.0044518427879887135
0
0
1.0014919145267811018
1.0044518510392448363
0
0
1.0014919119098899536
1.004451859688354709
0
0
1.0014919091627754177
1.0044518687209733621
0
0
1.0014919062902414293
1.0044518781219584636
0
0
1.0014919032973932378
1.0044518878756782954
0
0
1.0014919001895417061
1.004451897965847218
0
0
1.0014918969721793296
1.0044519083755969469
0
0
1.0014918936510568415
1.0044519190876683989
0
0
1.001491890232074411
1.0044519300841130427
0
0
1.0014918867213664644
1.004451941346521382
0
0
1.0014918831251820031
1.004451952856262098
0
0
1.0014918794500029531
1.0044519645940162
0
0
1.0014918757023909546
1.0044519765402719624
0
0
1.0014918718889882499
1.0044519886750344906
0
0
1.0014918680165803
1.00445200097821008
0
0
1.001491864091897499
1.0044520134292922453
0
0
1.0014918601215376803
1.0044520260079305984
0
0
1.0014918561117780449
1.0044520386936197642
0
0
1.0014918520681967973
1.0044520514659807109
0
0
1.001491847994893547
1.0044520643056726872
0
0
1.0014918438933531064
1.0044520771938805215
0
0
1.001491839760925151
0
0
0
1.0014918355904587344
1.0044520769962939077
0
0
1.0014918357875024491
1.0044520639406571139
0
0
1.0014918400475116833
1.004452050933382079
0
0
1.0014918442748428351
1.004452037993832425
0
0
1.001491848473684998
1.0044520251420376855
0
0
1.0014918526451037639
1.0044520123985261062
0
0
1.0014918567868218435
1.0044519997840910541
0
0
1.0014918608943412792
1.0044519873195103532
0
0
1.0014918649618680391
1.0044519750254627954
0
0
1.0014918689828578025
1.0044519629224035739
0
0
1.0014918729504853623
1.0044519510304830145
0
0
1.0014918768578451314
1.0044519393695547915
0
0
1.0014918806979697941
1.0044519279590571337
0
0
1.0014918844640130491
1.0044519168180543467
0
0
1.0014918881492107516
1.0044519059651229043
0
0
1.0014918917469441961
1.0044518954183789816
0
0
1.0014918952507403382
1.0044518851954256089
0
0
1.0014918986543606128
1.0044518753132962718
0
0
1.0014919019516943521
1.0044518657885062041
0
0
1.0014919051368618153
1.0044518566369180501
0
0
1.0014919082042177401
1.0044518478738513334
0
0
1.0014919111483338021
1.004451839513832434
0
0
1.0014919139639408829
1.0044518315708457212
0
0
1.0014919166460902744
1.0044518240581208346
0
0
1.0014919191900852891
1.0044518169881848646
0
0
1.0014919215914106498
1.004451810372804399
0
0
1.001491923845866383
1.0044518042229892973
0
0
1.0014919259494992065
1.0044517985490317713
0
0
1.0014919278986171847
1.004451793360336076
0
0
1.0014919296898383561
1.0044517886656059158
0
0
1.0014919313199903694
1.0044517844726006395
0
0
1.0014919327862661369
1.0044517807882731297
0
0
1.0014919340861081487
1.0044517776188686131
0
0
1.001491935217217577
1.0044517749695602848
0
0
1.0014919361776757345
1.0044517728447959204
0
0
1.0014919369657881987
1.0044517712481138005
0
0
1.0014919375801876189
1.0044517701822428535
0
0
1.0014919380198037402
1.00445176964881
0
0
1.0014919382838911588
1.0044517696487886838
0
0
1.0014919383719700363
1.0044517701821860101
0
0
1.0014919382838947115
1.0044517712481422222
0
0
1.0014919380198072929
1.0044517728448028038
0
0
1.0014919375801840662
1.0044517749695673903
0
0
1.0014919369658026316
1.0044517776187904534
0
0
1.0014919361776615236
1.0044517807883015514
0
0
1.0014919352172353406
1.0044517844725937561
0
0
1.0014919340861010433
1.0044517886656272321
0
0
1.0014919327862696896
1.0044517933603465121
0
0
1.001491931319983264
1.0044517985490639678
0
0
1.00149192968982792
1.0044518042230035082
0
0
1.0014919278986242901
1.0044518103727440028
0
0
1.0014919259495027593
1.0044518169881813119
0
0
1.0014919238458770412
1.004451824058152587
0
0
1.0014919215914070971
1.0044518315708561573
0
0
1.0014919191900852891
1.004451839513807565
0
0
1.0014919166460902744
1.0044518478738404532
0
0
1.0014919139639373302
1.004451856636957352
0
0
1.0014919111483160385
1.0044518657884993207
0
0
1.0014919082042283982
1.0044518753133035993
0
0
1.0014919051368833536
1.004451885195411176
0
0
1.0014919019516979048
1.0044518954183876414
0
0
1.0014918986543606128
1.0044519059650875992
0
0
1.0014918952507403382
1.004451916818080992
0
0
1.0014918917469406434
1.0044519279590429228
0
0
1.0014918881492107516
1.0044519393695494625
0
0
1.001491884464037696
1.0044519510304226184
0
0
1.0014918806979802302
1.0044519629223787049
0
0
1.0014918768578451314
1.0044519750254938817
0
0
1.0014918729505031258
1.0044519873195174586
0
0
1.0014918689828433696
1.0044519997840857251
0
0
1.0014918649618609336
1.0044520123985216653
0
0
1.0014918608943661482
1.0044520251420061552
0
0
1.0014918567868182908
1.004452037993777358
0
0
1.0014918526451073166
1.0044520509333574321
0
0
1.0014918484736956561
1.0044520639406664397
0
0
1.0014918442748428351
1.0044520769963065643
0
0
1.0014918400475116833
0
0
0
1.0014918357874953436
1.0044520768057001447
0
0
1.0014918359818638649
1.0044520635898590566
0
0
1.0014918403261932056
1.0044520504220759705
0
0
1.001491844643241258
1.0044520373223873033
0
0
1.0014918489344892816
1.0044520243113128632
0
0
1.0014918531994014828
1.0044520114097439389
0
0
1.0014918574348576907
1.0044519986387581145
0
0
1.0014918616358989834
1.0044519860194203176
0
0
1.0014918657963787219
1.0044519735726671339
0
0
1.0014918699095791688
1.0044519613192022245
0
0
1.0014918739684406379
1.0044519492794852233
0
0
1.0014918779658295023
1.0044519374735547679
0
0
1.0014918818945908185
1.0044519259211330819
0
0
1.001491885747696875
1.0044519146415300526
0
0
1.0014918895181916803
1.0044519036535370926
0
0
1.0014918931993037621
1.004451892975483096
0
0
1.0014918967843933206
1.004451882625219783
0
0
1.0014919002670543691
1.0044518726200548642
0
0
1.0014919036410343534
1.004451862976586396
0
0
1.0014919069003078711
1.0044518537110025402
0
0
1.0014919100390806683
1.0044518448386612341
0
0
1.0014919130517319079
1.0044518363744343592
0
0
1.0014919159329718212
1.0044518283323871088
0
0
1.0014919186776880533
1.0044518207259913734
0
0
1.0014919212810347027
1.0044518135678486281
0
0
1.0014919237384218853
1.0044518068699030966
0
0
1.0014919260455255046
1.004451800643381354
0
0
1.0014919281983065691
1.0044517948986149136
0
0
1.0014919301929736672
1.0044517896451601313
0
0
1.0014919320260531332
1.0044517848917891012
0
0
1.0014919336943362005
1.0044517806464061671
0
0
1.0014919351949065351
1.004451776916109873
0
0
1.0014919365251420125
1.0044517737071141372
0
0
1.0014919376827473574
1.0044517710246980702
0
0
1.0014919386656766509
1.0044517688734302396
0
0
1.001491939472242132
1.0044517672568105127
0
0
1.0014919401010189404
1.004451766177595573
0
0
1.0014919405509310479
1.0044517656375049341
0
0
1.0014919408211966356
1.0044517656374978287
0
0
1.0014919409113254289
1.0044517661775600459
0
0
1.0014919408211966356
1.0044517672568318289
0
0
1.0014919405509274952
1.0044517688733949345
0
0
1.0014919401010224931
1.004451771024712281
0
0
1.0014919394722170409
1.0044517737070963737
0
0
1.0014919386656837563
1.0044517769160852261
0
0
1.0014919376827473574
1.0044517806463919563
0
0
1.001491936525159554
1.0044517848917995373
0
0
1.0014919351948994297
1.0044517896451461425
0
0
1.0014919336943397532
1.0044517948986291245
0
0
1.001491932026056686
1.0044518006434242086
0
0
1.00149193019297722
1.0044518068699175295
0
0
1.001491928198281478
1.0044518135678275339
0
0
1.0014919260455255046
1.0044518207259700571
0
0
1.0014919237384289907
1.0044518283324013197
0
0
1.0014919212810347027
1.0044518363744734391
0
0
1.0014919186776951587
1.0044518448386576814
0
0
1.0014919159329753739
1.0044518537109916601
0
0
1.0014919130517283552
1.0044518629765688544
0
0
1.0014919100390557993
1.0044518726200408754
0
0
1.0014919069003078711
1.0044518826252428756
0
0
1.0014919036410165898
1.0044518929754635561
0
0
1.0014919002670650272
1.0044519036535211054
0
0
1.0014918967844004261
1.0044519146415531452
0
0
1.0014918931993037621
1.004451925921113542
0
0
1.001491889518195233
1.0044519374735438877
0
0
1.0014918857476897696
1.0044519492794461435
0
0
1.0014918818945908185
1.0044519613192235408
0
0
1.0014918779658295023
1.0044519735726182841
0
0
1.0014918739684584015
1.0044519860194514038
0
0
1.0014918699095791688
1.0044519986387188126
0
0
1.0014918657963822746
1.0044520114097581498
0
0
1.0014918616358809977
1.004452024311281777
0
0
1.0014918574348576907
1.0044520373224419263
0
0
1.0014918531994085882
1.0044520504220220136
0
0
1.0014918489344892816
1.0044520635898284144
0
0
1.0014918446432377053
1.004452076805681715
0
0
1.0014918403262038638
0
0
0
1.0014918359818567595
1.0044520766224729336
0
0
1.0014918361725411167
1.0044520632536810822
0
0
1.0014918405962416337
1.0044520499325952922
0
0
1.0014918449979330894
1.0044520366798919131
0
0
1.0014918493766988838
1.0044520235165770305
0
0
1.0014918537304426938
1.0044520104638923197
0
0
1.0014918580551541716
1.0044519975432251169
0
0
1.0014918623453754609
1.004451984775915907
0
0
1.0014918665946128673
1.0044519721831373094
0
0
1.0014918707958528898
1.0044519597858807547
0
0
1.0014918749418517674
1.0044519476048137108
0
0
1.0014918790252307357
1.0044519356602528148
0
0
1.0014918830386743132
1.0044519239721427795
0
0
1.0014918869749567243
1.0044519125600019915
0
0
1.0014918908269720976
1.0044519014428572312
0
0
1.001491894587750453
1.0044518906392945201
0
0
1.0014918982505305323
1.0044518801673405495
0
0
1.0014919018087222735
1.0044518700445008719
0
0
1.0014919052559307922
1.0044518602876120195
0
0
1.0014919085860027881
1.0044518509129773953
0
0
1.0014919117929805825
1.0044518419362538086
0
0
1.0014919148711936003
1.0044518333724052894
0
0
1.0014919178151460155
1.0044518252356962051
0
0
1.0014919206196508661
1.0044518175397185722
0
0
1.0014919232797026005
1.004451810297287695
0
0
1.0014919257906502725
1.0044518035204721418
0
0
1.0014919281480567648
1.0044517972205939671
0
0
1.0014919303478082568
1.0044517914081410037
0
0
1.0014919323860214107
1.004451786092787513
0
0
1.0014919342591148688
1.004451781283404399
0
0
1.001491935963817026
1.0044517769879957036
0
0
1.0014919374971573696
1.0044517732137274724
0
0
1.00149193885645027
1.004451769966881125
0
0
1.0014919400393440529
1.0044517672528812113
0
0
1.0014919410437530534
1.0044517650762403438
0
0
1.0014919418679291141
1.004451763440570744
0
0
1.0014919425104482631
1.0044517623486228786
0
0
1.0014919429702082709
1.0044517618021657768
0
0
1.0014919432463713633
1.0044517618021657768
0
0
1.0014919433384896763
1.0044517623485731406
0
0
1.0014919432463571525
1.0044517634405494277
0
0
1.0014919429702082709
1.0044517650762330163
0
0
1.0014919425104482631
1.0044517672529025276
0
0
1.0014919418679326668
1.004451769966856256
0
0
1.0014919410437495007
1.0044517732137523414
0
0
1.0014919400393405002
1.0044517769879850455
0
0
1.0014919388564538227
1.0044517812833866355
0
0
1.0014919374971538168
1.0044517860927946185
0
0
1.0014919359638205787
1.0044517914081447785
0
0
1.0014919342590971052
1.0044517972205977419
0
0
1.0014919323859998723
1.0044518035204970108
0
0
1.0014919303478047041
1.0044518102972985751
0
0
1.0014919281480640922
1.0044518175396832671
0
0
1.0014919257906431671
1.0044518252356926524
0
0
1.0014919232797026005
1.0044518333723875259
0
0
1.0014919206196508661
1.0044518419362680195
0
0
1.0014919178151460155
1.004451850912980948
0
0
1.001491914871197153
1.004451860287604692
0
0
1.0014919117930018988
1.0044518700445079773
0
0
1.0014919085860027881
1.0044518801673261166
0
0
1.0014919052559343449
1.004451890639283862
0
0
1.0014919018087080627
1.0044519014428519021
0
0
1.001491898250534085
1.0044519125600319676
0
0
1.0014918945877608891
1.0044519239721161341
0
0
1.0014918908269614395
1.004451935660238604
0
0
1.0014918869749567243
1.0044519476047961692
0
0
1.0014918830386816406
1.0044519597858292403
0
0
1.0014918790252236303
1.0044519721831943748
0
0
1.0014918749418411092
1.0044519847759301179
0
0
1.0014918707958742061
1.0044519975432464332
0
0
1.0014918665946128673
1.0044520104638976488
0
0
1.0014918623453754609
1.0044520235165534938
0
0
1.0014918580551754879
1.0044520366799118971
0
0
1.0014918537304249302
1.0044520499325713114
0
0
1.0014918493766988838
1.0044520632536986238
0
0
1.0014918449979330894
1.0044520766224322994
0
0
1.0014918405962345282
0
0
0
1.0014918361725269058
1.0044520764469095919
0
0
1.0014918363586851058
1.0044520629324988903
0
0
1.0014918408568684871
1.0044520494654047837
0
0
1.0014918453382541941
1.004452036066942
0
0
1.0014918497996845304
1.0044520227585453931
0
0
1.0014918542375887967
1.0044520095618347799
0
0
1.0014918586470675788
1.0044519964984683913
0
0
1.0014918630220639439
1.0044519835900835858
0
0
1.0014918673557280382
1.0044519708581072237
0
0
1.001491871640794562
1.0044519583237541127
0
0
1.0014918758697350931
1.0044519460079326389
0
0
1.0014918800349967842
1.0044519339311877015
0
0
1.0014918841291120533
1.0044519221137320208
0
0
1.0014918881446341903
1.0044519105752371946
0
0
1.0014918920742834629
1.004451899334994458
0
0
1.0014918959109617713
1.0044518884117819013
0
0
1.0014918996477306656
1.0044518778238227252
0
0
1.0014919032778650809
1.0044518675887974535
0
0
1.0014919067948453435
1.0044518577237888657
0
0
1.0014919101923693834
1.00445184824525513
0
0
1.0014919134643545107
1.0044518391690022696
0
0
1.0014919166049958132
1.0044518305101863831
0
0
1.0014919196086942144
1.0044518222832734544
0
0
1.0014919224701066547
1.0044518145019174504
0
0
1.0014919251842162584
1.0044518071791526115
0
0
1.0014919277461988845
1.004451800327172295
0
0
1.0014919301515350369
1.0044517939573731624
0
0
1.0014919323960149722
1.0044517880804173515
0
0
1.0014919344756634256
1.0044517827060708282
0
0
1.0014919363868883817
1.0044517778433150745
0
0
1.0014919381263003295
1.0044517735002289616
0
0
1.0014919396908441573
1.0044517696840780108
0
0
1.0014919410778451159
1.0044517664011822777
0
0
1.0014919422848154174
1.0044517636570449159
0
0
1.0014919433096844958
1.0044517614562380459
0
0
1.0014919441506613396
1.0044517598024071958
0
0
1.0014919448062791218
1.0044517586982948387
0
0
1.0014919452753936469
1.00445175814581944
0
0
1.0014919455571948959
1.0044517581458052291
0
0
1.0014919456511570672
1.0044517586983090496
0
0
1.0014919455571877904
1.0044517598023787741
0
0
1.0014919452753829887
1.0044517614561814245
0
0
1.0014919448062826746
1.004451763657080221
0
0
1.0014919441506509035
1.0044517664011609615
0
0
1.0014919433096773904
1.0044517696840817855
0
0
1.0014919422847976538
1.0044517735002433945
0
0
1.0014919410778273523
1.0044517778433434962
0
0
1.0014919396908512628
1.0044517827060777115
0
0
1.0014919381262932241
1.0044517880804029186
0
0
1.0014919363868883817
1.0044517939573802678
0
0
1.0014919344756669783
1.0044518003271614148
0
0
1.0014919323960116415
1.0044518071791668223
0
0
1.0014919301515243788
1.004451814501935214
0
0
1.001491927746191779
1.0044518222832521381
0
0
1.001491925184209153
1.0044518305101863831
0
0
1.0014919224701102074
1.0044518391690022696
0
0
1.0014919196086837783
1.0044518482452480246
0
0
1.0014919166049958132
1.0044518577237391277
0
0
1.0014919134643580634
1.0044518675888223225
0
0
1.0014919101923658307
1.0044518778238138434
0
0
1.0014919067948417908
1.0044518884117819013
0
0
1.0014919032778544228
1.0044518993349909053
0
0
1.0014918996477377711
1.0044519105752443
0
0
1.001491895910965324
1.0044519221137409026
0
0
1.0014918920742870156
1.004451933931224783
0
0
1.0014918881446164267
1.0044519460079361917
0
0
1.0014918841290978424
1.004451958323730798
0
0
1.0014918800349932315
1.004451970858088572
0
0
1.0014918758697279877
1.004451983590119335
0
0
1.001491871640794562
1.0044519964984639504
0
0
1.0014918673557386963
1.0044520095618205691
0
0
1.0014918630220568385
1.0044520227584894378
0
0
1.0014918586470711315
1.0044520360669546566
0
0
1.0014918542375923494
1.0044520494653750298
0
0
1.0014918497996845304
1.0044520629324904526
0
0
1.0014918453382506414
1.0044520764468995999
0
0
1.0014918408568505015
0
0
0
1.0014918363586675643
1.004452076279264805
0
0
1.0014918365394538391
1.0044520626266584262
0
0
1.0014918411073876481
1.0044520490209762897
0
0
1.0014918456635688582
1.0044520354840846821
0
0
1.0014918502028815617
1.004452022037885639
0
0
1.0014918547202635857
1.0044520087043309342
0
0
1.0014918592099237848
1.0044519955053929916
0
0
1.00149186366522569
1.004451982462949422
0
0
1.0014918680789643979
1.0044519695986886543
0
0
1.0014918724435120101
1.0044519569340528697
0
0
1.00149187675115936
1.0044519444901898186
0
0
1.001491880994172412
1.0044519322878546763
0
0
1.0014918851648448861
1.0044519203474469027
0
0
1.001491889255574419
1.0044519086888969994
0
0
1.0014918932589211842
1.0044518973316867161
0
0
1.0014918971676416426
1.0044518862947673377
0
0
1.0014919009746618972
1.0044518755965694545
0
0
1.0014919046731007857
1.0044518652549838666
0
0
1.0014919082563285002
1.0044518552872381267
0
0
1.0014919117178759933
1.0044518457099425035
0
0
1.0014919150515753099
1.004451836539166143
0
0
1.0014919182514903095
1.0044518277901217651
0
0
1.0014919213118971264
1.0044518194774965103
0
0
1.001491924227392305
1.0044518116150356057
0
0
1.001491926992782
1.0044518042159298332
0
0
1.0014919296032023244
1.0044517972925044447
0
0
1.0014919320540416336
1.0044517908563301845
0
0
1.0014919343409764974
1.0044517849180933933
0
0
1.0014919364600245455
1.0044517794877276806
0
0
1.0014919384074230102
1.0044517745742322923
0
0
1.0014919401797830467
1.0044517701858812764
0
0
1.0014919417739709395
1.0044517663298864196
0
0
1.001491943187226008
1.0044517630127780539
0
0
1.0014919444170937712
1.0044517602399880563
0
0
1.0014919454613855354
1.0044517580162521941
0
0
1.0014919463182998527
1.0044517563451975661
0
0
1.0014919469863450274
1.0044517552295531004
0
0
1.0014919474643484421
1.0044517546712938838
0
0
1.0014919477514823143
1.0044517546712583567
0
0
1.0014919478472599224
1.0044517552295602059
0
0
1.0014919477514965251
1.004451756345162039
0
0
1.0014919474643519948
1.0044517580162521941
0
0
1.0014919469863450274
1.0044517602399665179
0
0
1.0014919463183034054
1.0044517630127816066
0
0
1.0014919454613888661
1.0044517663298935251
0
0
1.0014919444170902185
1.0044517701858668435
0
0
1.0014919431872473243
1.004451774574235845
0
0
1.0014919417739815977
1.0044517794877314554
0
0
1.0014919401797759413
1.0044517849181324731
0
0
1.0014919384074194575
1.0044517908563157516
0
0
1.0014919364600387564
1.0044517972925186555
0
0
1.0014919343409978136
1.0044518042159120697
0
0
1.0014919320540558445
1.0044518116150285003
0
0
1.0014919296032023244
1.0044518194774680886
0
0
1.0014919269927926582
1.0044518277901217651
0
0
1.0014919242273709887
1.0044518365391696957
0
0
1.0014919213119042318
1.0044518457099531616
0
0
1.0014919182514903095
1.004451855287209705
0
0
1.0014919150515788626
1.0044518652549803139
0
0
1.0014919117178759933
1.0044518755966032053
0
0
1.0014919082563178421
1.0044518862947833249
0
0
1.0014919046731149965
1.0044518973316440835
0
0
1.0014919009746654499
1.0044519086889023285
0
0
1.0014918971676416426
1.0044519203473809554
0
0
1.0014918932589247369
1.0044519322879097434
0
0
1.0014918892555708663
1.0044519444902024752
0
0
1.0014918851648377807
1.0044519569340653042
0
0
1.0014918809941582012
1.0044519695986655616
0
0
1.0014918767511524766
1.0044519824629849492
0
0
1.001491872443501352
1.0044519955053521354
0
0
1.001491868078975056
1.0044520087043231626
0
0
1.0014918636652432316
1.0044520220379131725
0
0
1.0014918592098989159
1.0044520354840962284
0
0
1.0014918547202529275
1.0044520490209585262
0
0
1.0014918502028957725
1.0044520626266582042
0
0
1.0014918456635546473
1.0044520762793103241
0
0
1.0014918411073769899
0
0
0
1.0014918365394644972
1.0044520761198174608
0
0
1.0014918367140197564
1.0044520623365056355
0
0
1.0014918413470923486
1.0044520485997152637
0
0
1.0014918459733117562
1.0044520349318482033
0
0
1.0014918505856897912
1.0044520213552110555
0
0
1.0014918551778493327
1.0044520078921199691
0
0
1.0014918597431075042
1.0044519945648249237
0
0
1.0014918642742136612
1.0044519813954475573
0
0
1.0014918687635470107
1.0044519684059338704
0
0
1.0014918732032309645
1.0044519556179549724
0
0
1.0014918775853007826
1.0044519430528273674
0
0
1.0014918819018017171
1.0044519307315686873
0
0
1.0014918861448358633
1.0044519186747471462
0
0
1.0014918903066978295
1.004451906902519287
0
0
1.0014918943797526119
1.0044518954345531547
0
0
1.0014918983566103439
1.004451884289972563
0
0
1.0014919022300876605
1.0044518734874119392
0
0
1.0014919059931290946
1.0044518630449186247
0
0
1.0014919096389875985
1.0044518529798818207
0
0
1.0014919131611088599
1.0044518433091427223
0
0
1.0014919165531828149
1.0044518340488097774
0
0
1.0014919198091454255
1.0044518252143688208
0
0
1.0014919229231946662
1.0044518168205460729
0
0
1.0014919258898136167
1.004451808881332342
0
0
1.0014919287037227225
1.0044518014099894643
0
0
1.0014919313599657258
1.0044517944189415015
0
0
1.0014919338538428306
1.0044517879198806565
0
0
1.0014919361809624387
1.0044517819236353784
0
0
1.0014919383372320461
1.0044517764402169924
0
0
1.0014919403188575764
1.0044517714787351004
0
0
1.0014919421223640317
1.0044517670474673032
0
0
1.0014919437446114792
1.0044517631538456559
0
0
1.0014919451827106744
1.0044517598042868034
0
0
1.0014919464342144639
1.0044517570044320109
0
0
1.0014919474968735358
1.0044517547589395523
0
0
1.0014919483688586865
1.0044517530715353359
0
0
1.0014919490486668963
1.0044517519450053555
0
0
1.0014919495350831369
1.0044517513813033815
0
0
1.0014919498272654153
1.0044517513812962761
0
0
1.0014919499247163515
1.0044517519450195664
0
0
1.0014919498272654153
1.0044517530715282305
0
0
1.0014919495350724787
1.0044517547589395523
0
0
1.0014919490486384746
1.0044517570043893784
0
0
1.0014919483688731194
1.0044517598042832507
0
0
1.0014919474968522195
1.0044517631538456559
0
0
1.0014919464342002531
1.0044517670474992777
0
0
1.0014919451827071217
1.0044517714787422058
0
0
1.0014919437445899408
1.0044517764402134397
0
0
1.001491942122360479
1.0044517819236353784
0
0
1.0014919403188540237
1.0044517879198842092
0
0
1.0014919383372320461
1.0044517944189346181
0
0
1.0014919361809766496
1.0044518014099574899
0
0
1.0014919338538355031
1.0044518088813287893
0
0
1.0014919313599692785
1.0044518168205638364
0
0
1.0014919287037369333
1.0044518252143830317
0
0
1.0014919258898171694
1.0044518340487953445
0
0
1.001491922923198219
1.004451843309121406
0
0
1.0014919198091347674
1.0044518529798853734
0
0
1.0014919165531723788
1.0044518630448797669
0
0
1.0014919131611017544
1.004451873487420821
0
0
1.0014919096389984787
1.0044518842899869959
0
0
1.0014919059931362
1.0044518954345371675
0
0
1.0014919022300770024
1.0044519069025905633
0
0
1.0014918983566352129
1.0044519186746991846
0
0
1.0014918943797559425
1.0044519307315153966
0
0
1.0014918903066978295
1.0044519430528735526
0
0
1.0014918861448429688
1.0044519556179833941
0
0
1.0014918819018017171
1.0044519684059480813
0
0
1.0014918775852901245
1.0044519813954650989
0
0
1.0014918732032203064
1.004451994564806272
0
0
1.0014918687635399053
1.0044520078921155282
0
0
1.0014918642742065558
1.0044520213551950683
0
0
1.001491859743086188
1.0044520349318619701
0
0
1.0014918551778528855
1.0044520485997341375
0
0
1.0014918505856897912
1.0044520623364863177
0
0
1.0014918459732975453
1.0044520761198216796
0
0
1.0014918413470816905
0
0
0
1.0014918367140233091
1.0044520759687920464
0
0
1.0014918368815830529
1.0044520620623500484
0
0
1.0014918415753004677
1.0044520482020260488
0
0
1.0014918462668365162
1.0044520344107121801
0
0
1.0014918509475476682
1.0044520207111147236
0
0
1.0014918556097878177
1.004452007125876456
0
0
1.0014918602459903507
1.0044519936775353486
0
0
1.001491864848363722
1.0044519803884668363
0
0
1.0014918694088046358
1.0044519672808203126
0
0
1.001491873919198472
1.0044519543764944824
0
0
1.0014918783713171457
1.0044519416970014714
0
0
1.0014918827569856408
1.0044519292635889496
0
0
1.0014918870682072427
1.0044519170969921085
0
0
1.0014918912970129927
1.0044519052175504559
0
0
1.0014918954357183711
1.0044518936451203306
0
0
1.0014918994767665339
1.0044518823989980749
0
0
1.0014919034127787167
1.0044518714980075202
0
0
1.0014919072366852415
1.0044518609603316772
0
0
1.0014919109415578724
1.0044518508035851223
0
0
1.0014919145207001883
1.0044518410446749979
0
0
1.0014919179677419514
1.0044518316999186958
0
0
1.0014919212764941125
1.0044518227849341674
0
0
1.0014919244410809274
1.0044518143145755307
0
0
1.0014919274558318207
1.0044518063029646004
0
0
1.0014919303154359298
1.0044517987634733469
0
0
1.0014919330148515098
1.0044517917086472902
0
0
1.0014919355492650777
1.0044517851503413919
0
0
1.001491937914213981
1.0044517790993805484
0
0
1.001491940105541989
1.0044517735659046487
0
0
1.0014919421194083959
1.0044517685591787259
0
0
1.0014919439522569355
1.004451764087495258
0
0
1.0014919456009041543
1.0044517601583360378
0
0
1.0014919470624301656
1.0044517567782449419
0
0
1.0014919483342803463
1.0044517539528146077
0
0
1.0014919494142449086
1.0044517516868154416
0
0
1.0014919503004371393
1.0044517499840139862
0
0
1.0014919509913120521
1.0044517488471882416
0
0
1.0014919514856472915
1.0044517482783419382
0
0
1.0014919517825973116
1.0044517482783561491
0
0
1.0014919518816540744
1.0044517488472166633
0
0
1.0014919517826115225
1.0044517499839784591
0
0
1.0014919514856650551
1.00445175168683698
0
0
1.0014919509913298157
1.0044517539527932914
0
0
1.001491950300440914
1.0044517567782025314
0
0
1.001491949414252014
1.0044517601583253796
0
0
1.0014919483342767936
1.0044517640875059161
0
0
1.001491947062412402
1.0044517685591860534
0
0
1.0014919456008934961
1.0044517735658904378
0
0
1.0014919439522569355
1.0044517790993769957
0
0
1.0014919421193977378
1.0044517851503165229
0
0
1.0014919401055597525
1.0044517917086830394
0
0
1.0014919379141962175
1.0044517987634484779
0
0
1.0014919355492544195
1.0044518063029537203
0
0
1.0014919330148446264
1.0044518143145577671
0
0
1.0014919303154536934
1.0044518227849237313
0
0
1.0014919274558495843
1.0044518316999613283
0
0
1.0014919244410667165
1.0044518410446641177
0
0
1.0014919212764799017
1.0044518508035851223
0
0
1.001491917967734846
1.0044518609603174664
0
0
1.0014919145206895301
1.0044518714980075202
0
0
1.0014919109415472143
1.0044518823989909695
0
0
1.0014919072367030051
1.0044518936450919089
0
0
1.0014919034127822695
1.0044519052175238105
0
0
1.0014918994767558758
1.0044519170970027666
0
0
1.0014918954357254766
1.0044519292636118202
0
0
1.0014918912970236509
1.0044519416970156822
0
0
1.0014918870681930319
1.0044519543764234282
0
0
1.0014918827569962989
1.004451967280917124
0
0
1.0014918783713029349
1.00445198038845529
0
0
1.001491873919198472
1.0044519936775513358
0
0
1.0014918694088117412
1.0044520071258800087
0
0
1.001491864848363722
1.0044520207111020671
0
0
1.0014918602460152197
1.0044520344106784293
0
0
1.0014918556098020286
1.0044520482020715679
0
0
1.0014918509475441155
1.0044520620623587082
0
0
1.0014918462668365162
1.0044520759688166933
0
0
1.0014918415753184533
0
0
0
1.0014918368816045913
1.0044520758264208204
0
0
1.0014918370414549464
1.0044520618044983085
0
0
1.0014918417913869497
1.0044520478282799036
0
0
1.0014918465435820316
1.0044520339211160387
0
0
1.0014918512879220636
1.0044520201061157838
0
0
1.0014918560155499083
1.0044520064062305575
0
0
1.0014918607180602894
1.0044519928442583456
0
0
1.0014918653870439336
1.0044519794428017345
0
0
1.0014918700141015595
1.0044519662242490377
0
0
1.0014918745906966624
1.0044519532106783721
0
0
1.0014918791084126415
1.0044519404238274607
0
0
1.0014918835589361468
1.004451927885075202
0
0
1.0014918879340033442
1.004451915615403701
0
0
1.0014918922255819922
1.004451903635299459
0
0
1.001491896425813044
1.00445189196477358
0
0
1.0014919005269946606
1.0044518806233391217
0
0
1.0014919045216872373
1.004451869629926497
0
0
1.0014919084026181473
1.0044518590028894689
0
0
1.0014919121627641196
1.0044518487600000434
0
0
1.0014919157953783291
1.0044518389183401119
0
0
1.0014919192939519821
1.0044518294943334258
0
0
1.0014919226521972195
1.0044518205037225034
0
0
1.0014919258641201694
1.0044518119614922469
0
0
1.0014919289240402644
1.0044518038819034711
0
0
1.0014919318264832171
1.004451796278431841
0
0
1.0014919345663215733
1.0044517891637603224
0
0
1.0014919371387347447
1.0044517825497725205
0
0
1.0014919395391399526
1.0044517764474645283
0
0
1.0014919417633518783
1.0044517708670321898
0
0
1.0014919438074090241
1.00445176581779827
0
0
1.0014919456677806586
1.0044517613081753726
0
0
1.0014919473411760809
1.0044517573456419601
0
0
1.0014919488246472046
1.0044517539368200687
0
0
1.0014919501155894466
1.0044517510874584332
0
0
1.0014919512117721467
1.0044517488022250973
0
0
1.0014919521112979339
1.0044517470849356755
0
0
1.0014919528125467707
1.0044517459385033931
0
0
1.0014919533143071817
1.0044517453648325045
0
0
1.0014919536157194102
1.0044517453648111882
0
0
1.0014919537162505492
1.0044517459385104985
0
0
1.0014919536157229629
1.0044517470849427809
0
0
1.0014919533143142871
1.004451748802203781
0
0
1.0014919528125467707
1.0044517510874868549
0
0
1.0014919521112872758
1.0044517539368129633
0
0
1.0014919512117792522
1.004451757345656171
0
0
1.0014919501155858939
1.0044517613081469509
0
0
1.0014919488246223356
1.0044517658177911645
0
0
1.0014919473411725281
1.0044517708670570588
0
0
1.0014919456677806586
1.0044517764474467647
0
0
1.0014919438074376679
1.004451782549779848
0
0
1.0014919417633518783
1.0044517891637603224
0
0
1.0014919395391435053
1.0044517962784247356
0
0
1.0014919371387098757
1.004451803881893035
0
0
1.0014919345663215733
1.0044518119614744833
0
0
1.0014919318264723369
1.0044518205037045178
0
0
1.0014919289240296063
1.0044518294943511894
0
0
1.0014919258641059585
1.0044518389183576534
0
0
1.0014919226521865614
1.0044518487600213597
0
0
1.0014919192939448767
1.0044518590028785887
0
0
1.0014919157953925399
1.0044518696299336025
0
0
1.0014919121627641196
1.0044518806233160291
0
0
1.001491908402596831
1.0044518919647433819
0
0
1.0014919045216836846
1.0044519036353156682
0
0
1.0014919005269982133
1.0044519156154640971
0
0
1.001491896425813044
1.0044519278850663202
0
0
1.0014918922255855449
1.0044519404238223537
0
0
1.0014918879339962388
1.0044519532106783721
0
0
1.0014918835589290413
1.0044519662242401559
0
0
1.0014918791084266303
1.004451979442779308
0
0
1.0014918745906860043
1.0044519928442832146
0
0
1.0014918700140837959
1.0044520064061852604
0
0
1.0014918653870545917
1.0044520201060886944
0
0
1.0014918607180853805
1.0044520339211142623
0
0
1.0014918560155607885
1.0044520478283256448
0
0
1.0014918512879007473
1.0044520618045165161
0
0
1.0014918465436033479
1.0044520758264379179
0
0
1.0014918417914011606
0
0
0
1.0014918370414656046
1.0044520756929220529
0
0
1.0014918371929386609
1.0044520615632166471
0
0
1.0014918419947296258
1.0044520474788170006
0
0
1.0014918468030256093
1.0044520334634934322
0
0
1.0014918516062945031
1.0044520195407291574
0
0
1.0014918563946135777
1.0044520057337618102
0
0
1.001491861158728236
1.004451992065641841
0
0
1.0014918658897453696
1.0044519785592032068
0
0
1.0014918705787483333
1.0044519652370438312
0
0
1.0014918752170325345
1.0044519521214123614
0
0
1.0014918797958942687
1.0044519392342527997
0
0
1.0014918843068316701
1.004451926597139888
0
0
1.0014918887414283599
1.0044519142311612026
0
0
1.0014918930915306383
1.0044519021570010864
0
0
1.0014918973490920528
1.0044518903948398414
0
0
1.0014919015063816765
1.00445187896435284
0
0
1.0014919055557007788
1.0044518678845988369
0
0
1.0014919094897947183
1.004451857174101459
0
0
1.0014919133014938968
1.0044518468507466213
0
0
1.0014919169839844315
1.0044518369317476658
0
0
1.0014919205305874428
1.0044518274337024266
0
0
1.0014919239349575619
1.0044518183724564508
0
0
1.0014919271910338594
1.0044518097630872333
0
0
1.0014919302930251899
1.0044518016200079114
0
0
1.0014919332354217385
1.004451793956768979
0
0
1.0014919360129721504
1.0044517867861775251
0
0
1.0014919386207812302
1.0044517801201746643
0
0
1.0014919410542693079
1.0044517739699405645
0
0
1.0014919433091196144
1.0044517683456395396
0
0
1.0014919453813679873
1.0044517632566718479
0
0
1.0014919472673649015
1.0044517587115786572
0
0
1.0014919489638141048
1.0044517547179054873
0
0
1.001491950467752412
1.0044517512823105676
0
0
1.0014919517765150658
1.00445174841051732
0
0
1.0014919528878145627
1.0044517461073141362
0
0
1.0014919537997322152
1.0044517443765315079
0
0
1.0014919545106728549
1.0044517432211179653
0
0
1.001491955019343294
1.0044517426428640761
0
0
1.0014919553249193029
1.0044517426428782869
0
0
1.0014919554268324475
1.0044517432210824381
0
0
1.0014919553249228557
1.004451744376567035
0
0
1.0014919550193468467
1.0044517461072786091
0
0
1.0014919545106550913
1.0044517484104960037
0
0
1.0014919537997251098
1.0044517512822892513
0
0
1.0014919528878254429
1.0044517547179412364
0
0
1.0014919517764973023
1.0044517587116106316
0
0
1.0014919504677453066
1.0044517632566825061
0
0
1.0014919489638176575
1.0044517683456182233
0
0
1.0014919472673720069
1.0044517739699192482
0
0
1.0014919453813500017
1.0044517801201640061
0
0
1.0014919433091125089
1.0044517867861775251
0
0
1.0014919410542657552
1.0044517939567902953
0
0
1.0014919386208096519
1.0044518016199865951
0
0
1.0014919360129685977
1.0044518097631049969
0
0
1.0014919332354039749
1.0044518183724102656
0
0
1.0014919302930251899
1.0044518274336988739
0
0
1.0014919271910374121
1.0044518369317938511
0
0
1.0014919239349611146
1.0044518468507575015
0
0
1.0014919205305625738
1.0044518571741118951
0
0
1.0014919169839737734
1.0044518678846059423
0
0
1.0014919133015010022
1.0044518789643617218
0
0
1.0014919094898018237
1.0044518903948558286
0
0
1.001491905555722095
1.004451902156974219
0
0
1.0014919015063532548
1.0044519142311345572
0
0
1.0014918973491100385
1.0044519265971292299
0
0
1.0014918930915306383
1.0044519392342454722
0
0
1.0014918887414390181
1.0044519521214729796
0
0
1.0014918843068210119
1.004451965236983435
0
0
1.0014918797959013741
1.0044519785592191941
0
0
1.0014918752170431926
1.004451992065542365
0
0
1.0014918705787554387
1.004452005733755815
0
0
1.0014918658897347115
1.0044520195407806717
0
0
1.0014918611587388941
1.0044520334635529402
0
0
1.0014918563945995889
1.0044520474788518616
0
0
1.0014918516062838449
1.004452061563215981
0
0
1.0014918468030327148
1.0044520756928982941
0
0
1.0014918419947296258
0
0
0
1.0014918371929386609
1.0044520755684924751
0
0
1.0014918373353809411
1.0044520613387661889
0
0
1.0014918421847642804
1.0044520471539588602
0
0
1.0014918470446243504
1.0044520330382358253
0
0
1.0014918519021749344
1.0044520190154067052
0
0
1.0014918567464705657
1.0044520051090000123
0
0
1.0014918615675278968
1.0044519913423028967
0
0
1.0014918663558576295
1.0044519777383751347
0
0
1.0014918711022298137
1.0044519643199745218
0
0
1.0014918757976025709
1.0044519511095479913
0
0
1.0014918804330839031
1.0044519381292447147
0
0
1.0014918849999694395
1.0044519254007260312
0
0
1.0014918894897397728
1.0044519129452991191
0
0
1.0014918938939998405
1.0044519007837737767
0
0
1.0014918982047273932
1.0044518889365305903
0
0
1.001491902413918611
1.0044518774233133218
0
0
1.0014919065139349375
1.0044518662633656891
0
0
1.0014919104972694885
1.0044518554753285589
0
0
1.0014919143567384552
1.0044518450772352836
0
0
1.0014919180853789626
1.0044518350864501954
0
0
1.0014919216764690546
1.004451825519617536
0
0
1.0014919251235960829
1.0044518163927280696
0
0
1.0014919284205887617
1.0044518077210262685
0
0
1.001491931561556914
1.0044517995189685688
0
0
1.0014919345409445395
1.0044517918002398016
0
0
1.0014919373534394431
1.0044517845776863574
0
0
1.0014919399940862554
1.0044517778634340921
0
0
1.0014919424581771867
1.0044517716685812392
0
0
1.0014919447414281084
1.0044517660035625628
0
0
1.0014919468397851521
1.004451760877757005
0
0
1.0014919487495499428
1.0044517562997266058
0
0
1.0014919504673580608
1.0044517522770952667
0
0
1.0014919519902429901
1.0044517488166280206
0
0
1.0014919533155011155
1.0044517459240083213
0
0
1.0014919544408407148
1.0044517436041076053
0
0
1.0014919553642478434
1.0044517418608052139
0
0
1.0014919560841128998
1.0044517406969859508
0
0
1.0014919565992457251
1.0044517401145682811
0
0
1.0014919569086586648
1.004451740114582492
0
0
1.0014919570118507863
1.0044517406969717399
0
0
1.0014919569086515594
1.0044517418608123194
0
0
1.001491956599235067
1.0044517436041004999
0
0
1.0014919560841164525
1.0044517459240227542
0
0
1.0014919553642300798
1.004451748816585166
0
0
1.0014919544408371621
1.0044517522771059248
0
0
1.0014919533155117737
1.0044517562996946314
0
0
1.0014919519902429901
1.0044517608777427942
0
0
1.0014919504673616135
1.0044517660035412465
0
0
1.0014919487495499428
1.0044517716685847919
0
0
1.0014919468397780467
1.0044517778634305394
0
0
1.0014919447414247777
1.0044517845776970155
0
0
1.001491942458198503
1.004451791800221816
0
0
1.0014919399940827027
1.0044517995189685688
0
0
1.001491937353428785
1.0044518077210689011
0
0
1.0014919345409516449
1.0044518163927171894
0
0
1.0014919315615498085
1.004451825519617536
0
0
1.0014919284205994199
1.00445183508644309
0
0
1.0014919251236031883
1.0044518450772352836
0
0
1.0014919216764794907
1.0044518554753107953
0
0
1.0014919180853931735
1.0044518662634032147
0
0
1.0014919143567349025
1.0044518774233435199
0
0
1.0014919104972552777
1.0044518889365234848
0
0
1.0014919065139136212
1.004451900783764895
0
0
1.0014919024139221637
1.0044519129453151063
0
0
1.0014918982047238405
1.0044519254006958331
0
0
1.0014918938940069459
1.0044519381292376092
0
0
1.0014918894897184565
1.0044519511095602038
0
0
1.0014918849999836503
1.0044519643199567582
0
0
1.0014918804331054414
1.0044519777383431602
0
0
1.0014918757976025709
1.0044519913423375357
0
0
1.0014918711022473552
1.0044520051090035651
0
0
1.0014918663558576295
1.0044520190153765071
0
0
1.0014918615675172386
1.0044520330382500362
0
0
1.0014918567464634602
1.0044520471539488682
0
0
1.0014918519021784871
1.0044520613387692975
0
0
1.0014918470446099175
1.0044520755684960278
0
0
1.0014918421847607277
0
0
0
1.0014918373354024794
1.0044520754533219353
0
0
1.0014918374681669455
1.0044520611313811909
0
0
1.0014918423609180387
1.004452046853997027
0
0
1.0014918472678764338
1.004452032645686943
0
0
1.0014918521751012825
1.0044520185305765292
0
0
1.0014918570706696777
1.0044520045324520918
0
0
1.0014918619439590053
1.0044519906748161642
0
0
1.0014918667849435074
1.004451976980929917
0
0
1.0014918715840095409
1.0044519634737443248
0
0
1.0014918763318525485
1.0044519501758712998
0
0
1.0014918810193951249
1.0044519371095979032
0
0
1.0014918856377132972
1.0044519242967608896
0
0
1.0014918901781737492
1.0044519117588097679
0
0
1.0014918946323103643
1.0044518995166984432
0
0
1.0014918989918737413
1.0044518875909169697
0
0
1.001491903248823867
1.0044518760013643188
0
0
1.001491907395426928
1.0044518647674367529
0
0
1.0014919114240692366
1.0044518539078852726
0
0
1.001491915327478166
1.0044518434408162832
0
0
1.0014919190985736019
1.0044518333837870738
0
0
1.001491922730608719
1.0044518237534747485
0
0
1.0014919262170429715
1.004451814566082346
0
0
1.0014919295516624409
1.0044518058368374636
0
0
1.0014919327284921291
1.0044517975803699539
0
0
1.0014919357418929913
1.0044517898104250442
0
0
1.0014919385865330703
1.0044517825399457145
0
0
1.0014919412573493052
1.0044517757811386449
0
0
1.0014919437496418997
1.0044517695452095385
0
0
1.0014919460589946087
1.004451763842571177
0
0
1.0014919481813395752
1.004451758682769702
0
0
1.0014919501129606605
1.0044517540743562733
0
0
1.0014919518504401541
1.0044517500250087494
0
0
1.0014919533907369331
1.0044517465416087365
0
0
1.0014919547311897929
1.0044517436297368818
0
0
1.0014919558693977653
1.0044517412944813373
0
0
1.0014919568033775477
1.0044517395396113102
0
0
1.0014919575315168743
1.0044517383680471312
0
0
1.0014919580525116771
1.0044517377817498982
0
0
1.0014919583654844359
1.0044517377817712145
0
0
1.0014919584698702693
1.0044517383680755529
0
0
1.0014919583654737778
1.0044517395396184156
0
0
1.0014919580525223353
1.0044517412944387047
0
0
1.0014919575315026634
1.0044517436297439872
0
0
1.0014919568033846531
1.0044517465415838675
0
0
1.0014919558693942125
1.0044517500250123021
0
0
1.0014919547311933457
1.0044517540743029826
0
0
1.0014919533907509219
1.0044517586827554911
0
0
1.0014919518504505902
1.004451763842546308
0
0
1.0014919501129571078
1.0044517695452062078
0
0
1.001491948181328917
1.0044517757811424197
0
0
1.0014919460589768452
1.0044517825399812416
0
0
1.0014919437496312415
1.0044517898104108333
0
0
1.0014919412573282109
1.0044517975803519683
0
0
1.0014919385865330703
1.0044518058368230307
0
0
1.001491935741896544
1.0044518145660681352
0
0
1.0014919327284885764
1.0044518237534780791
0
0
1.0014919295516659936
1.0044518333837693103
0
0
1.0014919262170465242
1.0044518434408411522
0
0
1.0014919227306229299
1.0044518539078817199
0
0
1.0014919190985771547
1.0044518647674758327
0
0
1.0014919153274677299
1.0044518760013982916
0
0
1.0014919114240550257
1.0044518875909045352
0
0
1.0014919073954127171
1.0044518995166966668
0
0
1.0014919032488451833
1.0044519117587793477
0
0
1.0014918989918666359
1.0044519242967537842
0
0
1.0014918946323068116
1.0044519371096085614
0
0
1.0014918901781737492
1.0044519501758784052
0
0
1.0014918856377168499
1.0044519634737569813
0
0
1.0014918810193846888
1.0044519769809610032
0
0
1.0014918763318487738
1.0044519906747964022
0
0
1.0014918715839988828
1.0044520045324405455
0
0
1.0014918667849470602
1.004452018530615609
0
0
1.0014918619439447944
1.0044520326457033743
0
0
1.0014918570706696777
1.004452046853971714
0
0
1.0014918521750977298
1.0044520611313758618
0
0
1.0014918472678657757
1.0044520754532599849
0
0
1.0014918423609358022
0
0
0
1.0014918374681491819
1.0044520753475787433
0
0
1.0014918375907246872
1.004452060941290803
0
0
1.0014918425227226084
1.0044520465792077246
0
0
1.001491847472359753
1.0044520322861929529
0
0
1.0014918524246259057
1.004452018086625209
0
0
1.0014918573668201152
1.0044520040045468168
0
0
1.001491862287605672
1.0044519900636805776
0
0
1.0014918671764914126
1.0044519762874630775
0
0
1.001491872023565044
1.0044519626989969474
0
0
1.0014918768192206944
1.0044519493210775085
0
0
1.0014918815541884456
1.0044519361761008458
0
0
1.0014918862194166493
1.0044519232860722457
0
0
1.0014918908061156699
1.0044519106725706692
0
0
1.0014918953057128093
1.0044518983566945725
0
0
1.0014918997097845832
1.0044518863590150559
0
0
1.0014919040103265058
1.0044518746996180525
0
0
1.0014919081993844951
1.0044518633979260258
0
0
1.0014919122693448639
1.004451852472890705
0
0
1.0014919162127930985
1.0044518419427290734
0
0
1.0014919200226379825
1.0044518318250019728
0
0
1.0014919236920085677
1.0044518221366378619
0
0
1.0014919272142752682
1.0044518128938093593
0
0
1.0014919305832106211
1.0044518041119059326
0
0
1.0014919337927428167
1.0044517958056329299
0
0
1.0014919368371697495
1.004451787988799305
0
0
1.0014919397110910726
1.0044517806744548416
0
0
1.0014919424094410605
1.0044517738748663938
0
0
1.0014919449274233276
1.004451767601306722
0
0
1.0014919472605827711
1.0044517618642709866
0
0
1.0014919494048302173
1.0044517566733157654
0
0
1.0014919513563675935
1.0044517520370990216
0
0
1.0014919531117811857
1.0044517479633372492
0
0
1.0014919546680118856
1.0044517444588516586
0
0
1.001491956022281471
1.0044517415294862417
0
0
1.0014919571722309399
1.0044517391800908968
0
0
1.0014919581158530093
1.0044517374146195721
0
0
1.0014919588515098781
1.0044517362360068091
0
0
1.0014919593778870421
1.0044517356462137059
0
0
1.0014919596940892177
1.0044517356461852842
0
0
1.001491959799555076
1.0044517362360068091
0
0
1.001491959694085665
1.0044517374146408883
0
0
1.0014919593778870421
1.0044517391800766859
0
0
1.0014919588515027726
1.0044517415294436091
0
0
1.0014919581158530093
1.0044517444588552113
0
0
1.0014919571722202818
1.0044517479633228163
0
0
1.0014919560222708128
1.0044517520370705999
0
0
1.001491954667994122
1.0044517566733051073
0
0
1.0014919531117847384
1.0044517618642674339
0
0
1.0014919513563533826
1.0044517676013173801
0
0
1.0014919494048444282
1.0044517738748768299
0
0
1.0014919472605898765
1.0044517806744726052
0
0
1.0014919449274304331
1.0044517879887853162
0
0
1.0014919424094481659
1.0044517958056222717
0
0
1.0014919397111161636
1.0044518041119023799
0
0
1.0014919368371697495
1.0044518128937984791
0
0
1.0014919337927286058
1.0044518221366307564
0
0
1.001491930583199963
1.0044518318250232891
0
0
1.0014919272142823736
1.004451841942746837
0
0
1.0014919236919908041
1.0044518524728693887
0
0
1.0014919200226344298
1.0044518633978833932
0
0
1.0014919162128073093
1.0044518746996624614
0
0
1.0014919122693413112
1.0044518863590008451
0
0
1.0014919081993951533
1.0044518983567067849
0
0
1.0014919040103265058
1.0044519106726221835
0
0
1.0014918997098021247
1.0044519232860207314
0
0
1.0014918953056950457
1.0044519361761257148
0
0
1.0014918908061298808
1.0044519493210526395
0
0
1.0014918862194202021
1.0044519626989667493
0
0
1.0014918815541957731
1.004451976287485282
0
0
1.0014918768192384579
1.0044519900637154386
0
0
1.0014918720235759242
1.0044520040045636922
0
0
1.0014918671764949654
1.0044520180865688097
0
0
1.001491862287605672
1.0044520322862111605
0
0
1.0014918573668130097
1.0044520465791761943
0
0
1.0014918524246152476
1.0044520609412912471
0
0
1.0014918474723739639
1.0044520753476302577
0
0
1.001491842522740372
0
0
0
1.0014918375907353454
1.0044520752514178863
0
0
1.0014918377025674445
1.0044520607686959757
0
0
1.0014918426697194676
1.0044520463298542978
0
0
1.0014918476576193385
1.0044520319600389602
0
0
1.0014918526503793217
1.0044520176839031311
0
0
1.0014918576344813417
1.0044520035256996326
0
0
1.001491862598055782
1.0044519895093664275
0
0
1.0014918675301105466
1.0044519756584897596
0
0
1.0014918724204671108
1.004451961996311482
0
0
1.001491877259266694
1.0044519485457881203
0
0
1.0014918820369949071
1.0044519353294427688
0
0
1.001491886744557247
1.0044519223694310384
0
0
1.0014918913729580208
1.0044519096874102715
0
0
1.0014918959135499232
1.0044518973046219212
0
0
1.0014919003578597323
1.0044518852417363419
0
0
1.0014919046976913375
1.0044518735189587044
0
0
1.0014919089250653439
1.0044518621558651272
0
0
1.0014919130322934571
1.0044518511714357611
0
0
1.0014919170119191971
1.0044518405840328068
0
0
1.0014919208567261144
1.0044518304112881601
0
0
1.0014919245597444508
1.0044518206702695018
0
0
1.0014919281143943586
1.0044518113771343515
0
0
1.0014919315142667422
1.0044518025475146494
0
0
1.0014919347533113303
1.0044517941960546814
0
0
1.0014919378257549631
1.0044517863367092847
0
0
1.0014919407261440032
1.004451778982599075
0
0
1.0014919434493203543
1.0044517721460126669
0
0
1.0014919459904769727
1.0044517658383471659
0
0
1.0014919483451232285
1.0044517600700759719
0
0
1.0014919505091308682
1.0044517548508944405
0
0
1.0014919524786733973
1.0044517501894354439
0
0
1.0014919542502840333
1.0044517460935120656
0
0
1.0014919558208283945
1.0044517425699837077
0
0
1.0014919571875822157
1.0044517396246774865
0
0
1.0014919583481400878
1.004451737262520794
0
0
1.0014919593004698584
1.0044517354874216153
0
0
1.0014919600429053048
1.0044517343023926514
0
0
1.0014919605741603448
1.0044517337093807896
0
0
1.0014919608932757455
1.0044517337093665788
0
0
1.0014919609996866257
1.0044517343023997569
0
0
1.0014919608932757455
1.0044517354874145099
0
0
1.0014919605741461339
1.0044517372624994778
0
0
1.0014919600429088575
1.0044517396247059082
0
0
1.0014919593004698584
1.0044517425699626134
0
0
1.0014919583481400878
1.0044517460935014075
0
0
1.0014919571875822157
1.0044517501894603129
0
0
1.0014919558208141837
1.0044517548508764548
0
0
1.001491954250262495
1.004451760070061539
0
0
1.0014919524786591865
1.0044517658383542713
0
0
1.001491950509134421
1.0044517721459913506
0
0
1.0014919483451374393
1.0044517789826132859
0
0
1.0014919459904769727
1.004451786336680863
0
0
1.0014919434493274597
1.0044517941960366958
0
0
1.0014919407261297923
1.0044518025474933332
0
0
1.001491937825744305
1.0044518113771805368
0
0
1.0014919347533184357
1.0044518206702695018
0
0
1.0014919315142736256
1.0044518304112777241
0
0
1.0014919281144050167
1.0044518405840254793
0
0
1.0014919245597728725
1.0044518511713895759
0
0
1.001491920856719009
1.0044518621558971017
0
0
1.0014919170119227498
1.0044518735189533754
0
0
1.0014919130323149954
1.0044518852417576582
0
0
1.001491908925076002
1.0044518973046201449
0
0
1.0014919046976806793
1.0044519096874333641
0
0
1.0014919003578561796
1.0044519223694274856
0
0
1.0014918959135428178
1.0044519353294569797
0
0
1.0014918913729651262
1.0044519485458076602
0
0
1.0014918867445503636
1.0044519619962821722
0
0
1.0014918820369984598
1.0044519756584273651
0
0
1.0014918772592560359
1.0044519895094206063
0
0
1.0014918724204810996
1.0044520035257289425
0
0
1.0014918675301496265
1.0044520176839464298
0
0
1.0014918625980486766
1.0044520319599579139
0
0
1.0014918576344848944
1.0044520463298465263
0
0
1.0014918526503793217
1.0044520607686715508
0
0
1.0014918476576193385
1.0044520752514369821
0
0
1.0014918426697159148
0
0
0
1.0014918377025638918
1.0044520751649952395
0
0
1.0014918378031800739
1.0044520606137756769
0
0
1.0014918428014574214
1.0044520461061365868
0
0
1.0014918478232928134
1.0044520316674954152
0
0
1.0014918528519671792
1.0044520173227253768
0
0
1.0014918578733478238
1.0044520030962968971
0
0
1.0014918628749363005
1.0044519890122973749
0
0
1.0014918678454420853
1.0044519750944604919
0
0
1.0014918727742994076
1.004451961366207291
0
0
1.0014918776514825094
1.0044519478505946619
0
0
1.0014918824673668674
1.0044519345702684898
0
0
1.0014918872126024052
1.0044519215474856377
0
0
1.0014918918781678947
1.004451908804036675
0
0
1.0014918964552819158
1.004451896361234331
0
0
1.0014919009354208423
1.0044518842399170477
0
0
1.0014919053102784297
1.0044518724603246351
0
0
1.0014919095718082254
1.004451861042144456
0
0
1.0014919137122828552
1.0044518500044685716
0
0
1.0014919177240995118
1.0044518393657075883
0
0
1.0014919216000248703
1.0044518291436763668
0
0
1.001491925333092059
1.0044518193554030638
0
0
1.0014919289165722383
1.004451810017244151
0
0
1.0014919323440205634
1.0044518011447611805
0
0
1.0014919356093658909
1.0044517927528002765
0
0
1.0014919387067637846
1.0044517848553484729
0
0
1.0014919416307324074
1.0044517774655619125
0
0
1.0014919443760421647
1.0044517705958357912
0
0
1.0014919469378646966
1.0044517642575421235
0
0
1.0014919493116778426
1.0044517584613217309
0
0
1.0014919514932678624
1.0044517532167773766
0
0
1.0014919534788300215
1.0044517485327448814
0
0
1.0014919552648431367
1.0044517444169862586
0
0
1.0014919568481808199
1.0044517408763162791
0
0
1.0014919582260368713
1.0044517379166961746
0
0
1.0014919593960733835
1.0044517355430997441
0
0
1.0014919603561551753
1.0044517337594101036
0
0
1.001491961104630235
1.0044517325686257436
0
0
1.0014919616402160329
1.004451731972707762
0
0
1.0014919619619320201
1.0044517319727432891
0
0
1.0014919620692452895
1.0044517325685973219
0
0
1.0014919619619320201
1.0044517337594172091
0
0
1.0014919616402195857
1.0044517355430500061
0
0
1.0014919611046622094
1.0044517379167174909
0
0
1.001491960356158728
1.0044517408763127264
0
0
1.0014919593960804889
1.0044517444169400733
0
0
1.0014919582260723985
1.0044517485327733031
0
0
1.0014919568481808199
1.0044517532168131257
0
0
1.0014919552648289258
1.0044517584612790984
0
0
1.0014919534788477851
1.0044517642575530036
0
0
1.0014919514932785205
1.0044517705958144749
0
0
1.0014919493116636318
1.0044517774655690179
0
0
1.0014919469378504857
1.0044517848553413675
0
0
1.0014919443760350592
1.0044517927528180401
0
0
1.0014919416307146438
1.0044518011447398642
0
0
1.0014919387067566792
1.0044518100172372677
0
0
1.0014919356093801017
1.0044518193553959584
0
0
1.0014919323440312215
1.0044518291436763668
0
0
1.0014919289165615801
1.0044518393657217992
0
0
1.001491925333092059
1.0044518500044579135
0
0
1.0014919216000319757
1.0044518610421637739
0
0
1.00149191772411017
1.0044518724603155313
0
0
1.0014919137122793025
1.0044518842398850733
0
0
1.0014919095718224362
1.0044518963612680817
0
0
1.0014919053102535607
1.0044519088040153587
0
0
1.0014919009354066315
1.0044519215474856377
0
0
1.0014918964552781411
1.004451934570284477
0
0
1.0014918918781714474
1.0044519478505842258
0
0
1.0014918872125986304
1.0044519613662155066
0
0
1.0014918824673633146
1.0044519750943985414
0
0
1.001491877651475404
1.0044519890123815298
0
0
1.0014918727742958549
1.0044520030963051127
0
0
1.0014918678454420853
1.0044520173227349247
0
0
1.0014918628749256424
1.0044520316674274696
0
0
1.0014918578733371657
1.0044520461061532401
0
0
1.0014918528519920482
1.0044520606137588015
0
0
1.0014918478233070243
1.0044520751650347634
0
0
1.0014918428014680796
0
0
0
1.0014918378031800739
1.0044520750884362581
0
0
1.0014918378921471298
1.00445206047669644
0
0
1.0014918429175811987
1.0044520459082677544
0
0
1.00149184796904267
1.0044520314088047908
0
0
1.0014918530291303522
1.0044520170033826023
0
0
1.0014918580830536321
1.0044520027166405907
0
0
1.0014918631179419162
1.0044519885728282471
0
0
1.0014918681220916774
1.0044519745958246926
0
0
1.0014918730847068851
1.0044519608091628804
0
0
1.0014918779955412909
1.0044519472360051715
0
0
1.0014918828448355903
1.0044519338991235724
0
0
1.001491887623114696
1.0044519208208420036
0
0
1.0014918923212694502
1.0044519080230809305
0
0
1.0014918969304145158
1.0044518955272487837
0
0
1.0014919014419700893
1.0044518833542590563
0
0
1.0014919058475231228
1.0044518715244366014
0
0
1.0014919101390273859
1.0044518600575611522
0
0
1.0014919143086165043
1.0044518489728209154
0
0
1.0014919183486876708
1.004451838288709542
0
0
1.0014919222519016451
1.0044518280230616547
0
0
1.0014919260113013255
1.0044518181930188749
0
0
1.001491929620091037
1.0044518088150236057
0
0
1.0014919330717335644
1.004451799904696907
0
0
1.00149193636011824
1.0044517914769317546
0
0
1.00149193947940085
1.0044517835457826838
0
0
1.0014919424240211754
1.0044517761244657894
0
0
1.0014919451887429602
1.0044517692254155694
0
0
1.0014919477686810012
1.0044517628600821979
0
0
1.0014919501592809414
1.0044517570391278127
0
0
1.0014919523563392545
1.0044517517722084676
0
0
1.0014919543559381854
1.0044517470681846305
0
0
1.0014919561546022919
1.0044517429348722715
0
0
1.0014919577491312452
1.0044517393790606263
0
0
1.0014919591367998919
1.0044517364068212828
0
0
1.0014919603151035687
1.0044517340230854074
0
0
1.0014919612819710437
1.0044517322317858543
0
0
1.0014919620357680685
1.0044517310359495355
0
0
1.0014919625751268484
1.0044517304374522837
0
0
1.0014919628991059142
1.0044517304374807054
0
0
1.0014919630071723589
1.0044517310359140083
0
0
1.001491962899120125
1.0044517322317858543
0
0
1.0014919625751232957
1.0044517340231138292
0
0
1.0014919620357467522
1.0044517364068283882
0
0
1.0014919612819817019
1.0044517393790783899
0
0
1.0014919603150786998
1.0044517429348474025
0
0
1.0014919591367714702
1.0044517470681741944
0
0
1.0014919577491632197
1.0044517517721731625
0
0
1.0014919561545916338
1.0044517570391422456
0
0
1.0014919543559344106
1.0044517628600717618
0
0
1.0014919523563285964
1.0044517692254404384
0
0
1.0014919501592594031
1.0044517761244693421
0
0
1.0014919477686845539
1.0044517835457613675
0
0
1.0014919451887358548
1.0044517914769246492
0
0
1.0014919424240282808
1.0044517999046649326
0
0
1.0014919394794221663
1.004451808815020053
0
0
1.0014919363601217928
1.0044518181930262024
0
0
1.0014919330717335644
1.0044518280230649854
0
0
1.0014919296200732735
1.0044518382886808983
0
0
1.0014919260112906674
1.0044518489728277988
0
0
1.0014919222519087505
1.0044518600575647049
0
0
1.0014919183486841181
1.0044518715244170615
0
0
1.001491914308620057
1.0044518833542714908
0
0
1.0014919101390273859
1.004451895527275429
0
0
1.0014919058475266755
1.0044519080231144592
0
0
1.0014919014419594312
1.0044519208207849381
0
0
1.0014918969304251739
1.0044519338991200197
0
0
1.0014918923212658974
1.0044519472359785262
0
0
1.0014918876231218015
1.004451960809220612
0
0
1.0014918828448249322
1.0044519745958246926
0
0
1.0014918779955483963
1.0044519885728255826
0
0
1.0014918730846891215
1.0044520027166761178
0
0
1.0014918681220952301
1.0044520170033457429
0
0
1.0014918631179454689
1.0044520314088039026
0
0
1.0014918580830609596
1.004452045908281077
0
0
1.0014918530290981558
1.004452060476666686
0
0
1.0014918479690249065
1.004452075088480667
0
0
1.0014918429175847514
0
0
0
1.0014918378921788822
1.0044520750218468574
0
0
1.0014918379691339911
1.0044520603575994855
0
0
1.0014918430177321973
1.0044520457364285448
0
0
1.0014918480945278478
1.0044520311841811377
0
0
1.0014918531814811509
1.0044520167261188348
0
0
1.0014918582633536293
1.0044520023870338044
0
0
1.0014918633267630987
1.0044519881913012149
0
0
1.001491868359785764
1.0044519741629360787
0
0
1.0014918733513664684
1.004451960325575488
0
0
1.0014918782910631201
1.0044519467024586312
0
0
1.0014918831690453604
1.0044519333164712016
0
0
1.0014918879757108705
1.0044519201900343752
0
0
1.0014918927018432449
1.0044519073451267932
0
0
1.0014918973385074086
1.0044518948032590266
0
0
1.0014919018770176429
1.0044518825854074073
0
0
1.0014919063089708917
1.0044518707119824974
0
0
1.0014919106261930271
1.004451859202852626
0
0
1.0014919148207470645
1.0044518480772348656
0
0
1.0014919188850799348
1.0044518373537452138
0
0
1.0014919228118126515
1.0044518270502360568
0
0
1.0014919265937651804
1.004451817183962925
0
0
1.001491930224244209
1.0044518077713571191
0
0
1.001491933696673442
1.0044517988281891352
0
0
1.0014919370048895875
1.0044517903693661598
0
0
1.001491940142951842
1.0044517824089498337
0
0
1.0014919431053146415
1.0044517749602592804
0
0
1.0014919458867270752
1.0044517680357751832
0
0
1.0014919484822366602
1.0044517616469477161
0
0
1.001491950887245963
1.0044517558045173988
0
0
1.0014919530975421313
1.004451750518175146
0
0
1.0014919551092091865
1.0044517457967856444
0
0
1.0014919569187412662
1.0044517416482356964
0
0
1.001491958522930048
1.0044517380793180905
0
0
1.0014919599189298083
1.0044517350961186253
0
0
1.0014919611043637815
1.0044517327035649146
0
0
1.0014919620770825759
1.0044517309056644194
0
0
1.0014919628354199688
1.0044517297053943139
0
0
1.0014919633780507979
1.0044517291047512231
0
0
1.0014919637040051725
1.0044517291047228014
0
0
1.0014919638127146584
1.0044517297053943139
0
0
1.0014919637039696454
1.0044517309056715249
0
0
1.0014919633780330344
1.0044517327035862309
0
0
1.0014919628354270742
1.0044517350961399416
0
0
1.0014919620770861286
1.0044517380793038797
0
0
1.0014919611043424652
1.0044517416482179328
0
0
1.0014919599189440191
1.0044517457967927498
0
0
1.0014919585229158372
1.0044517505181647099
0
0
1.0014919569187483717
1.0044517558045173988
0
0
1.0014919551092233974
1.004451761646962149
0
0
1.0014919530975314732
1.0044517680357432088
0
0
1.0014919508872284215
1.0044517749602877021
0
0
1.001491948482200911
1.0044517824089425062
0
0
1.0014919458867019841
1.0044517903693304106
0
0
1.001491943105332405
1.0044517988281571608
0
0
1.0014919401429589474
1.0044518077713819881
0
0
1.001491937004882482
1.0044518171839345033
0
0
1.0014919336966769947
1.0044518270502538204
0
0
1.0014919302242513144
1.004451837353755872
0
0
1.0014919265937793913
1.0044518480772455238
0
0
1.0014919228118055461
1.0044518592028670589
0
0
1.0014919188851083565
1.0044518707119824974
0
0
1.0014919148207683808
1.0044518825853860911
0
0
1.0014919106261717108
1.0044518948032323813
0
0
1.0014919063089708917
1.0044519073451498858
0
0
1.0014919018770176429
1.0044519201900006244
0
0
1.0014918973384969725
1.0044519333165173869
0
0
1.0014918927018467976
1.0044519467024604076
0
0
1.0014918879757142012
1.0044519603255399609
0
0
1.0014918831690562406
1.0044519741629334142
0
0
1.0014918782910844364
1.0044519881913633874
0
0
1.0014918733513487048
1.0044520023870409098
0
0
1.0014918683597540117
1.0044520167261343779
0
0
1.0014918633267453352
1.0044520311841727001
0
0
1.0014918582633358657
1.0044520457364005672
0
0
1.0014918531814882563
1.0044520603575937123
0
0
1.001491848094538728
1.0044520750218599581
0
0
1.0014918430177215392
0
0
0
1.0014918379691517547
1.0044520749653376157
0
0
1.0014918380337933801
1.0044520602566184841
0
0
1.0014918431016470723
1.0044520455907643974
0
0
1.0014918481995283006
1.0044520309938003155
0
0
1.0014918533088634778
1.0044520164911445725
0
0
1.0014918584139638202
1.0044520021077165683
0
0
1.0014918635011442749
1.0044519878680016056
0
0
1.0014918685582403501
1.0044519737961210559
0
0
1.0014918735740041544
1.0044519599157866185
0
0
1.0014918785378343902
1.0044519462503473939
0
0
1.0014918834397195102
1.0044519328227647925
0
0
1.001491888270074293
1.0044519196555106166
0
0
1.0014918930195337854
1.0044519067706600968
0
0
1.0014918976791593597
1.0044518941897708775
0
0
1.0014919022401900239
1.0044518819339105509
0
0
1.0014919066941134762
1.0044518700235409714
0
0
1.0014919110328224239
1.0044518584786017446
0
0
1.0014919152482946174
1.0044518473183716711
0
0
1.0014919193328637448
1.0044518365614865107
0
0
1.0014919232791115178
1.0044518262259034547
0
0
1.0014919270799824691
1.0044518163289348767
0
0
1.0014919307285481409
1.0044518068870547101
0
0
1.0014919342183505879
1.0044517979160156873
0
0
1.0014919375430653137
1.0044517894308457873
0
0
1.0014919406968447735
1.0044517814456490612
0
0
1.0014919436740328251
1.0044517739737912621
0
0
1.0014919464693223805
1.0044517670277066657
0
0
1.0014919490777955957
1.0044517606190126457
0
0
1.0014919514948843471
1.0044517547583673434
0
0
1.0014919537162256802
1.0044517494555869064
0
0
1.0014919557379897697
1.004451744719478512
0
0
1.0014919575565670584
1.0044517405579611591
0
0
1.0014919591687814204
1.0044517369779839555
0
0
1.001491960571812001
1.0044517339854976967
0
0
1.0014919617631363735
1.0044517315855046036
0
0
1.0014919627407508074
1.0044517297819908208
0
0
1.0014919635029073675
1.0044517285779548388
0
0
1.00149196404821339
1.004451727975450126
0
0
1.0014919643758162238
1.0044517279754927586
0
0
1.0014919644850692748
1.0044517285779832605
0
0
1.0014919643758517509
1.0044517297820050317
0
0
1.0014919640482204954
1.0044517315854832873
0
0
1.0014919635028789457
1.0044517339854834859
0
0
1.0014919627407721237
1.0044517369779981664
0
0
1.0014919617631505844
1.0044517405579895808
0
0
1.0014919605717906848
1.0044517447194607485
0
0
1.0014919591688027367
1.0044517494555904591
0
0
1.0014919575565883747
1.0044517547583708961
0
0
1.0014919557379968751
1.0044517606190197512
0
0
1.0014919537162469965
1.0044517670276962296
0
0
1.0014919514948843471
1.0044517739737488515
0
0
1.0014919490778098066
1.0044517814456670468
0
0
1.0014919464693363693
1.004451789430824471
0
0
1.0014919436740046255
1.0044517979160119125
0
0
1.0014919406968305626
1.0044518068870615934
0
0
1.0014919375430724191
1.0044518163289239965
0
0
1.0014919342183292716
1.0044518262259318764
0
0
1.0014919307285625738
1.0044518365614722999
0
0
1.0014919270800177742
1.0044518473183645657
0
0
1.0014919232791401615
1.0044518584785893101
0
0
1.0014919193328566394
1.0044518700235374187
0
0
1.001491915248287734
1.0044518819339034454
0
0
1.0014919110328011076
1.004451894189763772
0
0
1.0014919066941205816
1.0044519067706192406
0
0
1.0014919022401687076
1.0044519196555230511
0
0
1.0014918976791593597
1.0044519328227896615
0
0
1.0014918930195479962
1.0044519462503844753
0
0
1.0014918882700671876
1.0044519599157557543
0
0
1.0014918834397124048
1.0044519737961226102
0
0
1.0014918785378343902
1.0044519878679811775
0
0
1.0014918735740112599
1.0044520021077405492
0
0
1.001491868558254561
1.0044520164911010518
0
0
1.0014918635011869075
1.0044520309938467229
0
0
1.001491858413942504
1.0044520455907675061
0
0
1.0014918533088634778
1.0044520602566537892
0
0
1.0014918481995140898
1.0044520749653431668
0
0
1.0014918431016470723
0
0
0
1.0014918380337791692
1.0044520749189864706
0
0
1.0014918380858548463
1.0044520601738466947
0
0
1.0014918431690631451
1.0044520454714083169
0
0
1.0014918482837844582
1.0044520308378273032
0
0
1.0014918534109897852
1.0044520162986498857
0
0
1.0014918585346919144
1.0044520018788978266
0
0
1.0014918636409506636
1.0044519876031545724
0
0
1.0014918687173166578
1.0044519734956260937
0
0
1.0014918737523501591
1.0044519595801146838
0
0
1.0014918787355073793
1.0044519458800105216
0
0
1.0014918836565771532
1.0044519324183218689
0
0
1.0014918885058747833
1.0044519192176439848
0
0
1.0014918932740644042
1.0044519063000836301
0
0
1.001491897952071497
1.0044518936872448567
0
0
1.0014919025311002088
1.0044518814002449947
0
0
1.0014919070027019643
1.004451869459613178
0
0
1.0014919113585776245
1.0044518578853356416
0
0
1.0014919155907691106
1.0044518466967424786
0
0
1.0014919196915530453
1.0044518359125158558
0
0
1.001491923653525129
1.0044518255506746929
0
0
1.0014919274694591422
1.0044518156285386912
0
0
1.0014919311325771734
1.0044518061626455108
0
0
1.0014919346362491925
1.0044517971688193825
0
0
1.0014919379742366345
1.0044517886620738523
0
0
1.0014919411405642791
1.0044517806565738116
0
0
1.0014919441295688785
1.0044517731657194304
0
0
1.001491946936035049
1.0044517662019813997
0
0
1.0014919495549463591
1.0044517597769733186
0
0
1.0014919519816203319
1.0044517539014456986
0
0
1.0014919542118576601
1.0044517485851578442
0
0
1.0014919562416864096
1.0044517438370235141
0
0
1.0014919580675254451
1.0044517396649190744
0
0
1.0014919596861773243
1.0044517360758398183
0
0
1.0014919610947856654
1.004451733075754305
0
0
1.0014919622908990959
1.0044517306696150172
0
0
1.0014919632724215148
1.0044517288615466555
0
0
1.0014919640375907761
1.0044517276544695505
0
0
1.001491964585113692
1.00445172705042296
0
0
1.0014919649140026081
1.0044517270504300654
0
0
1.0014919650237175119
1.0044517276544837614
0
0
1.0014919649140026081
1.0044517288615253392
0
0
1.001491964585113692
1.0044517306696150172
0
0
1.0014919640376120924
1.0044517330756974616
0
0
1.0014919632724144094
1.0044517360758291602
0
0
1.0014919622909346231
1.0044517396649155216
0
0
1.0014919610947927708
1.0044517438370235141
0
0
1.0014919596861702189
1.0044517485851969241
0
0
1.001491958067539656
1.0044517539014350405
0
0
1.001491956241693515
1.004451759776955555
0
0
1.0014919542118718709
1.0044517662019742943
0
0
1.0014919519816629645
1.0044517731656981141
0
0
1.0014919495549321482
1.004451780656580695
0
0
1.0014919469360279436
1.0044517886620811797
0
0
1.0014919441295830893
1.0044517971688406988
0
0
1.0014919411405358574
1.0044518061626774852
0
0
1.0014919379742366345
1.0044518156285138222
0
0
1.0014919346362420871
1.0044518255506531546
0
0
1.0014919311325842788
1.0044518359124836593
0
0
1.0014919274694591422
1.0044518466967604642
0
0
1.001491923653525129
1.0044518578853285362
0
0
1.001491919691581467
1.004451869459607849
0
0
1.0014919155907620052
1.0044518814002074691
0
0
1.0014919113585776245
1.004451893687246633
0
0
1.0014919070026948589
1.0044519063000978409
0
0
1.0014919025311217471
1.0044519192176795119
0
0
1.0014918979520786024
1.0044519324183200926
0
0
1.0014918932740359825
1.0044519458800069689
0
0
1.001491888505853689
1.0044519595801377765
0
0
1.0014918836565771532
1.0044519734956340873
0
0
1.0014918787355426844
1.0044519876031758887
0
0
1.0014918737523714753
1.0044520018789457882
0
0
1.0014918687172880141
1.0044520162986148026
0
0
1.0014918636409291253
1.0044520308377828943
0
0
1.0014918585347063473
1.0044520454713821156
0
0
1.001491853411003774
1.0044520601737760845
0
0
1.0014918482837844582
1.0044520749190157805
0
0
1.0014918431690773559
0
0
0
1.0014918380858119917
1.0044520748828611456
0
0
1.0014918381250128565
1.0044520601093849255
0
0
1.0014918432197958964
1.0044520453784646641
0
0
1.0014918483471006994
1.0044520307163866679
0
0
1.0014918534877639278
1.0044520161487742183
0
0
1.0014918586253855892
1.0044520017007514401
0
0
1.0014918637459049311
1.0044519873969717239
0
0
1.0014918688367231425
1.004451973261685005
0
0
1.001491873886308781
1.0044519593187708484
0
0
1.0014918788839324293
1.004451945591689821
0
0
1.0014918838194051265
1.0044519321034786064
0
0
1.0014918886829207167
1.0044519188767682127
0
0
1.0014918934651506621
1.0044519059337311262
0
0
1.0014918981569636003
1.0044518932960304625
0
0
1.0014919027495425841
1.0044518809847498009
0
0
1.001491907234353107
1.0044518690205936906
0
0
1.0014919116031535395
1.0044518574234830854
0
0
1.0014919158478932104
1.004451846212795596
0
0
1.0014919199608698364
1.0044518354072951016
0
0
1.0014919239345871915
1.0044518250249794278
0
0
1.0014919277619114268
1.0044518150832857373
0
0
1.0014919314358934344
1.004451805598705505
0
0
1.0014919349500033263
1.0044517965871158083
0
0
1.0014919382979314832
1.0044517880635766005
0
0
1.0014919414736809244
1.0044517800422809728
0
0
1.0014919444716312569
1.0044517725366155503
0
0
1.0014919472864463046
1.0044517655591285177
0
0
1.001491949913145163
1.0044517591214550123
0
0
1.0014919523470808826
1.0044517532343277821
0
0
1.0014919545839759962
1.004451747907552317
0
0
1.0014919566198585699
1.0044517431500246119
0
0
1.0014919584511332573
1.00445173896969564
0
0
1.0014919600746026163
1.0044517353735038512
0
0
1.001491961487445792
1.0044517323674995168
0
0
1.0014919626870977254
1.0044517299566422253
0
0
1.0014919636715688966
1.0044517281449287793
0
0
1.0014919644390403164
1.0044517269355068834
0
0
1.0014919649882116914
1.0044517263302523702
0
0
1.0014919653180811565
1.0044517263302807919
0
0
1.0014919654280944883
1.0044517269354997779
0
0
1.0014919653180669457
1.0044517281449500956
0
0
1.001491964988204586
1.0044517299566351198
0
0
1.0014919644390403164
1.0044517323675137277
0
0
1.0014919636715475804
1.0044517353734860876
0
0
1.0014919626871332525
1.0044517389696849818
0
0
1.0014919614874671083
1.0044517431500068483
0
0
1.001491960074631038
1.0044517479075310007
0
0
1.0014919584511474682
1.004451753234292255
0
0
1.001491956619844359
1.0044517591214798813
0
0
1.0014919545839617854
1.0044517655591320704
0
0
1.0014919523470808826
1.0044517725366404193
0
0
1.0014919499131806901
1.0044517800423022891
0
0
1.0014919472864391992
1.0044517880635837059
0
0
1.001491944471617046
1.0044517965871264664
0
0
1.0014919414736951353
1.0044518055986912941
0
0
1.0014919382979172724
1.0044518150832857373
0
0
1.0014919349500033263
1.0044518250249794278
0
0
1.0014919314359005398
1.0044518354072666799
0
0
1.0014919277619256377
1.0044518462128027014
0
0
1.0014919239346156132
1.0044518574234901909
0
0
1.0014919199608627309
1.0044518690205492817
0
0
1.0014919158479074213
1.0044518809847888807
0
0
1.0014919116031677504
1.0044518932960215807
0
0
1.0014919072343744233
1.0044519059337062572
0
0
1.0014919027495496895
1.0044519188767682127
0
0
1.0014918981569707057
1.0044519321034925952
0
0
1.0014918934651435567
1.004451945591640083
0
0
1.0014918886829422551
1.0044519593188143691
0
0
1.0014918838194051265
1.0044519732616663532
0
0
1.0014918788839324293
1.0044519873969903756
0
0
1.0014918738863374248
1.0044520017007130264
0
0
1.0014918688367302479
1.0044520161487895393
0
0
1.0014918637459118145
1.0044520307163793404
0
0
1.0014918586253855892
1.0044520453784713254
0
0
1.0014918534877423895
1.0044520601093867018
0
0
1.0014918483471504373
1.0044520748828489332
0
0
1.0014918432197958964
0
0
0
1.0014918381250410562
1.0044520748570182622
0
0
1.0014918381512885048
1.0044520600632882434
0
0
1.001491843253724312
1.0044520453120211467
0
0
1.0014918483894348356
1.0044520306295692258
0
0
1.0014918535389725207
1.0044520160416432475
0
0
1.0014918586859096195
1.0044520015734024199
0
0
1.0014918638159713282
1.0044519872495838442
0
0
1.0014918689164318266
1.0044519730944738711
0
0
1.0014918739757305843
1.0044519591319698293
0
0
1.0014918789829678758
1.0044519453855933477
0
0
1.0014918839280610996
1.0044519318784228545
0
0
1.0014918888010626574
1.0044519186331068994
0
0
1.0014918935926431232
1.00445190567186593
0
0
1.0014918982936720226
1.0044518930163697235
0
0
1.0014919028952675717
1.0044518806877977823
0
0
1.0014919073889529955
1.0044518687067913731
0
0
1.0014919117663225734
1.0044518570933433921
0
0
1.0014919160194608594
1.0044518458668711958
0
0
1.001491920140544778
1.0044518350461579814
0
0
1.0014919241221349466
1.0044518246492657454
0
0
1.0014919279569980404
1.004451814693524625
0
0
1.0014919316382702164
1.0044518051956181637
0
0
1.0014919351593363217
1.0044517961713239629
0
0
1.0014919385138725261
1.0044517876357765829
0
0
1.0014919416959244813
1.0044517796031797729
0
0
1.0014919446998078456
1.0044517720869698962
0
0
1.0014919475202148647
1.0044517650996596103
0
0
1.0014919501521291068
1.0044517586528947106
0
0
1.0014919525909107278
1.0044517527574576832
0
0
1.0014919548322254172
1.0044517474231788867
0
0
1.0014919568721154519
1.0044517426589507636
0
0
1.001491958707092067
1.0044517384727527087
0
0
1.0014919603338015008
1.0044517348715125138
0
0
1.0014919617494228987
1.0044517318612307122
0
0
1.0014919629514906774
1.004451729447005448
0
0
1.0014919639378732086
1.0044517276327340483
0
0
1.0014919647068651898
1.0044517264216210606
0
0
1.0014919652571023789
1.0044517258155210016
0
0
1.001491965587653965
1.0044517258155210016
0
0
1.0014919656978804596
1.0044517264215926389
0
0
1.0014919655876610705
1.00445172763276247
0
0
1.0014919652571379061
1.0044517294469770263
0
0
1.0014919647068936115
1.0044517318612591339
0
0
1.0014919639378732086
1.0044517348714947502
0
0
1.0014919629514835719
1.0044517384727313924
0
0
1.0014919617494157933
1.0044517426589720799
0
0
1.00149196033378729
1.0044517474231540177
0
0
1.0014919587070565399
1.0044517527574825522
0
0
1.0014919568721509791
1.0044517586528698416
0
0
1.0014919548322254172
1.004451765099638294
0
0
1.0014919525909036224
1.0044517720869663435
0
0
1.0014919501521220013
1.0044517796032010892
0
0
1.0014919475202006538
1.0044517876357730302
0
0
1.001491944699814951
1.0044517961713239629
0
0
1.0014919416959173759
1.0044518051955932947
0
0
1.0014919385138654206
1.0044518146935530467
0
0
1.0014919351593292163
1.0044518246492373237
0
0
1.0014919316382702164
1.0044518350461970613
0
0
1.0014919279569767241
1.0044518458668818539
0
0
1.0014919241221420521
1.0044518570933220758
0
0
1.001491920140544778
1.004451868706780715
0
0
1.0014919160194608594
1.004451880687796006
0
0
1.0014919117663367842
1.0044518930163661707
0
0
1.0014919073889387846
1.0044519056718357319
0
0
1.0014919028952959934
1.004451918633080254
0
0
1.0014918982936720226
1.0044519318784779216
0
0
1.0014918935926644394
1.0044519453855684787
0
0
1.0014918888010697628
1.0044519591319698293
0
0
1.0014918839280255725
1.0044519730944614366
0
0
1.0014918789829891921
1.0044519872495385471
0
0
1.0014918739757021626
1.0044520015734548224
0
0
1.0014918689164247212
1.0044520160416112731
0
0
1.0014918638159855391
1.0044520306296504941
0
0
1.0014918586859309357
1.0044520453119218928
0
0
1.001491853538993837
1.0044520600633433105
0
0
1.0014918483894348356
1.0044520748570135993
0
0
1.001491843253724312
0
0
0
1.0014918381512956103
1.0044520748415015632
0
0
1.0014918381644477563
1.0044520600356103834
0
0
1.0014918432706707563
1.0044520452721299453
0
0
1.0014918484106090091
1.004452030577450472
0
0
1.0014918535646302189
1.0044520159773306922
0
0
1.0014918587162071617
1.0044520014969631205
0
0
1.0014918638510224014
1.0044519871611017336
0
0
1.001491868956307485
1.0044519729940972752
0
0
1.0014918740204024061
1.0044519590198337511
0
0
1.0014918790325566533
1.0044519452618771993
0
0
1.0014918839823607755
1.0044519317433220351
0
0
1.0014918888601656022
1.0044519184868523354
0
0
1.0014918936564143337
1.0044519055146725606
0
0
1.0014918983620191284
1.0044518928485057785
0
0
1.0014919029681834672
1.0044518805095439262
0
0
1.0014919074662316234
1.0044518685184034013
0
0
1.0014919118479426174
1.0044518568951694704
0
0
1.0014919161052731056
1.0044518456592470557
0
0
1.0014919202304355395
1.0044518348293749455
0
0
1.0014919242159550095
1.0044518244237004012
0
0
1.001491928054605296
1.0044518144595606657
0
0
1.0014919317395225562
1.0044518049536357296
0
0
1.0014919352640490047
1.0044517959217422742
0
0
1.0014919386218963382
1.0044517873789828855
0
0
1.0014919418071031032
1.0044517793396039451
0
0
1.001491944813970747
1.0044517718170418163
0
0
1.0014919476371559881
1.0044517648238162622
0
0
1.0014919502716850275
1.0044517583716334741
0
0
1.0014919527128753884
1.0044517524712226475
0
0
1.0014919549564140766
1.0044517471324354574
0
0
1.0014919569983717906
1.0044517423641714515
0
0
1.0014919588350750246
1.0044517381744384465
0
0
1.0014919604634187067
1.0044517345701500233
0
0
1.0014919618804682955
1.0044517315573529004
0
0
1.0014919630837084696
1.0044517291410599569
0
0
1.0014919640710857607
1.0044517273253390499
0
0
1.0014919648408380226
1.0044517261131389319
0
0
1.0014919653916365405
1.0044517255065343875
0
0
1.0014919657224723437
1.0044517255064988603
0
0
1.0014919658328409469
1.0044517261131176156
0
0
1.0014919657225007654
1.0044517273253106282
0
0
1.0014919653916081188
1.004451729141045746
0
0
1.0014919648408309172
1.0044517315573315841
0
0
1.001491964071107077
1.0044517345701606814
0
0
1.0014919630837084696
1.0044517381744313411
0
0
1.0014919618804754009
1.0044517423641821097
0
0
1.0014919604634187067
1.004451747132428352
0
0
1.0014919588351034463
1.0044517524712190948
0
0
1.0014919569983575798
1.0044517583716157105
0
0
1.0014919549564353929
1.0044517648238198149
0
0
1.0014919527128824939
1.0044517718170311582
0
0
1.001491950271677922
1.0044517793395968397
0
0
1.0014919476371559881
1.0044517873789686746
0
0
1.0014919448139849578
1.0044517959217600378
0
0
1.0014919418070888923
1.0044518049536534932
0
0
1.0014919386218821273
1.004451814459606851
0
0
1.0014919352640276884
1.0044518244237181648
0
0
1.0014919317394870291
1.0044518348293465237
0
0
1.001491928054605296
1.0044518456592328448
0
0
1.0014919242159265877
1.0044518568951730231
0
0
1.001491920230428434
1.004451868518387414
0
0
1.001491916105280211
1.0044518805095137282
0
0
1.0014919118479497229
1.004451892848493344
0
0
1.0014919074662671505
1.0044519055146636788
0
0
1.0014919029681692564
1.0044519184868292427
0
0
1.0014918983620333393
1.0044519317433042715
0
0
1.0014918936564214391
1.004451945261905621
0
0
1.0014918888601869185
1.0044519590198746073
0
0
1.0014918839823820917
1.0044519729940759589
0
0
1.001491879032535337
1.0044519871610901873
0
0
1.0014918740204095116
1.0044520014969862132
0
0
1.0014918689562932741
1.0044520159772929446
0
0
1.0014918638509939797
1.0044520305774682356
0
0
1.0014918587162213726
1.0044520452721314996
0
0
1.0014918535646444298
1.0044520600355895112
0
0
1.0014918484106019037
1.0044520748415095568
0
0
1.0014918432706849671
0
0
0
1.0014918381644406509
1.0044520748363225948
0
0
1.0014918381644406509
1.004452060026379101
0
0
1.001491843270699178
1.0044520452588296955
0
0
1.0014918484106303254
1.0044520305600794785
0
0
1.0014918535646231135
1.004452015955889177
0
0
1.0014918587162142671
1.0044520014714723999
0
0
1.0014918638510010851
1.004451987131608881
0
0
1.0014918689562861687
1.0044519729606236069
0
0
1.0014918740204095116
1.0044519589824458805
0
0
1.0014918790325211262
1.0044519452206284171
0
0
1.0014918839823749863
1.0044519316982807311
0
0
1.0014918888601442859
1.004451918438080682
0
0
1.0014918936564285445
1.0044519054622664811
0
0
1.0014918983620333393
1.0044518927925292218
0
0
1.001491902968162151
1.0044518804501034737
0
0
1.0014919074662600451
1.0044518684556109633
0
0
1.0014919118479781446
1.0044518568290961014
0
0
1.0014919161052660002
1.0044518455900011134
0
0
1.0014919202304355395
1.0044518347570985384
0
0
1.0014919242159336932
1.0044518243485107689
0
0
1.001491928054605296
1.0044518143815750477
0
0
1.0014919317394941345
1.0044518048729500492
0
0
1.0014919352640276884
1.0044517958385270617
0
0
1.0014919386219034436
1.0044517872933624858
0
0
1.0014919418070959978
1.0044517792517204668
0
0
1.0014919448139494307
1.0044517717270444734
0
0
1.0014919476371417772
1.0044517647318684794
0
0
1.001491950271677922
1.004451758277841833
0
0
1.0014919527129038102
1.0044517523757825472
0
0
1.0014919549564282875
1.0044517470354819011
0
0
1.0014919569983646852
1.0044517422659140493
0
0
1.0014919588351034463
1.0044517380749837798
0
0
1.0014919604634258121
1.0044517344696899386
0
0
1.0014919618804469792
1.0044517314560437171
0
0
1.0014919630837226805
1.004451729039075758
0
0
1.0014919640710857607
1.0044517272228290494
0
0
1.0014919648408593389
1.0044517260102807654
0
0
1.0014919653916294351
1.0044517254034488474
0
0
1.0014919657225078709
1.0044517254034843745
0
0
1.0014919658328551577
1.00445172601027366
0
0
1.0014919657225007654
1.0044517272228077331
0
0
1.0014919653916578568
1.0044517290390473363
0
0
1.0014919648408522335
1.0044517314560508225
0
0
1.0014919640711212878
1.0044517344696615169
0
0
1.0014919630836942588
1.0044517380749908853
0
0
1.0014919618804540846
1.0044517422658998385
0
0
1.0014919604634116013
1.0044517470355174282
0
0
1.0014919588351105517
1.0044517523757505728
0
0
1.0014919569983646852
1.004451758277816964
0
0
1.0014919549564069712
1.0044517647318542686
0
0
1.0014919527128469667
1.0044517717270480262
0
0
1.001491950271677922
1.0044517792516955978
0
0
1.0014919476371773044
1.0044517872933695912
0
0
1.0014919448139636415
1.0044517958385199563
0
0
1.0014919418070959978
1.0044518048729571547
0
0
1.0014919386218963382
1.004451814381596364
0
0
1.0014919352640134775
1.0044518243484787945
0
0
1.0014919317395083453
1.0044518347571482764
0
0
1.0014919280545981906
1.0044518455899833498
0
0
1.0014919242159052715
1.0044518568291209704
0
0
1.0014919202304142232
1.0044518684555967525
0
0
1.0014919161052731056
1.0044518804500484066
0
0
1.0014919118479923554
1.0044518927925381035
0
0
1.0014919074662458343
1.0044519054622256249
0
0
1.0014919029681763618
1.0044519184380718002
0
0
1.0014918983620404447
1.0044519316983127055
0
0
1.0014918936564498608
1.0044519452206088772
0
0
1.0014918888601371805
1.004451958982443216
0
0
1.001491883982403408
1.0044519729606946612
0
0
1.0014918790325069153
1.0044519871315884529
0
0
1.0014918740204237224
1.0044520014714493072
0
0
1.0014918689562932741
1.0044520159559056083
0
0
1.0014918638510152959
1.0044520305600599386
0
0
1.001491858716228478
1.0044520452588301396
0
0
1.0014918535646231135
1.0044520600264519317
0
0
1.0014918484106019037
1.0044520748362941731
0
0
1.001491843270699178
0
0
0
1.0014918381644477563
1.0044520748414949018
0
0
1.0014918381513098211
1.0044520600356090512
0
0
1.0014918432537172066
1.0044520452721308335
0
0
1.0014918483894277301
1.0044520305774535807
0
0
1.0014918535389796261
1.0044520159773311363
0
0
1.0014918586859167249
1.0044520014969640087
0
0
1.0014918638159642228
1.0044519871611115036
0
0
1.0014918689164318266
1.0044519729940883934
0
0
1.0014918739756808463
1.0044519590198426329
0
0
1.0014918789829536649
1.0044519452618700939
0
0
1.0014918839280326779
1.0044519317433220351
0
0
1.0014918888010484466
1.0044519184868523354
0
0
1.0014918935926431232
1.0044519055146725606
0
0
1.0014918982936649172
1.0044518928484968967
0
0
1.0014919028952817825
1.0044518805095439262
0
0
1.0014919073889174683
1.004451868518412283
0
0
1.0014919117663296788
1.0044518568951605886
0
0
1.0014919160194679648
1.004451845659243503
0
0
1.0014919201405589888
1.0044518348293962617
0
0
1.0014919241221278412
1.0044518244237039539
0
0
1.0014919279569980404
1.0044518144595713238
0
0
1.0014919316382844272
1.0044518049536321769
0
0
1.0014919351593221108
1.0044517959217493797
0
0
1.0014919385138867369
1.0044517873789722273
0
0
1.0014919416959173759
1.0044517793396074978
0
0
1.0014919446998220565
1.0044517718170276055
0
0
1.0014919475202290755
1.0044517648238162622
0
0
1.0014919501521220013
1.0044517583716121578
0
0
1.001491952590896517
1.0044517524712262002
0
0
1.0014919548322254172
1.0044517471324496682
0
0
1.0014919568721722953
1.004451742364203426
0
0
1.001491958707092067
1.0044517381744242357
0
0
1.0014919603337943954
1.0044517345701464706
0
0
1.0014919617494086879
1.0044517315573671112
0
0
1.0014919629514906774
1.0044517291410528514
0
0
1.0014919639378732086
1.0044517273253106282
0
0
1.0014919647068651898
1.0044517261131531427
0
0
1.0014919652571165898
1.0044517255065201766
0
0
1.0014919655876610705
1.0044517255065343875
0
0
1.0014919656979088813
1.0044517261131105101
0
0
1.0014919655876681759
1.0044517273252751011
0
0
1.0014919652571023789
1.0044517291410670623
0
0
1.0014919647068794006
1.0044517315573884275
0
0
1.0014919639378518923
1.0044517345701251543
0
0
1.0014919629514977828
1.0044517381744029194
0
0
1.0014919617494371096
1.0044517423642105314
0
0
1.00149196033378729
1.0044517471324425628
0
0
1.0014919587070849616
1.0044517524711764622
0
0
1.0014919568721225573
1.0044517583716299214
0
0
1.0014919548322183118
1.0044517648238127094
0
0
1.0014919525909249387
1.0044517718170453691
0
0
1.0014919501521291068
1.0044517793396110505
0
0
1.0014919475202077592
1.0044517873789544637
0
0
1.0014919446998007402
1.0044517959217458269
0
0
1.0014919416959173759
1.0044518049536037552
0
0
1.0014919385138654206
1.004451814459606851
0
0
1.0014919351593363217
1.0044518244236897431
0
0
1.0014919316382844272
1.0044518348293394183
0
0
1.0014919279570051458
1.0044518456592754774
0
0
1.0014919241221349466
1.0044518568952085502
0
0
1.0014919201405660942
1.0044518685183803086
0
0
1.001491916019453754
1.0044518805095208336
0
0
1.0014919117663509951
1.0044518928485217657
0
0
1.00149190738894589
1.0044519055146139408
0
0
1.001491902895288888
1.0044519184868292427
0
0
1.0014918982936578118
1.0044519317433184824
0
0
1.0014918935926289123
1.0044519452618487776
0
0
1.0014918888010839737
1.0044519590198888181
0
0
1.0014918839280255725
1.0044519729940901698
0
0
1.0014918789829749812
1.004451987161118609
0
0
1.0014918739756879518
1.0044520014969293698
0
0
1.0014918689164034049
1.0044520159773924206
0
0
1.0014918638159926445
1.0044520305774540248
0
0
1.0014918586859451466
1.0044520452720746562
0
0
1.001491853538993837
1.0044520600356463547
0
0
1.0014918483894277301
1.0044520748414953459
0
0
1.0014918432536887849
0
0
0
1.0014918381512885048
1.0044520748570087143
0
0
1.0014918381250481616
1.004452060063286023
0
0
1.0014918432198030018
1.0044520453120269199
0
0
1.0014918483471293431
1.0044520306295732226
0
0
1.0014918534877566003
1.0044520160416432475
0
0
1.0014918586253716004
1.0044520015734086371
0
0
1.0014918637459331308
1.0044519872495847324
0
0
1.0014918688367302479
1.0044519730944614366
0
0
1.0014918738863303194
1.0044519591319698293
0
0
1.0014918788839539676
1.0044519453855933477
0
0
1.0014918838193764827
1.0044519318784175255
0
0
1.0014918886829349276
1.0044519186331228866
0
0
1.0014918934651364513
1.00445190567186593
0
0
1.0014918981569636003
1.004451893016362618
0
0
1.0014919027495636783
1.0044518806878013351
0
0
1.001491907234353107
1.004451868706780715
0
0
1.001491911603160645
1.0044518570933540502
0
0
1.0014919158479074213
1.0044518458668711958
0
0
1.0014919199608840472
1.0044518350461792977
0
0
1.0014919239346156132
1.0044518246492373237
0
0
1.0014919277619398486
1.0044518146935565994
0
0
1.0014919314359005398
1.0044518051956004001
0
0
1.0014919349500033263
1.0044517961713310683
0
0
1.0014919382979243778
1.0044517876357552666
0
0
1.001491941473673819
1.0044517796031868784
0
0
1.0014919444716312569
1.0044517720869841071
0
0
1.0014919472864605154
1.0044517650996311886
0
0
1.0014919499131593739
1.0044517586528733943
0
0
1.0014919523470879881
1.0044517527574683413
0
0
1.0014919545839759962
1.0044517474232073084
0
0
1.0014919566198301482
1.0044517426589543163
0
0
1.0014919584511403627
1.0044517384727527087
0
0
1.0014919600745955108
1.0044517348715125138
0
0
1.0014919614874528975
1.0044517318612236068
0
0
1.0014919626871190417
1.004451729447005448
0
0
1.0014919636715902129
1.0044517276327695754
0
0
1.0014919644390474218
1.0044517264215926389
0
0
1.0014919649881903752
1.004451725815528107
0
0
1.0014919653181024728
1.0044517258155210016
0
0
1.001491965428073172
1.0044517264215997443
0
0
1.0014919653180740511
1.0044517276327553645
0
0
1.0014919649882116914
1.0044517294469699209
0
0
1.0014919644390403164
1.0044517318612378176
0
0
1.0014919636715688966
1.0044517348714876448
0
0
1.0014919626871190417
1.0044517384727527087
0
0
1.0014919614874600029
1.0044517426589791853
0
0
1.0014919600746097217
1.0044517474231966503
0
0
1.0014919584511474682
1.0044517527574541305
0
0
1.0014919566198372536
1.0044517586528911579
0
0
1.0014919545839688908
1.004451765099638294
0
0
1.0014919523470950935
1.0044517720869166055
0
0
1.001491949913145163
1.0044517796032010892
0
0
1.0014919472864676209
1.0044517876357801356
0
0
1.0014919444716383623
1.0044517961712955412
0
0
1.001491941473673819
1.0044518051955790838
0
0
1.0014919382979243778
1.004451814693524625
0
0
1.0014919349499891155
1.0044518246492799562
0
0
1.0014919314359005398
1.004451835046126007
0
0
1.0014919277619327431
1.0044518458668960648
0
0
1.0014919239346156132
1.0044518570933647084
0
0
1.0014919199608556255
1.004451868706780715
0
0
1.001491915847886105
1.0044518806878102168
0
0
1.0014919116031677504
1.0044518930163803816
0
0
1.0014919072343744233
1.0044519056718215211
0
0
1.0014919027495283732
1.004451918633129992
0
0
1.0014918981569636003
1.0044519318784068673
0
0
1.0014918934651577676
1.0044519453856111113
0
0
1.0014918886829349276
1.0044519591319414076
0
0
1.0014918838193909156
1.0044519730944898583
0
0
1.0014918788839681785
1.0044519872495811796
0
0
1.0014918738863303194
1.0044520015734406115
0
0
1.0014918688367444588
1.0044520160415970622
0
0
1.0014918637459118145
1.0044520306295510181
0
0
1.0014918586253855892
1.0044520453120497905
0
0
1.0014918534877423895
1.0044520600633148888
0
0
1.0014918483471078048
1.004452074857042021
0
0
1.0014918432198030018
0
0
0
1.0014918381250481616
1.0044520748828549284
0
0
1.0014918380858262026
1.0044520601093780421
0
0
1.0014918431690631451
1.0044520453784708813
0
0
1.0014918482837844582
1.0044520307163937733
0
0
1.0014918534109755743
1.0044520161487751064
0
0
1.0014918585347063473
1.0044520017007469992
0
0
1.0014918636409435582
1.0044519873969663948
0
0
1.0014918687173022249
1.0044519732616867813
0
0
1.0014918737523643699
1.0044519593187726247
0
0
1.0014918787355142626
1.0044519455916847139
0
0
1.0014918836565700477
1.0044519321034766079
0
0
1.0014918885058747833
1.0044519188767682127
0
0
1.0014918932740572988
1.0044519059337257971
0
0
1.001491897952071497
1.0044518932960111446
0
0
1.0014919025311146417
1.0044518809847797769
0
0
1.0014919070027090697
1.0044518690205901379
0
0
1.0014919113585847299
1.0044518574234830854
0
0
1.0014919155907691106
1.004451846212795596
0
0
1.0014919196915743616
1.0044518354072879962
0
0
1.001491923653525129
1.0044518250250080715
0
0
1.001491927469487786
1.0044518150832966175
0
0
1.0014919311325700679
1.0044518055987126104
0
0
1.0014919346362420871
1.004451796587119361
0
0
1.0014919379742155403
1.0044517880635694951
0
0
1.0014919411405358574
1.0044517800422561038
0
0
1.0014919441295901947
1.0044517725366262084
0
0
1.0014919469360208382
1.0044517655591391758
0
0
1.0014919495549250428
1.0044517591214479069
0
0
1.0014919519816061211
1.0044517532343242294
0
0
1.0014919542118363438
1.0044517479075594224
0
0
1.0014919562416793042
1.0044517431499997429
0
0
1.0014919580675325506
1.0044517389696920873
0
0
1.0014919596861844298
1.0044517353735145093
0
0
1.0014919610947927708
1.0044517323675066223
0
0
1.0014919622908990959
1.004451729956620909
0
0
1.0014919632723930931
1.004451728144957201
0
0
1.0014919640375978815
1.0044517269355068834
0
0
1.0014919645851207974
1.0044517263302950028
0
0
1.0014919649139883973
1.0044517263302310539
0
0
1.0014919650237175119
1.0044517269355139888
0
0
1.0014919649139741864
1.0044517281449429902
0
0
1.0014919645851279029
1.004451729956620909
0
0
1.0014919640375836707
1.0044517323674995168
0
0
1.001491963272407304
1.0044517353735002985
0
0
1.0014919622909062014
1.0044517389696920873
0
0
1.0014919610947856654
1.00445174315003527
0
0
1.0014919596861986406
1.0044517479075096844
0
0
1.0014919580675467614
1.0044517532343206767
0
0
1.0014919562417006205
1.0044517591214514596
0
0
1.0014919542118505547
1.0044517655591391758
0
0
1.0014919519816416482
1.0044517725366404193
0
0
1.0014919495549463591
1.0044517800422525511
0
0
1.0014919469360492599
1.0044517880635481788
0
0
1.0014919441295759839
1.0044517965871122556
0
0
1.0014919411405500682
1.0044518055987268212
0
0
1.0014919379742508454
1.0044518150832575376
0
0
1.0014919346362705088
1.0044518250250080715
0
0
1.0014919311325771734
1.004451835407252247
0
0
1.0014919274694449314
1.0044518462127742797
0
0
1.0014919236535106961
1.0044518574235399289
0
0
1.0014919196915672561
1.0044518690205850309
0
0
1.0014919155907833215
1.0044518809847888807
0
0
1.0014919113585636357
1.0044518932960146973
0
0
1.0014919070026877534
1.0044519059336922684
0
0
1.0014919025311146417
1.004451918876739791
0
0
1.0014918979520575082
1.0044519321034786064
0
0
1.0014918932740430879
1.0044519455917395589
0
0
1.001491888505853689
1.0044519593187999362
0
0
1.0014918836565842586
1.004451973261694997
0
0
1.001491878735486063
1.0044519873969337542
0
0
1.0014918737523572645
1.0044520017008267132
0
0
1.0014918687173237632
1.0044520161487044962
0
0
1.0014918636409220198
1.0044520307164648276
0
0
1.0014918585346705981
1.0044520453784571146
0
0
1.0014918534109968906
1.0044520601093440693
0
0
1.0014918482837771307
1.0044520748828063006
0
0
1.0014918431690489342
0
0
0
1.0014918380858477409
1.0044520749189860265
0
0
1.0014918380337791692
1.0044520601738515797
0
0
1.0014918431016541778
1.0044520454714105373
0
0
1.0014918481994785626
1.0044520308378326323
0
0
1.0014918533088705832
1.0044520162986476652
0
0
1.0014918584139353985
1.0044520018788924975
0
0
1.0014918635011371695
1.0044519876031581251
0
0
1.0014918685582687718
1.0044519734956296464
0
0
1.0014918735739899436
1.0044519595801049139
0
0
1.0014918785378272847
1.0044519458800051925
0
0
1.0014918834397195102
1.0044519324183289744
0
0
1.0014918882700671876
1.0044519192176315503
0
0
1.0014918930195622071
1.0044519063000818537
0
0
1.0014918976791522542
1.0044518936872517401
0
0
1.0014919022401758131
1.004451881400246771
0
0
1.0014919066941347925
1.0044518694596276109
0
0
1.0014919110328153184
1.004451857885337418
0
0
1.0014919152482806286
1.0044518466967424786
0
0
1.0014919193328637448
1.0044518359125049756
0
0
1.001491923279147267
1.0044518255506815763
0
0
1.0014919270800037854
1.0044518156285422439
0
0
1.0014919307285909955
1.0044518061626599437
0
0
1.0014919342183576934
1.0044517971688193825
0
0
1.0014919375431077242
1.0044517886620598635
0
0
1.0014919406968658677
1.0044517806565842477
0
0
1.0014919436740117309
1.004451773165712325
0
0
1.0014919464693223805
1.0044517662019600834
0
0
1.0014919490778384503
1.0044517597769875294
0
0
1.0014919514948914525
1.0044517539014421459
0
0
1.001491953716239891
1.0044517485851613969
0
0
1.0014919557379897697
1.0044517438370341722
0
0
1.0014919575565670584
1.0044517396649261798
0
0
1.0014919591687814204
1.0044517360758291602
0
0
1.0014919605717835793
1.0044517330757400941
0
0
1.0014919617631576898
1.0044517306696505443
0
0
1.0014919627407579128
1.0044517288615324446
0
0
1.0014919635028647349
1.004451727654476656
0
0
1.0014919640482347063
1.0044517270503945383
0
0
1.0014919643758304346
1.00445172705042296
0
0
1.0014919644850834857
1.0044517276544837614
0
0
1.0014919643758020129
1.0044517288615395501
0
0
1.0014919640482204954
1.0044517306696008063
0
0
1.0014919635028789457
1.0044517330757471996
0
0
1.0014919627407579128
1.0044517360758220548
0
0
1.0014919617631647952
1.0044517396648870999
0
0
1.0014919605717977902
1.0044517438370235141
0
0
1.0014919591688169476
1.0044517485851685024
0
0
1.0014919575565812693
1.0044517539014421459
0
0
1.0014919557380039805
1.0044517597769910822
0
0
1.0014919537162469965
1.004451766201952978
0
0
1.0014919514948701362
1.004451773165712325
0
0
1.0014919490778242395
1.004451780656580695
0
0
1.0014919464693294859
1.0044517886620385472
0
0
1.0014919436740188363
1.0044517971688478042
0
0
1.0014919406968447735
1.0044518061626419581
0
0
1.0014919375430653137
1.0044518156285422439
0
0
1.0014919342183576934
1.0044518255506746929
0
0
1.0014919307285481409
1.0044518359125265139
0
0
1.0014919270799753637
1.004451846696724715
0
0
1.0014919232791401615
1.0044518578853216528
0
0
1.0014919193328637448
1.0044518694596435981
0
0
1.0014919152482946174
1.0044518814002501017
0
0
1.0014919110328153184
1.0044518936872395276
0
0
1.0014919066941418979
1.0044519063000623138
0
0
1.0014919022401616022
1.0044519192176084577
0
0
1.0014918976791593597
1.0044519324183343034
0
0
1.0014918930195622071
1.0044519458800069689
0
0
1.0014918882700671876
1.0044519595801377765
0
0
1.0014918834397124048
1.0044519734956198764
0
0
1.0014918785378201793
1.0044519876031758887
0
0
1.001491873573997049
1.0044520018789599991
0
0
1.0014918685582616664
1.0044520162986574352
0
0
1.0014918635011513803
1.004452030837811316
0
0
1.0014918584139140822
1.0044520454713821156
0
0
1.0014918533088918995
1.0044520601738897714
0
0
1.0014918481995425115
1.0044520749189731479
0
0
1.0014918431016470723
0
0
0
1.0014918380338075909
1.0044520749653396141
0
0
1.0014918379691339911
1.0044520602566182621
0
0
1.0014918430177393027
1.0044520455907668399
0
0
1.0014918480945316226
1.0044520309938056446
0
0
1.001491853181491587
1.0044520164911481253
0
0
1.0014918582633147714
1.0044520021077079086
0
0
1.0014918633267488879
1.0044519878680016056
0
0
1.0014918683597786586
1.0044519737961210559
0
0
1.0014918733513840099
1.0044519599157779588
0
0
1.0014918782910844364
1.0044519462503542773
0
0
1.0014918831690668988
1.0044519328227505817
0
0
1.0014918879757177539
1.0044519196555106166
0
0
1.001491892701828812
1.0044519067706654258
0
0
1.0014918973384898671
1.0044518941897815356
0
0
1.001491901877003432
1.0044518819338945637
0
0
1.0014919063089637863
1.0044518700235498532
0
0
1.0014919106261717108
1.0044518584786124027
0
0
1.0014919148207825916
1.0044518473183574603
0
0
1.0014919188850870402
1.0044518365614900635
0
0
1.0014919228117806771
1.0044518262259070074
0
0
1.0014919265937722859
1.0044518163289453128
0
0
1.0014919302242051291
1.0044518068870615934
0
0
1.0014919336966627839
1.0044517979160119125
0
0
1.0014919370048789293
1.0044517894308457873
0
0
1.0014919401429696055
1.0044517814456563887
0
0
1.001491943105307314
1.0044517739737841566
0
0
1.0014919458867199697
1.0044517670277066657
0
0
1.0014919484822117912
1.0044517606190057624
0
0
1.0014919508872284215
1.0044517547583780015
0
0
1.0014919530975492368
1.0044517494555762482
0
0
1.0014919551092020811
1.0044517447194891702
0
0
1.0014919569187270554
1.0044517405579718172
0
0
1.0014919585229264953
1.0044517369779910609
0
0
1.0014919599189298083
1.0044517339855332239
0
0
1.0014919611043566761
1.0044517315854761819
0
0
1.0014919620770967867
1.0044517297819837154
0
0
1.0014919628354377323
1.0044517285779832605
0
0
1.0014919633780436925
1.0044517279754430206
0
0
1.0014919637039767508
1.0044517279754714423
0
0
1.0014919638126897894
1.0044517285779832605
0
0
1.0014919637039980671
1.0044517297819837154
0
0
1.0014919633780223762
1.0044517315854903927
0
0
1.0014919628354093106
1.0044517339854763804
0
0
1.0014919620770754705
1.0044517369779626392
0
0
1.0014919611043424652
1.0044517405579540537
0
0
1.0014919599189369137
1.0044517447194820647
0
0
1.0014919585229407062
1.0044517494556046699
0
0
1.0014919569187412662
1.0044517547583424744
0
0
1.0014919551092233974
1.0044517606190270786
0
0
1.0014919530975421313
1.0044517670277175458
0
0
1.0014919508872353049
1.0044517739737772732
0
0
1.0014919484822260021
1.0044517814456455085
0
0
1.0014919458867270752
1.0044517894308384598
0
0
1.001491943105307314
1.0044517979159908183
0
0
1.0014919401429411838
1.0044518068870686989
0
0
1.0014919370049002456
1.0044518163289453128
0
0
1.0014919336967056385
1.004451826225924771
0
0
1.0014919302242335508
1.004451836561458089
0
0
1.0014919265938007076
1.0044518473183716711
0
0
1.0014919228117877825
1.0044518584786248372
0
0
1.0014919188850870402
1.0044518700235729458
0
0
1.0014919148207612754
1.0044518819339105509
0
0
1.0014919106261930271
1.0044518941897353503
0
0
1.0014919063089637863
1.0044519067706405568
0
0
1.0014919018770387371
1.0044519196555017349
0
0
1.0014918973385038559
1.0044519328227754507
0
0
1.0014918927018645611
1.0044519462503420648
0
0
1.0014918879757248593
1.004451959915784176
0
0
1.0014918831690740042
1.0044519737961370431
0
0
1.0014918782910631201
1.0044519878680806535
0
0
1.0014918733513700211
1.0044520021076981386
0
0
1.001491868359785764
1.0044520164911576732
0
0
1.0014918633267773096
1.0044520309937754465
0
0
1.0014918582633500765
1.0044520455907675061
0
0
1.001491853181441849
1.0044520602566255896
0
0
1.0014918480945100843
1.0044520749653005343
0
0
1.0014918430177746078
0
0
0
1.0014918379691197803
1.004452075021844859
0
0
1.001491837892168224
1.0044520603576059248
0
0
1.0014918429175743153
1.0044520457364360944
0
0
1.0014918479690355646
1.0044520311841793614
0
0
1.0014918530291088139
1.0044520167261175025
0
0
1.0014918580830500794
1.0044520023870266989
0
0
1.0014918631179203778
1.0044519881913029913
0
0
1.0014918681220810193
1.0044519741629378551
0
0
1.0014918730847033324
1.0044519603255692708
0
0
1.0014918779955626071
1.0044519467024639603
0
0
1.0014918828448107213
1.0044519333164747543
0
0
1.0014918876231324596
1.0044519201900272698
0
0
1.0014918923212623447
1.0044519073451430025
0
0
1.0014918969304109631
1.0044518948032554739
0
0
1.0014919014419594312
1.0044518825854018562
0
0
1.0014919058475730829
1.0044518707119771683
0
0
1.0014919101390449274
1.0044518592028561788
0
0
1.0014919143086165043
1.0044518480772455238
0
0
1.0014919183486912235
1.0044518373537274503
0
0
1.0014919222519369502
1.004451827050246715
0
0
1.0014919260112977728
1.0044518171839558196
0
0
1.0014919296200732735
1.0044518077713819881
0
0
1.0014919330717335644
1.0044517988282068988
0
0
1.0014919363600898183
1.0044517903693448435
0
0
1.00149193947940085
1.004451782408946281
0
0
1.0014919424240318335
1.004451774960276822
0
0
1.0014919451887465129
1.0044517680357680778
0
0
1.0014919477686776705
1.0044517616469443855
0
0
1.0014919501592700612
1.0044517558045242822
0
0
1.0014919523563110548
1.0044517505181860262
0
0
1.0014919543559273052
1.0044517457967963026
0
0
1.0014919561545880811
1.0044517416481930638
0
0
1.0014919577491525615
1.0044517380793216432
0
0
1.0014919591367927865
1.0044517350961115199
0
0
1.0014919603150715943
1.0044517327035791254
0
0
1.0014919612819781491
1.0044517309056715249
0
0
1.0014919620357574104
1.0044517297053872085
0
0
1.0014919625751019794
1.0044517291047654339
0
0
1.0014919628991023615
1.0044517291047299068
0
0
1.0014919630071688061
1.0044517297054156302
0
0
1.0014919628991307832
1.0044517309056644194
0
0
1.0014919625751304011
1.0044517327035507037
0
0
1.0014919620357503049
1.0044517350961044144
0
0
1.0014919612819568329
1.0044517380793323014
0
0
1.0014919603151071215
1.0044517416482179328
0
0
1.001491959136785681
1.0044517457967501173
0
0
1.0014919577491383507
1.0044517505181715933
0
0
1.0014919561545809756
1.0044517558045173988
0
0
1.0014919543559417381
1.0044517616469477161
0
0
1.0014919523563110548
1.0044517680357856193
0
0
1.001491950159298705
1.0044517749603159018
0
0
1.0014919477686776705
1.004451782408921412
0
0
1.0014919451887607238
1.0044517903693090943
0
0
1.0014919424240176227
1.0044517988282140042
0
0
1.0014919394794150609
1.0044518077713677773
0
0
1.0014919363601324509
1.004451817183962925
0
0
1.0014919330717051427
1.0044518270502538204
0
0
1.0014919296200377463
1.0044518373537203448
0
0
1.0014919260112906674
1.0044518480772384184
0
0
1.0014919222519300668
1.0044518592028739423
0
0
1.0014919183486841181
1.0044518707119964862
0
0
1.0014919143086236097
1.0044518825854213961
0
0
1.0014919101390096223
1.0044518948032392647
0
0
1.0014919058475302283
1.0044519073451145807
0
0
1.0014919014419665366
1.0044519201900219407
0
0
1.0014918969304180685
1.0044519333164463326
0
0
1.0014918923212481339
1.004451946702417775
0
0
1.0014918876231324596
1.0044519603255825935
0
0
1.0014918828448249322
1.004451974162947625
0
0
1.0014918779955697126
1.0044519881913349657
0
0
1.0014918730847175432
1.0044520023870409098
0
0
1.0014918681220881247
1.0044520167261343779
0
0
1.0014918631179348107
1.0044520311841016458
0
0
1.0014918580830287631
1.0044520457365426758
0
0
1.0014918530290735088
1.0044520603575652906
0
0
1.0014918479690355646
1.0044520750218599581
0
0
1.0014918429175883041
0
0
0
1.0014918378921400244
1.0044520750884367022
0
0
1.0014918378031587576
1.0044520604767035454
0
0
1.0014918428014432106
1.0044520459082753039
0
0
1.0014918478232963661
1.0044520314088039026
0
0
1.0014918528519778373
1.00445201700338127
0
0
1.0014918578733549293
1.0044520027166441434
0
0
1.0014918628749078788
1.004451988572822918
0
0
1.0014918678454385326
1.0044519745958211399
0
0
1.0014918727743100657
1.0044519608091673213
0
0
1.0014918776514967202
1.0044519472360016188
0
0
1.0014918824673706421
1.0044519338991109159
0
0
1.0014918872125879723
1.0044519208208437799
0
0
1.0014918918781607893
1.0044519080230880359
0
0
1.0014918964552781411
1.004451895527245231
0
0
1.0014919009354208423
1.0044518833542537273
0
0
1.0014919053102677715
1.0044518715244383777
0
0
1.0014919095718117781
1.0044518600575771394
0
0
1.0014919137122935133
1.00445184897281381
0
0
1.0014919177240959591
1.0044518382887022145
0
0
1.0014919216000355284
1.0044518280230720908
0
0
1.001491925333092059
1.0044518181930297551
0
0
1.0014919289165580274
1.0044518088150307111
0
0
1.0014919323440312215
1.0044517999047040124
0
0
1.0014919356093729963
1.0044517914769175437
0
0
1.00149193870677089
1.0044517835457897892
0
0
1.0014919416307039857
1.0044517761245013165
0
0
1.0014919443760563755
1.0044517692253940311
0
0
1.0014919469378611439
1.0044517628600646564
0
0
1.0014919493116778426
1.0044517570391278127
0
0
1.0014919514932432154
1.0044517517721980315
0
0
1.0014919534788406796
1.0044517470681917359
0
0
1.0014919552648251511
1.0044517429348331916
0
0
1.0014919568481772671
1.004451739379064179
0
0
1.0014919582260546349
1.0044517364068497045
0
0
1.001491959396091147
1.0044517340231067237
0
0
1.001491960356133859
1.0044517322317929597
0
0
1.0014919611046124714
1.0044517310359211137
0
0
1.0014919616402266911
1.0044517304374807054
0
0
1.0014919619619249147
1.0044517304374664945
0
0
1.0014919620692523949
1.0044517310359353246
0
0
1.0014919619619320201
1.0044517322317787489
0
0
1.0014919616402053748
1.0044517340230996183
0
0
1.0014919611046266823
1.0044517364068354937
0
0
1.001491960356183597
1.004451739379064179
0
0
1.0014919593960769362
1.0044517429348118753
0
0
1.0014919582260546349
1.0044517470682026161
0
0
1.0014919568481701617
1.0044517517722084676
0
0
1.001491955264839584
1.0044517570391138239
0
0
1.0014919534788049305
1.0044517628600573289
0
0
1.0014919514932714151
1.004451769225433333
0
0
1.0014919493116567484
1.004451776124483553
0
0
1.0014919469378611439
1.0044517835457684729
0
0
1.0014919443760208484
1.0044517914769601763
0
0
1.0014919416307181965
1.0044517999047075651
0
0
1.0014919387067566792
1.0044518088149916313
0
0
1.0014919356093374692
1.0044518181930401912
0
0
1.0014919323440312215
1.0044518280230436691
0
0
1.0014919289165862271
1.0044518382887306363
0
0
1.0014919253330849536
1.0044518489727924937
0
0
1.0014919216000497393
1.0044518600575504941
0
0
1.0014919177241030646
1.0044518715244383777
0
0
1.0014919137122650916
1.0044518833542714908
0
0
1.0014919095718188835
1.004451895527225691
0
0
1.0014919053102748769
1.0044519080230647212
0
0
1.0014919009354137369
1.004451920820848887
0
0
1.0014918964552781411
1.004451933899091598
0
0
1.0014918918781750001
1.0044519472360355916
0
0
1.0014918872125879723
1.0044519608091782015
0
0
1.0014918824673633146
1.0044519745958386814
0
0
1.0014918776514967202
1.0044519885727971609
0
0
1.0014918727743029603
1.0044520027166619069
0
0
1.0014918678454314271
1.004452017003431008
0
0
1.0014918628749149843
1.0044520314087896917
0
0
1.0014918578733549293
1.0044520459082526553
0
0
1.0014918528520133645
1.0044520604767235294
0
0
1.0014918478232963661
1.0044520750884238236
0
0
1.001491842801450316
0
0
0
1.0014918378031942847
1.0044520751650010126
0
0
1.0014918377025887608
1.004452060613776565
0
0
1.0014918426697230203
1.0044520461061405836
0
0
1.0014918476576264439
1.0044520316674980798
0
0
1.0014918526504041907
1.0044520173227249327
0
0
1.0014918576344848944
1.00445200309630156
0
0
1.0014918625980735456
1.004451989012288271
0
0
1.0014918675301140993
1.0044519750944491676
0
0
1.0014918724204810996
1.004451961366217283
0
0
1.001491877259241603
1.0044519478506017673
0
0
1.0014918820370164454
1.0044519345702755952
0
0
1.0014918867445536943
1.0044519215474803087
0
0
1.0014918913729724537
1.0044519088040384514
0
0
1.0014918959135463705
1.0044518963612432128
0
0
1.0014919003578703904
1.0044518842399079439
0
0
1.0014919046976948902
1.0044518724603226367
0
0
1.001491908925076002
1.0044518610421389049
0
0
1.0014919130323114427
1.0044518500044614662
0
0
1.0014919170119191971
1.0044518393657217992
0
0
1.0014919208567225617
1.0044518291436834723
0
0
1.0014919245597586617
1.0044518193553924057
0
0
1.0014919281143908059
1.0044518100172372677
0
0
1.0014919315142596368
1.0044518011447682859
0
0
1.0014919347532971194
1.0044517927527967238
0
0
1.0014919378257549631
1.0044517848553555783
0
0
1.0014919407261333451
1.0044517774655903342
0
0
1.0014919434493096961
1.0044517705958393439
0
0
1.0014919459904876309
1.004451764257535018
0
0
1.0014919483451196758
1.0044517584613112948
0
0
1.0014919505091413043
1.004451753216784482
0
0
1.0014919524786591865
1.0044517485327413286
0
0
1.0014919542502911387
1.0044517444169720477
0
0
1.0014919558208319472
1.0044517408762949628
0
0
1.0014919571875751103
1.0044517379167317017
0
0
1.0014919583481471932
1.0044517355430713224
0
0
1.0014919593004876219
1.0044517337594101036
0
0
1.0014919600429053048
1.0044517325686470599
0
0
1.0014919605741354758
1.0044517319727148674
0
0
1.0014919608932260076
1.0044517319727432891
0
0
1.0014919609997008365
1.0044517325686044273
0
0
1.0014919608932544293
1.0044517337594101036
0
0
1.0014919605741354758
1.0044517355430926386
0
0
1.0014919600429124102
1.0044517379166819637
0
0
1.0014919593004734111
1.0044517408762914101
0
0
1.0014919583481400878
1.0044517444169969167
0
0
1.0014919571875751103
1.0044517485327448814
0
0
1.0014919558208037476
1.0044517532168202312
0
0
1.0014919542502482841
1.0044517584613430472
0
0
1.0014919524786805027
1.0044517642574961602
0
0
1.0014919505091626206
1.0044517705958215803
0
0
1.0014919483451409921
1.0044517774655832287
0
0
1.0014919459904947363
1.0044517848553626838
0
0
1.0014919434493168016
1.0044517927527822909
0
0
1.0014919407261333451
1.0044518011447822747
0
0
1.0014919378257549631
1.004451810017244151
0
0
1.0014919347533113303
1.0044518193553959584
0
0
1.001491931514280731
1.0044518291436905777
0
0
1.0014919281143908059
1.004451839365686272
0
0
1.0014919245597444508
1.0044518500044579135
0
0
1.0014919208567083508
1.0044518610421566684
0
0
1.0014919170119118697
1.0044518724602802262
0
0
1.0014919130322899044
1.0044518842398921787
0
0
1.0014919089250970963
1.0044518963612467655
0
0
1.0014919046976948902
1.004451908804036675
0
0
1.0014919003578490742
1.0044519215475140594
0
0
1.0014918959135392651
1.004451934570284477
0
0
1.0014918913729795591
1.0044519478505558041
0
0
1.0014918867445326001
1.0044519613662579172
0
0
1.0014918820370235508
1.0044519750944980174
0
0
1.0014918772592560359
1.004451989012268065
0
0
1.0014918724204742162
1.0044520030963475232
0
0
1.0014918675301283102
1.0044520173226922921
0
0
1.0014918625980735456
1.0044520316675269456
0
0
1.0014918576344919998
1.0044520461061106076
0
0
1.0014918526503899798
1.0044520606137872232
0
0
1.0014918476576335493
1.0044520751650063417
0
0
1.0014918426697372311
0
0
0
1.0014918377025887608
1.0044520752514238815
0
0
1.00149183759072824
1.0044520607686968638
0
0
1.0014918425227261611
1.0044520463298509672
0
0
1.0014918474723881747
1.0044520319600394043
0
0
1.0014918524246081422
1.0044520176839062398
0
0
1.0014918573668165624
1.0044520035257076263
0
0
1.001491862287630541
1.0044519895093602102
0
0
1.0014918671765198344
1.0044519756584737724
0
0
1.0014918720235794769
1.0044519619963123702
0
0
1.0014918768192384579
1.0044519485457881203
0
0
1.0014918815542099839
1.004451935329458756
0
0
1.0014918862194344129
1.0044519223694310384
0
0
1.0014918908061227754
1.0044519096874102715
0
0
1.0014918953057057038
1.0044518973046183685
0
0
1.0014918997097914666
1.0044518852417398946
0
0
1.0014919040103018588
1.0044518735189675862
0
0
1.0014919081993916006
1.0044518621558669036
0
0
1.0014919122693519693
1.0044518511714428666
0
0
1.0014919162127717822
1.0044518405840328068
0
0
1.0014919200226521934
1.0044518304112990403
0
0
1.0014919236919943568
1.0044518206702481855
0
0
1.001491927214303912
1.0044518113771592205
0
0
1.001491930583199963
1.004451802547507544
0
0
1.0014919337927357113
1.0044517941960582341
0
0
1.0014919368371484332
1.0044517863366986266
0
0
1.0014919397111161636
1.0044517789825919696
0
0
1.0014919424094446132
1.0044517721460197723
0
0
1.0014919449274162222
1.0044517658383365077
0
0
1.0014919472605898765
1.0044517600700828552
0
0
1.0014919494048231119
1.0044517548508764548
0
0
1.0014919513563640407
1.0044517501894567602
0
0
1.0014919531117740803
1.0044517460935333819
0
0
1.0014919546679694751
1.0044517425699588387
0
0
1.0014919560222850237
1.0044517396246632757
0
0
1.0014919571722273872
1.004451737262520794
0
0
1.0014919581158423512
1.0044517354874358261
0
0
1.0014919588515311943
1.0044517343023713352
0
0
1.0014919593778941476
1.0044517337093807896
0
0
1.0014919596941140867
1.0044517337093950005
0
0
1.0014919597995515232
1.0044517343024139677
0
0
1.0014919596940927704
1.0044517354874216153
0
0
1.0014919593778941476
1.0044517372624994778
0
0
1.0014919588515169835
1.0044517396246490648
0
0
1.0014919581158423512
1.0044517425699910351
0
0
1.0014919571722060709
1.0044517460935298292
0
0
1.001491956022256602
1.0044517501894463241
0
0
1.0014919546679976747
1.0044517548508695715
0
0
1.0014919531117953966
1.0044517600700972881
0
0
1.0014919513563569353
1.0044517658383187442
0
0
1.0014919494048302173
1.0044517721460126669
0
0
1.0014919472605898765
1.0044517789826417076
0
0
1.0014919449274091168
1.0044517863366952959
0
0
1.0014919424094517186
1.0044517941960511287
0
0
1.0014919397110946253
1.0044518025475217549
0
0
1.0014919368371340003
1.0044518113771521151
0
0
1.0014919337927072895
1.0044518206702552909
0
0
1.001491930583199963
1.0044518304113203566
0
0
1.001491927214303912
1.0044518405840043851
0
0
1.0014919236919870293
1.0044518511714179976
0
0
1.0014919200226235496
1.0044518621558757854
0
0
1.0014919162127930985
1.0044518735189746916
0
0
1.0014919122693519693
1.0044518852417576582
0
0
1.0014919081993844951
1.0044518973045988286
0
0
1.0014919040103160697
1.0044519096873907316
0
0
1.001491899709798572
1.0044519223694061694
0
0
1.001491895305691493
1.0044519353294427688
0
0
1.0014918908061085645
1.0044519485457792385
0
0
1.0014918862194130966
1.0044519619963676593
0
0
1.0014918815541813402
1.0044519756584986414
0
0
1.0014918768192098142
1.0044519895093921846
0
0
1.0014918720235437277
1.0044520035256718771
0
0
1.0014918671765338232
1.0044520176839040193
0
0
1.0014918622876163301
1.0044520319599723468
0
0
1.0014918573668307733
1.004452046329874948
0
0
1.0014918524246436693
1.0044520607686715508
0
0
1.001491847472359753
1.0044520752514085604
0
0
1.0014918425227261611
0
0
0
1.0014918375906927128
1.0044520753475787433
0
0
1.0014918374681527347
1.004452060941295688
0
0
1.0014918423609215914
1.0044520465792090569
0
0
1.0014918472678657757
1.004452032286193397
0
0
1.0014918521750870717
1.0044520180866314263
0
0
1.0014918570706909939
1.004452004004547705
0
0
1.0014918619439838743
1.0044519900636805776
0
0
1.0014918667849399547
1.004451976287450865
0
0
1.0014918715840235297
1.0044519626990020544
0
0
1.0014918763318345629
1.0044519493210792849
0
0
1.0014918810193846888
1.0044519361761008458
0
0
1.0014918856377132972
1.0044519232860846802
0
0
1.0014918901781950655
1.0044519106725742219
0
0
1.0014918946323174698
1.0044518983566803616
0
0
1.0014918989918879522
1.0044518863590239377
0
0
1.0014919032488631689
1.0044518746996109471
0
0
1.0014919073954411388
1.0044518633979313549
0
0
1.0014919114240621312
1.004451852472890705
0
0
1.001491915327478166
1.0044518419427397316
0
0
1.0014919190985771547
1.0044518318249984201
0
0
1.0014919227306300353
1.0044518221366414146
0
0
1.001491926217035866
1.0044518128937949264
0
0
1.0014919295516839792
1.004451804111913038
0
0
1.0014919327284850237
1.004451795805618719
0
0
1.0014919357418894386
1.0044517879887853162
0
0
1.0014919385865188595
1.0044517806744688304
0
0
1.0014919412573421997
1.0044517738748734992
0
0
1.0014919437496208054
1.0044517676013138274
0
0
1.0014919460589839506
1.0044517618642709866
0
0
1.001491948181353786
1.0044517566733122127
0
0
1.0014919501129642132
1.0044517520370990216
0
0
1.0014919518504259432
1.004451747963326369
0
0
1.0014919533907686855
1.0044517444588516586
0
0
1.0014919547311862402
1.0044517415294720308
0
0
1.0014919558694188595
1.0044517391800908968
0
0
1.0014919568033775477
1.0044517374145982558
0
0
1.0014919575315133216
1.0044517362359997037
0
0
1.0014919580524974663
1.0044517356462350222
0
0
1.0014919583654915414
1.0044517356461852842
0
0
1.0014919584698773747
1.00445173623602102
0
0
1.0014919583654986468
1.0044517374146266775
0
0
1.001491958052525888
1.0044517391800980022
0
0
1.0014919575315346378
1.0044517415294720308
0
0
1.0014919568033846531
1.0044517444588552113
0
0
1.0014919558693620161
1.0044517479633441326
0
0
1.0014919547311791348
1.0044517520370845887
0
0
1.0014919533907615801
1.0044517566732977798
0
0
1.0014919518504330487
1.0044517618642461176
0
0
1.0014919501129571078
1.0044517676013173801
0
0
1.0014919481813253643
1.0044517738748983682
0
0
1.001491946058991056
1.0044517806744726052
0
0
1.0014919437496561105
1.0044517879887779888
0
0
1.0014919412573282109
1.0044517958056151663
0
0
1.0014919385865330703
1.0044518041119023799
0
0
1.0014919357419178603
1.0044518128938413337
0
0
1.0014919327284992345
1.0044518221366591781
0
0
1.0014919295516342412
1.0044518318249948674
0
0
1.001491926217035866
1.0044518419427255207
0
0
1.0014919227306158245
1.004451852472890705
0
0
1.0014919190985913655
1.0044518633978973821
0
0
1.0014919153274641772
1.0044518746995985126
0
0
1.0014919114240621312
1.0044518863590221613
0
0
1.0014919073953985063
1.0044518983567067849
0
0
1.0014919032488558415
1.0044519106725724455
0
0
1.0014918989918879522
1.0044519232860775748
0
0
1.0014918946323314586
1.0044519361760830822
0
0
1.0014918901781666438
1.0044519493210810612
0
0
1.0014918856377346135
1.0044519626990235928
0
0
1.0014918810193704779
1.0044519762874426494
0
0
1.0014918763318487738
1.0044519900636583731
0
0
1.0014918715840166463
1.0044520040045070708
0
0
1.0014918667849470602
1.004452018086639864
0
0
1.001491861943962558
1.0044520322861969497
0
0
1.0014918570706696777
1.0044520465792188268
0
0
1.0014918521750799663
1.0044520609412486145
0
0
1.0014918472678728811
1.0044520753475592034
0
0
1.0014918423609002751
0
0
0
1.0014918374681527347
1.0044520754533243778
0
0
1.0014918373353738357
1.0044520611313805247
0
0
1.0014918421847924801
1.0044520468539943625
0
0
1.0014918470446134702
1.0044520326456962689
0
0
1.0014918519021607235
1.0044520185305760851
0
0
1.0014918567464563548
1.0044520045324503155
0
0
1.0014918615674888169
1.0044519906748088367
0
0
1.0014918663558576295
1.0044519769809381327
0
0
1.001491871102226261
1.0044519634737469893
0
0
1.0014918757976205566
1.0044519501758712998
0
0
1.0014918804330732449
1.0044519371096014559
0
0
1.0014918849999729922
1.0044519242967679951
0
0
1.00149188948973622
1.0044519117588042167
0
0
1.0014918938940282622
1.0044518995166966668
0
0
1.0014918982047131824
1.0044518875909205224
0
0
1.001491902413918611
1.0044518760013787517
0
0
1.0014919065139420429
1.0044518647674314238
0
0
1.0014919104972446195
1.0044518539078888253
0
0
1.0014919143567491133
1.004451843440819836
0
0
1.0014919180853505409
1.0044518333837870738
0
0
1.0014919216764690546
1.0044518237534960647
0
0
1.0014919251235887554
1.0044518145660610298
0
0
1.001491928420585209
1.0044518058368303581
0
0
1.001491931561582005
1.0044517975803377574
0
0
1.0014919345409445395
1.0044517898104179388
0
0
1.0014919373534216795
1.0044517825399599253
0
0
1.0014919399940684919
1.0044517757811459724
0
0
1.0014919424581949503
1.0044517695451917749
0
0
1.0014919447414387665
1.0044517638425640715
0
0
1.0014919468397638358
1.0044517586827625966
0
0
1.0014919487495463901
1.0044517540743598261
0
0
1.0014919504673758244
1.004451750025026735
0
0
1.0014919519902321099
1.0044517465415625512
0
0
1.0014919533154869047
1.0044517436297937252
0
0
1.0014919544408087404
1.0044517412944813373
0
0
1.0014919553642371852
1.0044517395395473613
0
0
1.0014919560841306634
1.0044517383680684475
0
0
1.0014919565992244088
1.0044517377817712145
0
0
1.0014919569086373485
1.0044517377817854253
0
0
1.00149195701182947
1.0044517383680471312
0
0
1.001491956908644454
1.0044517395396184156
0
0
1.0014919565992315142
1.004451741294460021
0
0
1.0014919560841377688
1.0044517436297797364
0
0
1.0014919553642158689
1.0044517465415625512
0
0
1.0014919544408371621
1.0044517500250480513
0
0
1.0014919533154724718
1.0044517540743314044
0
0
1.0014919519902250045
1.0044517586827625966
0
0
1.0014919504673687189
1.0044517638425818351
0
0
1.0014919487495321793
1.0044517695452130912
0
0
1.0014919468397567304
1.0044517757811066705
0
0
1.0014919447414176723
1.0044517825399599253
0
0
1.001491942458173634
1.0044517898104108333
0
0
1.0014919399940969136
1.0044517975803450849
0
0
1.0014919373534501013
1.0044518058368443469
0
0
1.0014919345409656337
1.0044518145660610298
0
0
1.0014919315615891104
1.0044518237535278171
0
0
1.0014919284205923145
1.0044518333837693103
0
0
1.0014919251236031883
1.004451843440819836
0
0
1.0014919216764901488
1.004451853907867509
0
0
1.0014919180854002789
1.0044518647674260947
0
0
1.0014919143567846405
1.0044518760013838587
0
0
1.0014919104972659358
1.0044518875909329569
0
0
1.001491906513927832
1.0044518995166680231
0
0
1.0014919024139257164
1.0044519117588077695
0
0
1.0014918982047344986
1.0044519242967822059
0
0
1.0014918938940140514
1.0044519371095801397
0
0
1.00149188948973622
1.0044519501758926161
0
0
1.0014918849999943085
1.0044519634737569813
0
0
1.0014918804331018887
1.004451976980890171
0
0
1.0014918757976347674
1.0044519906747821913
0
0
1.0014918711022402498
1.0044520045324263346
0
0
1.0014918663558718404
1.0044520185306013982
0
0
1.0014918615675101332
1.0044520326456465309
0
0
1.0014918567464989874
1.0044520468540569791
0
0
1.0014918519021891452
1.0044520611312763858
0
0
1.0014918470446350085
1.0044520754533736717
0
0
1.0014918421847358587
0
0
0
1.0014918373353809411
1.0044520755684929192
0
0
1.0014918371929744101
1.0044520613387610819
0
0
1.0014918419947367312
1.0044520471539597484
0
0
1.0014918468030504783
1.004452033038239378
0
0
1.0014918516062909504
1.0044520190154067052
0
0
1.0014918563945960361
1.0044520051090009005
0
0
1.0014918611587424468
1.0044519913423037849
0
0
1.001491865889727606
1.0044519777383849046
0
0
1.0014918705787199116
1.004451964319970747
0
0
1.0014918752170360872
1.0044519511095566511
0
0
1.0014918797959084795
1.0044519381292411619
0
0
1.0014918843068529863
1.0044519254007260312
0
0
1.0014918887414425708
1.00445191294529379
0
0
1.0014918930915202022
1.0044519007837828806
0
0
1.0014918973491135912
1.0044518889365376957
0
0
1.0014919015063497021
1.0044518774233117675
0
0
1.0014919055557043315
1.0044518662633639128
0
0
1.0014919094898018237
1.0044518554753356643
0
0
1.0014919133015294239
1.0044518450772388363
0
0
1.0014919169839879842
1.0044518350864324319
0
0
1.0014919205305838901
1.0044518255196281942
0
0
1.0014919239349575619
1.0044518163927385057
0
0
1.0014919271910478482
1.0044518077210120577
0
0
1.0014919302930145317
1.0044517995189508053
0
0
1.0014919332354075276
1.004451791800221816
0
0
1.0014919360129757031
1.0044517845776863574
0
0
1.0014919386207883356
1.0044517778634269867
0
0
1.0014919410542764133
1.0044517716685779085
0
0
1.0014919433091125089
1.0044517660035661155
0
0
1.0014919453813608818
1.0044517608777605577
0
0
1.0014919472673684542
1.0044517562997266058
0
0
1.0014919489638389738
1.004451752277141674
0
0
1.0014919504677595175
1.0044517488166244679
0
0
1.0014919517765437096
1.0044517459240083213
0
0
1.0014919528878325483
1.0044517436040720781
0
0
1.0014919537997570842
1.0044517418607910031
0
0
1.0014919545106408805
1.0044517406970001616
0
0
1.0014919550193397413
1.0044517401145967028
0
0
1.0014919553249370665
1.0044517401145895974
0
0
1.0014919554268004731
1.0044517406969575291
0
0
1.0014919553249157502
1.0044517418607838977
0
0
1.0014919550193255304
1.004451743604136027
0
0
1.0014919545106479859
1.004451745923987005
0
0
1.0014919537997428733
1.0044517488166420094
0
0
1.0014919528878181154
1.0044517522770988194
0
0
1.0014919517765294987
1.0044517562997159477
0
0
1.0014919504677453066
1.0044517608777712159
0
0
1.0014919489638105521
1.0044517660035625628
0
0
1.0014919472673755596
1.0044517716686132136
0
0
1.0014919453813535544
1.0044517778633665905
0
0
1.0014919433090982981
1.0044517845777041209
0
0
1.0014919410542622025
1.0044517918002078272
0
0
1.0014919386207883356
1.0044517995189614634
0
0
1.0014919360129546089
1.0044518077210191631
0
0
1.0014919332354359494
1.0044518163927740328
0
0
1.001491930293035848
1.0044518255196033252
0
0
1.0014919271910407428
1.0044518350864573009
0
0
1.0014919239349788782
1.0044518450772139673
0
0
1.0014919205305767846
1.0044518554753321116
0
0
1.0014919169839879842
1.004451866263374793
0
0
1.0014919133015223185
1.0044518774233008873
0
0
1.0014919094898160346
1.004451888936509274
0
0
1.0014919055557327532
1.0044519007837864333
0
0
1.0014919015063639129
1.0044519129453290951
0
0
1.0014918973490849474
1.0044519254006887277
0
0
1.0014918930915628348
1.0044519381292233984
0
0
1.0014918887414496762
1.0044519511096312581
0
0
1.0014918843068174592
1.004451964319970747
0
0
1.001491879795866069
1.0044519777383573711
0
0
1.0014918752170360872
1.0044519913423375357
0
0
1.0014918705787483333
1.0044520051089893542
0
0
1.0014918658896991843
1.0044520190154049288
0
0
1.0014918611587424468
1.0044520330381505602
0
0
1.0014918563945889307
1.0044520471539488682
0
0
1.0014918516063124887
1.0044520613387977193
0
0
1.0014918468030291621
1.0044520755685102387
0
0
1.0014918419947367312
0
0
0
1.0014918371929528718
1.0044520756929216088
0
0
1.00149183704147271
1.0044520615632177574
0
0
1.0014918417913727389
1.0044520474788218856
0
0
1.0014918465435607153
1.0044520334634952086
0
0
1.0014918512879185108
1.0044520195407253826
0
0
1.0014918560155499083
1.0044520057337584795
0
0
1.0014918607180638421
1.0044519920656471701
0
0
1.0014918653870332754
1.0044519785592067596
0
0
1.0014918700140660324
1.0044519652370482721
0
0
1.0014918745906717934
1.0044519521214194668
0
0
1.0014918791083948779
1.0044519392342667885
0
0
1.0014918835589290413
1.0044519265971327826
0
0
1.0014918879340104496
1.0044519142311543192
0
0
1.001491892225596203
1.004451902156999088
0
0
1.0014918964258345824
1.0044518903948433941
0
0
1.0014919005270159769
1.004451878964347733
0
0
1.0014919045216799098
1.0044518678846006132
0
0
1.0014919084026003837
1.0044518571740979063
0
0
1.0014919121627570142
1.0044518468507395159
0
0
1.0014919157953641182
1.0044518369317654294
0
0
1.0014919192939413239
1.0044518274337166375
0
0
1.0014919226522078777
1.0044518183724386873
0
0
1.0014919258641237221
1.0044518097630872333
0
0
1.0014919289240544753
1.0044518016200043586
0
0
1.0014919318264867698
1.0044517939567654263
0
0
1.0014919345663535477
1.0044517867861810778
0
0
1.0014919371387098757
1.004451780120178217
0
0
1.0014919395391363999
1.0044517739699085901
0
0
1.0014919417633767473
1.0044517683456251067
0
0
1.001491943807423457
1.0044517632566896115
0
0
1.0014919456678019749
1.0044517587115999735
0
0
1.0014919473411725281
1.0044517547179199202
0
0
1.0014919488246507573
1.0044517512823141203
0
0
1.0014919501155645776
1.0044517484105386362
0
0
1.001491951211768594
1.0044517461073141362
0
0
1.0014919521112943812
1.0044517443765315079
0
0
1.0014919528125076909
1.0044517432210824381
0
0
1.0014919533143142871
1.0044517426428782869
0
0
1.0014919536157265156
1.0044517426428782869
0
0
1.0014919537162541019
1.0044517432210611219
0
0
1.0014919536157123048
1.0044517443765457188
0
0
1.0014919533142929708
1.0044517461073212417
0
0
1.0014919528125147963
1.0044517484105028871
0
0
1.0014919521112730649
1.0044517512823318839
0
0
1.0014919512117614886
1.0044517547179054873
0
0
1.0014919501156003268
1.0044517587115893154
0
0
1.0014919488246365464
1.0044517632566754006
0
0
1.0014919473411512119
1.0044517683456251067
0
0
1.0014919456677948695
1.0044517739699263537
0
0
1.0014919438074516567
1.0044517801201640061
0
0
1.0014919417633767473
1.0044517867861635363
0
0
1.001491939539122189
1.0044517939567760845
0
0
1.0014919371387029923
1.0044518016199865951
0
0
1.0014919345663606531
1.0044518097630976694
0
0
1.0014919318264581261
1.004451818372467109
0
0
1.0014919289240260536
1.0044518274337486119
0
0
1.0014919258641308275
1.004451836931758324
0
0
1.0014919226522218665
1.0044518468507503961
0
0
1.0014919192939413239
1.00445185717407659
0
0
1.0014919157953567908
1.0044518678845633097
0
0
1.0014919121627570142
1.0044518789643546164
0
0
1.0014919084026145946
1.0044518903948487232
0
0
1.0014919045216799098
1.004451902157023957
0
0
1.0014919005269946606
1.0044519142310919246
0
0
1.0014918964258274769
1.0044519265971576516
0
0
1.001491892225596203
1.0044519392342596831
0
0
1.0014918879340033442
1.0044519521214443358
0
0
1.001491883558907503
1.004451965237082911
0
0
1.0014918791084230776
1.0044519785591907723
0
0
1.0014918745906788988
1.0044519920656134193
0
0
1.0014918700141015595
1.0044520057337129604
0
0
1.0014918653870545917
1.0044520195407806717
0
0
1.0014918607180709476
1.0044520334634250425
0
0
1.0014918560155572358
1.0044520474788378728
0
0
1.0014918512879185108
1.004452061563215981
0
0
1.001491846543589137
1.0044520756929691263
0
0
1.001491841791408266
0
0
0
1.00149183704147271
1.0044520758264259275
0
0
1.0014918368815652894
1.0044520618044980864
0
0
1.001491841575296915
1.0044520478282759068
0
0
1.0014918462668260801
1.004452033921117815
0
0
1.0014918509474979302
1.004452020106116672
0
0
1.0014918556097807123
1.0044520064062305575
0
0
1.0014918602459654817
1.004451992844260122
0
0
1.0014918648483495112
1.0044519794428112824
0
0
1.0014918694088332796
1.0044519662242481495
0
0
1.0014918739191878139
1.0044519532106765958
0
0
1.001491878371313593
1.0044519404238256843
0
0
1.0014918827569678772
1.0044519278850911892
0
0
1.0014918870681859264
1.00445191561540903
0
0
1.0014918912970023346
1.0044519036352976826
0
0
1.0014918954356861747
1.0044518919647806854
0
0
1.0014918994767629812
1.0044518806233264652
0
0
1.0014919034127787167
1.0044518696299229443
0
0
1.0014919072366497144
1.0044518590028963523
0
0
1.0014919109415401088
1.0044518487600035961
0
0
1.0014919145207001883
1.0044518389183327844
0
0
1.0014919179677419514
1.0044518294943405312
0
0
1.0014919212765189815
1.0044518205037189507
0
0
1.0014919244410631638
1.0044518119614851415
0
0
1.0014919274558318207
1.0044518038819070238
0
0
1.0014919303154607988
1.004451796278431841
0
0
1.0014919330148410737
1.0044517891637638751
0
0
1.0014919355492686304
1.0044517825497762953
0
0
1.0014919379142104283
1.0044517764474503174
0
0
1.0014919401055455417
1.0044517708670286371
0
0
1.0014919421194297122
1.0044517658178160335
0
0
1.0014919439522462774
1.0044517613081469509
0
0
1.0014919456009254706
1.0044517573456455128
0
0
1.0014919470624337183
1.0044517539368698067
0
0
1.0014919483343192042
1.0044517510874515498
0
0
1.001491949414252014
1.0044517488022108864
0
0
1.0014919503004551249
1.0044517470849427809
0
0
1.0014919509913369211
1.0044517459385104985
0
0
1.0014919514856686078
1.0044517453647969774
0
0
1.0014919517826186279
1.0044517453648040828
0
0
1.0014919518816682853
1.0044517459385389202
0
0
1.0014919517825902062
1.0044517470849498864
0
0
1.0014919514856757132
1.0044517488022250973
0
0
1.0014919509913369211
1.0044517510874444444
0
0
1.0014919503004264811
1.0044517539368200687
0
0
1.0014919494142304757
1.0044517573456135384
0
0
1.0014919483342767936
1.0044517613081824781
0
0
1.0014919470623981912
1.0044517658178124808
0
0
1.001491945600882838
1.0044517708670146483
0
0
1.0014919439522673716
1.0044517764474538701
0
0
1.0014919421194226068
1.0044517825497938368
0
0
1.0014919401055313308
1.0044517891637390061
0
0
1.0014919379142175337
1.0044517962784675902
0
0
1.0014919355492686304
1.0044518038819283401
0
0
1.0014919330148197574
1.0044518119614744833
0
0
1.0014919303154465879
1.0044518205036976344
0
0
1.0014919274558318207
1.0044518294943511894
0
0
1.0014919244410560584
1.0044518389183221263
0
0
1.0014919212764834544
1.0044518487600142542
0
0
1.0014919179677419514
1.0044518590029212213
0
0
1.0014919145206504503
1.0044518696299193916
0
0
1.0014919109415543197
1.0044518806233087016
0
0
1.0014919072366994524
1.0044518919647718036
0
0
1.0014919034127929276
1.0044519036353083408
0
0
1.0014918994767487703
1.0044519156154072537
0
0
1.0014918954357290293
1.0044519278850876365
0
0
1.00149189129700944
1.0044519404238363425
0
0
1.0014918870682001373
1.0044519532106783721
0
0
1.0014918827569962989
1.0044519662242543667
0
0
1.0014918783712922767
1.0044519794427511084
0
0
1.0014918739192020247
1.0044519928442692258
0
0
1.0014918694088046358
1.0044520064062989473
0
0
1.0014918648483708274
1.0044520201060744835
0
0
1.0014918602459939034
1.0044520339210574189
0
0
1.0014918556098162394
1.0044520478283398557
0
0
1.0014918509475476682
1.0044520618045165161
0
0
1.0014918462668471744
1.0044520758264094962
0
0
1.0014918415753111258
0
0
0
1.0014918368815795002
1.0044520759687911582
0
0
1.0014918367139984401
1.004452062062352935
0
0
1.0014918413470781378
1.0044520482020229402
0
0
1.0014918459732939926
1.0044520344107099596
0
0
1.0014918505856897912
1.0044520207111107268
0
0
1.0014918551778422273
1.0044520071258773442
0
0
1.0014918597430932934
1.0044519936775415658
0
0
1.0014918642741887922
1.0044519803884721654
0
0
1.0014918687635541161
1.0044519672808247535
0
0
1.0014918732032525028
1.0044519543764891534
0
0
1.0014918775853114408
1.0044519416970121295
0
0
1.0014918819017875062
1.0044519292635925023
0
0
1.0014918861448429688
1.0044519170970009903
0
0
1.0014918903066978295
1.0044519052175486795
0
0
1.0014918943797419537
1.0044518936451132252
0
0
1.0014918983566281074
1.0044518823989927458
0
0
1.001491902230094766
1.0044518714979968621
0
0
1.0014919059931219891
1.0044518609603316772
0
0
1.0014919096390020314
1.0044518508035780169
0
0
1.0014919131611124126
1.0044518410446818812
0
0
1.0014919165531863676
1.004451831699940012
0
0
1.0014919198091418728
1.0044518227849412728
0
0
1.0014919229231875608
1.0044518143145932942
0
0
1.0014919258898029586
1.0044518063029466148
0
0
1.0014919287037369333
1.0044517987634664635
0
0
1.0014919313599728312
1.0044517917086617231
0
0
1.0014919338538712523
1.0044517851503200756
0
0
1.0014919361809908604
1.0044517790993878759
0
0
1.0014919383372320461
1.0044517735659046487
0
0
1.001491940318850471
1.0044517685591931588
0
0
1.0014919421223713591
1.0044517640874988107
0
0
1.0014919437446041517
1.0044517601583218269
0
0
1.0014919451827142272
1.0044517567782165202
0
0
1.0014919464341931477
1.0044517539528072803
0
0
1.0014919474968522195
1.0044517516868225471
0
0
1.001491948368865792
1.00445174998399267
0
0
1.0014919490486491327
1.0044517488472308742
0
0
1.0014919495350369516
1.0044517482783490436
0
0
1.001491949827268968
1.0044517482783277273
0
0
1.0014919499247483259
1.0044517488472308742
0
0
1.001491949827268968
1.0044517499839997754
0
0
1.0014919495350653733
1.0044517516868154416
0
0
1.0014919490486775544
1.0044517539528285965
0
0
1.0014919483688731194
1.0044517567781880985
0
0
1.0014919474968879687
1.0044517601583111688
0
0
1.0014919464341860422
1.0044517640874917053
0
0
1.0014919451827071217
1.0044517685591647371
0
0
1.0014919437446327954
1.004451773565925965
0
0
1.0014919421223569262
1.0044517790993843231
0
0
1.0014919403188788927
1.0044517851503307337
0
0
1.0014919383372320461
1.0044517917086404069
0
0
1.0014919361809908604
1.0044517987634842271
0
0
1.0014919338538283977
1.0044518063029894694
0
0
1.0014919313599799366
1.0044518143145506617
0
0
1.0014919287037298279
1.0044518227849448255
0
0
1.0014919258898242749
1.0044518316999471175
0
0
1.0014919229231875608
1.0044518410446501289
0
0
1.0014919198091418728
1.0044518508035709115
0
0
1.001491916553193473
1.0044518609603600989
0
0
1.0014919131611550451
1.004451871497986204
0
0
1.0014919096389733877
1.0044518823990193912
0
0
1.0014919059931433054
1.0044518936451203306
0
0
1.0014919022300876605
1.0044519052174885054
0
0
1.0014918983566281074
1.0044519170970169775
0
0
1.0014918943797419537
1.004451929263626031
0
0
1.0014918903066907241
1.0044519416970298931
0
0
1.0014918861448218745
1.0044519543765086933
0
0
1.0014918819018017171
1.0044519672807890043
0
0
1.0014918775853114408
1.0044519803884410791
0
0
1.0014918732032525028
1.0044519936776081792
0
0
1.0014918687635541161
1.0044520071258089544
0
0
1.0014918642742101085
1.0044520207111302668
0
0
1.001491859743086188
1.0044520344106642185
0
0
1.0014918551778562161
1.0044520482020431462
0
0
1.0014918505856968967
1.0044520620623302865
0
0
1.0014918459733366252
1.004452075968745639
0
0
1.0014918413470852432
0
0
0
1.0014918367140055455
1.0044520761198223457
0
0
1.0014918365394396282
1.0044520623365025269
0
0
1.0014918411073980842
1.0044520485997165959
0
0
1.0014918456635688582
1.0044520349318428742
0
0
1.0014918502028709035
1.0044520213552132759
0
0
1.0014918547202458221
1.0044520078921217454
0
0
1.0014918592099379957
1.0044519945648249237
0
0
1.0014918636652396788
1.0044519813954624343
0
0
1.0014918680789464123
1.0044519684059347586
0
0
1.0014918724434977992
1.0044519556179354325
0
0
1.0014918767511560294
1.0044519430528238146
0
0
1.0014918809941759648
1.0044519307315704637
0
0
1.0014918851648200171
1.004451918674756028
0
0
1.0014918892555424446
1.0044519069025317215
0
0
1.0014918932589034206
1.0044518954345407202
0
0
1.0014918971676416426
1.0044518842899692324
0
0
1.0014919009746796608
1.0044518734874137156
0
0
1.0014919046731327601
1.004451863044890203
0
0
1.0014919082563213948
1.004451852979878268
0
0
1.0014919117178653352
1.004451843309146275
0
0
1.0014919150515539936
1.0044518340488346464
0
0
1.0014919182514618878
1.0044518252143865844
0
0
1.001491921311890021
1.0044518168205534003
0
0
1.0014919242274102906
1.0044518088813287893
0
0
1.0014919269927713419
1.0044518014099717007
0
0
1.0014919296032198659
1.0044517944189486069
0
0
1.0014919320540522918
1.0044517879198913146
0
0
1.0014919343410120245
1.0044517819236209455
0
0
1.0014919364600494145
1.0044517764402205451
0
0
1.0014919384074481012
1.0044517714787279949
0
0
1.001491940179804363
1.004451767047481292
0
0
1.0014919417739851504
1.0044517631538136815
0
0
1.0014919431872544298
1.0044517598042974615
0
0
1.0014919444170973239
1.0044517570044391164
0
0
1.0014919454613748773
1.0044517547589535411
0
0
1.0014919463182820891
1.0044517530715353359
0
0
1.0014919469863698964
1.0044517519450408827
0
0
1.0014919474643804165
1.0044517513813033815
0
0
1.0014919477514823143
1.0044517513813175924
0
0
1.0014919478472634751
1.0044517519449840393
0
0
1.001491947751510736
1.0044517530715353359
0
0
1.0014919474643377839
1.004451754758918236
0
0
1.0014919469863414747
1.0044517570044320109
0
0
1.0014919463183107329
1.0044517598042761453
0
0
1.0014919454614101824
1.0044517631538740776
0
0
1.0014919444170973239
1.004451767047456423
0
0
1.0014919431872544298
1.0044517714787137841
0
0
1.0014919417739638341
1.0044517764402205451
0
0
1.0014919401797830467
1.0044517819236280509
0
0
1.0014919384074194575
1.0044517879198913146
0
0
1.0014919364600494145
1.0044517944189201852
0
0
1.0014919343409836028
1.0044518014100001224
0
0
1.0014919320540522918
1.0044518088813145784
0
0
1.0014919296032198659
1.0044518168205853748
0
0
1.0014919269927855527
1.0044518252143688208
0
0
1.0014919242273745414
1.0044518340488308716
0
0
1.0014919213118829155
1.0044518433091285115
0
0
1.0014919182514760987
1.0044518529798569517
0
0
1.0014919150515753099
1.0044518630449010832
0
0
1.0014919117178653352
1.0044518734873995047
0
0
1.0014919082563213948
1.0044518842899512467
0
0
1.0014919046731327601
1.0044518954345655892
0
0
1.0014919009746512391
1.0044519069024979707
0
0
1.0014918971676416426
1.0044519186747418171
0
0
1.0014918932589176315
1.0044519307316075452
0
0
1.0014918892555708663
1.0044519430528167092
0
0
1.0014918851648555442
1.0044519556179549724
0
0
1.001491880994197281
1.0044519684059196596
0
0
1.0014918767511913344
1.00445198139545111
0
0
1.0014918724435120101
1.0044519945647778503
0
0
1.0014918680789535177
1.0044520078921581607
0
0
1.0014918636652467843
1.0044520213552092791
0
0
1.0014918592099237848
1.004452034931776705
0
0
1.0014918547202458221
1.00445204859977677
0
0
1.001491850202878009
1.0044520623364863177
0
0
1.0014918456635759636
1.0044520761198216796
0
0
1.0014918411073912008
0
0
0
1.0014918365394538391
1.0044520762792714663
0
0
1.0014918363587137495
1.0044520626266564278
0
0
1.0014918408568611596
1.0044520490209711827
0
0
1.0014918453382399832
1.0044520354840820175
0
0
1.0014918497996738722
1.0044520220378914122
0
0
1.0014918542375816912
1.0044520087043318224
0
0
1.0014918586471033279
1.004451995505394768
0
0
1.0014918630220783768
1.0044519824629458693
0
0
1.001491867355742249
1.0044519695986886543
0
0
1.0014918716407981147
1.0044519569340546461
0
0
1.001491875869749304
1.0044519444901880423
0
0
1.0014918800350145478
1.0044519322878671108
0
0
1.0014918841291191587
1.0044519203474502334
0
0
1.0014918881446588372
1.0044519086888916704
0
0
1.0014918920742728048
1.0044518973316671762
0
0
1.0014918959109477825
1.004451886294769114
0
0
1.0014918996477131241
1.0044518755965783363
0
0
1.0014919032778828445
1.0044518652549627724
0
0
1.0014919067948349074
1.0044518552872310213
0
0
1.0014919101923371869
1.0044518457099673725
0
0
1.0014919134643722742
1.0044518365391521542
0
0
1.0014919166049851551
1.0044518277901539616
0
0
1.0014919196086977671
1.0044518194774716413
0
0
1.0014919224700888911
1.0044518116150389364
0
0
1.0014919251842056003
1.0044518042159333859
0
0
1.0014919277461882263
1.0044517972925186555
0
0
1.0014919301515528005
1.0044517908563301845
0
0
1.0014919323960220776
1.0044517849180756297
0
0
1.0014919344756527675
1.0044517794877136918
0
0
1.001491936386884829
1.0044517745742749248
0
0
1.0014919381263003295
1.0044517701858777237
0
0
1.0014919396908159577
1.0044517663298899723
0
0
1.0014919410778093667
1.0044517630127780539
0
0
1.0014919422848083119
1.0044517602400377942
0
0
1.0014919433096738377
1.0044517580162377612
0
0
1.0014919441506509035
1.0044517563451478281
0
0
1.0014919448062471474
1.0044517552295531004
0
0
1.0014919452754114104
1.0044517546712938838
0
0
1.0014919455571984486
1.0044517546712725675
0
0
1.0014919456511748308
1.0044517552295388896
0
0
1.0014919455571984486
1.0044517563451549336
0
0
1.0014919452754185158
1.0044517580162521941
0
0
1.0014919448062826746
1.0044517602400162559
0
0
1.0014919441506648923
1.0044517630127673957
0
0
1.0014919433096596268
1.0044517663298935251
0
0
1.0014919422848012065
1.0044517701858812764
0
0
1.0014919410778519993
1.0044517745742500558
0
0
1.0014919396908583682
1.0044517794877385608
0
0
1.0014919381263145404
1.0044517849180898406
0
0
1.001491936386884829
1.0044517908563017627
0
0
1.0014919344756811892
1.004451797292525761
0
0
1.0014919323960220776
1.0044518042159193971
0
0
1.0014919301515456951
1.0044518116150211728
0
0
1.0014919277462095426
1.0044518194774965103
0
0
1.0014919251842198111
1.0044518277901077763
0
0
1.0014919224701102074
1.0044518365391557069
0
0
1.0014919196086906616
1.0044518457099744779
0
0
1.0014919166049640609
1.0044518552872165884
0
0
1.0014919134643438525
1.0044518652549732085
0
0
1.0014919101923658307
1.004451875596532151
0
0
1.0014919067948560016
1.0044518862947975357
0
0
1.0014919032778473174
1.0044518973317007049
0
0
1.0014918996477555346
1.0044519086888952231
0
0
1.0014918959109617713
1.0044519203474591151
0
0
1.0014918920742799102
1.0044519322878457945
0
0
1.0014918881446446264
1.0044519444901311989
0
0
1.0014918841290978424
1.0044519569340510934
0
0
1.0014918800350145478
1.0044519695986795504
0
0
1.0014918758697421985
1.0044519824629849492
0
0
1.0014918716407981147
1.0044519955053663463
0
0
1.0014918673557280382
1.0044520087043513623
0
0
1.0014918630220426277
1.0044520220378421183
0
0
1.0014918586470746842
1.0044520354840678067
0
0
1.0014918542375959021
1.004452049020972737
0
0
1.0014918497996951885
1.0044520626266866259
0
0
1.0014918453382755104
1.0044520762793103241
0
0
1.0014918408568755925
0
0
0
1.0014918363587279604
1.0044520764469075935
0
0
1.001491836172537564
1.0044520629324931171
0
0
1.0014918405962345282
1.0044520494654036735
0
0
1.0014918449979117732
1.004452036066941556
0
0
1.0014918493767237528
1.0044520227585462813
0
0
1.0014918537304320356
1.0044520095618321154
0
0
1.0014918580551432914
1.0044519964984754967
0
0
1.0014918623453932245
1.0044519835900800331
0
0
1.0014918665946377363
1.0044519708581063355
0
0
1.0014918707958493371
1.004451958323755667
0
0
1.0014918749418659782
1.0044519460079290862
0
0
1.0014918790252342884
1.0044519339312016903
0
0
1.0014918830386494442
1.0044519221137249154
0
0
1.0014918869749567243
1.0044519105752371946
0
0
1.0014918908270005193
1.004451899334994458
0
0
1.0014918945877679946
1.0044518884117783486
0
0
1.0014918982505376377
1.0044518778238227252
0
0
1.0014919018087009572
1.0044518675888114423
0
0
1.0014919052558777235
1.0044518577237744328
0
0
1.0014919085859992354
1.0044518482452480246
0
0
1.0014919117929770298
1.0044518391690271386
0
0
1.0014919148712113639
1.0044518305102041467
0
0
1.0014919178151389101
1.0044518222832630183
0
0
1.001491920619615561
1.0044518145019067923
0
0
1.0014919232797239168
1.0044518071791419533
0
0
1.0014919257906538252
1.0044518003271649675
0
0
1.0014919281480711977
1.0044517939573767151
0
0
1.0014919303477975987
1.0044517880804137988
0
0
1.0014919323860178579
1.0044517827060883697
0
0
1.0014919342591077633
1.00445177784332218
0
0
1.0014919359638134733
1.0044517735002327363
0
0
1.0014919374971786858
1.0044517696840604692
0
0
1.0014919388564611502
1.0044517664011893832
0
0
1.0014919400393085258
1.0044517636570375885
0
0
1.0014919410437317371
1.0044517614562595842
0
0
1.0014919418679044671
1.0044517598024000904
0
0
1.0014919425104409356
1.0044517586983090496
0
0
1.0014919429701905074
1.0044517581458123345
0
0
1.0014919432463571525
1.0044517581458052291
0
0
1.0014919433384790182
1.004451758698316155
0
0
1.0014919432463571525
1.0044517598023645633
0
0
1.0014919429702260345
1.0044517614562451513
0
0
1.0014919425104409356
1.0044517636570517993
0
0
1.0014919418679397722
1.0044517664011893832
0
0
1.0014919410437530534
1.0044517696840817855
0
0
1.0014919400393298421
1.0044517735002218561
0
0
1.0014919388564611502
1.0044517778432866528
0
0
1.0014919374971573696
1.0044517827061061332
0
0
1.0014919359637848295
1.0044517880804173515
0
0
1.0014919342591006579
1.0044517939573944787
0
0
1.0014919323859892142
1.0044518003271329931
0
0
1.0014919303478260204
1.0044518071791668223
0
0
1.0014919281480711977
1.0044518145019281086
0
0
1.0014919257906538252
1.0044518222832594656
0
0
1.0014919232797239168
1.0044518305101792777
0
0
1.0014919206196366552
1.0044518391689880588
0
0
1.0014919178151604484
1.0044518482452622354
0
0
1.0014919148711829422
1.0044518577237744328
0
0
1.0014919117930054515
1.0044518675888010062
0
0
1.0014919085860136683
1.0044518778238138434
0
0
1.0014919052559061452
1.004451888411760585
0
0
1.0014919018087222735
1.0044518993349909053
0
0
1.0014918982505376377
1.0044519105752158783
0
0
1.0014918945877822054
1.0044519221137409026
0
0
1.0014918908269649922
1.0044519339312318884
0
0
1.0014918869749496189
1.00445194600790777
0
0
1.001491883038663655
1.0044519583237452309
0
0
1.0014918790252413938
1.0044519708581027828
0
0
1.0014918749418306732
1.0044519835900764804
0
0
1.0014918707958564426
1.0044519964984923721
0
0
1.0014918665946090925
1.0044520095618063582
0
0
1.0014918623453861191
1.0044520227585178596
0
0
1.001491858055185924
1.0044520360669972892
0
0
1.0014918537304748902
1.0044520494653466081
0
0
1.0014918493767024366
1.0044520629324760197
0
0
1.0014918449979046677
1.0044520764469135887
0
0
1.0014918405962274228
0
0
0
1.0014918361725517748
1.0044520766224698249
0
0
1.0014918359818709703
1.0044520632536790838
0
0
1.0014918403261861002
1.004452049932589297
0
0
1.0014918446432448107
1.0044520366798976863
0
0
1.0014918489345034924
1.004452023516579251
0
0
1.0014918531994367878
1.0044520104639003133
0
0
1.001491857434854138
1.0044519975432197878
0
0
1.0014918616358738923
1.0044519847759025843
0
0
1.0014918657963787219
1.0044519721831393078
0
0
1.001491869909575616
1.0044519597858843074
0
0
1.0014918739684086635
1.0044519476048263673
0
0
1.0014918779658437131
1.0044519356602545912
0
0
1.001491881894597924
1.0044519239721427795
0
0
1.0014918857476791114
1.0044519125599964404
0
0
1.001491889518195233
1.0044519014428554549
0
0
1.001491893199268457
1.0044518906392998492
0
0
1.0014918967843897679
1.0044518801673563146
0
0
1.0014919002670579218
1.0044518700445008719
0
0
1.0014919036410343534
1.0044518602876011393
0
0
1.001491906900322082
1.004451850912980948
0
0
1.0014919100390380358
1.0044518419362644668
0
0
1.0014919130517461188
1.0044518333724123949
0
0
1.0014919159329611631
1.0044518252356962051
0
0
1.0014919186777022642
1.0044518175397008086
0
0
1.0014919212810171611
1.0044518102972805895
0
0
1.0014919237384360962
1.0044518035204721418
0
0
1.0014919260455183991
1.0044517972205939671
0
0
1.0014919281983136745
1.0044517914081447785
0
0
1.0014919301929916529
1.0044517860927946185
0
0
1.001491932026056686
1.0044517812833901882
0
0
1.0014919336943115535
1.0044517769879992564
0
0
1.0014919351948852189
1.0044517732137239197
0
0
1.0014919365251560013
1.0044517699668882305
0
0
1.0014919376827011721
1.0044517672529025276
0
0
1.0014919386657015199
1.0044517650762403438
0
0
1.0014919394722099355
1.0044517634405494277
0
0
1.0014919401010189404
1.0044517623486086677
0
0
1.0014919405509346007
1.0044517618021657768
0
0
1.0014919408211824248
1.0044517618021586713
0
0
1.0014919409113289817
1.0044517623486228786
0
0
1.0014919408211895302
1.0044517634405920603
0
0
1.0014919405509274952
1.0044517650762330163
0
0
1.0014919401010260458
1.0044517672528741059
0
0
1.001491939472267001
1.0044517699668846777
0
0
1.0014919386656730982
1.0044517732137383526
0
0
1.0014919376827366992
1.0044517769879850455
0
0
1.001491936525134907
1.0044517812833866355
0
0
1.0014919351949065351
1.004451786092787513
0
0
1.0014919336943115535
1.004451791408137451
0
0
1.0014919320260495805
1.004451797220583531
0
0
1.0014919301929916529
1.0044518035204756945
0
0
1.0014919281982850308
1.0044518102972841422
0
0
1.0014919260455183991
1.0044518175397256776
0
0
1.0014919237384289907
1.0044518252356997579
0
0
1.0014919212810171611
1.0044518333724088421
0
0
1.0014919186776740645
1.0044518419362395978
0
0
1.0014919159329753739
1.0044518509129738426
0
0
1.0014919130517319079
1.004451860287604692
0
0
1.0014919100390735629
1.0044518700444935444
0
0
1.0014919069003365149
1.0044518801673758546
0
0
1.0014919036410487863
1.004451890639283862
0
0
1.0014919002670508164
1.0044519014428376913
0
0
1.0014918967844110842
1.004451912559989335
0
0
1.0014918931992966566
1.0044519239721445558
0
0
1.0014918895182167713
1.0044519356602599203
0
0
1.0014918857476933223
1.0044519476047961692
0
0
1.0014918818945766077
1.0044519597859145055
0
0
1.0014918779657941972
1.0044519721831373094
0
0
1.0014918739684584015
1.004451984775915907
0
0
1.0014918699095827215
1.0044519975431893677
0
0
1.001491865796414249
1.0044520104639402813
0
0
1.0014918616359378412
1.0044520235165677047
0
0
1.0014918574348612434
1.004452036679826854
0
0
1.0014918531994085882
1.0044520499325855223
0
0
1.0014918489345108199
1.004452063253684635
0
0
1.0014918446432519161
1.0044520766225033537
0
0
1.0014918403261861002
0
0
0
1.0014918359818354432
1.0044520768057056959
0
0
1.0014918357875166599
1.0044520635898568361
0
0
1.0014918400475116833
1.004452050422078857
0
0
1.0014918442748359517
1.0044520373223904119
0
0
1.0014918484736814452
1.0044520243113155278
0
0
1.0014918526451215275
1.0044520114097386099
0
0
1.0014918567868182908
1.0044519986387516752
0
0
1.0014918608943732536
1.0044519860194114358
0
0
1.0014918649618467228
1.0044519735726644694
0
0
1.001491868982850697
1.0044519613192111063
0
0
1.0014918729504713735
1.0044519492794816706
0
0
1.0014918768578238151
1.0044519374735634276
0
0
1.0014918806979802302
1.0044519259211528439
0
0
1.0014918844639915108
1.0044519146415158417
0
0
1.0014918881492000935
1.0044519036535211054
0
0
1.0014918917469122217
1.0044518929754884251
0
0
1.0014918952507403382
1.0044518826252342159
0
0
1.0014918986543464019
1.0044518726200513115
0
0
1.001491901951683694
1.0044518629765937234
0
0
1.0014919051368547098
1.0044518537109989875
0
0
1.0014919082042319509
1.0044518448386718923
0
0
1.0014919111482805114
1.0044518363744379119
0
0
1.0014919139639479884
1.0044518283324084251
0
0
1.0014919166461186961
1.0044518207259771625
0
0
1.0014919191900959472
1.0044518135678237591
0
0
1.0014919215914035444
1.004451806869910202
0
0
1.0014919238458557249
1.004451800643381354
0
0
1.0014919259495027593
1.0044517948986042555
0
0
1.0014919278986349482
1.0044517896451710115
0
0
1.0014919296898490142
1.0044517848918173009
0
0
1.0014919313199761586
1.0044517806463990617
0
0
1.0014919327862661369
1.0044517769161063203
0
0
1.0014919340860759522
1.0044517737070750574
0
0
1.0014919352172246825
1.0044517710247335973
0
0
1.0014919361776508655
1.0044517688734233563
0
0
1.0014919369658132897
1.0044517672568247235
0
0
1.001491937580198277
1.0044517661775529405
0
0
1.0014919380198250565
1.0044517656375333559
0
0
1.0014919382839053696
1.0044517656374907233
0
0
1.0014919383719558255
1.0044517661775813622
0
0
1.0014919382838769479
1.0044517672568247235
0
0
1.0014919380198108456
1.0044517688734446725
0
0
1.001491937580198277
1.0044517710246980702
0
0
1.0014919369657917514
1.0044517737071105845
0
0
1.0014919361777006035
1.0044517769160923315
0
0
1.0014919352172386713
1.0044517806464061671
0
0
1.0014919340860830577
1.0044517848918068648
0
0
1.0014919327862590315
1.004451789645138815
0
0
1.0014919313200045803
1.0044517948985864919
0
0
1.0014919296898066037
1.0044518006433884594
0
0
1.001491927898613632
1.0044518068699459512
0
0
1.0014919259494672321
1.0044518135678275339
0
0
1.0014919238458843687
1.0044518207259629516
0
0
1.0014919215914035444
1.004451828332422636
0
0
1.0014919191900888418
1.0044518363744379119
0
0
1.0014919166461186961
1.0044518448386576814
0
0
1.0014919139639408829
1.0044518537109989875
0
0
1.0014919111483089331
1.0044518629765972761
0
0
1.0014919082042037513
1.0044518726200124537
0
0
1.0014919051368760261
1.0044518826252215593
0
0
1.0014919019516765886
1.0044518929754988612
0
0
1.0014918986543606128
1.0044519036535282108
0
0
1.0014918952507403382
1.0044519146415673561
0
0
1.0014918917469619597
1.0044519259211561746
0
0
1.0014918881492356206
1.0044519374735723094
0
0
1.0014918844640059437
1.0044519492794461435
0
0
1.0014918806980015464
1.0044519613191809082
0
0
1.0014918768578593422
1.0044519735726469278
0
0
1.001491872950513784
1.004451986019437193
0
0
1.0014918689828220533
1.0044519986387614452
0
0
1.0014918649618609336
1.0044520114096870955
0
0
1.0014918608943519374
1.0044520243112959879
0
0
1.0014918567868253962
1.0044520373224135046
0
0
1.0014918526450860004
1.0044520504221357005
0
0
1.0014918484736672344
1.0044520635898284144
0
0
1.0014918442748499405
1.0044520768057101368
0
0
1.0014918400475045779
0
0
0
1.0014918357875166599
1.0044520769962974605
0
0
1.0014918355904622871
1.0044520639406537832
0
0
1.0014918397609429146
1.0044520509333885183
0
0
1.001491843893346001
1.0044520379938368659
0
0
1.0014918479948826668
1.0044520251420323564
0
0
1.0014918520682039027
1.0044520123985285487
0
0
1.0014918561117673867
1.0044519997840866132
0
0
1.0014918601215092586
1.0044519873194999171
0
0
1.0014918640918939463
1.0044519750254752299
0
0
1.001491868016605169
1.004451962922408903
0
0
1.0014918718889846971
1.0044519510304794618
0
0
1.0014918757023822948
1.0044519393695601206
0
0
1.0014918794500118349
1.0044519279590677918
0
0
1.0014918831251944376
1.0044519168180470192
0
0
1.0014918867213788989
1.0044519059651089155
0
0
1.0014918902320923966
1.0044518954183716541
0
0
1.0014918936510461833
1.0044518851954307159
0
0
1.0014918969721866571
1.00445187531330693
0
0
1.0014919001895592476
1.0044518657885133095
0
0
1.0014919032973879087
1.0044518566369289303
0
0
1.0014919062902361002
1.0044518478738369005
0
0
1.001491909162796734
1.0044518395138359868
0
0
1.001491911909897059
1.004451831570834841
0
0
1.0014919145267757727
1.0044518240581312707
0
0
1.001491917008822341
1.00445181698819197
0
0
1.0014919193516875762
1.0044518103728008462
0
0
1.0014919215511794981
1.0044518042229928501
0
0
1.0014919236035251249
1.0044517985490426515
0
0
1.0014919255050935831
1.0044517933603394066
0
0
1.0014919272526237037
1.0044517886656165739
0
0
1.0014919288430028654
1.0044517844725902034
0
0
1.0014919302734675011
1.004451780788269577
0
0
1.0014919315415586887
1.004451777618857955
0
0
1.0014919326450881787
1.0044517749695531794
0
0
1.0014919335820524626
1.0044517728447814875
0
0
1.0014919343509021132
1.0044517712481422222
0
0
1.0014919349503019763
1.0044517701822286426
0
0
1.0014919353791782441
1.00445176964881
0
0
1.0014919356367997239
1.0044517696488455272
0
0
1.001491935722761184
1.0044517701821575884
0
0
1.0014919356368565673
1.0044517712481422222
0
0
1.0014919353792208767
1.0044517728447959204
0
0
1.0014919349503443868
1.0044517749695673903
0
0
1.0014919343509449678
1.0044517776188401914
0
0
1.0014919335820737789
1.004451780788294446
0
0
1.0014919326450810733
1.0044517844726006395
0
0
1.0014919315415942158
1.0044517886656343375
0
0
1.0014919302734675011
1.0044517933603538395
0
0
1.0014919288429744437
1.0044517985489929135
0
0
1.0014919272526237037
1.0044518042230035082
0
0
1.0014919255051148994
1.0044518103727724245
0
0
1.0014919236034967032
1.0044518169881813119
0
0
1.0014919215511723927
1.0044518240581596924
0
0
1.0014919193516449436
1.004451831570799536
0
0
1.0014919170088436573
1.0044518395138359868
0
0
1.0014919145267828782
1.0044518478738833078
0
0
1.0014919119098899536
1.0044518566369216028
0
0
1.0014919091627543235
1.0044518657884780044
0
0
1.0014919062902432056
1.0044518753133035993
0
0
1.0014919032973950141
1.0044518851954182814
0
0
1.0014919001895381534
1.0044518954183734305
0
0
1.0014918969721369191
1.0044519059651229043
0
0
1.0014918936510885938
1.0044519168180665591
0
0
1.001491890232099502
1.0044519279590500282
0
0
1.0014918867213362663
1.0044519393695281462
0
0
1.0014918831252157538
1.0044519510304794618
0
0
1.0014918794500118349
1.0044519629224357704
0
0
1.0014918757023751894
1.0044519750254512491
0
0
1.0014918718889846971
1.0044519873195316695
0
0
1.0014918680165909581
1.0044519997841141468
0
0
1.0014918640918657466
1.0044520123984930215
0
0
1.0014918601215376803
1.0044520251420629986
0
0
1.0014918561117889251
1.0044520379937489363
0
0
1.001491852068175481
1.0044520509334426972
0
0
1.0014918479948755614
1.004452063940638018
0
0
1.0014918438933315681
1.004452076996334986
0
0
1.0014918397609076095
0
0
0
1.0014918355904125491
1.0044520771939600134
0
0
1.0014918353917097171
1.0044520643056760179
0
0
1.0014918394672549518
1.004452051466011131
0
0
1.0014918434994570795
1.0044520386935993361
0
0
1.0014918474986898023
1.0044520260079761176
0
0
1.0014918514693020857
1.0044520134293428715
0
0
1.0014918554104550452
1.004452000978185211
0
0
1.0014918593182624562
1.0044519886750178372
0
0
1.0014918631873879207
1.0044519765402417644
0
0
1.0014918670118058142
1.0044519645940233055
0
0
1.0014918707850575252
1.0044519528562798616
0
0
1.0014918745005705336
1.0044519413465728963
0
0
1.0014918781519075441
1.004451930084104383
0
0
1.0014918817325593192
1.0044519190876755044
0
0
1.0014918852360110701
1.0044519083756235922
0
0
1.0014918886562009792
1.0044518979658489943
0
0
1.0014918919868911473
1.0044518878756658609
0
0
1.0014918952221485426
1.0044518781219617942
0
0
1.0014918983562741683
1.0044518687209804675
0
0
1.0014919013836689476
1.0044518596883760253
0
0
1.0014919042989547382
1.0044518510392552724
0
0
1.0014919070969581227
1.0044518427879782774
0
0
1.0014919097727763564
1.0044518349483433362
0
0
1.0014919123217915775
1.0044518275333926827
0
0
1.0014919147393133159
1.0044518205554933132
0
0
1.0014919170212708277
1.0044518140262375105
0
0
1.001491919163606914
1.0044518079565221136
0
0
1.0014919211625623596
1.0044518023564610321
0
0
1.0014919230146628326
1.0044517972353910196
0
0
1.0014919247166966798
1.0044517926017924037
0
0
1.0014919262656656329
1.0044517884634385219
0
0
1.0014919276588902797
1.0044517848271579119
0
0
1.0014919288939769793
1.0044517816990112813
0
0
1.0014919299687010668
1.0044517790842706351
0
0
1.0014919308813079457
1.0044517769872243207
0
0
1.0014919316301134078
1.0044517754113544417
0
0
1.0014919322138666757
1.0044517743593459613
0
0
1.001491932631559223
1.0044517738328622158
0
0
1.0014919328824660738
1.0044517738329119538
0
0
1.0014919329661537972
1.0044517743593672776
0
0
1.0014919328824802847
1.0044517754113400088
0
0
1.0014919326315663284
1.0044517769872387536
0
0
1.0014919322138737812
1.0044517790842493188
0
0
1.0014919316301134078
1.0044517816990183867
0
0
1.0014919308812511023
1.0044517848271614646
0
0
1.0014919299687010668
1.0044517884634280858
0
0
1.0014919288939485575
1.0044517926018066145
0
0
1.0014919276588691854
1.0044517972353839141
0
0
1.0014919262656656329
1.0044518023564645848
0
0
1.0014919247166966798
1.004451807956529219
0
0
1.0014919230146486218
1.004451814026219747
0
0
1.0014919211625763484
1.0044518205554897605
0
0
1.001491919163606914
1.0044518275334315405
0
0
1.0014919170212779331
1.0044518349483289033
0
0
1.0014919147393275267
1.004451842787981608
0
0
1.0014919123217347341
1.0044518510392588251
0
0
1.0014919097728121056
1.004451859688354709
0
0
1.0014919070969863224
1.0044518687209520458
0
0
1.0014919042989403053
1.0044518781219369252
0
0
1.0014919013836194317
1.0044518878756925062
0
0
1.0014918983562455246
1.0044518979658330071
0
0
1.0014918952221343318
1.004451908375632474
0
0
1.0014918919868416314
1.0044519190876826098
0
0
1.0014918886561867684
1.0044519300841061593
0
0
1.0014918852360392698
1.0044519413465353708
0
0
1.0014918817325522138
1.0044519528562763089
0
0
1.0014918781519499547
1.0044519645940304109
0
0
1.0014918745005991774
1.004451976540215119
0
0
1.0014918707850433144
1.0044519886750344906
0
0
1.0014918670117913813
1.0044520009781816583
0
0
1.0014918631873950261
1.0044520134293917213
0
0
1.0014918593182411399
1.0044520260079163876
0
0
1.0014918554104266235
1.0044520386935771317
0
0
1.0014918514693091911
1.0044520514660801869
0
0
1.0014918474987040131
1.0044520643056442655
0
0
1.0014918434994071195
1.0044520771940510517
0
0
1.0014918394672618351
0
0
0
1.0014918353916670846
1.0044520773983611761
0
0
1.0014918351922608153
1.004452064684494772
0
0
1.0014918391671860931
1.0044520520194271107
0
0
1.0014918430936663452
1.0044520394209952574
0
0
1.00149184698574234
1.0044520269082966024
0
0
1.0014918508491479354
1.0044520145012136858
0
0
1.0014918546835562818
1.0044520022199274756
0
0
1.0014918584852865457
1.0044519900846717864
0
0
1.001491862249279885
1.0044519781155616389
0
0
1.0014918659694611591
1.0044519663325317538
0
0
1.001491869639741239
1.0044519547551720162
0
0
1.0014918732537176904
1.0044519434027914251
0
0
1.0014918768050882214
1.0044519322943508133
0
0
1.0014918802874508419
1.0044519214483509373
0
0
1.0014918836947233061
1.0044519108829017551
0
0
1.0014918870208517898
1.0044519006156460428
0
0
1.0014918902598179962
1.0044518906636528133
0
0
1.0014918934059802158
1.0044518810435931755
0
0
1.0014918964536683177
1.0044518717714330247
0
0
1.001491899397481955
1.0044518628626868395
0
0
1.0014919022321850939
1.0044518543321592219
0
0
1.0014919049528743233
1.0044518461940963316
0
0
1.001491907554753702
1.0044518384620553242
0
0
1.0014919100331405311
1.0044518311488934703
0
0
1.0014919123837791037
1.0044518242667823671
0
0
1.0014919146024698904
1.004451817827218596
0
0
1.0014919166854470145
1.0044518118408958252
0
0
1.001491918628951705
1.0044518063177900746
0
0
1.0014919204296799382
1.0044518012670922147
0
0
1.0014919220844413772
1.0044517966971973078
0
0
1.0014919235904080619
1.0044517926157296994
0
0
1.0014919249449583116
1.0044517890294639706
0
0
1.0014919261457113642
1.0044517859443404806
0
0
1.0014919271906281839
1.0044517833655250971
0
0
1.0014919280778615818
1.0044517812973339232
0
0
1.0014919288058834468
1.0044517797431853356
0
0
1.0014919293733870465
1.0044517787056221891
0
0
1.0014919297794691033
1.0044517781864215067
0
0
1.0014919300234197408
1.0044517781864286121
0
0
1.0014919301047910949
1.0044517787056364
0
0
1.0014919300234339516
1.0044517797431993245
0
0
1.0014919297794904196
1.0044517812973483561
0
0
1.0014919293733373085
1.0044517833655535188
0
0
1.0014919288058410363
1.0044517859443478081
0
0
1.0014919280778828981
1.0044517890294533125
0
0
1.0014919271906355114
1.0044517926157048304
0
0
1.0014919261456971533
1.0044517966972044132
0
0
1.0014919249449796279
1.0044518012670673457
0
0
1.0014919235904224948
1.0044518063177829692
0
0
1.0014919220844342718
1.0044518118409029306
0
0
1.0014919204296515165
1.0044518178272257014
0
0
1.001491918628951705
1.0044518242667823671
0
0
1.0014919166854256982
1.004451831148921892
0
0
1.0014919146024769958
1.0044518384620624296
0
0
1.0014919123837577875
1.0044518461941034371
0
0
1.0014919100331476365
1.0044518543321416804
0
0
1.0014919075547608074
1.0044518628626619705
0
0
1.0014919049529167339
1.0044518717714399081
0
0
1.0014919022321993047
1.0044518810435754119
0
0
1.0014918993974537553
1.004451890663656366
0
0
1.0014918964536612123
1.0044519006156460428
0
0
1.0014918934060157429
1.0044519108828893206
0
0
1.0014918902598464179
1.0044519214483118574
0
0
1.0014918870208304735
1.0044519322943348261
0
0
1.0014918836947375169
1.0044519434028251759
0
0
1.001491880287436631
1.0044519547551880034
0
0
1.0014918768050597997
1.0044519663325299774
0
0
1.0014918732537319013
1.0044519781155598626
0
0
1.0014918696397339115
1.004451990084694879
0
0
1.0014918659694895808
1.0044520022199265874
0
0
1.0014918622492869904
1.0044520145012456602
0
0
1.0014918584853149675
1.004452026908259743
0
0
1.0014918546835773761
1.0044520394209743852
0
0
1.0014918508491266191
1.0044520520194513136
0
0
1.0014918469857494454
1.0044520646844918854
0
0
1.0014918430936239346
1.0044520773983893758
0
0
1.0014918391672213982
0
0
0
1.0014918351923032258
1.0044520776091687697
0
0
1.0014918349932879771
1.0044520650766655123
0
0
1.0014918388615676736
1.0044520525930296095
0
0
1.0014918426766137305
1.0044520401752969896
0
0
1.0014918464565447653
1.0044520278421167347
0
0
1.0014918502083525187
1.0044520156130705146
0
0
1.0014918539319159763
1.0044520035080788389
0
0
1.0014918576237041847
1.0044519915470935256
0
0
1.0014918612785439489
1.0044519797499320557
0
0
1.0014918648908008869
1.0044519681362396035
0
0
1.0014918684543714367
1.0044519567253438197
0
0
1.0014918719630030441
1.0044519455362850291
0
0
1.0014918754107124954
1.0044519345877183092
0
0
1.0014918787913535958
1.0044519238978957265
0
0
1.0014918820989653359
1.0044519134846376929
0
0
1.0014918853276431054
1.0044519033653385165
0
0
1.0014918884716239589
1.0044518935568764739
0
0
1.0014918915254651388
1.004451884075528989
0
0
1.0014918944835893289
1.0044518749371924571
0
0
1.0014918973407951341
1.0044518661570653872
0
0
1.0014919000921229664
1.004451857749745658
0
0
1.001491902732676964
1.0044518497292527215
0
0
1.0014919052578674652
1.0044518421089516647
0
0
1.001491907663125458
1.0044518349015363334
0
0
1.0014919099443937434
1.0044518281189613873
0
0
1.0014919120975582789
1.0044518217725639797
0
0
1.0014919141189879692
1.0044518158728885648
0
0
1.0014919160050810287
1.0044518104297150973
0
0
1.0014919177525609673
1.004451805452142743
0
0
1.0014919193584088664
1.0044518009484209031
0
0
1.0014919208198103107
1.0044517969260808865
0
0
1.0014919221342288846
1.0044517933917949115
0
0
1.0014919232994692333
1.0044517903513683343
0
0
1.0014919243134348115
1.0044517878099556984
0
0
1.0014919251743636952
1.0044517857717352172
0
0
1.0014919258807852831
1.0044517842400679797
0
0
1.0014919264315198522
1.0044517832176182992
0
0
1.0014919268256008422
1.0044517827058641046
0
0
1.0014919270623039438
1.0044517827058996318
0
0
1.0014919271412736634
1.0044517832176040883
0
0
1.0014919270622897329
1.0044517842401037289
0
0
1.0014919268256008422
1.0044517857717212284
0
0
1.0014919264315622627
1.004451787809948593
0
0
1.0014919258807923885
1.0044517903513539014
0
0
1.0014919251743779061
1.0044517933918091224
0
0
1.0014919243134061677
1.0044517969260773338
0
0
1.0014919232994621279
1.0044518009484384446
0
0
1.0014919221342786226
1.0044518054521711647
0
0
1.0014919208198245215
1.0044518104297150973
0
0
1.0014919193584301826
1.0044518158728565904
0
0
1.0014919177525751781
1.0044518217725639797
0
0
1.0014919160050881342
1.0044518281189613873
0
0
1.0014919141189950746
1.004451834901553875
0
0
1.0014919120975724898
1.0044518421089729809
0
0
1.0014919099443440054
1.0044518497292456161
0
0
1.001491907663125458
1.004451857749745658
0
0
1.0014919052578461489
1.0044518661570509543
0
0
1.0014919027326982803
1.0044518749371995625
0
0
1.001491900092151166
1.0044518840755396472
0
0
1.0014918973407951341
1.0044518935568302886
0
0
1.0014918944836035397
1.0044519033653755979
0
0
1.001491891525450928
1.0044519134845915076
0
0
1.0014918884716379477
1.0044519238978939502
0
0
1.0014918853276431054
1.0044519345877114258
0
0
1.0014918820990152959
1.0044519455362583837
0
0
1.0014918787914104392
1.0044519567253527015
0
0
1.0014918754107549059
1.0044519681362147345
0
0
1.0014918719629886112
1.0044519797500357505
0
0
1.0014918684543145933
1.0044519915470491167
0
0
1.0014918648908008869
1.004452003508083946
0
0
1.0014918612785652652
1.0044520156130891664
0
0
1.0014918576236828685
1.0044520278421267268
0
0
1.0014918539319088708
1.0044520401753151972
0
0
1.0014918502083807184
1.0044520525929876431
0
0
1.0014918464565589762
1.0044520650766977088
0
0
1.0014918426766492576
1.0044520776092078496
0
0
1.0014918388616176337
0
0
0
1.0014918349933448205
1.0044520778260104255
0
0
1.001491834795963598
1.0044520654817203908
0
0
1.0014918385511817345
1.0044520531862028978
0
0
1.0014918422489456074
1.0044520409556931817
0
0
1.0014918459118076211
1.0044520288084441972
0
0
1.0014918495476190508
1.0044520167637620567
0
0
1.0014918531563306026
1.0044520048413103641
0
0
1.0014918567342472322
1.0044519930607622715
0
0
1.0014918602762812316
1.0044519814416554837
0
0
1.0014918637768124299
1.004451970003336525
0
0
1.0014918672299433222
1.0044519587648399472
0
0
1.0014918706298190365
1.0044519477449347367
0
0
1.0014918739704283812
1.0044519369619688831
0
0
1.0014918772458596408
1.0044519264339226705
0
0
1.0014918804503716299
1.0044519161783713734
0
0
1.0014918835783013229
1.0044519062123660191
0
0
1.0014918866241631079
1.0044518965525712773
0
0
1.0014918895824509448
1.0044518872150587363
0
0
1.0014918924479343509
1.0044518782153704084
0
0
1.0014918952156828258
1.0044518695685589194
0
0
1.0014918978807507699
1.004451861288920167
0
0
1.0014919004384483792
1.0044518533903243895
0
0
1.001491902884292573
1.0044518458858948673
0
0
1.0014919052139843458
1.0044518387880914112
0
0
1.0014919074235160146
1.0044518321087336776
0
0
1.0014919095090015766
1.0044518258589025805
0
0
1.0014919114668163758
1.0044518200490715198
0
0
1.0014919132934367862
1.0044518146888361532
0
0
1.0014919149858996228
1.004451809787089589
0
0
1.0014919165411140245
1.0044518053520237189
0
0
1.0014919179564438778
1.0044518013909786713
0
0
1.001491919229416494
1.0044517979105909156
0
0
1.0014919203578505069
1.0044517949165556736
0
0
1.0014919213398632003
1.0044517924138889331
0
0
1.0014919221736140464
1.0044517904067833403
0
0
1.0014919228577385812
1.0044517888984858534
0
0
1.0014919233911072638
1.0044517878915613096
0
0
1.0014919237727184509
1.0044517873876941394
0
0
1.0014919240019182212
1.0044517873877154557
0
0
1.0014919240783868304
1.004451787891568415
0
0
1.0014919240019466429
1.0044517888984574316
0
0
1.0014919237727326617
1.0044517904067689074
0
0
1.0014919233911001584
1.0044517924138960385
0
0
1.0014919228577314758
1.0044517949165556736
0
0
1.0014919221735643085
1.0044517979105767047
0
0
1.0014919213398205677
1.0044518013910141985
0
0
1.0014919203579075724
1.0044518053520059553
0
0
1.0014919192293882944
1.0044518097871002471
0
0
1.0014919179564154561
1.0044518146888221644
0
0
1.0014919165410713919
1.0044518200490502036
0
0
1.0014919149858854119
1.004451825858959424
0
0
1.001491913293465208
1.0044518321087372303
0
0
1.0014919114667453215
1.0044518387880809751
0
0
1.0014919095089800383
1.0044518458859057475
0
0
1.0014919074235373309
1.0044518533903101787
0
0
1.0014919052140625055
1.0044518612889166143
0
0
1.0014919028842783622
1.0044518695685802356
0
0
1.0014919004384483792
1.0044518782153810665
0
0
1.001491897880736337
1.00445188721503742
0
0
1.0014918952157183529
1.0044518965525426335
0
0
1.0014918924479272455
1.0044519062123429265
0
0
1.0014918895824009848
1.0044519161783518335
0
0
1.0014918866241702133
1.0044519264339208942
0
0
1.001491883578287112
1.0044519369619475668
0
0
1.001491880450407157
1.0044519477449098677
0
0
1.0014918772458312191
1.0044519587648665926
0
0
1.0014918739703928541
1.0044519700033081033
0
0
1.0014918706297764039
1.0044519814416537073
0
0
1.0014918672299575331
1.0044519930607471725
0
0
1.0014918637768053244
1.0044520048413467794
0
0
1.0014918602762314936
1.0044520167638277819
0
0
1.001491856734211483
1.0044520288083940152
0
0
1.0014918531562950754
1.0044520409557331497
0
0
1.0014918495476332616
1.0044520531862202173
0
0
1.0014918459118147265
1.004452065481735934
0
0
1.0014918422489742511
1.004452077826023304
0
0
1.0014918385511675236
0
0
0
1.00149183479591386
1.0044520780485042266
0
0
1.001491834601616393
1.0044520658991473727
0
0
1.0014918382366393423
1.004452053798272182
0
0
1.0014918418111380394
1.0044520417613014285
0
0
1.0014918453520140762
1.004452029806194524
0
0
1.0014918488676656239
1.0044520179519951242
0
0
1.0014918523576099574
1.0044520062181392372
0
0
1.001491855817910448
1.0044519946240293429
0
0
1.0014918592434793876
1.0044519831888973904
0
0
1.0014918626287605541
1.0044519719318316664
0
0
1.0014918659679701296
1.0044519608715249959
0
0
1.0014918692554948265
1.0044519500264648126
0
0
1.001491872485550827
1.0044519394146793623
0
0
1.0014918756524964216
1.0044519290538931333
0
0
1.0014918787506896791
1.0044519189613774213
0
0
1.0014918817747024971
1.0044519091539352296
0
0
1.0014918847191629503
1.0044518996479103734
0
0
1.001491887578869644
1.0044518904591415165
0
0
1.0014918903488636559
1.004451881602922203
0
0
1.0014918930242413531
1.0044518730940090734
0
0
1.0014918956002569761
1.0044518649465030702
0
0
1.0014918980724620834
1.0044518571740390644
0
0
1.0014919004364233324
1.0044518497895069675
0
0
1.0014919026881614617
1.0044518428051378844
0
0
1.0014919048236545773
1.0044518362326138039
0
0
1.0014919068392083012
1.0044518300828058077
0
0
1.0014919087312839086
1.0044518243659454892
0
0
1.0014919104966697461
1.0044518190915474598
0
0
1.0014919121322818363
1.0044518142682978823
0
0
1.0014919136352073981
1.0044518099043360237
0
0
1.0014919150029879535
1.0044518060067886278
0
0
1.0014919162332069913
1.0044518025821609353
0
0
1.0014919173236909167
1.0044517996361226331
0
0
1.0014919182726775837
1.004451797173615768
0
0
1.0014919190783762026
1.0044517951987119719
0
0
1.0014919197394933637
1.0044517937146084652
0
0
1.0014919202549068533
1.0044517927238629795
0
0
1.0014919206236498894
1.0044517922280604694
0
0
1.0014919208452113253
1.0044517922280462585
0
0
1.0014919209190651372
1.0044517927237990307
0
0
1.0014919208451829036
1.0044517937146297815
0
0
1.0014919206236783111
1.0044517951986833282
0
0
1.0014919202548639987
1.0044517971736299788
0
0
1.0014919197394791528
1.0044517996361439494
0
0
1.0014919190783617697
1.0044518025821749241
0
0
1.0014919182726349511
1.0044518060067566534
0
0
1.0014919173236769279
1.0044518099043253656
0
0
1.0014919162332498459
1.0044518142683156459
0
0
1.0014919150030163753
1.0044518190915581179
0
0
1.0014919136352502527
1.0044518243659525947
0
0
1.0014919121322249929
1.0044518300828093604
0
0
1.0014919104966555352
1.0044518362326206873
0
0
1.0014919087312981194
1.0044518428051769643
0
0
1.0014919068391940904
1.0044518497894854292
0
0
1.0014919048236687882
1.00445185717400709
0
0
1.0014919026881330399
1.0044518649465279392
0
0
1.0014919004364659649
1.0044518730939879791
0
0
1.0014918980723910291
1.0044518816029293085
0
0
1.0014918956002427652
1.004451890459134189
0
0
1.0014918930242271422
1.0044518996479230299
0
0
1.0014918903488918556
1.0044519091539050315
0
0
1.0014918875789124986
1.0044519189613634325
0
0
1.0014918847191345286
1.0044519290539197787
0
0
1.0014918817746456536
1.004451939414663153
0
0
1.0014918787506470466
1.0044519500264772471
0
0
1.001491875652453567
1.0044519608715267722
0
0
1.0014918724855792487
1.0044519719317925865
0
0
1.0014918692555943025
1.0044519831889355821
0
0
1.0014918659680127622
1.0044519946240266783
0
0
1.0014918626287463432
1.0044520062181374609
0
0
1.0014918592435075873
1.0044520179519977887
0
0
1.001491855817910448
1.0044520298061669905
0
0
1.0014918523576668008
1.0044520417613043151
0
0
1.0014918488676656239
1.0044520537982395414
0
0
1.0014918453519998653
1.0044520658991944462
0
0
1.0014918418111524723
1.0044520780484946787
0
0
1.0014918382366393423
0
0
0
1.0014918346016306039
1.0044520782762067501
0
0
1.001491834411674553
1.0044520663283960094
0
0
1.001491837918685901
1.0044520544284889496
0
0
1.0014918413635107708
1.0044520425911533934
0
0
1.0014918447777254595
1.0044520308341380321
0
0
1.0014918481692167695
1.0044520191763368633
0
0
1.0014918515366777463
1.0044520076369194417
0
0
1.0014918548758020567
1.0044519962350462183
0
0
1.0014918581813461174
1.0044519849896633712
0
0
1.0014918614478955927
1.0044519739195005847
0
0
1.001491864669851406
1.0044519630430150947
0
0
1.0014918678416431241
1.0044519523783155268
0
0
1.0014918709578417566
1.0044519419431923168
0
0
1.0014918740129619135
1.0044519317550411053
0
0
1.0014918770016323357
1.0044519218308032293
0
0
1.0014918799184950871
1.0044519121870258971
0
0
1.0014918827585912453
1.0044519028397895788
0
0
1.0014918855168750689
1.0044518938046218537
0
0
1.0014918881884586899
1.0044518850965828971
0
0
1.001491890768666293
1.0044518767300769646
0
0
1.0014918932529792706
1.0044518687190873152
0
0
1.0014918956370344461
1.0044518610769439526
0
0
1.0014918979167251045
1.0044518538162734433
0
0
1.0014919000880582178
1.0044518469491583446
0
0
1.0014919021472534766
1.0044518404870061978
0
0
1.0014919040908005776
1.0044518344405715116
0
0
1.0014919059152183056
1.0044518288198194256
0
0
1.0014919076174084722
1.0044518236341253292
0
0
1.0014919091944578522
1.0044518188920907864
0
0
1.0014919106436237506
1.0044518146015388727
0
0
1.0014919119623624244
1.0044518107696169817
0
0
1.0014919131484567583
1.0044518074027206644
0
0
1.0014919141998894769
1.004451804506306889
0
0
1.0014919151146988163
1.0044518020852992723
0
0
1.0014919158915775999
1.0044518001436701926
0
0
1.0014919165289912772
1.0044517986846062119
0
0
1.001491917025902012
1.0044517977105513751
0
0
1.0014919173814291753
1.0044517972231261638
0
0
1.0014919175950183217
1.0044517972231261638
0
0
1.0014919176661862821
1.0044517977105158479
0
0
1.0014919175949614782
1.0044517986845988844
0
0
1.0014919173814007536
1.00445180014362756
0
0
1.001491917025902012
1.0044518020852992723
0
0
1.0014919165289628555
1.0044518045063317579
0
0
1.0014919158915351893
1.0044518074027173338
0
0
1.0014919151147698706
1.0044518107696100984
0
0
1.0014919141998752661
1.0044518146015244398
0
0
1.0014919131484283366
1.0044518188920730228
0
0
1.0014919119623337807
1.0044518236341288819
0
0
1.0014919106435526963
1.0044518288198407419
0
0
1.0014919091944007867
1.0044518344405608534
0
0
1.0014919076174226831
1.0044518404870381723
0
0
1.0014919059152183056
1.0044518469491687807
0
0
1.0014919040907721559
1.0044518538162805488
0
0
1.0014919021472676874
1.0044518610769332945
0
0
1.0014919000880582178
1.0044518687191050788
0
0
1.0014918979166682611
1.0044518767300698592
0
0
1.0014918956370344461
1.0044518850965900025
0
0
1.0014918932529648377
1.0044518938046111955
0
0
1.001491890768666293
1.0044519028397522753
0
0
1.0014918881884300461
1.004451912187020346
0
0
1.0014918855168750689
1.0044519218307694786
0
0
1.0014918827586052341
1.0044519317550553161
0
0
1.0014918799185519305
1.0044519419431869878
0
0
1.0014918770015612814
1.0044519523783668191
0
0
1.0014918740129479247
1.0044519630430308599
0
0
1.0014918709578417566
1.0044519739195363339
0
0
1.0014918678416715458
1.0044519849896358377
0
0
1.0014918646698229843
1.004451996235069311
0
0
1.0014918614478955927
1.0044520076368643746
0
0
1.0014918581813319065
1.0044520191763626205
0
0
1.0014918548758162675
1.0044520308340953996
0
0
1.0014918515366777463
1.0044520425911476202
0
0
1.0014918481692027807
1.0044520544284487595
0
0
1.001491844777782303
1.0044520663283627027
0
0
1.0014918413635394145
1.0044520782762382805
0
0
1.0014918379187001118
0
0
0
1.0014918344117029747
1.0044520785086574755
0
0
1.0014918342277865371
1.0044520667688670024
0
0
1.0014918375977910348
1.0044520550759989952
0
0
1.0014918409066322358
1.0044520434441159829
0
0
1.0014918441894959944
1.0044520318908958245
0
0
1.0014918474529761472
1.0044520204351303772
0
0
1.0014918506944292531
1.0044520090957786973
0
0
1.0014918539089670002
1.0044519978917292313
0
0
1.0014918570911750528
1.0044519868416312836
0
0
1.0014918602355682431
1.0044519759639103373
0
0
1.0014918633369305212
1.0044519652766739082
0
0
1.0014918663898342288
1.0044519547977510676
0
0
1.0014918693889351964
1.0044519445446067341
0
0
1.0014918723290329172
1.0044519345343008165
0
0
1.001491875205067883
1.004451924783499539
0
0
1.0014918780119530517
1.0044519153084632279
0
0
1.0014918807446715476
1.0044519061248882164
0
0
1.0014918833985484437
1.0044518972481040198
0
0
1.0014918859689079245
1.0044518886928246459
0
0
1.0014918884511887498
1.0044518804732625039
0
0
1.0014918908411698517
1.0044518726031095301
0
0
1.0014918931346452613
1.0044518650953688788
0
0
1.001491895327649928
1.0044518579625321131
0
0
1.0014918974163040666
1.004451851216411562
0
0
1.0014918993970127747
1.004451844868195165
0
0
1.0014919012663792142
1.0044518389283985105
0
0
1.0014919030212490192
1.004451833406855954
0
0
1.001491904658467158
1.0044518283127368274
0
0
1.0014919061751912377
1.0044518236545108003
0
0
1.0014919075689916461
1.004451819439816207
0
0
1.00149190883735284
1.0044518156756268024
0
0
1.0014919099781005585
1.0044518123682668609
0
0
1.0014919109892879145
1.0044518095231507182
0
0
1.0014919118691101296
1.0044518071449817231
0
0
1.0014919126162171725
1.0044518052377002792
0
0
1.0014919132291881798
1.0044518038044927266
0
0
1.0014919137070423805
1.0044518028477114058
0
0
1.0014919140489981775
1.0044518023688695507
0
0
1.0014919142543448061
1.0044518023688766561
0
0
1.0014919143228837584
1.0044518028477114058
0
0
1.0014919142543732278
1.0044518038045000541
0
0
1.001491914048941112
1.0044518052377002792
0
0
1.0014919137070565913
1.0044518071449677343
0
0
1.0014919132292592341
1.0044518095231684818
0
0
1.0014919126162458163
1.0044518123682741884
0
0
1.0014919118691101296
1.0044518156756800931
0
0
1.0014919109892594928
1.0044518194397806798
0
0
1.0014919099780721368
1.0044518236544714984
0
0
1.0014919088373670508
1.0044518283127972236
0
0
1.0014919075689774353
1.0044518334068417431
0
0
1.0014919061752054485
1.0044518389284056159
0
0
1.0014919046584103146
1.0044518448682022704
0
0
1.0014919030211779649
1.0044518512163973512
0
0
1.0014919012664360576
1.0044518579625250077
0
0
1.0014918993969985639
1.0044518650953795369
0
0
1.0014918974162756449
1.0044518726030882139
0
0
1.0014918953276354951
1.0044518804732942563
0
0
1.001491893134673683
1.0044518886928388568
0
0
1.0014918908412127063
1.0044518972480933616
0
0
1.0014918884511603281
1.0044519061248828873
0
0
1.0014918859689221353
1.0044519153084277008
0
0
1.0014918833985342328
1.0044519247835155262
0
0
1.0014918807446715476
1.0044519345343221328
0
0
1.0014918780119104191
1.004451944544576536
0
0
1.0014918752050965267
1.0044519547977510676
0
0
1.0014918723290329172
1.0044519652766792372
0
0
1.0014918693889067747
1.0044519759639243262
0
0
1.0014918663897631745
1.0044519868416801334
0
0
1.0014918633369447321
1.0044519978917283431
0
0
1.0014918602355395993
1.0044520090957937963
0
0
1.0014918570911468532
1.0044520204350895209
0
0
1.0014918539089385785
1.0044520318908576328
0
0
1.0014918506944292531
1.0044520434440693535
0
0
1.001491847452990358
1.0044520550760660527
0
0
1.0014918441894817835
1.0044520667688143778
0
0
1.0014918409066322358
1.0044520785086288317
0
0
1.0014918375978052456
0
0
0
1.0014918342278433805
1.0044520787453234956
0
0
1.0014918340519702866
1.0044520672198691269
0
0
1.0014918372744519015
1.0044520557398142202
0
0
1.0014918404405308561
1.0044520443188704739
0
0
1.0014918435878088498
1.0044520329748354293
0
0
1.0014918467198101748
1.0044520217264631956
0
0
1.0014918498320013462
1.0044520105925345277
0
0
1.0014918529185987683
1.0044519995916711963
0
0
1.0014918559741596837
1.0044519887422083126
0
0
1.0014918589932413351
1.0044519780622320759
0
0
1.001491861970798869
1.004451967569553128
0
0
1.0014918649015742691
1.0044519572816665853
0
0
1.0014918677805224601
1.0044519472156898665
0
0
1.0014918706026985085
1.00445193738836136
0
0
1.0014918733630573389
1.0044519278160553011
0
0
1.0014918760568807254
1.0044519185146492113
0
0
1.0014918786794511085
1.0044519094996200437
0
0
1.0014918812261071057
1.0044519007859249449
0
0
1.0014918836924857626
1.0044518923880236816
0
0
1.0014918860743240447
1.0044518843198462221
0
0
1.0014918883673871175
1.0044518765947716421
0
0
1.0014918905678098504
1.0044518692255515191
0
0
1.0014918926716269709
1.0044518622244564821
0
0
1.0014918946754141071
1.0044518556030113121
0
0
1.001491896575547047
1.0044518493722334185
0
0
1.0014918983687861598
1.0044518435424074632
0
0
1.0014919000521040893
1.0044518381231510862
0
0
1.0014919016225880544
1.0044518331234628672
0
0
1.0014919030775233377
1.0044518285516246259
0
0
1.0014919044143810734
1.004451824415132366
0
0
1.0014919056309292689
1.0044518207208286142
0
0
1.0014919067250511731
1.0044518174748773287
0
0
1.001491907694870731
1.0044518146826217908
0
0
1.0014919085387823383
1.0044518123486414485
0
0
1.001491909255293189
1.0044518104768089817
0
0
1.0014919098432388811
1.0044518090702254653
0
0
1.0014919103015389457
1.0044518081312148183
0
0
1.0014919106295112616
1.0044518076613400126
0
0
1.0014919108265019076
1.0044518076613186963
0
0
1.0014919108921702673
1.0044518081312148183
0
0
1.0014919108265019076
1.0044518090702467816
0
0
1.0014919106295538942
1.0044518104768374034
0
0
1.0014919103015531565
1.0044518123486414485
0
0
1.0014919098432530919
1.0044518146826111327
0
0
1.0014919092553784541
1.0044518174748879868
0
0
1.0014919085388247488
1.0044518207208392724
0
0
1.0014919076949133636
1.0044518244151217079
0
0
1.0014919067250653839
1.0044518285516246259
0
0
1.0014919056308866363
1.0044518331234699726
0
0
1.0014919044143524296
1.0044518381231828386
0
0
1.0014919030775233377
1.004451843542421674
0
0
1.0014919016225880544
1.004451849372226091
0
0
1.0014919000521609327
1.0044518556030468392
0
0
1.0014918983688430032
1.0044518622244245076
0
0
1.0014918965755754687
1.0044518692255799408
0
0
1.0014918946753712525
1.0044518765947467731
0
0
1.0014918926717124581
1.0044518843198246838
0
0
1.0014918905678240613
1.0044518923880236816
0
0
1.0014918883673729066
1.0044519007859427084
0
0
1.0014918860743240447
1.0044519094996271491
0
0
1.0014918836924857626
1.0044519185146385531
0
0
1.0014918812260500403
1.0044519278160624065
0
0
1.0014918786794368977
1.0044519373883808999
0
0
1.0014918760569093692
1.0044519472156632212
0
0
1.0014918733630857606
1.0044519572816665853
0
0
1.0014918706026985085
1.0044519675695016137
0
0
1.0014918677805793035
1.0044519780622285232
0
0
1.0014918649016026908
1.0044519887421976545
0
0
1.0014918619708130798
1.0044519995916880717
0
0
1.0014918589932555459
1.0044520105925522913
0
0
1.0014918559741170512
1.0044520217264445439
0
0
1.0014918529185845575
1.0044520329748620746
0
0
1.0014918498320013462
1.0044520443188189596
0
0
1.0014918467198101748
1.0044520557398555205
0
0
1.001491843587794639
1.0044520672197962963
0
0
1.0014918404405879215
1.0044520787452826394
0
0
1.0014918372744945341
0
0
0
1.0014918340519134432
1.004452078985589969
0
0
1.001491833886144267
1.0044520676806092396
0
0
1.0014918369486827121
1.0044520564187480183
0
0
1.0014918399655192705
1.0044520452138070432
0
0
1.0014918429732182492
1.0044520340839659944
0
0
1.0014918459706143583
1.0044520230480304956
0
0
1.0014918489503459309
1.0044520121245938959
0
0
1.0014918519059479163
1.004452001332013511
0
0
1.001491854831777939
1.00445199068831581
0
0
1.0014918577225497831
1.0044519802112334972
0
0
1.0014918605731617518
1.0044519699182630212
0
0
1.0014918633788956193
1.0044519598265309046
0
0
1.0014918661347069762
1.0044519499528143935
0
0
1.0014918688358349641
1.0044519403135345748
0
0
1.0014918714777034658
1.0044519309246728866
0
0
1.0014918740555949217
1.0044519218018403972
0
0
1.0014918765650893118
1.0044519129601516827
0
0
1.0014918790018525474
1.0044519044142337094
0
0
1.0014918813617068594
1.0044518961782684663
0
0
1.0014918836403885471
1.0044518882658630687
0
0
1.0014918858341319563
1.0044518806900915031
0
0
1.0014918879390293238
1.0044518734635270452
0
0
1.0014918899515701245
1.0044518665980353145
0
0
1.0014918918682305105
1.0044518601050174134
0
0
1.0014918936857131193
1.0044518539951701186
0
0
1.0014918954008777963
1.0044518482785764757
0
0
1.001491897010810872
1.0044518429646827062
0
0
1.0014918985127556628
1.0044518380622642351
0
0
1.0014918999042112802
1.0044518335793859443
0
0
1.0014919011827616568
1.0044518295234621252
0
0
1.0014919023461044123
1.0044518259011505634
0
0
1.0014919033924778446
1.0044518227184588977
0
0
1.0014919043199492776
1.0044518199806273806
0
0
1.0014919051269266514
1.0044518176922283548
0
0
1.0014919058121025675
1.0044518158568893629
0
0
1.00149190637428398
1.0044518144777685453
0
0
1.0014919068125749391
1.0044518135570541517
0
0
1.0014919071261516592
1.0044518130963311364
0
0
1.0014919073144881168
1.0044518130963453473
0
0
1.0014919073773143054
1.0044518135570825734
0
0
1.0014919073144881168
1.0044518144777614399
0
0
1.0014919071261092487
1.0044518158568964683
0
0
1.0014919068125467394
1.004451817692214366
0
0
1.0014919063742697691
1.0044518199806451442
0
0
1.0014919058121025675
1.0044518227184588977
0
0
1.001491905126869808
1.0044518259011363526
0
0
1.0014919043198924342
1.0044518295234692307
0
0
1.0014919033924494229
1.0044518335793610753
0
0
1.0014919023461188452
1.0044518380622606823
0
0
1.0014919011827188022
1.0044518429647288915
0
0
1.0014918999042112802
1.0044518482785800284
0
0
1.001491898512826717
1.0044518539951736713
0
0
1.001491897010810872
1.0044518601050387296
0
0
1.0014918954008491525
1.0044518665980566308
0
0
1.0014918936856562759
1.0044518734634844126
0
0
1.0014918918682305105
1.004451880690130583
0
0
1.0014918899515559136
1.0044518882658168835
0
0
1.001491887939015113
1.0044518961782791244
0
0
1.001491885834160378
1.0044519044142512509
0
0
1.0014918836404311797
1.0044519129601625629
0
0
1.0014918813616784377
1.0044519218018652662
0
0
1.0014918790019096129
1.0044519309246515704
0
0
1.0014918765651319443
1.004451940313500824
0
0
1.0014918740556091326
1.0044519499527877482
0
0
1.0014918714777034658
1.0044519598265468918
0
0
1.0014918688357923315
1.004451969918271903
0
0
1.0014918661346785544
1.0044519802112652496
0
0
1.0014918633788814084
1.0044519906883033755
0
0
1.0014918605731759627
1.0044520013319921947
0
0
1.0014918577225213614
1.0044520121245681388
0
0
1.0014918548317921498
1.004452023047997633
0
0
1.0014918519059905488
1.0044520340839486749
0
0
1.0014918489503745747
1.0044520452138332445
0
0
1.0014918459705715037
1.0044520564187513489
0
0
1.0014918429732182492
1.0044520676806119042
0
0
1.0014918399654340053
1.0044520789855317933
0
0
1.0014918369486545124
0
0
0
1.0014918338862011105
1.0044520792287032762
0
0
1.0014918337331646381
1.0044520681500848092
0
0
1.001491836620142406
1.0044520571112645069
0
0
1.0014918394812564184
1.0044520461268566791
0
0
1.0014918423464347352
1.0044520352157670917
0
0
1.0014918452062555598
1.0044520243969305984
0
0
1.0014918480508276932
1.0044520136887600259
0
0
1.0014918508725492163
1.0044520031093000512
0
0
1.0014918536657351211
1.0044519926762869311
0
0
1.001491856425170246
1.0044519824071038716
0
0
1.0014918591460797437
1.0044519723188587434
0
0
1.0014918618236459125
1.0044519624283254622
0
0
1.0014918644533501446
1.0044519527519109037
0
0
1.0014918670307439985
1.0044519433056675606
0
0
1.001491869551152547
1.0044519341052633443
0
0
1.001491872010383144
1.0044519251658909909
0
0
1.0014918744042011767
1.0044519165023246821
0
0
1.0014918767283862433
1.0044519081289122742
0
0
1.0014918789789446496
1.004451900059427194
0
0
1.0014918811520965303
1.0044518923072029981
0
0
1.0014918832439907437
1.0044518848850543247
0
0
1.0014918852511174308
1.0044518778051811925
0
0
1.0014918871700513314
1.0044518710792402771
0
0
1.0014918889974104843
1.0044518647183333648
0
0
1.0014918907301824103
1.0044518587329236414
0
0
1.0014918923653681748
1.0044518531328694433
0
0
1.0014918939001542508
1.0044518479273940592
0
0
1.0014918953319829065
1.0044518431250342161
0
0
1.001491896658381231
1.0044518387337375565
0
0
1.0014918978770894764
1.0044518347607269693
0
0
1.00149189898603308
1.0044518312125108039
0
0
1.0014918999834077074
1.0044518280949581435
0
0
1.0014919008673508483
1.0044518254131209467
0
0
1.0014919016366126137
1.0044518231715928724
0
0
1.0014919022896866529
1.0044518213738060641
0
0
1.0014919028255351297
1.0044518200229719529
0
0
1.0014919032432916257
1.0044518191211011526
0
0
1.0014919035421172566
1.0044518186698212503
0
0
1.0014919037216429842
1.0044518186698354612
0
0
1.001491903781527526
1.0044518191210940472
0
0
1.0014919037216287734
1.0044518200229646254
0
0
1.0014919035421172566
1.004451821373820275
0
0
1.0014919032432916257
1.0044518231715220402
0
0
1.0014919028255351297
1.0044518254131566959
0
0
1.0014919022896298095
1.0044518280949439326
0
0
1.0014919016366270466
1.0044518312124859349
0
0
1.0014919008674079137
1.0044518347607518383
0
0
1.0014918999833934965
1.0044518387337448839
0
0
1.0014918989860188692
1.0044518431250697432
0
0
1.0014918978771178981
1.0044518479274011646
0
0
1.0014918966583954418
1.0044518531328658906
0
0
1.001491895331925841
1.0044518587329236414
0
0
1.0014918939001542508
1.0044518647183582338
0
0
1.001491892365353964
1.0044518710792438299
0
0
1.0014918907302106099
1.0044518778051705343
0
0
1.0014918889974246952
1.0044518848850330084
0
0
1.0014918871700371206
1.004451892307242078
0
0
1.0014918852511456304
1.004451900059427194
0
0
1.0014918832439765328
1.0044519081288838525
0
0
1.001491881152025476
1.0044519165023177987
0
0
1.0014918789789446496
1.0044519251658732273
0
0
1.0014918767283862433
1.0044519341052544625
0
0
1.001491874404172755
1.0044519433056959823
0
0
1.0014918720103973548
1.0044519527519215618
0
0
1.0014918695511667579
1.0044519624282990389
0
0
1.0014918670307157988
1.0044519723188409799
0
0
1.0014918644533643555
1.0044519824071695968
0
0
1.0014918618236601233
1.0044519926762602857
0
0
1.0014918591460797437
1.0044520031092873946
0
0
1.0014918564251416022
1.0044520136887573614
0
0
1.001491853665749332
1.0044520243969350393
0
0
1.001491850872577416
1.0044520352157866316
0
0
1.0014918480507994936
1.0044520461268242606
0
0
1.001491845206340825
1.0044520571112038887
0
0
1.0014918423464347352
1.0044520681501247772
0
0
1.0014918394813274727
1.0044520792286655286
0
0
1.0014918366201568389
0
0
0
1.0014918337332356923
1.0044520794737423763
0
0
1.0014918335959595019
1.004452068626959349
0
0
1.0014918362880067537
1.0044520578152296153
0
0
1.0014918389880407279
1.0044520470552100733
0
0
1.0014918417080977964
1.0044520363668947294
0
0
1.0014918444282399079
1.0044520257693627663
0
0
1.0014918471349385509
1.0044520152809011115
0
0
1.0014918498201361707
1.004452004919191177
0
0
1.0014918524778215758
1.0044519947016210537
0
0
1.0014918551031348759
1.0044519846452180101
0
0
1.0014918576913858228
1.0044519747666786902
0
0
1.0014918602380844526
1.0044519650823788837
0
0
1.0014918627389102213
1.0044519556083515432
0
0
1.0014918651895718948
1.0044519463602148424
0
0
1.0014918675858768271
1.0044519373532592166
0
0
1.0014918699236616817
1.0044519286023014804
0
0
1.0014918721990322403
1.0044519201217478876
0
0
1.0014918744079954749
1.0044519119255626016
0
0
1.0014918765468849848
1.0044519040272259502
0
0
1.0014918786119493266
1.0044518964396984551
0
0
1.0014918805997206075
1.0044518891754252721
0
0
1.0014918825067600228
1.0044518822463825991
0
0
1.0014918843298274975
1.0044518756639322365
0
0
1.0014918860659529631
1.004451869438859557
0
0
1.0014918877120384533
1.0044518635814043694
0
0
1.0014918892653557059
1.0044518581012009673
0
0
1.0014918907232326362
1.0044518530071848694
0
0
1.00149189208323941
1.0044518483077720106
0
0
1.0014918933430314585
1.0044518440106615653
0
0
1.0014918945005195638
1.0044518401228768045
0
0
1.0014918955538418821
1.0044518366508239371
0
0
1.0014918965010375373
1.0044518336002434822
0
0
1.001491897340600401
1.004451830976034854
0
0
1.0014918980710951768
1.004451828782620959
0
0
1.0014918986913277088
1.0044518270235232027
0
0
1.0014918992002466158
1.0044518257017145402
0
0
1.0014918995969139814
1.0044518248192630949
0
0
1.0014918998807331718
1.0044518243776749955
0
0
1.0014919000512492175
1.0044518243776892064
0
0
1.0014919001080926364
1.0044518248192559895
0
0
1.0014919000512776392
1.004451825701728751
0
0
1.0014918998807618156
1.0044518270235160973
0
0
1.001491899596956836
1.004451828782620959
0
0
1.001491899200232405
1.0044518309760239738
0
0
1.0014918986913703414
1.0044518336002221659
0
0
1.0014918980711517982
1.0044518366508379259
0
0
1.0014918973406290448
1.0044518401228768045
0
0
1.0014918965010519702
1.0044518440106473545
0
0
1.0014918955538418821
1.0044518483077968796
0
0
1.0014918945005764073
1.0044518530071919749
0
0
1.0014918933430596582
1.0044518581012082947
0
0
1.0014918920831967775
1.0044518635813901586
0
0
1.0014918907232326362
1.0044518694388560043
0
0
1.0014918892653128513
1.0044518756639284618
0
0
1.0014918877119958207
1.00445188224644677
0
0
1.001491886065967174
1.0044518891754252721
0
0
1.0014918843298843409
1.0044518964397020078
0
0
1.0014918825067740116
1.0044519040271975285
0
0
1.0014918805997206075
1.0044519119255483908
0
0
1.0014918786119635374
1.0044519201217656512
0
0
1.0014918765468849848
1.0044519286022712823
0
0
1.0014918744080238966
1.004451937353266322
0
0
1.0014918721990038186
1.0044519463602272769
0
0
1.0014918699236756705
1.0044519556083320033
0
0
1.0014918675858199837
1.0044519650823824364
0
0
1.0014918651896003166
1.00445197476671777
0
0
1.0014918627388817995
1.0044519846452091283
0
0
1.0014918602380844526
1.0044519947016343764
0
0
1.0014918576913289794
1.0044520049191680844
0
0
1.0014918551031630756
1.0044520152808993352
0
0
1.0014918524778784192
1.0044520257693343446
0
0
1.0014918498201361707
1.0044520363669089402
0
0
1.0014918471349956164
1.0044520470552624758
0
0
1.0014918444281688537
1.0044520578151958645
0
0
1.0014918417080691526
1.0044520686269704512
0
0
1.001491838988026517
1.0044520794737463731
0
0
1.0014918362880211866
0
0
0
1.0014918335959737128
1.0044520797194160799
0
0
1.0014918334779527864
1.00445206910923579
0
0
1.0014918359503857115
1.0044520585274623325
0
0
1.0014918384854885058
1.0044520479947440794
0
0
1.0014918410593727227
1.0044520375325467487
0
0
1.0014918436380173539
1.0044520271601147243
0
0
1.0014918462047390779
1.0044520168954667039
0
0
1.0014918487507555867
1.0044520067559816745
0
0
1.0014918512703683273
1.0044519967586078568
0
0
1.0014918537587313985
1.0044519869199195483
0
0
1.0014918562115671108
1.0044519772561739668
0
0
1.001491858624513176
1.0044519677832888238
0
0
1.0014918609936329652
1.0044519585168627529
0
0
1.0014918633148761629
1.0044519494720707264
0
0
1.0014918655842071082
1.0044519406637544279
0
0
1.001491867797945412
1.0044519321063432038
0
0
1.0014918699521826451
1.0044519238138136519
0
0
1.0014918720434942134
1.004451915799740247
0
0
1.0014918740681000298
1.0044519080772700281
0
0
1.0014918760226607652
1.0044519006589831545
0
0
1.0014918779039359009
1.0044518935570228013
0
0
1.0014918797086571622
1.0044518867830205533
0
0
1.0014918814338400477
1.0044518803480289026
0
0
1.0014918830765009439
1.0044518742625816454
0
0
1.0014918846339959657
1.0044518685366405908
0
0
1.001491886103611062
1.0044518631795493757
0
0
1.0014918874828593331
1.004451858200108294
0
0
1.0014918887695238858
1.0044518536064419578
0
0
1.0014918899612885728
1.0044518494060576952
0
0
1.0014918910563055388
1.0044518456058972866
0
0
1.0014918920525857082
1.004451842212103152
0
0
1.0014918929485230326
1.0044518392302854704
0
0
1.001491893742724848
1.0044518366653325536
0
0
1.0014918944337132256
1.0044518345213693244
0
0
1.0014918950203370862
1.004451832801990685
0
0
1.0014918955017297897
1.0044518315099608685
0
0
1.0014918958768959101
1.0044518306474259361
0
0
1.0014918961453815882
1.0044518302158280676
0
0
1.001491896306603735
1.0044518302158707002
0
0
1.0014918963604202418
1.0044518306474827796
0
0
1.001491896306603735
1.0044518315099895123
0
0
1.0014918961453675994
1.004451832801990685
0
0
1.0014918958768677104
1.004451834521361997
0
0
1.0014918955016303137
1.0044518366652757102
0
0
1.0014918950203655079
1.0044518392303067866
0
0
1.0014918944337274365
1.0044518422120853884
0
0
1.001491893742724848
1.0044518456059077227
0
0
1.0014918929485940868
1.0044518494060754588
0
0
1.0014918920525714974
1.004451853606477485
0
0
1.0014918910562202736
1.0044518582001011886
0
0
1.0014918899612743619
1.0044518631795564811
0
0
1.0014918887695380967
1.0044518685366157218
0
0
1.0014918874828593331
1.0044518742625887509
0
0
1.0014918861035826403
1.0044518803480182445
0
0
1.0014918846339959657
1.0044518867830134479
0
0
1.0014918830765009439
1.0044518935570228013
0
0
1.0014918814338400477
1.0044519006589618382
0
0
1.0014918797086571622
1.0044519080772629227
0
0
1.001491877903921468
1.0044519157997686687
0
0
1.0014918760226889649
1.0044519238138100992
0
0
1.0014918740680860409
1.0044519321063558603
0
0
1.0014918720434800026
1.0044519406637633097
0
0
1.0014918699522394885
1.0044519494720707264
0
0
1.001491867797945412
1.0044519585168609765
0
0
1.0014918655841928974
1.0044519677833261273
0
0
1.0014918633148479632
1.0044519772561473214
0
0
1.0014918609936187543
1.0044519869199408646
0
0
1.001491858624513176
1.0044519967585705533
0
0
1.0014918562115104894
1.0044520067559781218
0
0
1.0014918537588166636
1.004452016895437616
0
0
1.0014918512703825382
1.0044520271601653505
0
0
1.0014918487508124301
1.004452037532583164
0
0
1.0014918462047106562
1.0044520479947991465
0
0
1.0014918436380599864
1.0044520585274159252
0
0
1.0014918410593727227
1.0044520691091878284
0
0
1.0014918384854885058
1.0044520797194240735
0
0
1.0014918359503572898
0
0
0
1.0014918334779387976
1.0044520799636729169
0
0
1.0014918333827689256
1.0044520695934566756
0
0
1.0014918356041955239
1.0044520592426557926
0
0
1.0014918379740684884
1.004452048938919928
0
0
1.001491840402135125
1.0044520387054323152
0
0
1.0014918428381738291
1.0044520285615008426
0
0
1.0014918452628438494
1.0044520185247638455
0
0
1.0014918476673346781
1.0044520086120849456
0
0
1.0014918500461460482
1.0044519988398856736
0
0
1.0014918523948448392
1.0044519892241923209
0
0
1.0014918547093238921
1.0044519797807218708
0
0
1.0014918569858031194
1.0044519705248331487
0
0
1.001491859220289049
1.0044519614715980982
0
0
1.0014918614092434002
1.0044519526357358341
0
0
1.0014918635489999943
1.0044519440315566872
0
0
1.0014918656359061977
1.0044519356730725601
0
0
1.0014918676664665842
1.0044519275738426067
0
0
1.0014918696372556717
1.0044519197469830019
0
0
1.0014918715452045817
1.0044519122052606441
0
0
1.0014918733869593304
1.0044519049609428318
0
0
1.0014918751593651081
1.0044518980257894913
0
0
1.0014918768596081655
1.0044518914110980301
0
0
1.0014918784847897104
1.0044518851276083016
0
0
1.0014918800321523928
1.0044518791855807649
0
0
1.0014918814990674267
1.0044518735947103316
0
0
1.0014918828832468645
1.0044518683641099344
0
0
1.0014918841821895956
1.0044518635023025332
0
0
1.0014918853939061005
1.0044518590172002437
0
0
1.0014918865162365513
1.0044518549161711718
0
0
1.0014918875473615145
1.0044518512058835391
0
0
1.0014918884855759096
1.0044518478924411298
0
0
1.0014918893292599211
1.004451844981216091
0
0
1.0014918900770490851
1.0044518424769897091
0
0
1.0014918907276928461
1.0044518403838229581
0
0
1.0014918912800401252
1.0044518387051442065
0
0
1.0014918917331956383
1.0044518374437745312
0
0
1.0014918920865483187
1.004451836601660375
0
0
1.0014918923393028027
1.0044518361802872164
0
0
1.0014918924910887199
1.0044518361803369544
0
0
1.0014918925418072604
1.0044518366016887967
0
0
1.0014918924911597742
1.0044518374437600983
0
0
1.0014918923393167915
1.0044518387051726283
0
0
1.0014918920864916974
1.0044518403838085252
0
0
1.0014918917333095472
1.00445184247695396
0
0
1.0014918912800827577
1.0044518449812125382
0
0
1.0014918907276360027
1.0044518478924269189
0
0
1.0014918900770775068
1.0044518512059297244
0
0
1.0014918893292457103
1.0044518549161711718
0
0
1.001491888485632753
1.0044518590172109018
0
0
1.0014918875473615145
1.0044518635022776643
0
0
1.0014918865162505401
1.0044518683641312506
0
0
1.0014918853938918897
1.0044518735946996735
0
0
1.0014918841821753848
1.0044518791855772122
0
0
1.0014918828832040099
1.00445188512759076
0
0
1.0014918814990532159
1.0044518914110696084
0
0
1.0014918800321523928
1.0044518980258108076
0
0
1.0014918784847468558
1.0044519049609215156
0
0
1.0014918768595939547
1.0044519122052890658
0
0
1.0014918751593651081
1.0044519197469830019
0
0
1.0014918733869451195
1.0044519275738461594
0
0
1.0014918715452332254
1.0044519356731100856
0
0
1.0014918696373409368
1.0044519440315371472
0
0
1.0014918676664521513
1.0044519526357411632
0
0
1.0014918656358635651
1.0044519614716105327
0
0
1.0014918635490426269
1.0044519705248278196
0
0
1.0014918614092434002
1.0044519797806916728
0
0
1.0014918592203032599
1.0044519892241745573
0
0
1.0014918569857036434
1.0044519988398501464
0
0
1.0014918547093523138
1.0044520086121151436
0
0
1.0014918523947882179
1.0044520185247549637
0
0
1.0014918500461178485
1.0044520285615408106
0
0
1.0014918476673204673
1.0044520387054336474
0
0
1.0014918452628012169
1.0044520489389829887
0
0
1.0014918428381738291
1.0044520592426058325
0
0
1.0014918404021493359
1.0044520695934513466
0
0
1.0014918379740971321
1.0044520799637375319
0
0
1.0014918356042097347
0
0
0
1.0014918333827831365
1.0044520802026630779
0
0
1.0014918333131075379
1.004452070072638703
0
0
1.0014918352451585015
1.0044520599508430792
0
0
1.0014918374556285308
1.0044520498762670169
0
0
1.0014918397401937344
1.0044520398736387357
0
0
1.0014918420326746062
1.0044520299618218129
0
0
1.0014918443131328729
1.0044520201576747631
0
0
1.0014918465734401476
1.0044520104772234337
0
0
1.0014918488086086423
1.0044520009361095347
0
0
1.0014918510145733865
1.0044519915495857543
0
0
1.0014918531878249652
1.0044519823326629737
0
0
1.001491855324682323
1.0044519733001138206
0
0
1.0014918574216640224
1.004451964466349434
0
0
1.0014918594754449455
1.0044519558455278219
0
0
1.0014918614826566756
1.0044519474515041235
0
0
1.0014918634399740949
1.0044519392977575567
0
0
1.0014918653441715612
1.0044519313973425678
0
0
1.001491867192178864
1.0044519237630948894
0
0
1.001491868980884492
1.0044519164072505113
0
0
1.0014918707073749982
1.0044519093417552114
0
0
1.0014918723687373792
1.0044519025779918842
0
0
1.0014918739622424848
1.0044518961269492952
0
0
1.0014918754853330274
1.004451889999064651
0
0
1.0014918769353797767
1.004451884204325518
0
0
1.0014918783100237309
1.0044518787520781977
0
0
1.0014918796069627316
1.0044518736512586532
0
0
1.0014918808241504156
1.0044518689101011866
0
0
1.0014918819593841004
1.0044518645363942344
0
0
1.0014918830109444947
1.0044518605372712017
0
0
1.0014918839769837433
1.0044518569191480672
0
0
1.0014918848559106745
1.0044518536880471249
0
0
1.0014918856463321806
1.0044518508491762088
0
0
1.0014918863467849874
1.0044518484072113562
0
0
1.0014918869563167458
1.0044518463660812024
0
0
1.0014918874737763765
1.0044518447291610475
0
0
1.0014918878983254391
1.0044518434991616118
0
0
1.0014918882291967694
1.0044518426779731612
0
0
1.0014918884659778087
1.0044518422671231406
0
0
1.0014918886082284644
1.0044518422671089297
0
0
1.0014918886556642974
1.0044518426779873721
0
0
1.0014918886082568861
1.004451843499147623
0
0
1.0014918884660062304
1.0044518447291681529
0
0
1.0014918882292820346
1.0044518463660598862
0
0
1.0014918878983114503
1.0044518484071864872
0
0
1.001491887473733744
1.0044518508492084052
0
0
1.0014918869563309567
1.0044518536880471249
0
0
1.00149188634682762
1.004451856919176489
0
0
1.0014918856463321806
1.0044518605372463327
0
0
1.0014918848558678199
1.0044518645364155507
0
0
1.0014918839769268999
1.0044518689101049613
0
0
1.0014918830109444947
1.0044518736512797474
0
0
1.0014918819593985333
1.0044518787520533287
0
0
1.001491880824108005
1.00445188420427578
0
0
1.001491879607019575
1.0044518899990861893
0
0
1.0014918783100237309
1.0044518961269492952
0
0
1.0014918769353939876
1.0044519025779741206
0
0
1.001491875485276184
1.0044519093417729749
0
0
1.0014918739622709065
1.0044519164072611694
0
0
1.0014918723687087354
1.0044519237630913366
0
0
1.0014918707073323656
1.0044519313973692132
0
0
1.0014918689808702812
1.0044519392976953842
0
0
1.0014918671921504423
1.004451947451521665
0
0
1.0014918653442139718
1.004451955845518718
0
0
1.0014918634399883057
1.0044519644663210123
0
0
1.0014918614826711085
1.0044519733001369133
0
0
1.001491859475487578
1.0044519823326771846
0
0
1.001491857421706877
1.0044519915496248341
0
0
1.0014918553246965338
1.0044520009361361801
0
0
1.0014918531878249652
1.0044520104771621494
0
0
1.00149185101463023
1.0044520201576818685
0
0
1.0014918488086086423
1.0044520299618218129
0
0
1.0014918465734119479
1.0044520398735947708
0
0
1.0014918443131612946
1.0044520498762745664
0
0
1.0014918420326746062
1.0044520599508184322
0
0
1.0014918397401795236
1.0044520700726276008
0
0
1.0014918374555858982
1.0044520802027785411
0
0
1.0014918352451729344
0
0
0
1.0014918333130649053
1.0044520804268755043
0
0
1.0014918332674911383
1.0044520705296875462
0
0
1.0014918348694523687
1.0044520606305946675
0
0
1.0014918369365917172
1.0044520507848968549
0
0
1.0014918390809952609
1.0044520410167661062
0
0
1.0014918412283688731
1.0044520313429761149
0
0
1.0014918433615316307
1.0044520217785670724
0
0
1.0014918454740604492
1.0044520123381175392
0
0
1.0014918475618763694
1.0044520030360035712
0
0
1.0014918496216824728
1.0044519938865734687
0
0
1.001491851650125442
1.0044519849039790227
0
0
1.0014918536440926555
1.0044519761022638882
0
0
1.0014918556004581696
1.0044519674951875032
0
0
1.0014918575160101089
1.0044519590963230105
0
0
1.0014918593877781827
1.0044519509190097395
0
0
1.0014918612126220143
1.0044519429762446272
0
0
1.0014918629878271084
1.0044519352806522416
0
0
1.001491864710353008
1.0044519278445700472
0
0
1.0014918663774277086
1.0044519206798936395
0
0
1.0014918679863236139
1.0044519137981977597
0
0
1.0014918695344676713
1.0044519072105317914
0
0
1.0014918710192173279
1.0044519009274897048
0
0
1.001491872438184938
1.0044518949593175261
0
0
1.0014918737890967648
1.0044518893156146877
0
0
1.0014918750696930605
1.0044518840055542963
0
0
1.0014918762778142192
1.0044518790377445772
0
0
1.001491877411584408
1.0044518744202821647
0
0
1.0014918784689852416
1.0044518701606706124
0
0
1.0014918794484253262
1.0044518662658583619
0
0
1.0014918803481709375
1.0044518627421665791
0
0
1.0014918811668012122
1.0044518595952969253
0
0
1.0014918819029798858
1.0044518568305216277
0
0
1.0014918825553575932
1.0044518544522460513
0
0
1.0014918831229528973
1.0044518524643781809
0
0
1.0014918836048569695
1.0044518508701758552
0
0
1.0014918840002737799
1.0044518496722647516
0
0
1.0014918843084787969
1.0044518488725273642
0
0
1.0014918845289457749
1.0044518484723070628
0
0
1.0014918846613909409
1.00445184847234259
0
0
1.0014918847055582773
1.0044518488725060479
0
0
1.0014918846614193626
1.0044518496722647516
0
0
1.0014918845289744187
1.0044518508701616444
0
0
1.0014918843084219535
1.0044518524644137081
0
0
1.0014918840002737799
1.0044518544522067494
0
0
1.0014918836049280237
1.0044518568305003114
0
0
1.0014918831229671081
1.0044518595953146889
0
0
1.0014918825552865389
1.0044518627421665791
0
0
1.0014918819028804098
1.0044518662658334929
0
0
1.0014918811668012122
1.0044518701606810485
0
0
1.0014918803482419918
1.0044518744202999283
0
0
1.0014918794484111153
1.0044518790377268136
0
0
1.0014918784689852416
1.004451884005557849
0
0
1.0014918774115701972
1.0044518893156146877
0
0
1.0014918762778142192
1.0044518949593210788
0
0
1.0014918750696504279
1.0044519009275252319
0
0
1.001491873789082554
1.0044519072105140278
0
0
1.0014918724382133597
1.0044519137981764434
0
0
1.0014918710192173279
1.0044519206799324973
0
0
1.0014918695344392496
1.0044519278445556143
0
0
1.0014918679863802353
1.0044519352806486889
0
0
1.0014918663774561303
1.0044519429762321927
0
0
1.0014918647103954186
1.0044519509190203976
0
0
1.0014918629878271084
1.004451959096315905
0
0
1.0014918612126930686
1.0044519674951517541
0
0
1.0014918593877637498
1.0044519761022334681
0
0
1.0014918575160101089
1.00445198490397547
0
0
1.0014918556004439587
1.0044519938866427466
0
0
1.0014918536441355101
1.0044520030359751495
0
0
1.0014918516501822854
1.0044520123381308618
0
0
1.0014918496217251054
1.0044520217785013472
0
0
1.0014918475618905802
1.0044520313429325942
0
0
1.0014918454740178166
1.0044520410167732116
0
0
1.0014918433615884741
1.0044520507849452606
0
0
1.0014918412283546623
1.0044520606305948895
0
0
1.0014918390810236826
1.0044520705297059759
0
0
1.0014918369365772843
1.0044520804268981529
0
0
1.0014918348693953032
0
0
0
1.0014918332675053492
1.0044520806035406313
0
0
1.0014918332321771643
1.0044520709120354773
0
0
1.0014918344863279476
1.0044520612296459205
0
0
1.0014918364398515127
1.0044520516214454631
0
0
1.0014918384405833152
1.0044520421011660094
0
0
1.0014918404354462567
1.0044520326795303156
0
0
1.0014918424146344034
1.0044520233683480459
0
0
1.0014918443738705101
1.0044520141802939506
0
0
1.0014918463097155499
1.0044520051285725781
0
0
1.0014918482189862914
1.0044519962266398316
0
0
1.0014918500989113959
1.0044519874879780374
0
0
1.0014918519463507085
1.0044519789259322984
0
0
1.0014918537586321445
1.0044519705537773291
0
0
1.001491855532828712
1.0044519623845322709
0
0
1.0014918572661830609
1.0044519544310521741
0
0
1.0014918589559669293
1.0044519467058905526
0
0
1.0014918605993949896
1.0044519392212780673
0
0
1.0014918621939661314
1.0044519319891374032
0
0
1.0014918637369660814
1.0044519250209935635
0
0
1.0014918652260924592
1.0044519183280784524
0
0
1.0014918666587735441
1.0044519119211248182
0
0
1.0014918680328064315
1.0044519058104424136
0
0
1.0014918693458605414
1.0044519000059188851
0
0
1.0014918705958324452
1.0044518945169722546
0
0
1.0014918717807475002
1.004451889352473648
0
0
1.0014918728984592011
1.0044518845208145752
0
0
1.0014918739474329978
1.0044518800298574135
0
0
1.0014918749257786246
1.0044518758869096509
0
0
1.0014918758318624992
1.004451872098750087
0
0
1.0014918766641918157
1.0044518686715002698
0
0
1.0014918774214593977
1.0044518656108014643
0
0
1.0014918781024149119
1.0044518629216918626
0
0
1.0014918787059639005
1.0044518606084593682
0
0
1.0014918792310547602
1.0044518586749693334
0
0
1.0014918796768632614
1.0044518571243801208
0
0
1.0014918800425081091
1.0044518559591679718
0
0
1.0014918803276346981
1.0044518551813723661
0
0
1.0014918805315318195
1.0044518547921299501
0
0
1.0014918806541288632
1.0044518547921157392
0
0
1.0014918806949850705
1.0044518551813794716
0
0
1.0014918806540578089
1.004451855959203721
0
0
1.0014918805315462524
1.0044518571244014371
0
0
1.0014918803275778547
1.0044518586749764388
0
0
1.00149188004252232
1.0044518606084202883
0
0
1.0014918796767777742
1.0044518629216705463
0
0
1.0014918792310405493
1.0044518656108334387
0
0
1.0014918787059496896
1.0044518686714682953
0
0
1.0014918781024573224
1.0044518720987358762
0
0
1.0014918774214167652
1.0044518758869025454
0
0
1.0014918766641776049
1.0044518800298785077
0
0
1.0014918758318196446
1.0044518845207790481
0
0
1.0014918749257362141
1.0044518893524345682
0
0
1.0014918739474185649
1.00445189451697936
0
0
1.0014918728985302554
1.0044519000059508596
0
0
1.0014918717807330673
1.0044519058104601772
0
0
1.0014918705959177103
1.00445191192111416
0
0
1.0014918693458318977
1.0044519183280855579
0
0
1.0014918680328348533
1.004451925021036196
0
0
1.0014918666587735441
1.0044519319890876652
0
0
1.0014918652260924592
1.0044519392213120401
0
0
1.001491863737008492
1.0044519467058710127
0
0
1.0014918621939516985
1.0044519544310628323
0
0
1.0014918605993381462
1.0044519623845376
0
0
1.0014918589559385076
1.004451970553747131
0
0
1.0014918572661546392
1.00445197892598026
0
0
1.0014918555328711225
1.0044519874879354049
0
0
1.0014918537586321445
1.0044519962266593716
0
0
1.0014918519464217628
1.0044520051285663609
0
0
1.0014918500988831962
1.0044520141803128244
0
0
1.0014918482189862914
1.0044520233682840971
0
0
1.001491846309701339
1.0044520326795205456
0
0
1.0014918443739557752
1.0044520421011469136
0
0
1.0014918424146912468
1.0044520516213824024
0
0
1.0014918404354462567
1.0044520612296397033
0
0
1.0014918384406261698
1.0044520709120918767
0
0
1.0014918364398797124
1.004452080603539299
0
0
1.0014918344863419364
0
0
0
1.0014918332322340078
1.0044520805727612522
0
0
0
1.0044520710081454862
0
0
0
1.0044520616201733088
0
0
0
1.0044520523162046022
0
0
0
1.0044520430892993623
0
0
0
1.0044520339506899376
0
0
0
1.0044520249148607416
0
0
0
1.0044520159962726513
0
0
0
1.0044520072089531126
0
0
0
1.0044519985665780748
0
0
0
1.0044519900824362413
0
0
0
1.0044519817696773156
0
0
0
1.0044519736411445798
0
0
0
1.0044519657094852505
0
0
0
1.0044519579871251658
0
0
0
1.0044519504862519099
0
0
0
1.0044519432187739572
0
0
0
1.0044519361962398474
0
0
0
1.0044519294298617229
0
0
0
1.0044519229305124419
0
0
0
1.0044519167086729539
0
0
0
1.0044519107744043218
0
0
0
1.0044519051373343999
0
0
0
1.0044518998065119497
0
0
0
1.0044518947907474793
0
0
0
1.0044518900980885512
0
0
0
1.0044518857362616515
0
0
0
1.0044518817123404553
0
0
0
1.0044518780329223517
0
0
0
1.0044518747040578344
0
0
0
1.0044518717311785583
0
0
0
1.0044518691191166582
0
0
0
1.0044518668722168808
0
0
0
1.004451864994117205
0
0
0
1.0044518634879724406
0
0
0
1.004451862356120273
0
0
0
1.0044518616005504441
0
0
0
1.0044518612224919707
0
0
0
1.004451861222513287
0
0
0
1.004451861600564655
0
0
0
1.0044518623561773385
0
0
0
1.0044518634879582297
0
0
0
1.0044518649941456268
0
0
0
1.0044518668721813537
0
0
0
1.0044518691191521853
0
0
0
1.0044518717311714529
0
0
0
1.0044518747040895867
0
0
0
1.0044518780328548502
0
0
0
1.0044518817123084808
0
0
0
1.004451885736254324
0
0
0
1.0044518900980918819
0
0
0
1.004451894790701294
0
0
0
1.0044518998065010695
0
0
0
1.0044519051373059781
0
0
0
1.0044519107744185327
0
0
0
1.0044519167087013756
0
0
0
1.0044519229305408636
0
0
0
1.0044519294298404066
0
0
0
1.0044519361962611637
0
0
0
1.0044519432187757335
0
0
0
1.0044519504862854387
0
0
0
1.0044519579871304948
0
0
0
1.0044519657094941323
0
0
0
1.0044519736410983946
0
0
0
1.004451981769778568
0
0
0
1.0044519900823829506
0
0
0
1.0044519985665478767
0
0
0
1.0044520072089362372
0
0
0
1.004452015996261105
0
0
0
1.0044520249148092272
0
0
0
1.0044520339506535223
0
0
0
1.0044520430893131291
0
0
0
1.0044520523162365766
0
0
0
1.0044520616201115804
0
0
0
1.0044520710081716874
0
0
0
1.0044520805727161772
0
0
0
0
0
0
0
