# Supplementary material for: Discrete mechanical growth model for plant tissue
Source: PLoS One. 2019 Aug 12;14(8):e0221059. doi: 10.1371/journal.pone.0221059 (PMC6690522; doi:10.1371/journal.pone.0221059)
Supplement: S1 File — The model was implemented using the C++ programming language. The software uses the Intel threading building blocks (TBB) runtime library as a parallelization environment (available in open source from http://www.intel.com/software/products/tbb/), and for visualization the CASH library from Rob J. de Boer and Alex D. Staritsky (available in open source from http://theory.bio.uu.nl/rdb/software.html). (ZIP) [file pone.0221059.s001.zip › CODE/illustration2-leaf-growth/output/savedstate/statevx]

-4.2910159536724279405e-07
-4.2833623536964182676e-07
-4.2683864887038680536e-07
-4.2462219518313304434e-07
-4.2169395975122370146e-07
-4.180608925707929302e-07
-4.1373073855766051565e-07
-4.0871233508710247406e-07
-4.030153988310303248e-07
-3.9665057016691207536e-07
-3.8962944870490900939e-07
-3.8196446894289692864e-07
-3.7366916671999206301e-07
-3.647577173637728265e-07
-3.5524518438023733324e-07
-3.4514783919803448953e-07
-3.3448255720713859773e-07
-3.2326710197594366036e-07
-3.1152026735981053207e-07
-2.9926148670256225159e-07
-2.8651093941789440578e-07
-2.7328979967933264561e-07
-2.5961988114886480616e-07
-2.455235659226673306e-07
-2.3102415980247315019e-07
-2.1614553702420380432e-07
-2.0091206920369586442e-07
-1.8534905166234239005e-07
-1.6948192183008359279e-07
-1.5333661451677471632e-07
-1.3693934874936530832e-07
-1.2031755147745570866e-07
-1.0349836543355195317e-07
-8.650943073007510975e-08
-6.9378671696540550329e-08
-5.2133799499642918818e-08
-3.4803662174454075284e-08
-1.7415970887668663636e-08
0
1.7415828779121511616e-08
3.4803520065906923264e-08
5.2133515282548614778e-08
6.9378529587993398309e-08
8.650957283862226177e-08
1.0349836543355195317e-07
1.2031748042318213265e-07
1.3693934874936530832e-07
1.5333611713685968425e-07
1.6948192183008359279e-07
1.8534919377088954207e-07
2.0091221131224301644e-07
2.1614553702420380432e-07
2.3102430191102030221e-07
2.4552335275984660257e-07
2.5962009431168553419e-07
2.7329008389642694965e-07
2.8651101047216798179e-07
2.9926169986538297962e-07
3.1151998314271622803e-07
3.2326710197594366036e-07
3.3448287695136968978e-07
3.4514798130658164155e-07
3.5524507779882696923e-07
3.6475711340244743042e-07
3.7366888250289775897e-07
3.8196446894289692864e-07
3.896295197591825854e-07
3.9665025042268098332e-07
4.0301557646671426482e-07
4.0871242390494444408e-07
4.1373084513907087967e-07
4.1806060835369862616e-07
4.2169403968728147447e-07
4.2462204419280169532e-07
4.2683865331127890386e-07
4.2833676161535549909e-07
4.2910130559903336689e-07
-4.4030056711719112172e-07
-4.3953892303605357483e-07
-4.3803769056438568441e-07
-4.3579773567614665808e-07
-4.3282517125931008195e-07
-4.2912713382747824653e-07
-4.2471164363178104395e-07
-4.1958770680139423348e-07
-4.1376516435320809251e-07
-4.0725485206394296256e-07
-4.000685649430124613e-07
-3.9221905723252348253e-07
-3.8372011346154977218e-07
-3.7458640633758477634e-07
-3.6483349674654164119e-07
-3.5447801138843715307e-07
-3.4353735856029743445e-07
-3.3202987026470509591e-07
-3.1997501537261996418e-07
-3.073927956620536861e-07
-2.9430395898089045659e-07
-2.8073046109966526274e-07
-2.6669439989746024366e-07
-2.5221957855592336273e-07
-2.3732944498533470323e-07
-2.2204879712717229268e-07
-2.064027881942820386e-07
-1.9041721088797203265e-07
-1.7411835528946539853e-07
-1.5753315096844744403e-07
-1.4068881171169778099e-07
-1.2361297763163747732e-07
-1.0633407043769693701e-07
-8.888008551366510801e-08
-7.1280226165981730446e-08
-5.3562558832709328271e-08
-3.5757778960032737814e-08
-1.7893455606099450961e-08
0
1.7893597714646602981e-08
3.5757636851485585794e-08
5.3562985158350784332e-08
7.1280226165981730446e-08
8.888022762221226003e-08
1.06333999383423361e-07
1.2361297763163747732e-07
1.4068859854887705296e-07
1.5753300885990029201e-07
1.7411821318091824651e-07
1.9041721088797203265e-07
2.0640300135710276663e-07
2.2204886818144586869e-07
2.3732937393106112722e-07
2.5221964961019693874e-07
2.6669454200600739568e-07
2.8073031899111811072e-07
2.9430395898089045659e-07
3.0739300882487441413e-07
3.1997501537261996418e-07
3.3202994131897867192e-07
3.4353718092461349443e-07
3.5447783375275321305e-07
3.6483328358372091316e-07
3.7458647739185835235e-07
3.8371993582586583216e-07
3.9221902170538669452e-07
4.0006881363296997733e-07
4.0725495864535332657e-07
4.1376495119038736448e-07
4.1958742258429992944e-07
4.2471157257750746794e-07
4.2912773778880364262e-07
4.3282568640279350802e-07
4.3579774455793085508e-07
4.3803765947814099491e-07
4.3953889417025493458e-07
4.4030059598298976198e-07
-4.514158591373274021e-07
-4.5064186160459485109e-07
-4.4911419028181853719e-07
-4.4683299726955283404e-07
-4.4380267461008315877e-07
-4.4002938182075013174e-07
-4.3552065065455281001e-07
-4.302850875603780878e-07
-4.2433248026441106049e-07
-4.176736467798036756e-07
-4.103203821159695508e-07
-4.0228574249567827792e-07
-3.9358369008368754294e-07
-3.8422907522317473195e-07
-3.7423795617996802321e-07
-3.6362742150686244713e-07
-3.5241516371797843021e-07
-3.4062026088577113114e-07
-3.282624305711578927e-07
-3.1536217193206539378e-07
-3.0194122757620789343e-07
-2.8802169538266753079e-07
-2.7362695220745081315e-07
-2.5878051701511139981e-07
-2.4350732985567447031e-07
-2.2783254394198593218e-07
-2.1178202302962745307e-07
-1.9538248352546361275e-07
-1.7866078394490614301e-07
-1.6164449334610253572e-07
-1.443619623842096189e-07
-1.2684132855156349251e-07
-1.0911186620887747267e-07
-9.1202849716864875518e-08
-7.3142985002050409093e-08
-5.4962896456345333718e-08
-3.6692426874651573598e-08
-1.8361276943323900923e-08
0
1.8361276943323900923e-08
3.6692426874651573598e-08
5.4962754347798181698e-08
7.3143127110597561114e-08
9.1202423391223419458e-08
1.0911193726315104868e-07
1.2684154171438422054e-07
1.4436210449275677092e-07
1.6164477756319683976e-07
1.78660712890632567e-07
1.9538234141691646073e-07
2.117822361924481811e-07
2.2783282815908023622e-07
2.4350740090994804632e-07
2.5878051701511139981e-07
2.7362702326172438916e-07
2.8802162432839395478e-07
3.019410144133871654e-07
3.1536217193206539378e-07
3.2826221740833716467e-07
3.4062040299431828316e-07
3.5241512819084164221e-07
3.6362749256113602314e-07
3.7423774301714729518e-07
3.8422925285885867197e-07
3.9358397430078184698e-07
4.0228599118563579395e-07
4.1032052422451670282e-07
4.1767322045416221954e-07
4.2433271119080018252e-07
4.302850697968096938e-07
4.3552063289098441601e-07
4.4002916865792940371e-07
4.4380271901900414377e-07
4.4683304167847381905e-07
4.4911416807735804468e-07
4.5064183495924226008e-07
4.5141575810703216121e-07
-4.6238801898468295803e-07
-4.6159764677256021059e-07
-4.6003716391851412482e-07
-4.5770748080542489333e-07
-4.5461250763878524594e-07
-4.5075795540583385446e-07
-4.4615086736143894086e-07
-4.4079961014631408034e-07
-4.3471404254091794428e-07
-4.2790464505060299416e-07
-4.2038340808403518167e-07
-4.1216338786398409866e-07
-4.0325893735371209914e-07
-3.9368501347780693322e-07
-3.8345817188201181125e-07
-3.7259560770053212764e-07
-3.6111558188167691696e-07
-3.4903756329640600597e-07
-3.363816603041414055e-07
-3.2316897602413519053e-07
-3.0942167938974307617e-07
-2.9516272093133011367e-07
-2.8041576172199711436e-07
-2.6520531548612780171e-07
-2.4955653543656808324e-07
-2.3349542743744677864e-07
-2.170489210584491957e-07
-2.0024366165216633817e-07
-1.8310778671093430603e-07
-1.6566957583563635126e-07
-1.479577349527971819e-07
-1.3000182264022441814e-07
-1.1183139747572568012e-07
-9.3476018037108588032e-08
-7.4966521879105130211e-08
-5.6333391285079414956e-08
-3.7607463809763430618e-08
-1.8819434899342013523e-08
-1.4210854715202003717e-13
1.8819292790794861503e-08
3.7607321701216278598e-08
5.6333391285079414956e-08
7.4966663987652282231e-08
9.3476302254202892072e-08
1.1183118431290495209e-07
1.3000175158595084213e-07
1.479577349527971819e-07
1.6566943372708919924e-07
1.8310743143956642598e-07
2.0024373270643991418e-07
2.1704877894990204368e-07
2.3349571165454108268e-07
2.4955653543656808324e-07
2.6520552864894852974e-07
2.8041583277627069037e-07
2.9516272093133011367e-07
3.0942175044401665218e-07
3.2316904707840876654e-07
3.3638144714132067747e-07
3.4903763435067958198e-07
3.6111558188167691696e-07
3.7259567875480570365e-07
3.8345831399055896327e-07
3.9368529769490123726e-07
4.0325900840798567515e-07
4.1216310364688979462e-07
4.2038351466544554569e-07
4.2790475163201335818e-07
4.3471374056025524624e-07
4.4079996541768196039e-07
4.4615120486923842691e-07
4.5075779553371830843e-07
4.5461263198376400396e-07
4.5770718770654639229e-07
4.6003719944565091282e-07
4.6159755129338009283e-07
4.6238795903263962828e-07
-4.7318484686087458613e-07
-4.7237675993017091969e-07
-4.7078131615307938773e-07
-4.6840034961803667102e-07
-4.652377594283052531e-07
-4.6129907005365566874e-07
-4.5659115599505639693e-07
-4.5112237501143681584e-07
-4.4490226613902450481e-07
-4.3794162962740301737e-07
-4.3025252693951188121e-07
-4.2184794324384711217e-07
-4.127424091393550043e-07
-4.0295144998481191578e-07
-3.9249147931741390494e-07
-3.8138022517841818626e-07
-3.6963633931463846238e-07
-3.5727971692267601611e-07
-3.4433057294336322229e-07
-3.3081114736432937207e-07
-3.1674368017320375657e-07
-3.0215176138881361112e-07
-2.8705954946417477913e-07
-2.7149241077495389618e-07
-2.5547549853399686981e-07
-2.390363107451776159e-07
-2.2220149276108713821e-07
-2.0499932418260868872e-07
-1.8745815566489909543e-07
-1.6960697735157737043e-07
-1.5147527676617755787e-07
-1.3309318092069588602e-07
-1.1449117209849646315e-07
-9.5699874691490549594e-08
-7.6750552580051589757e-08
-5.7674185427458724007e-08
-3.8502463439726852812e-08
-1.926721893141802866e-08
0
1.926707682287087664e-08
3.8502321331179700792e-08
5.7673901210364419967e-08
7.6750410471504437737e-08
9.5699874691490549594e-08
1.1449131420704361517e-07
1.3309318092069588602e-07
1.5147520571190398186e-07
1.6960683524303021841e-07
1.8745808461062551942e-07
2.0499939523688226473e-07
2.2220191908672859427e-07
2.3903638179945119191e-07
2.5547564064254402183e-07
2.7149212655785959214e-07
2.8705954946417477913e-07
3.0215176138881361112e-07
3.1674346701038302854e-07
3.3081107631005579606e-07
3.4433043083481607027e-07
3.5727950375985528808e-07
3.6963641036891203839e-07
3.8138026070555497427e-07
3.9249158589882426895e-07
4.0295176972904300783e-07
4.1274276441072288435e-07
4.2184780113529996015e-07
4.3025238483096472919e-07
4.3794159410026622936e-07
4.4490235495686647482e-07
4.5112216184861608781e-07
4.5659135139430873096e-07
4.6129940756145515479e-07
4.652378038372262381e-07
4.6840057166264159605e-07
4.7078117404453223571e-07
4.7237676881195511669e-07
4.7318479801106150262e-07
-4.8378455352882099305e-07
-4.829581157217432974e-07
-4.8132700491976265766e-07
-4.7889382237542577059e-07
-4.7566260263920412399e-07
-4.7163885241729985864e-07
-4.6682941956532886252e-07
-4.6124267072400471079e-07
-4.5488819822026016482e-07
-4.4777689112152074813e-07
-4.3992077536358920042e-07
-4.313332979677397816e-07
-4.2202895400578199769e-07
-4.1202341094503935892e-07
-4.0133354417548616766e-07
-3.8997740148261073045e-07
-3.7797395435745784198e-07
-3.6534345326799666509e-07
-3.5210668158924818272e-07
-3.3828612799879920203e-07
-3.2390467197274119826e-07
-3.0898647196409001481e-07
-2.9355597064295579912e-07
-2.7763917387346737087e-07
-2.6126251384539500577e-07
-2.4445299118269758765e-07
-2.2723867232343764044e-07
-2.0964805003131914418e-07
-1.91710469721328991e-07
-1.7345541891700122505e-07
-1.5491323779315280262e-07
-1.3611469285024213605e-07
-1.1709076375154836569e-07
-9.7873282811633544043e-08
-7.8493798127965419553e-08
-5.898414201510604471e-08
-3.9376999438900384121e-08
-1.9704629039551946335e-08
1.4210854715202003717e-13
1.9704771148099098355e-08
3.9377141547447536141e-08
5.898414201510604471e-08
7.8493371802323963493e-08
9.7873140703086392023e-08
1.1709090586009551771e-07
1.3611469285024213605e-07
1.5491337990169995464e-07
1.7345527680845407303e-07
1.9171054077560256701e-07
2.0964790792277199216e-07
2.2723895654053194448e-07
2.4445270696560328361e-07
2.6126230068257427774e-07
2.7763903176492021885e-07
2.9355661013141798321e-07
3.0898647196409001481e-07
3.2390460091846762225e-07
3.3828627010734635405e-07
3.5210703686061606277e-07
3.6534302694235520903e-07
3.7797391883032105397e-07
3.8997725937406357843e-07
4.0133343759407580364e-07
4.1202312672794505488e-07
4.2202913164146593772e-07
4.3133326244060299359e-07
4.399205977279052604e-07
4.4777664243156323209e-07
4.5488832256523892283e-07
4.6124256414259434678e-07
4.668285669140459504e-07
4.7163865701804752462e-07
4.7566260263920412399e-07
4.7889358256725245155e-07
4.8132704932868364267e-07
4.8295817123289452866e-07
4.8378410610894206911e-07
-4.9417021696918084217e-07
-4.9332519624911697065e-07
-4.9165840287912487838e-07
-4.8917304873441480595e-07
-4.8587317280635033967e-07
-4.8176451272752274235e-07
-4.7685405846209505398e-07
-4.7115001677866530372e-07
-4.6466228198482895095e-07
-4.5740172538444312522e-07
-4.4938062160326808225e-07
-4.4061238213544129394e-07
-4.311120349598240864e-07
-4.2089521201660318184e-07
-4.0997921502139433869e-07
-3.9838241150391695555e-07
-3.8612405717231013114e-07
-3.7322479329304769635e-07
-3.5970607825674960623e-07
-3.4559043626813945593e-07
-3.3090152840031805681e-07
-3.1566365521484840428e-07
-2.9990232519594428595e-07
-2.8364361526200809749e-07
-2.6691466814554587472e-07
-2.4974333712179941358e-07
-2.3215811495447269408e-07
-2.1418799178718472831e-07
-1.958629525233845925e-07
-1.7721340839216281893e-07
-1.5827026800252497196e-07
-1.3906486628911807202e-07
-1.1962924872932489961e-07
-9.9995247637707507238e-08
-8.0195547980110859498e-08
-6.0263403156568529084e-08
-4.0231071807284024544e-08
-2.0132233657932374626e-08
1.4210854715202003717e-13
2.0132233657932374626e-08
4.0231071807284024544e-08
6.0263403156568529084e-08
8.0195690088658011518e-08
9.9994963420613203198e-08
1.1962910662077774759e-07
1.3906472418057092e-07
1.5827041011107212398e-07
1.7721347944643639494e-07
1.9586281041483744048e-07
2.1418784967863757629e-07
2.3215818600874627009e-07
2.4974340817607298959e-07
2.6691481025409302674e-07
2.8364382842482882552e-07
2.9990232519594428595e-07
3.1566358416057482827e-07
3.3090159945459163282e-07
3.455902231053187279e-07
3.5970600720247603022e-07
3.7322450907595339231e-07
3.8612384400948940311e-07
3.9838212728682265151e-07
4.0997960581989900675e-07
4.2089510543519281782e-07
4.3111214154123445041e-07
4.4061238213544129394e-07
4.4938047949472093023e-07
4.5740165433016954921e-07
4.6466226422126055695e-07
4.7115008783293887973e-07
4.7685432491562096402e-07
4.8176502787100616843e-07
4.858733859691710677e-07
4.8917314643404097296e-07
4.9165862492372980341e-07
4.9332527396472869441e-07
4.9416996716900030151e-07
-5.0432796827593051603e-07
-5.0346433688730485301e-07
-5.017621296232732675e-07
-4.9922492806331320025e-07
-4.9585719530398364441e-07
-4.9166459348271018825e-07
-4.8665420138149784179e-07
-4.8083443004998116521e-07
-4.742151205050504359e-07
-4.6680746379479387542e-07
-4.5862382336281370954e-07
-4.4967794821104689618e-07
-4.3998479526408118545e-07
-4.2956049384201833163e-07
-4.1842262987756839721e-07
-4.0658974853613472078e-07
-3.9408170948718179716e-07
-3.8091918952432024525e-07
-3.6712428652663220419e-07
-3.5272016418730345322e-07
-3.3773048357943480369e-07
-3.221801136987778591e-07
-3.0609534462655574316e-07
-2.8950275066108588362e-07
-2.7242997191478934838e-07
-2.5490507482572866138e-07
-2.369575469174378668e-07
-2.1861680465917743277e-07
-1.9991382771422649967e-07
-1.8087945363731705584e-07
-1.615450173630961217e-07
-1.4194263542322005378e-07
-1.2210499278353381669e-07
-1.0206491651842952706e-07
-8.1855660027940757573e-08
-6.1510831983468960971e-08
-4.1063827893594861962e-08
-2.0548895918182097375e-08
0
2.0548895918182097375e-08
4.1063685785047709942e-08
6.1510974092016112991e-08
8.1855660027940757573e-08
1.0206491651842952706e-07
1.2210463751216593664e-07
1.4194242226039932575e-07
1.615450173630961217e-07
1.8087902731167559978e-07
1.999140408770472277e-07
2.1861694676772458479e-07
2.3695761797171144281e-07
2.5490507482572866138e-07
2.7243004296906292439e-07
2.8950282171535945963e-07
3.0609541568082931917e-07
3.221801136987778591e-07
3.3773019936234049965e-07
3.5271995102448272519e-07
3.6712449968945293222e-07
3.8091940268714097328e-07
3.9408163843290822115e-07
4.0658974853613472078e-07
4.1842284304038912524e-07
4.2956045831488154363e-07
4.3998468868267082144e-07
4.4967805479245726019e-07
4.5862378783567692153e-07
4.6680753484906745143e-07
4.7421536919500795193e-07
4.8083421688716043718e-07
4.8665413032722426578e-07
4.9166459348271018825e-07
4.9585679562369477935e-07
4.9922505240829195827e-07
5.0176197419204981998e-07
5.0346443458693102002e-07
5.0432817033652099781e-07
-5.1424590696846905757e-07
-5.1336365158860530755e-07
-5.1162654113312555637e-07
-5.0903837589544309594e-07
-5.0560371889218913566e-07
-5.0132843654182579485e-07
-4.9621975861668943253e-07
-4.9028622939317756391e-07
-4.8353774317888564838e-07
-4.7598565089401745354e-07
-4.6764256467213272117e-07
-4.5852239338728395524e-07
-4.4864034265401642187e-07
-4.3801293259093654342e-07
-4.2665778465789117035e-07
-4.1459408350874582538e-07
-4.018416532858282153e-07
-3.8842195237975829514e-07
-3.7435732735957572004e-07
-3.5967097744560305728e-07
-3.4438748741649760632e-07
-3.2853236575647315476e-07
-3.1213190254675282631e-07
-2.9521338262838980881e-07
-2.7780473033089947421e-07
-2.5993529106926871464e-07
-2.4163455236703157425e-07
-2.2293278334473143332e-07
-2.0386124788274173625e-07
-1.8445149407853023149e-07
-1.6473542530093254754e-07
-1.4474650811280298512e-07
-1.2451721431716578081e-07
-1.0408157891106384341e-07
-8.3473139511625049636e-08
-6.2726286387260188349e-08
-4.1875409806380048394e-08
-2.0955042145942570642e-08
0
2.0955042145942570642e-08
4.1875551914927200414e-08
6.2726428495807340369e-08
8.3472997403077897616e-08
1.0408172101961099543e-07
1.2451721431716578081e-07
1.447463660042558331e-07
1.6473535424665897153e-07
1.8445149407853023149e-07
2.0386124788274173625e-07
2.2293278334473143332e-07
2.4163469447557872627e-07
2.5993543317781586666e-07
2.7780473033089947421e-07
2.9521359579121053685e-07
3.1213204465529997833e-07
3.2853250786502030678e-07
3.4438727425367687829e-07
3.5967090639132948127e-07
3.7435739841384929605e-07
3.8842216554257902317e-07
4.0184190197578573134e-07
4.1459415456301940139e-07
4.2665789123930153437e-07
4.3801321680803084746e-07
4.486405202897003619e-07
4.5852232233301037923e-07
4.6764256467213272117e-07
4.7598547325833351351e-07
4.8353797410527477041e-07
4.9028614057533559389e-07
4.9622002507021534257e-07
5.0132854312323615886e-07
5.056040208728518337e-07
5.0903850024042185396e-07
5.1162658110115444288e-07
5.1336371598154073581e-07
5.1424621005935478024e-07
-5.2391346594404808457e-07
-5.2301270647703290706e-07
-5.2124127680741594304e-07
-5.1860308936113597156e-07
-5.1510284926337135403e-07
-5.1074653839577877079e-07
-5.0554154640281012689e-07
-4.9949651526048910455e-07
-4.9262158796636867919e-07
-4.8492818649492619443e-07
-4.7642906508826854406e-07
-4.6713843460111093009e-07
-4.570717848650929227e-07
-4.4624588468877846026e-07
-4.3467849764056154527e-07
-4.223892702270859445e-07
-4.0939848844345760881e-07
-3.9572775278884364525e-07
-3.8139980063078837702e-07
-3.6643839962380297948e-07
-3.5086863192645978415e-07
-3.347163612943404587e-07
-3.1800801991721527884e-07
-3.0077210055878822459e-07
-2.8303666965712181991e-07
-2.64831498952844413e-07
-2.461867154579522321e-07
-2.2713322778145084158e-07
-2.0770286823790229391e-07
-1.8792754019614221761e-07
-1.6784042600193060935e-07
-1.4747492116384819383e-07
-1.2686449224474927178e-07
-1.0604381373013893608e-07
-8.5046991671333671547e-08
-6.3908913716659299098e-08
-4.2665107002903823741e-08
-2.1350246015572338365e-08
1.4210854715202003717e-13
2.1350246015572338365e-08
4.2664822785809519701e-08
6.3908913716659299098e-08
8.5046849562786519527e-08
1.0604352951304463204e-07
1.2686456329902284779e-07
1.4747499221812176984e-07
1.6784056811047776137e-07
1.8792775335896294564e-07
2.0770258402080798987e-07
2.2713308567290368956e-07
2.4618643124085792806e-07
2.64831498952844413e-07
2.830365986028482439e-07
3.0077202950451464858e-07
3.1800809097148885485e-07
3.347163612943404587e-07
3.5086856087218620814e-07
3.664385417323501315e-07
3.8139944535942049697e-07
3.9572768173457006924e-07
4.0939838186204724479e-07
4.2238937680849630851e-07
4.3467878185765584931e-07
4.4624599127018882427e-07
4.5707153617513540667e-07
4.6713864776393165812e-07
4.7642913614254212007e-07
4.8492836413061013445e-07
4.9262155243923189119e-07
4.9949647973335231654e-07
5.0554177732919924892e-07
5.1074664497718913481e-07
5.1510284038158715703e-07
5.1860297389794141054e-07
5.2124136118436581455e-07
5.230126021160685923e-07
5.2391328608791809529e-07
-5.3332112059933933779e-07
-5.324020913022309287e-07
-5.3059701077273757619e-07
-5.279098669319637338e-07
-5.2434551811586516123e-07
-5.1991007055107729684e-07
-5.1461100269989401568e-07
-5.0845713417402293999e-07
-5.0145867902529062121e-07
-4.93627325681700313e-07
-4.8497597049390606117e-07
-4.7551910853371737176e-07
-4.6527240726845775498e-07
-4.5425291972378545324e-07
-4.4247894237514628912e-07
-4.2996980198495293735e-07
-4.167467082538678369e-07
-4.0283154589815239888e-07
-3.882472299210348865e-07
-3.7301816746548865922e-07
-3.571697249071803526e-07
-3.4072790811023878632e-07
-3.237205703499057563e-07
-3.0617556490142305847e-07
-2.8812230823405116098e-07
-2.6959050103414483601e-07
-2.5061105191070964793e-07
-2.312157221240340732e-07
-2.1143641504295374034e-07
-1.9130609985040791798e-07
-1.7085810100070375483e-07
-1.501265245451577357e-07
-1.2914590286072780145e-07
-1.0795076832437189296e-07
-8.6576221747236559168e-08
-6.5058429754571989179e-08
-4.3432493157524731942e-08
-2.1734081201429944485e-08
-1.4210854715202003717e-13
2.1734081201429944485e-08
4.3432351048977579921e-08
6.5058429754571989179e-08
8.6576505964330863208e-08
1.0795062621582474094e-07
1.2914583180645422544e-07
1.5012687981652561575e-07
1.7085810100070375483e-07
1.9130609985040791798e-07
2.1143620188013301231e-07
2.312157221240340732e-07
2.5061112296498322394e-07
2.6959042997987126e-07
2.8812209507123043295e-07
3.0617556490142305847e-07
3.2372042824135860428e-07
3.4072783705596521031e-07
3.5716965385290677659e-07
3.7301845168258296326e-07
3.8824737202958203852e-07
4.0283154589815239888e-07
4.1674709905237250496e-07
4.2996987303922651336e-07
4.4247855157664162107e-07
4.5425281314237508923e-07
4.6527233621418417897e-07
4.7551907300658058375e-07
4.8497611260245321319e-07
4.9362739673597388901e-07
5.0145871455242740922e-07
5.0845727628257009201e-07
5.1461086059134686366e-07
5.1991008831464569084e-07
5.243452960712602362e-07
5.2791023108511581086e-07
5.3059721949466620572e-07
5.3240228226059116423e-07
5.3332144034357042983e-07
-5.4246020120274351939e-07
-5.4152315964728359177e-07
-5.3968516766644825111e-07
-5.3695027091293923149e-07
-5.3332341209966216411e-07
-5.2881087952982852585e-07
-5.2342016942930058576e-07
-5.1716028792725410312e-07
-5.1004159118406278139e-07
-5.0207585644557184423e-07
-4.9327638862450839952e-07
-4.836577360833871353e-07
-4.7323588603376265382e-07
-4.6202796255556677352e-07
-4.5005275950416034902e-07
-4.3733024313041823916e-07
-4.2388130339077179087e-07
-4.0972828685426065931e-07
-3.9489492564825923182e-07
-3.7940559138860407984e-07
-3.6328636099369759904e-07
-3.4656366665331006516e-07
-3.2926536164268327411e-07
-3.1142043610543623799e-07
-2.9305816440228227293e-07
-2.7420938408795336727e-07
-2.5490514588000223739e-07
-2.3517777947290596785e-07
-2.1505975666968879523e-07
-1.9458468614175217226e-07
-1.7378660288613900775e-07
-1.5269975506271293852e-07
-1.3135959875398839358e-07
-1.0980116371683834586e-07
-8.8060545522239408456e-08
-6.617383974116819445e-08
-4.4176999836054164916e-08
-2.2106689812062541023e-08
2.8421709430404007435e-13
2.2106974029156845063e-08
4.4176999836054164916e-08
6.617355552407389041e-08
8.8060687630786560476e-08
1.0980130582538549788e-07
1.3135945664544124156e-07
1.5269989717126009054e-07
1.7378681604895973578e-07
1.9458454403320502024e-07
2.1505996983250952326e-07
2.3517785052717954386e-07
2.5490535904282296542e-07
2.7420952619650051929e-07
2.9305837756510300096e-07
3.1142022294261550996e-07
3.2926521953413612209e-07
3.4656352454476291314e-07
3.6328628993942402303e-07
3.7940552033433050383e-07
3.9489506775680638384e-07
4.0972850001708138734e-07
4.2388137444504536688e-07
4.3732995891332393512e-07
4.5005265292274998501e-07
4.620278559741564095e-07
4.7323567287094192579e-07
4.8365819793616537936e-07
4.9327610440741409548e-07
5.0207546564706717618e-07
5.1004178658331511542e-07
5.1716028792725410312e-07
5.234204536463948898e-07
5.2881091505696531385e-07
5.3332314564613625407e-07
5.369503242036444135e-07
5.396850610850378871e-07
5.415233772509964183e-07
5.4246015679382253438e-07
-5.5132268972357678649e-07
-5.5036800006291741738e-07
-5.4849796704559139471e-07
-5.4571660079716366454e-07
-5.4202896393462651758e-07
-5.3744143357903340075e-07
-5.3196167471014632611e-07
-5.2559876451141462894e-07
-5.1836323677889595274e-07
-5.1026702863055106718e-07
-5.0132367590549620218e-07
-4.915478868383615918e-07
-4.8095596838493293035e-07
-4.6956529331509955227e-07
-4.5739486864704304026e-07
-4.4446487379445898114e-07
-4.3079666056655696593e-07
-4.1641321502083883388e-07
-4.013380561218582443e-07
-3.8559640813673468074e-07
-3.6921441903814411489e-07
-3.5221916050431900658e-07
-3.346390542446897598e-07
-3.1650309040287538664e-07
-2.9784153809941926738e-07
-2.7868537699760054238e-07
-2.5906636835770768812e-07
-2.3901705503703851718e-07
-2.1857083254417375429e-07
-1.9776145165906200418e-07
-1.7662401319284981582e-07
-1.551931916310422821e-07
-1.3350451411042740801e-07
-1.1159414725625538267e-07
-8.9498399802323547192e-08
-6.7254291025165002793e-08
-4.4898342821397818625e-08
-2.2467787630375823937e-08
0
2.2467787630375823937e-08
4.4898342821397818625e-08
6.7254291025165002793e-08
8.9498684019417851232e-08
1.1159428936480253469e-07
1.3350415883905952796e-07
1.5519304952249513008e-07
1.7662415530139696784e-07
1.9776138060478842817e-07
2.1857076148990017828e-07
2.3901705503703851718e-07
2.5906629730343411211e-07
2.7868523488905339036e-07
2.9784132493659853935e-07
3.1650301934860181063e-07
3.346390542446897598e-07
3.5221916050431900658e-07
3.6921420587532338686e-07
3.8559647919100825675e-07
4.0133812717613182031e-07
4.1641300185801810585e-07
4.3079680267510411795e-07
4.4446466063163825311e-07
4.5739497522845340427e-07
4.6956515120655240025e-07
4.8095614602061687037e-07
4.9154778025695122778e-07
5.0132371143263299018e-07
5.1026688652200391516e-07
5.1836337888744310476e-07
5.2559897767423535697e-07
5.3196174576441990212e-07
5.3744088290841318667e-07
5.4202899946176330559e-07
5.4571643204326392151e-07
5.4849749631102895364e-07
5.5036792900864384137e-07
5.5132233001131680794e-07
-5.5990136527128697708e-07
-5.5892931394296851977e-07
-5.5702802370660720044e-07
-5.5420156463981129491e-07
-5.5045502378447963565e-07
-5.4579478714344986656e-07
-5.4022867956859954575e-07
-5.3376584929765158449e-07
-5.2641706105305274832e-07
-5.1819451840628971695e-07
-5.0911168614220514428e-07
-4.9918369882107072044e-07
-4.8842682787153535173e-07
-4.768591566062241327e-07
-4.64499514407634706e-07
-4.5136875570506163058e-07
-4.3748833888912486145e-07
-4.228814987072837539e-07
-4.0757235808541736333e-07
-3.9158635445346590132e-07
-3.749499910554732196e-07
-3.5769090800386038609e-07
-3.3983795333369926084e-07
-3.2142033035142958397e-07
-3.0246923188315122388e-07
-2.8301549548359616892e-07
-2.6309173506433580769e-07
-2.4273113297113013687e-07
-2.2196729787538060918e-07
-2.0083469109977158951e-07
-1.7936883978109108284e-07
-1.5760505789330636617e-07
-1.3557929889884690056e-07
-1.1332829785715148319e-07
-9.0889784587488975376e-08
-6.8299499389468110166e-08
-4.5596095787914237007e-08
-2.2816806222181185149e-08
0
2.2817090439275489189e-08
4.5596095787914237007e-08
6.8299499389468110166e-08
9.0889358261847519316e-08
1.1332858207424578723e-07
1.3557908573602617253e-07
1.5760505789330636617e-07
1.7936898188963823486e-07
2.0083490426259231754e-07
2.2196729787538060918e-07
2.4273106191685656086e-07
2.6309166401006223168e-07
2.8301514021222828887e-07
3.0246908977460407186e-07
3.2142025929715600796e-07
3.3983781122515210882e-07
3.5769076589531323407e-07
3.749499910554732196e-07
3.915862123449187493e-07
4.075721449225966353e-07
4.228814987072837539e-07
4.3748812572630413342e-07
4.5136857806937769055e-07
4.6449969204331864603e-07
4.7685944082331843674e-07
4.8842693445294571575e-07
4.9918384092961787246e-07
5.091118282507522963e-07
5.1819455393342650495e-07
5.2641723868873668835e-07
5.3376567166196764447e-07
5.402290526035358198e-07
5.4579544439548044465e-07
5.5045489943950087763e-07
5.5420144917661673389e-07
5.5702798817947041243e-07
5.5892940054036444053e-07
5.5990113878578995354e-07
-5.6818929450308530704e-07
-5.6720032004520248847e-07
-5.6526872960205309937e-07
-5.6239858103879214468e-07
-5.5859494807464216137e-07
-5.5386442099347732437e-07
-5.4821470030219643377e-07
-5.416553072734586749e-07
-5.3419704215684760129e-07
-5.2585210852384989266e-07
-5.16634592884201993e-07
-5.0655923899967092439e-07
-4.9564306436877814122e-07
-4.8390411677701195003e-07
-4.7136186509533217759e-07
-4.5803691506307586678e-07
-4.4395129350505158072e-07
-4.2912866149436013075e-07
-4.1359335511970130028e-07
-3.9737116708238318097e-07
-3.8048909800636465661e-07
-3.6297500116688752314e-07
-3.4485843514175940072e-07
-3.2616888745451433351e-07
-3.0693769303979934193e-07
-2.871968973749972065e-07
-2.6697875910031143576e-07
-2.4631738426705851452e-07
-2.2524694998082850361e-07
-2.0380227283567364793e-07
-1.8201909313120268052e-07
-1.5993379065548651852e-07
-1.3758267414232250303e-07
-1.1500318919388519134e-07
-9.2232568249528412707e-08
-6.930861218279460445e-08
-4.6269690301414811984e-08
-2.3154314021667232737e-08
1.4210854715202003717e-13
2.3154171913120080717e-08
4.6270116627056268044e-08
6.9308896399888908491e-08
9.2232568249528412707e-08
1.1500304708533803932e-07
1.3758281625086965505e-07
1.5993393276403367054e-07
1.8201916418547625653e-07
2.0380213072712649591e-07
2.2524716314364923164e-07
2.4631745532133209053e-07
2.6697890120885858778e-07
2.8719654210362932645e-07
3.0693783514834649395e-07
3.261688164002407575e-07
3.4485836408748582471e-07
3.6297521432970825117e-07
3.8048895589781750459e-07
3.9737130919093033299e-07
4.1359314195688057225e-07
4.2912859044008655474e-07
4.4395150666787230875e-07
4.5803687953593907878e-07
4.7136154535110108554e-07
4.8390418783128552604e-07
4.9564306436877814122e-07
5.0655955874390201643e-07
5.1663420208569732495e-07
5.2585193088816595264e-07
5.3419768164530978538e-07
5.4165496976565918885e-07
5.4821498451929073781e-07
5.5386436770277214237e-07
5.585951612374628894e-07
5.6239855439343955368e-07
5.6526914704591035843e-07
5.6719983376751770265e-07
5.6818890925569576211e-07
-5.7618021020999776738e-07
-5.751747078619473541e-07
-5.7321379198782551612e-07
-5.7030140609981572197e-07
-5.664426971918601339e-07
-5.6164417117088305531e-07
-5.5591387493336696934e-07
-5.4926129422483427334e-07
-5.4169730034914209682e-07
-5.3323443438557660556e-07
-5.2388667626246387954e-07
-5.1366946252073830692e-07
-5.0259959749610061408e-07
-4.9069544871827019961e-07
-4.7797684032957477029e-07
-4.6446455570503530907e-07
-4.5018111904937541112e-07
-4.3515022696283267578e-07
-4.1939685502256907057e-07
-4.0294708014698699117e-07
-3.8582811612286604941e-07
-3.680683846596366493e-07
-3.4969737328083283501e-07
-3.3074577743263944285e-07
-3.1124464783260918921e-07
-2.9122688260940776672e-07
-2.7072516672888014e-07
-2.4977381940516352188e-07
-2.2840779934085730929e-07
-2.0666220734710805118e-07
-1.8457349426626024069e-07
-1.6217818199493194697e-07
-1.3951336086392984726e-07
-1.1661711596389068291e-07
-9.3526750788441859186e-08
-7.0281629405144485645e-08
-4.6919410578993847594e-08
-2.3479032051909598522e-08
1.4210854715202003717e-13
2.3479032051909598522e-08
4.6919268470446695574e-08
7.0281629405144485645e-08
9.3526750788441859186e-08
1.1661711596389068291e-07
1.3951350297247699928e-07
1.6217811094065837096e-07
1.845735653205338167e-07
2.066623494556552032e-07
2.2840794144940446131e-07
2.497739615137106739e-07
2.7072488251178583596e-07
2.9122688260940776672e-07
3.1124471888688276522e-07
3.3074570637836586684e-07
3.4969716011801210698e-07
3.6806852676818380132e-07
3.8582825823141320143e-07
4.0294693803843983915e-07
4.1939671291402191855e-07
4.3515044012565340381e-07
4.5018126115792256314e-07
4.6446444912362494506e-07
4.7797698243812192231e-07
4.9069527108258625958e-07
5.025997040775109781e-07
5.1366896514082327485e-07
5.2388685389814781956e-07
5.3323418569561908953e-07
5.4169703389561618678e-07
5.4926147186051821336e-07
5.559135729527042713e-07
5.6164424222515663132e-07
5.6644296364538604394e-07
5.7030149491765769199e-07
5.7321415170008549467e-07
5.7517496543368906714e-07
5.7618024129624245688e-07
-5.8386820156464125375e-07
-5.8284667980856852409e-07
-5.8085741105884380886e-07
-5.7790427554493817297e-07
-5.7399247133105291141e-07
-5.691285132058965246e-07
-5.6332060793806704169e-07
-5.5657825015487105702e-07
-5.4891252432298642816e-07
-5.4033609586667807889e-07
-5.308630690592508472e-07
-5.2050921794943860732e-07
-5.0929141792721566162e-07
-4.9722835626653250074e-07
-4.8433992816399040748e-07
-4.7064744990166218486e-07
-4.5617362331995536806e-07
-4.4094242923620186048e-07
-4.2497923402606829768e-07
-4.0831039882505137939e-07
-3.9096342163702502148e-07
-3.7296736365988181205e-07
-3.5435185452570294729e-07
-3.3514787389776756754e-07
-3.1538711198209057329e-07
-2.9510275112443196122e-07
-2.7432811577909888001e-07
-2.5309816464869072661e-07
-2.314476432729861699e-07
-2.0941293144005612703e-07
-1.8703019577515078709e-07
-1.643365266090768273e-07
-1.4137015114101814106e-07
-1.1816908340733789373e-07
-9.4771763770040706731e-08
-7.121684575395192951e-08
-4.7543835535179823637e-08
-2.3791812964191194624e-08
0
2.3791528747096890584e-08
4.7543835535179823637e-08
7.121698786249908153e-08
9.4771763770040706731e-08
1.1816922551588504575e-07
1.4137015114101814106e-07
1.6433673977189755533e-07
1.8702976944950933103e-07
2.09412718277235399e-07
2.3144778538153332192e-07
2.5309844886578503065e-07
2.7432832894191960804e-07
2.9510275112443196122e-07
3.1538704092781699728e-07
3.3514766073494683951e-07
3.5435178347142937128e-07
3.7296729260560823604e-07
3.9096349269129859749e-07
4.0831025671650422737e-07
4.2497916297179472167e-07
4.4094235818192828447e-07
4.5617383648277609609e-07
4.7064730779311503284e-07
4.8433975052830646746e-07
4.9722828521225892473e-07
5.0929159556289960165e-07
5.2050864951524999924e-07
5.3086296247784048319e-07
5.4033591823099413887e-07
5.4891245326871285215e-07
5.5657750408499850892e-07
5.6332055464736185968e-07
5.6912881518655922264e-07
5.7399205388719565235e-07
5.7790401797319645993e-07
5.8085788623429834843e-07
5.8284683746023802087e-07
5.8386831369716674089e-07
-5.9124782514352602902e-07
-5.9021075138332435017e-07
-5.8819416448585570834e-07
-5.8520188694899388793e-07
-5.8123902135776006617e-07
-5.7631222460940989549e-07
-5.7042971235432560206e-07
-5.6360109468300834124e-07
-5.5583772251566188061e-07
-5.4715219022227756795e-07
-5.3755890405682293931e-07
-5.2707385123085259693e-07
-5.1571390713434084319e-07
-5.034982919482899888e-07
-4.9044686534216452856e-07
-4.7658136992367872153e-07
-4.6192479175033440697e-07
-4.4650136032942100428e-07
-4.3033665519942587707e-07
-4.1345749934862396913e-07
-3.9589181710653065238e-07
-3.7766852756249136291e-07
-3.5881832616269093705e-07
-3.3937226362468209118e-07
-3.1936259858866833383e-07
-2.9882237129186250968e-07
-2.7778604305694898358e-07
-2.5628828836943284841e-07
-2.3436498963746998925e-07
-2.1205217137776344316e-07
-1.8938735024676134344e-07
-1.6640797184663824737e-07
-1.4315226337657804834e-07
-1.1965852309003821574e-07
-9.5966044000306283124e-08
-7.2114545446311240084e-08
-4.8142965169972740114e-08
-2.4091377781587652862e-08
0
2.4091519890134804882e-08
4.8142965169972740114e-08
7.2114261229216936044e-08
9.5966328217400587164e-08
1.1965866519858536776e-07
1.4315205021375732031e-07
1.6640797184663824737e-07
1.8938749235530849546e-07
2.1205224243203701917e-07
2.3436498963746998925e-07
2.5628807520661212038e-07
2.7778597200267540757e-07
2.9882230023758893367e-07
3.1936252753439475782e-07
3.393724057332292432e-07
3.5881839721696451306e-07
3.7766852756249136291e-07
3.9589167499798350036e-07
4.1345742829435039312e-07
4.3033651309087872505e-07
4.4650164454651530832e-07
4.6192482727747119498e-07
4.7658147650508908555e-07
4.9044672323361737654e-07
5.0349825642115320079e-07
5.1571376502579369117e-07
5.2707378017657902092e-07
5.375588330025493633e-07
5.4715201258659362793e-07
5.558376869885250926e-07
5.6360107691943994723e-07
5.7043024526137742214e-07
5.7631183381090522744e-07
5.8123902135776006617e-07
5.8520186030364129692e-07
5.8819381365537992679e-07
5.9021033393946709111e-07
5.9124772633367683738e-07
-5.9831392285047968471e-07
-5.9726189771680537888e-07
-5.9521906958792669684e-07
-5.9218915104963798512e-07
-5.8817735570926288347e-07
-5.831903315822728473e-07
-5.7723635649153948179e-07
-5.7032519151789529133e-07
-5.6246811652727046749e-07
-5.5367816997886620811e-07
-5.4396974036308165523e-07
-5.333588148914714111e-07
-5.2186294396960875019e-07
-5.0950106356140167918e-07
-4.9629360177050330094e-07
-4.8226247884031181457e-07
-4.6743096504542336334e-07
-4.5182339647453773068e-07
-4.3546563688323658425e-07
-4.1838511322112026392e-07
-4.0060982087197771762e-07
-3.8216946052216371754e-07
-3.6309437234649521997e-07
-3.4341638865953427739e-07
-3.2316819442712585442e-07
-3.0238325621212425176e-07
-2.810961774457609863e-07
-2.5934220104772975901e-07
-2.3715728048046003096e-07
-2.1457900345467351144e-07
-1.9164403397553542163e-07
-1.6839088345932395896e-07
-1.4485785015949659282e-07
-1.2108429814361443277e-07
-9.7109733587785740383e-08
-7.2973875830939505249e-08
-4.8716515266278292984e-08
-2.4378437046834733337e-08
-1.4210854715202003717e-13
2.4378721263929037377e-08
4.8716515266278292984e-08
7.2974017939486657269e-08
9.7109733587785740383e-08
1.2108429814361443277e-07
1.4485792121377016883e-07
1.6839067029650323093e-07
1.9164389186698826961e-07
2.1457907450894708745e-07
2.3715770680610148702e-07
2.59342129993456183e-07
2.8109596428294025827e-07
3.0238325621212425176e-07
3.2316819442712585442e-07
3.4341638865953427739e-07
3.6309444340076879598e-07
3.8216953157643729355e-07
4.0060982087197771762e-07
4.1838490005829953589e-07
4.3546549477468943223e-07
4.5182318331171700265e-07
4.6743082293687621132e-07
4.8226212356894393452e-07
4.9629377940618724097e-07
5.095012056699488312e-07
5.2186294396960875019e-07
5.3335895700001856312e-07
5.4396934956457698718e-07
5.5367848972309730016e-07
5.624681875815440435e-07
5.7032565337067353539e-07
5.772363920186762698e-07
5.8319074014434590936e-07
5.8817732906391029246e-07
5.9218990600129473023e-07
5.9521909179238718934e-07
5.972620442662446294e-07
5.9831421594935818575e-07
-6.0506189836218027267e-07
-6.0399542034517139655e-07
-6.0192738793318767421e-07
-5.9886153813692999393e-07
-5.9480298908454187767e-07
-5.8975841099595527339e-07
-5.8373617051188375626e-07
-5.7674601094959143666e-07
-5.687994963921028102e-07
-5.5990980740716622677e-07
-5.5009131472161243437e-07
-5.393602720005219453e-07
-5.2773444281228876207e-07
-5.1523304733791519538e-07
-5.0187658473532792414e-07
-4.8768715288360908744e-07
-4.7268834180158592062e-07
-4.5690498495787323918e-07
-4.4036298163518949877e-07
-4.2309011405450291932e-07
-4.0511480392524390481e-07
-3.8646689404231437948e-07
-3.6717715090617275564e-07
-3.4727783315702254185e-07
-3.2680176786925585475e-07
-3.0578313214846275514e-07
-2.8425660048014833592e-07
-2.6225798421819490613e-07
-2.3982380525922053494e-07
-2.1699143815112620359e-07
-1.9379875482172792545e-07
-1.7028391141593601787e-07
-1.4648648516413231846e-07
-1.2244555591678363271e-07
-9.8201411447007558309e-08
-7.3794268473648116924e-08
-4.9264343715549330227e-08
-2.4652422325743827969e-08
-2.8421709430404007435e-13
2.4652706542838132009e-08
4.9264627932643634267e-08
7.3794126365100964904e-08
9.8201553555554710329e-08
1.2244569802533078473e-07
1.4648634305558516644e-07
1.702841245787567459e-07
1.937983995503600454e-07
2.1699136709685262758e-07
2.3982380525922053494e-07
2.6225819738101563416e-07
2.8425660048014833592e-07
3.0578320320273633115e-07
3.2680190997780300677e-07
3.4727776210274896584e-07
3.6717722196044633165e-07
3.8646660982522007544e-07
4.0511480392524390481e-07
4.2309011405450291932e-07
4.4036298163518949877e-07
4.569051270664203912e-07
4.7268812863876519259e-07
4.8768711735647229943e-07
5.0187665578960150015e-07
5.1523286970223125536e-07
5.2773444281228876207e-07
5.3935991672915406525e-07
5.5009110155879170634e-07
5.5990966529861907475e-07
5.6879969179135514423e-07
5.7674611753100180067e-07
5.8373615274831536226e-07
5.897584287595236674e-07
5.9480299796632607467e-07
5.988613338558934629e-07
6.0192689943505683914e-07
6.039954314474016428e-07
6.0506152976813609712e-07
-6.1148732299898256315e-07
-6.1040692944658303531e-07
-6.0831488291057667084e-07
-6.0521477607267115673e-07
-6.0111156940934051818e-07
-5.9601216406690582517e-07
-5.8992482010467028886e-07
-5.8285957393877652066e-07
-5.748278653072702582e-07
-5.6584305241358379135e-07
-5.5591979020164217218e-07
-5.45074456681504671e-07
-5.3332492200297565432e-07
-5.2069040634705743287e-07
-5.071919773058652936e-07
-4.9285205250271246769e-07
-4.7769383115792152239e-07
-4.6174299939139018534e-07
-4.4502570517579442821e-07
-4.2756973073210247094e-07
-4.0940378198683902156e-07
-3.9055827016909461236e-07
-3.7106417494214838371e-07
-3.509540391632981482e-07
-3.3026118728685105452e-07
-3.0902000958121789154e-07
-2.8726539369472448016e-07
-2.6503400363253604155e-07
-2.4236236129127064487e-07
-2.1928819649019715143e-07
-1.9584980748277303064e-07
-1.7208627411946508801e-07
-1.4803688941356085707e-07
-1.2374158586681005545e-07
-9.924079336087743286e-08
-7.4575154940248467028e-08
-4.9785882083597243764e-08
-2.4913475726862088777e-08
-2.8421709430404007435e-13
2.4913475726862088777e-08
4.9785455757955787703e-08
7.4575439157342771068e-08
9.924065125233028084e-08
1.2374187008390435949e-07
1.4803688941356085707e-07
1.7208591884809720796e-07
1.9584987853704660665e-07
2.1928826754447072744e-07
2.4236214812844991684e-07
2.6503371941544173751e-07
2.8726560685754520819e-07
3.0901986747267073952e-07
3.3026125834112463053e-07
3.5095396810902457219e-07
3.7106431705069553573e-07
3.9055834122336818837e-07
4.0940378198683902156e-07
4.2756965967782889493e-07
4.4502570517579442821e-07
4.6174321255421091337e-07
4.776939022121950984e-07
4.9285162617707101163e-07
5.071919417787285056e-07
5.2069054845560458489e-07
5.3332470884015492629e-07
5.4507466984432539903e-07
5.5592039416296756826e-07
5.6584298135931021534e-07
5.7482793636154383421e-07
5.8285962722948170267e-07
5.8992469575969153084e-07
5.9601205748549546115e-07
6.0111148059149854816e-07
6.0521472278196597472e-07
6.0831496284663444385e-07
6.1040736909490078688e-07
6.1148739405325613916e-07
-6.175861477775157482e-07
-6.1649253035866991013e-07
-6.1437756215809713467e-07
-6.1124476147256245895e-07
-6.0709925975288570044e-07
-6.0194771833721461007e-07
-5.9579862821124152106e-07
-5.8866195473683546879e-07
-5.8054942186913649493e-07
-5.7147438781157688936e-07
-5.6145161408949206816e-07
-5.5049767411219363566e-07
-5.3863068671944347443e-07
-5.2586997867365425918e-07
-5.1223679520262521692e-07
-4.9775373156535351882e-07
-4.8244455541635034024e-07
-4.6633481076696625678e-07
-4.4945082322556118015e-07
-4.3182112108297587838e-07
-4.1347441026573505951e-07
-3.9444124411147640785e-07
-3.7475331282621482387e-07
-3.5444294610442739213e-07
-3.3354424999743059743e-07
-3.1209175688218238065e-07
-2.901210649497443228e-07
-2.6766855398818734102e-07
-2.4477145643686526455e-07
-2.2146799949496198678e-07
-1.9779655247020855313e-07
-1.7379683470153395319e-07
-1.4950835236504644854e-07
-1.2497153534241078887e-07
-1.0022745300375390798e-07
-7.5316393122193403542e-08
-5.0280704044780577533e-08
-2.5161313033095211722e-08
-1.4210854715202003717e-13
2.5161170924548059702e-08
5.0280561936233425513e-08
7.5316393122193403542e-08
1.0022702667811245192e-07
1.2497139323386363685e-07
1.4950813920222572051e-07
1.7379676364726037718e-07
1.9779676563302928116e-07
2.2146807054923556279e-07
2.4477131432831811253e-07
2.6766869609673449304e-07
2.9012127811256505083e-07
3.1209197004500310868e-07
3.3354424999743059743e-07
3.5444301715870096814e-07
3.7475302860912051983e-07
3.9444103094865567982e-07
4.1347462342855578754e-07
4.3182112108297587838e-07
4.4945068111701402813e-07
4.6633488182123983279e-07
4.8244459094348712824e-07
4.9775366051107994281e-07
5.1223679520262521692e-07
5.2587026289074856322e-07
5.3863061566516989842e-07
5.5049810043783509172e-07
5.6145154303521849215e-07
5.7147474308294476941e-07
5.8054922646988416091e-07
5.8866191920969868079e-07
5.9579832623057882302e-07
6.0194736306584673002e-07
6.0709936633429606445e-07
6.1124495687181479298e-07
6.1437759768523392268e-07
6.1649245708395028487e-07
6.1758612446283223107e-07
-6.2335462236440264405e-07
-6.222483794893207687e-07
-6.2011168644460212818e-07
-6.169479860318460851e-07
-6.1276234752938307793e-07
-6.0756153885677122162e-07
-6.0135395330007668235e-07
-5.9414977826577342057e-07
-5.8596080876327505393e-07
-5.7680026088746672031e-07
-5.6668337578003047383e-07
-5.5562676237741470686e-07
-5.4364861057365487795e-07
-5.3076860240253154188e-07
-5.1700805414611750166e-07
-5.0238959659054671647e-07
-4.8693756582451896975e-07
-4.7067729269656410906e-07
-4.5363599099346174626e-07
-4.3584172715327440528e-07
-4.173239886995361303e-07
-3.9811361318697890965e-07
-3.7824207765879691578e-07
-3.5774270656929729739e-07
-3.3664932175270223524e-07
-3.1499702402015827829e-07
-2.9282155367127415957e-07
-2.7016000103685655631e-07
-2.4704974066480644979e-07
-2.2352928397140203742e-07
-1.9963763975283654872e-07
-1.7541438523949182127e-07
-1.5089973715021187672e-07
-1.2613469380085007288e-07
-1.0116011139871261548e-07
-7.6017556693841470405e-08
-5.0748667490552179515e-08
-2.5395365810254588723e-08
-2.8421709430404007435e-13
2.5395507918801740743e-08
5.0748525382005027495e-08
7.6017698802388622425e-08
1.0115996929016546346e-07
1.2613469380085007288e-07
1.5089980820448545273e-07
1.7541438523949182127e-07
1.9963763975283654872e-07
2.2352935502567561343e-07
2.4705002488190075383e-07
2.7015985892830940429e-07
2.9282162472554773558e-07
3.1499695296588470228e-07
3.3664917964415508322e-07
3.5774263551502372138e-07
3.782422197673440678e-07
3.9811340002415818162e-07
4.1732420186235685833e-07
4.3584208242464228533e-07
4.5363577783064101823e-07
4.7067715058801695704e-07
4.8693763687879254576e-07
5.0238952553627314046e-07
5.1700780545615998562e-07
5.3076888661962584592e-07
5.4364818424801342189e-07
5.5562679790455149487e-07
5.6668341130716726184e-07
5.7680040299601387233e-07
5.8596071994543308392e-07
5.9415015130070969462e-07
6.0135363355584559031e-07
6.0756150332963443361e-07
6.1276239193830406293e-07
6.1694777286902535707e-07
6.2011167756281793118e-07
6.2224756902651279233e-07
6.2335459460882702842e-07
-6.2878927731269129708e-07
-6.2767110620143284905e-07
-6.2551391177834148039e-07
-6.2232101250003779569e-07
-6.1809750206975877518e-07
-6.1285021502044401132e-07
-6.0658758016529645829e-07
-5.9931979379257427354e-07
-5.9105863314812268072e-07
-5.8181775841603666777e-07
-5.7161216204804077279e-07
-5.6045887930622484419e-07
-5.483759224489404005e-07
-5.3538339983560945257e-07
-5.2150273432971516741e-07
-5.0675680540734902024e-07
-4.9117016232003152254e-07
-4.7476831355197646189e-07
-4.5757865052564739017e-07
-4.3962941731479077134e-07
-4.2095052776858210564e-07
-4.0157310365884768544e-07
-3.8152855097450810717e-07
-3.6085111787542700768e-07
-3.3957419987018511165e-07
-3.1773375042121188017e-07
-2.953657940452103503e-07
-2.7250720791016647127e-07
-2.491959349981698324e-07
-2.2547112621396081522e-07
-2.0137171929945907323e-07
-1.7693821519060293213e-07
-1.5221054638914210955e-07
-1.2723020859084499534e-07
-1.0203876854575355537e-07
-7.6677793003909755498e-08
-5.1189203986723441631e-08
-2.5616060383981675841e-08
0
2.5615918275434523821e-08
5.1189346095270593651e-08
7.6677793003909755498e-08
1.0203876854575355537e-07
1.2723020859084499534e-07
1.5221033322632138152e-07
1.7693807308205578011e-07
2.0137193246227980126e-07
2.254709841054136632e-07
2.4919600605244340841e-07
2.7250706580161931925e-07
2.9536565193666319828e-07
3.1773382147548545618e-07
3.3957419987018511165e-07
3.6085083365833270364e-07
3.815287641373288352e-07
4.0157303260457410943e-07
4.2095052776858210564e-07
4.3962955942333792336e-07
4.575788636884681182e-07
4.7476817144342930987e-07
4.9117033995571546257e-07
5.0675694751589617226e-07
5.2150284091112553142e-07
5.3538315114565193653e-07
5.4837570928611967247e-07
5.6045877272481448017e-07
5.7161230415658792481e-07
5.8181768736176309176e-07
5.9105872196596465074e-07
5.9931977602900587954e-07
6.0658777556454879232e-07
6.1285021502044401132e-07
6.1809743101548519917e-07
6.2232089703684323467e-07
6.2551407609134912491e-07
6.2767071540292818099e-07
6.2878939388610888273e-07
-6.3388700288768973223e-07
-6.3275754857983201873e-07
-6.3058102739432797534e-07
-6.2736073225266864029e-07
-6.2310174797630679677e-07
-6.1781081583944796876e-07
-6.1149645347313708044e-07
-6.0416896374704265327e-07
-5.9584024825198866893e-07
-5.8652386059065975132e-07
-5.7623505966830634861e-07
-5.6499096956486027921e-07
-5.5280992228290415369e-07
-5.3971181301903925487e-07
-5.2571859754380056984e-07
-5.1085304875186920981e-07
-4.9514000011185999028e-07
-4.7860538643362815492e-07
-4.6127652808536367957e-07
-4.4318205993931769626e-07
-4.2435203795321285725e-07
-4.0481772600742260693e-07
-3.8461131168787687784e-07
-3.6376640366597712273e-07
-3.4231760537295485847e-07
-3.203006571084188181e-07
-2.9775165444334561471e-07
-2.7470825614273053361e-07
-2.5120890256857819622e-07
-2.2729238935426110402e-07
-2.0299843583870824659e-07
-1.7836725874076364562e-07
-1.5344006953910138691e-07
-1.2825793760384840425e-07
-1.0286299811923527159e-07
-7.72969599438511068e-08
-5.1602739858935819939e-08
-2.5822970428635017015e-08
0
2.5822970428635017015e-08
5.1602739858935819939e-08
7.729738626949256286e-08
1.0286299811923527159e-07
1.2825793760384840425e-07
1.534399984848278109e-07
1.7836740084931079764e-07
2.0299836478443467058e-07
2.27292247245713952e-07
2.5120925783994607627e-07
2.7470804297990980558e-07
2.9775165444334561471e-07
3.2030044394559809007e-07
3.4231760537295485847e-07
3.6376633261170354672e-07
3.8461095641650899779e-07
4.0481765495314903092e-07
4.2435189584466570523e-07
4.4318198888504412025e-07
4.6127624386826937553e-07
4.7860538643362815492e-07
4.9514000011185999028e-07
5.1085294217045884579e-07
5.2571820674529590178e-07
5.3971177749190246686e-07
5.5281006439145130571e-07
5.649908985105867032e-07
5.7623509519544313662e-07
5.8652375400924938731e-07
5.9584010614344151691e-07
6.0416880387492710724e-07
6.114962047831795644e-07
6.1781065596733242273e-07
6.231019256119907368e-07
6.2736063455304247327e-07
6.3058053001441294327e-07
6.3275763295678189024e-07
6.3388739590664044954e-07
-6.3864489807663460397e-07
-6.3750481560376215384e-07
-6.3531024885321585316e-07
-6.3206437417306915449e-07
-6.277722164327315113e-07
-6.2244049914284005354e-07
-6.1607790868833944842e-07
-6.0869467688462464139e-07
-6.0030282966749837215e-07
-5.9091597393035044661e-07
-5.8054972384979919298e-07
-5.692207238894297916e-07
-5.5694791001315024914e-07
-5.4375146163465615246e-07
-5.296530858345249726e-07
-5.1467598183307927684e-07
-4.9884494757179709268e-07
-4.8218637971331190784e-07
-4.6472763415295048617e-07
-4.4649752339864789974e-07
-4.2752645867949468084e-07
-4.0784584598441142589e-07
-3.8748808606214879546e-07
-3.6648714285547612235e-07
-3.4487776190417207545e-07
-3.2269603877921326784e-07
-2.9997835326867061667e-07
-2.767627904631808633e-07
-2.5308757756192790112e-07
-2.2899200757819926366e-07
-2.0451636828511254862e-07
-1.7970101851005892968e-07
-1.5458731184025964467e-07
-1.292171702971245395e-07
-1.0363194746787485201e-07
-7.7875199622212676331e-08
-5.198856456445355434e-08
-2.6015953835667460226e-08
0
2.6015953835667460226e-08
5.198856456445355434e-08
7.7875199622212676331e-08
1.0363194746787485201e-07
1.292171702971245395e-07
1.5458738289453322068e-07
1.7970137378142680973e-07
2.0451636828511254862e-07
2.2899214968674641568e-07
2.5308750650765432511e-07
2.767627904631808633e-07
2.9997849537721776869e-07
3.2269610983348684385e-07
3.4487825928408710752e-07
3.6648728496402327437e-07
3.8748808606214879546e-07
4.0784570387586427387e-07
4.275261744624003768e-07
4.4649752339864789974e-07
4.6472777626149763819e-07
4.8218637971331190784e-07
4.9884505415320745669e-07
5.1467608841448964085e-07
5.2965305030738818459e-07
5.4375121294469863642e-07
5.5694769685032952111e-07
5.6922061730801942758e-07
5.8054922646988416091e-07
5.9091632920171832666e-07
6.0030288295820355415e-07
6.0869496110171894543e-07
6.1607750012626638636e-07
6.2244055243354523554e-07
6.277721809055947233e-07
6.3206471168086864054e-07
6.3531075511491508223e-07
6.3750434264875366352e-07
6.3864519006529008038e-07
-6.4306023839222348215e-07
-6.4191033599669822252e-07
-6.3969896935134329397e-07
-6.3642927372598023794e-07
-6.321062695491264094e-07
-6.2673681355818189331e-07
-6.2032938785705482587e-07
-6.1289444630574507755e-07
-6.0444394378578181204e-07
-5.9499175364408074529e-07
-5.8455331242157626548e-07
-5.7314579748890537303e-07
-5.6078786059288177057e-07
-5.4750007194570571301e-07
-5.3330410310081788339e-07
-5.1822343749563515303e-07
-5.0228301518018270144e-07
-4.8550944597991474438e-07
-4.6793005026302125771e-07
-4.4957410239021555753e-07
-4.3047215569913532818e-07
-4.1065568723297474207e-07
-3.9015773722894664388e-07
-3.6901191435845248634e-07
-3.4725367470400669845e-07
-3.2491882961949158926e-07
-3.0204482470708171604e-07
-2.7866910556895163609e-07
-2.5483082310984173091e-07
-2.3056919928876595804e-07
-2.0592494820448337123e-07
-1.8093864184720587218e-07
-1.5565220223834330682e-07
-1.3010691191084333695e-07
-1.0434590080876660068e-07
-7.8411233062070095912e-08
-5.2346678103276644833e-08
-2.6195010605079005472e-08
0
2.6195152713626157492e-08
5.2346535994729492813e-08
7.8411375170617247932e-08
1.0434561659167229664e-07
1.3010705401939048897e-07
1.556520601297961548e-07
1.8093899711857375223e-07
2.0592480609593621921e-07
2.3056927034303953405e-07
2.548307520555681549e-07
2.7866889240613090806e-07
3.0204489576135529205e-07
3.2491882961949158926e-07
3.4725360364973312244e-07
3.6901170119563175831e-07
3.901578793374937959e-07
4.1065561617870116606e-07
4.3047236886195605621e-07
4.4957403133594198152e-07
4.6793005026302125771e-07
4.8550916176282044034e-07
5.0228308623445627745e-07
5.1822368618559266906e-07
5.3330396099227073137e-07
5.4749989431002177298e-07
5.6078789612001855858e-07
5.7314537116326391697e-07
5.8455299267734517343e-07
5.9499171811694395728e-07
6.04443641805119114e-07
6.1289455288715544157e-07
6.2032967207414912991e-07
6.2673677803104510531e-07
6.3210620737663703039e-07
6.3642914938100147992e-07
6.3969878283387515694e-07
6.419105602617491968e-07
6.430602184082090389e-07
-6.4713076008970915609e-07
-6.4597166504754000016e-07
-6.4374477748430081192e-07
-6.404531394110790643e-07
-6.3610175793371581676e-07
-6.3069732547660350974e-07
-6.2424859947896038648e-07
-6.1676598051008113544e-07
-6.0826145897863170831e-07
-5.9874903257650657906e-07
-5.8824408455393495387e-07
-5.7676412978935331921e-07
-5.643278200295753777e-07
-5.5095558337825423223e-07
-5.3666976640442953794e-07
-5.2149363938269743812e-07
-5.0545249763445099234e-07
-4.885726667680501123e-07
-4.7088214216728374595e-07
-4.5241030477427557344e-07
-4.3318763687238970306e-07
-4.1324618393900891533e-07
-3.9261848883143102285e-07
-3.7133936814370827051e-07
-3.4944370952416647924e-07
-3.2696803486942371819e-07
-3.0394957661883381661e-07
-2.8042656197158066789e-07
-2.5643778656103677349e-07
-2.3202325394322542707e-07
-2.072233229455378023e-07
-1.8207977348083659308e-07
-1.5663353281070158118e-07
-1.3092716244500479661e-07
-1.0500400549062760547e-07
-7.8905912914706277661e-08
-5.267665414976363536e-08
-2.6360282845416804776e-08
0
2.6360282845416804776e-08
5.267679625831078738e-08
7.8905770806159125641e-08
1.0500386338208045345e-07
1.3092702033645764459e-07
1.5663374597352230921e-07
1.8207941820946871303e-07
2.0722353610835853033e-07
2.3202332499749900308e-07
2.5643743128966889344e-07
2.8042620670021278784e-07
3.0394957661883381661e-07
3.2696831908651802223e-07
3.4944378057844005525e-07
3.7133943919798184652e-07
3.9261877304852532689e-07
4.132459707761881873e-07
4.3318763687238970306e-07
4.5241023372000199743e-07
4.7088207111301016994e-07
4.8857273782232368831e-07
5.0545253316158778034e-07
5.2149360385556065012e-07
5.3666965982301917393e-07
5.5095568995966459624e-07
5.6432767792102822568e-07
5.7676430742503725924e-07
5.8824383586397743784e-07
5.9874906810364336707e-07
6.0826153003290528432e-07
6.1676615814576507546e-07
6.2424902580460184254e-07
6.3069734324017190374e-07
6.3610173128836322576e-07
6.4045337921925238334e-07
6.437446131712931674e-07
6.4597173832225962542e-07
6.4713020719864289276e-07
-6.5085420275501348897e-07
-6.4968669111209464972e-07
-6.4744557715101791473e-07
-6.4413383071837415628e-07
-6.3975639896796110406e-07
-6.3432011643271835055e-07
-6.2783358956153278996e-07
-6.2030725445083589875e-07
-6.1175335019925114466e-07
-6.0218578568083103164e-07
-5.9162012178148870589e-07
-5.8007376679825028987e-07
-5.6756569222216057824e-07
-5.5411653931969340192e-07
-5.3974829938852053601e-07
-5.2448477561028994387e-07
-5.0835144094207862508e-07
-4.9137462099224649137e-07
-4.7358241772599285468e-07
-4.550044252482621232e-07
-4.3567141005951270927e-07
-4.1561541763712739339e-07
-3.9486955927259259624e-07
-3.7346822523431910668e-07
-3.5144701371336850571e-07
-3.2884230449781171046e-07
-3.0569189846119115828e-07
-2.8203402280269074254e-07
-2.5790768631850369275e-07
-2.3335310572747403057e-07
-2.0841120829118153779e-07
-1.8312313443402672419e-07
-1.5753130355733446777e-07
-1.3167777979106176645e-07
-1.0560540886217495427e-07
-7.9358102311744005419e-08
-5.2978776921008829959e-08
-2.6511344231039402075e-08
1.4210854715202003717e-13
2.6511202122492250055e-08
5.2978776921008829959e-08
7.9358102311744005419e-08
1.0560555097072210629e-07
1.3167777979106176645e-07
1.5753116144878731575e-07
1.8312334759684745222e-07
2.0841113723690796178e-07
2.3335346099884191062e-07
2.5790754420995654073e-07
2.8203388069414359052e-07
3.0569182740691758227e-07
3.2884244660635886248e-07
3.514469426590949297e-07
3.7346808312577195466e-07
3.9486977243541332427e-07
4.1561534658285381738e-07
4.3567155216805986129e-07
4.550044252482621232e-07
4.7358241772599285468e-07
4.9137469204652006738e-07
5.0835126330639468506e-07
5.2448470455601636786e-07
5.3974829938852053601e-07
5.5411646826541982591e-07
5.6756562116788700223e-07
5.8007373127111350186e-07
5.9162005072721512988e-07
6.0218553699087351561e-07
6.1175313703643041663e-07
6.2030721892369911075e-07
6.278338560150587e-07
6.3431997432417119853e-07
6.3975591046983026899e-07
6.4413370637339539826e-07
6.4744540395622607321e-07
6.4968673996190773323e-07
6.5085401956821442582e-07
-6.5422863682051968226e-07
-6.5305349350452956969e-07
-6.5079943656343175462e-07
-6.4746942918247896159e-07
-6.4306841629502287105e-07
-6.3760319690686628746e-07
-6.3108245740295387805e-07
-6.2351654506187514926e-07
-6.1491778780009553884e-07
-6.0530030765448827879e-07
-5.9467961222026133328e-07
-5.8307310979444082477e-07
-5.7049994950375548797e-07
-5.569809147232263058e-07
-5.4253813885907220538e-07
-5.271956382557618781e-07
-5.109785305990044435e-07
-4.9391374545848520938e-07
-4.7602959796222421573e-07
-4.5735532694379799068e-07
-4.3792248050067428267e-07
-4.1776246462177368812e-07
-3.9690938535841269186e-07
-3.7539734876190777868e-07
-3.5326230829468840966e-07
-3.3054099901619338198e-07
-3.072707954743236769e-07
-2.8349042224817821989e-07
-2.5923952762241242453e-07
-2.345582572615967365e-07
-2.0948760948158451356e-07
-1.8406900892387056956e-07
-1.5834487498977978248e-07
-1.3235791129773133434e-07
-1.0615082146614440717e-07
-7.9767943361730431207e-08
-5.325205165718216449e-08
-2.6648052653399645351e-08
-1.4210854715202003717e-13
2.6648194761946797371e-08
5.325233587427646853e-08
7.9767801253183279186e-08
1.0615067935759725515e-07
1.323576270806370303e-07
1.583450170983269345e-07
1.8406879576104984153e-07
2.0948746737303736154e-07
2.3455839937014388852e-07
2.5923952762241242453e-07
2.8349063541099894792e-07
3.0727051125722937286e-07
3.3054092796191980597e-07
3.5326237934896198567e-07
3.753974908704549307e-07
3.9690945641268626787e-07
4.1776246462177368812e-07
4.3792240944640070666e-07
4.5735532694379799068e-07
4.7602952690795063972e-07
4.9391360334993805736e-07
5.1097856612614123151e-07
5.2719542509294115007e-07
5.4253845860330329742e-07
5.5698109235891024582e-07
5.70500162666576216e-07
5.8307335848439834081e-07
5.946790793132095132e-07
6.0530055634444579482e-07
6.1491789438150590286e-07
6.2351659835258033127e-07
6.3108274162004818209e-07
6.3760353441466577351e-07
6.430687449210381601e-07
6.4746956240924191661e-07
6.5079944988610805012e-07
6.5305357566103339195e-07
6.5422852912888629362e-07
-6.572523780778993796e-07
-6.5607032473380400006e-07
-6.5380465041897650735e-07
-6.5045830943688542902e-07
-6.4603617566660886951e-07
-6.4054502146859704226e-07
-6.3399346217352103849e-07
-6.2639214704063306272e-07
-6.1775335069569337065e-07
-6.0809099977632286027e-07
-5.974209216219605878e-07
-5.857605600567694637e-07
-5.7312917078888858669e-07
-5.5954753719333893969e-07
-5.4503804136629696586e-07
-5.2962448648941062856e-07
-5.1333252315544086741e-07
-4.9618897435266262619e-07
-4.7822219073623273289e-07
-4.5946194404677953571e-07
-4.3993921394758217502e-07
-4.1968633013311773539e-07
-3.9873718549188197358e-07
-3.7712595712946495041e-07
-3.5488902483393758303e-07
-3.3206276839337078854e-07
-3.0868548606122203637e-07
-2.8479568925376952393e-07
-2.6043323941848939285e-07
-2.3563814011140493676e-07
-2.1045202913683169754e-07
-1.8491633113626448903e-07
-1.5907367867384891724e-07
-1.3296713063937204424e-07
-1.0663953275980020408e-07
-8.0135151847571250983e-08
-5.3497331009566551074e-08
-2.6770834438138990663e-08
0
2.6770976546686142683e-08
5.3497188901019399054e-08
8.0135009739024098963e-08
1.0663953275980020408e-07
1.329668464222777402e-07
1.5907360761957534123e-07
1.8491618902771733701e-07
2.1045195808255812153e-07
2.3563814011140493676e-07
2.6043295520139508881e-07
2.8479576030804309994e-07
3.0868548606122203637e-07
3.3206276839337078854e-07
3.5488895377966400702e-07
3.7712638345510640647e-07
3.9873711443760839757e-07
4.1968661435021203943e-07
4.39939071839035023e-07
4.5946180193823238369e-07
4.7822197757341200486e-07
4.961890454069362022e-07
5.1333273631826159544e-07
5.2962448648941062856e-07
5.450382900562544819e-07
5.5954757272047572769e-07
5.7312902868034143467e-07
5.8576091532813734375e-07
5.974209216219605878e-07
6.0809099977632286027e-07
6.1775324411428300664e-07
6.263920226956543047e-07
6.3399397731700446457e-07
6.4054489712361828424e-07
6.4603568716847803444e-07
6.5045810515584889799e-07
6.5380447722418466583e-07
6.5607054011707077734e-07
6.5725259901228128001e-07
-6.599238422388964409e-07
-6.5873569043972679538e-07
-6.5645976654593596322e-07
-6.5309894381471167435e-07
-6.4865809612513203319e-07
-6.4314402692389194272e-07
-6.3656541371415187314e-07
-6.2893271035591169493e-07
-6.2025842240132078587e-07
-6.105564409608632559e-07
-5.9984273548252531327e-07
-5.8813494518972220249e-07
-5.7545204157349871821e-07
-5.6181509222597014741e-07
-5.4724662135186008527e-07
-5.3177032555140613113e-07
-5.1541221068873710465e-07
-4.981990286978543736e-07
-4.8015920128818834201e-07
-4.6132278441746166209e-07
-4.4172097091177420225e-07
-4.2138609046560304705e-07
-4.0035182280462322524e-07
-3.7865319768570770975e-07
-3.5632602646273880964e-07
-3.3340747052079677815e-07
-3.099353307334240526e-07
-2.8594875800536101451e-07
-2.6148740062126307748e-07
-2.3659211478843644727e-07
-2.1130411198555520969e-07
-1.8566495896266133059e-07
-1.5971771460954187205e-07
-1.3350543781598389614e-07
-1.0707111641750088893e-07
-8.0459443552172160707e-08
-5.3713904435426229611e-08
-2.6879121151068829931e-08
1.4210854715202003717e-13
2.6879121151068829931e-08
5.3713904435426229611e-08
8.0459443552172160707e-08
1.0707125852604804095e-07
1.3350529570743674412e-07
1.5971750144672114402e-07
1.8566510107120848261e-07
2.1130389882273448166e-07
2.3659211478843644727e-07
2.6148740062126307748e-07
2.859486869510874385e-07
3.099353307334240526e-07
3.3340754157507035416e-07
3.5632581329991808161e-07
3.7865319768570770975e-07
4.0035189385889680125e-07
4.2138609046560304705e-07
4.4172068669467989821e-07
4.6132299758028239012e-07
4.8015905917964118998e-07
4.981990286978543736e-07
5.1541221068873710465e-07
5.3177046765995328315e-07
5.4724665687899687327e-07
5.6181519880738051143e-07
5.7545236131772981025e-07
5.8813441228267038241e-07
5.9984330391671392135e-07
6.1055629885231610388e-07
6.2025833358347881585e-07
6.2893292351873242296e-07
6.3656528936917311512e-07
6.4314406245102873072e-07
6.4865758986343280412e-07
6.5309876617902773432e-07
6.5645934910207870416e-07
6.5873535959326545708e-07
6.5992367126455064863e-07
-6.6224175476747859648e-07
-6.6104828500002099645e-07
-6.5876345267668057204e-07
-6.5539005333903332939e-07
-6.5093293422080478194e-07
-6.4539898758653180266e-07
-6.3879676659439610376e-07
-6.3113702708506025374e-07
-6.2243188381216896232e-07
-6.1269556539400582551e-07
-6.0194409456926223356e-07
-5.9019491516210109694e-07
-5.7746742498920866637e-07
-5.6378254953415307682e-07
-5.4916270642024755944e-07
-5.3363219620905510965e-07
-5.1721659843906309106e-07
-4.9994291373423038749e-07
-4.81840061183902435e-07
-4.6293742173020291375e-07
-4.4326696979624102823e-07
-4.22860892967946711e-07
-4.0175287097099499078e-07
-3.7997814672507956857e-07
-3.5757281580117705744e-07
-3.3457396853009413462e-07
-3.1101961894819396548e-07
-2.8694906006876408355e-07
-2.6240236650210135849e-07
-2.3741982602132338798e-07
-2.1204314748501928989e-07
-1.8631453713169321418e-07
-1.6027641436267003883e-07
-1.3397254861047258601e-07
-1.0744571454779361375e-07
-8.0740818475533160381e-08
-5.390205615185550414e-08
-2.6973339117830619216e-08
2.8421709430404007435e-13
2.6973481226377771236e-08
5.390205615185550414e-08
8.0740676366986008361e-08
1.0744571454779361375e-07
1.3397269071901973803e-07
1.6027641436267003883e-07
1.8631453713169321418e-07
2.1204314748501928989e-07
2.3741975496704981197e-07
2.6240229544782778248e-07
2.869494153401319636e-07
3.110197610567411175e-07
3.3457396853009413462e-07
3.5757267369262990542e-07
3.7997807567080599256e-07
4.0175279991672141477e-07
4.22860892967946711e-07
4.4326682768769387621e-07
4.6293763489302364178e-07
4.81840061183902435e-07
4.9994284267995681148e-07
5.1721642080337915104e-07
5.3363208962764474563e-07
5.4916284852879471146e-07
5.637824074256059248e-07
5.7746731840779830236e-07
5.9019498621637467295e-07
6.0194423667780938558e-07
6.1269560092114261352e-07
6.224317417036218103e-07
6.311367428679659497e-07
6.3879667777655413374e-07
6.4539904087723698467e-07
6.5093274770333664492e-07
6.553901243933069054e-07
6.5876349708560155705e-07
6.610483183067117352e-07
6.6224146166860009544e-07
-6.6420494992946998991e-07
-6.6300696488497123937e-07
-6.6071454973837262514e-07
-6.57330518905041572e-07
-6.5285964190309186961e-07
-6.4730881987884458795e-07
-6.4068670369010760623e-07
-6.3300387154185955296e-07
-6.2427265135056586587e-07
-6.1450737831592050497e-07
-6.037237909595205565e-07
-5.9193968837689681095e-07
-5.7917432627618836705e-07
-5.6544866566810014774e-07
-5.5078558602872362826e-07
-5.3520906817539071199e-07
-5.1874472717372555053e-07
-5.0141991891905490775e-07
-4.832634203921770677e-07
-4.6430507438799395459e-07
-4.4457628689542616485e-07
-4.2410981393459223909e-07
-4.029394773397143581e-07
-3.8110030686766549479e-07
-3.5862875336079014232e-07
-3.3556197820416855393e-07
-3.1193799543416389497e-07
-2.8779652438970515504e-07
-2.6317721335544774774e-07
-2.3812091853869787883e-07
-2.1266927774377109017e-07
-1.8686463931771868374e-07
-1.6074992004178056959e-07
-1.3436803669719665777e-07
-1.0776304293358407449e-07
-8.0979134509107097983e-08
-5.4061075616118614562e-08
-2.7053062012782902457e-08
-2.8421709430404007435e-13
2.7053062012782902457e-08
5.4061075616118614562e-08
8.0979418726201402023e-08
1.0776304293358407449e-07
1.3436803669719665777e-07
1.6074977793323341757e-07
1.8686463931771868374e-07
2.1266927774377109017e-07
2.3812120275579218287e-07
2.6317735546399489976e-07
2.8779666649825230706e-07
3.1193806648843747098e-07
3.355617650413478259e-07
3.5862910863215802237e-07
3.8110016475911834277e-07
4.0293954839398793411e-07
4.2410974288031866308e-07
4.4457621584115258884e-07
4.6430500333372037858e-07
4.8326327828362991568e-07
5.0142006102760205977e-07
5.1874465611945197452e-07
5.3520892606684355997e-07
5.5078544392017647624e-07
5.6544863014096335974e-07
5.7917418416764121503e-07
5.9193979495830717497e-07
6.0372400412234128453e-07
6.1450748489733086899e-07
6.2427261582342907786e-07
6.3300348074335488491e-07
6.4068672145367600024e-07
6.4730897975096013397e-07
6.5286002381981234066e-07
6.5732990606193197891e-07
6.6071436322090448812e-07
6.630071425206551794e-07
6.6420483335605240427e-07
-6.6581244184682475407e-07
-6.6461078862545264201e-07
-6.623121517890240284e-07
-6.5891941680717991403e-07
-6.5443732211178939906e-07
-6.4887263562241059844e-07
-6.4223421247788792243e-07
-6.3453255094714222651e-07
-6.257799967102073424e-07
-6.1599077838536686613e-07
-6.0518104305629094597e-07
-5.9336830560141606838e-07
-5.8057199936456527212e-07
-5.6681312088358026813e-07
-5.5211440752600537962e-07
-5.3650019538054039003e-07
-5.1999609951280945097e-07
-5.0262940476386575028e-07
-4.8442885258737078402e-07
-4.6542474763100472046e-07
-4.4564835377514100401e-07
-4.2513242703989817528e-07
-4.0391100242231914308e-07
-3.8201932284209760837e-07
-3.5949341281593660824e-07
-3.3637086005455785198e-07
-3.1269010491996596102e-07
-2.8849036937117489288e-07
-2.6381151485566078918e-07
-2.3869489496064488776e-07
-2.1318200538189557847e-07
-1.8731498130364343524e-07
-1.6113730794131697621e-07
-1.3469190207615611143e-07
-1.0802295946632511914e-07
-8.1174391652893973514e-08
-5.4191247045309864916e-08
-2.7118147727378527634e-08
0
2.7118431944472831674e-08
5.4191389153857016936e-08
8.1174533761441125534e-08
1.0802281735777796712e-07
1.3469190207615611143e-07
1.6113716583276982419e-07
1.8731498130364343524e-07
2.1318186327334842645e-07
2.3869489496064488776e-07
2.6381172801848151721e-07
2.8849029831690131687e-07
3.1269010491996596102e-07
3.3637093110883142799e-07
3.5949355492448376026e-07
3.8201946495064476039e-07
4.0391100242231914308e-07
4.2513249809417175129e-07
4.45648282720867428e-07
4.6542467657673114445e-07
4.8442885258737078402e-07
5.0262983108950720634e-07
5.1999606398567266297e-07
5.3650012432626681402e-07
5.5211430094459501561e-07
5.6681301430216990411e-07
5.8057224805452278815e-07
5.9336827007427928038e-07
6.0518090094774379395e-07
6.1599109812959795818e-07
6.2578010329161770642e-07
6.3453256871071062051e-07
6.4223428353216149844e-07
6.4887274220382096246e-07
6.5443714447610545903e-07
6.5891953227037447505e-07
6.6231223172508180141e-07
6.6461041114962426946e-07
6.6581236524143605493e-07
-6.6706351553591503034e-07
-6.65858972404009819e-07
-6.6355553496322272622e-07
-6.6015595656665482238e-07
-6.5566511331383026118e-07
-6.5008975980163086206e-07
-6.4343856465143289824e-07
-6.3572217712248857424e-07
-6.269530494762420858e-07
-6.1714533927670345292e-07
-6.0631514031683764188e-07
-5.9448005629292310914e-07
-5.8165962713019325747e-07
-5.6787492042076337384e-07
-5.5314856695076741744e-07
-5.3750515149886268773e-07
-5.2096986280503188027e-07
-5.03570660725927155e-07
-4.8533607355238927994e-07
-4.6629615724214090733e-07
-4.4648281516401766567e-07
-4.2592816384967591148e-07
-4.0466709094744146569e-07
-3.827344130513665732e-07
-3.6016636784097499913e-07
-3.3700054302698845277e-07
-3.1327545002568513155e-07
-2.89030239741805417e-07
-2.6430534205701405881e-07
-2.3914154212434368674e-07
-2.1358090407375129871e-07
-1.8766549203519389266e-07
-1.6143879122409998672e-07
-1.3494386053025664296e-07
-1.0822475360328098759e-07
-8.1326447798346634954e-08
-5.4292854656523559242e-08
-2.7169022587258950807e-08
1.4210854715202003717e-13
2.7168738370164646767e-08
5.4292570439429255202e-08
8.1326021472705178894e-08
1.0822489571182813961e-07
1.3494371842170949094e-07
1.6143886227837356273e-07
1.8766542098092031665e-07
2.1358076196520414669e-07
2.3914168423289083876e-07
2.6430512889419333078e-07
2.8903031079607899301e-07
3.1327545002568513155e-07
3.3700047197271487676e-07
3.6016629678670142312e-07
3.827344130513665732e-07
4.046671620017150417e-07
4.2592816384967591148e-07
4.4648260200119693764e-07
4.6629622829641448334e-07
4.8533607355238927994e-07
5.0357101599729503505e-07
5.2096993385930545628e-07
5.3750468964608444367e-07
5.5314885116786172148e-07
5.6787499147503694985e-07
5.8165952054878289346e-07
5.9448012734719668515e-07
6.0631521137111121789e-07
6.1714473531537805684e-07
6.2695278302271617576e-07
6.3572201725037302822e-07
6.4343851136072771624e-07
6.500900440187251661e-07
6.5566496232349891216e-07
6.6015587663059704937e-07
6.635553972955676727e-07
6.658589768449019175e-07
6.6706377310765674338e-07
-6.6795759701143708753e-07
-6.6675092336154762052e-07
-6.64444064213398633e-07
-6.6103967633068805299e-07
-6.5654254477465201489e-07
-6.5095944634663283068e-07
-6.442992450672591076e-07
-6.3657234150582553411e-07
-6.27791312268755064e-07
-6.1797038597433129326e-07
-6.0712558536124561215e-07
-5.9527462070718684117e-07
-5.8243696088311480707e-07
-5.6863370900828158483e-07
-5.5388763797736828565e-07
-5.3822304835193790495e-07
-5.216658038875721104e-07
-5.0424333153387124185e-07
-4.8598430169022321934e-07
-4.6691894795003463514e-07
-4.4707888946504681371e-07
-4.264970954181990237e-07
-4.0520738764371344587e-07
-3.8324536433265166124e-07
-3.6064719211026385892e-07
-3.374504586872717482e-07
-3.1369360442567995051e-07
-2.8941613550159672741e-07
-2.6465812652531894855e-07
-2.3946078897552069975e-07
-2.1386604487361182692e-07
-1.8791624256664363202e-07
-1.6165401461876172107e-07
-1.3512391205949825235e-07
-1.0836927799573459197e-07
-8.1434876619823626243e-08
-5.4365187907023937441e-08
-2.7205118158235563897e-08
0
2.7204833941141259857e-08
5.4365045798476785421e-08
8.1434876619823626243e-08
1.0836927799573459197e-07
1.3512391205949825235e-07
1.6165415672730887309e-07
1.8791624256664363202e-07
2.1386611592788540293e-07
2.3946071792124712374e-07
2.6465826863386610057e-07
2.8941599339304957539e-07
3.1369367547995352652e-07
3.3745052974154532421e-07
3.6064719211026385892e-07
3.8324543538692523725e-07
4.0520731658943986986e-07
4.2649688225537829567e-07
4.4707874735649966169e-07
4.6691894795003463514e-07
4.8598408852740249131e-07
5.0424318942532408983e-07
5.216658394147088984e-07
5.3822304835193790495e-07
5.5388753139595792163e-07
5.6863370900828158483e-07
5.8243685430170444306e-07
5.9527451412577647716e-07
6.0712608274116064422e-07
6.1797010175723698922e-07
6.2779150766800739802e-07
6.3657239479653071612e-07
6.4429912072228034958e-07
6.5095917989310692064e-07
6.5654234049361548387e-07
6.6103950757678830996e-07
6.6444414414945640601e-07
6.6675056586973369122e-07
6.6795792008633725345e-07
-6.6849418334236077044e-07
-6.67286281785806068e-07
-6.6497733541837078519e-07
-6.6157004319222778577e-07
-6.5706912799612382514e-07
-6.5148146433102738229e-07
-6.4481577410901991243e-07
-6.3708263553508004406e-07
-6.2829448310708357894e-07
-6.1846559873401929508e-07
-6.0761198739101018873e-07
-5.9575150146429223241e-07
-5.8290343218914131285e-07
-5.6908906032049344503e-07
-5.5433119428016652819e-07
-5.3865406357544998173e-07
-5.220835319619254733e-07
-5.0464691980778297875e-07
-4.8637325278377829818e-07
-4.6729269342904444784e-07
-4.4743678984104917618e-07
-4.2683844014845817583e-07
-4.0553167934831435559e-07
-3.835521766859528725e-07
-3.6093588562380318763e-07
-3.3772046492686058627e-07
-3.1394456811995041789e-07
-2.8964770137918094406e-07
-2.6487001036912261043e-07
-2.3965235129708162276e-07
-2.1403707251010928303e-07
-1.8806652235525689321e-07
-1.6178354655949078733e-07
-1.3523234088097524364e-07
-1.0845582210095017217e-07
-8.150010444296640344e-08
-5.4408673122452455573e-08
-2.7226718657402670942e-08
0
2.7227002874496974982e-08
5.4408815230999607593e-08
8.14998202258720994e-08
1.0845596420949732419e-07
1.3523219877242809162e-07
1.6178361761376436334e-07
1.880664513009833172e-07
2.1403707251010928303e-07
2.3965228024280804675e-07
2.6487001036912261043e-07
2.8964805665054882411e-07
3.1394478128277114592e-07
3.3772039387258701026e-07
3.609356724609824596e-07
3.8355182141458499245e-07
4.055317504025879316e-07
4.268382269856374478e-07
4.4743671878677560017e-07
4.6729283553759159986e-07
4.8637332383805187419e-07
5.0464691980778297875e-07
5.2208335432624153327e-07
5.3865392146690282971e-07
5.5433105217161937617e-07
5.6908902479335665703e-07
5.8290339666200452484e-07
5.957514304100186564e-07
6.0761209397242055275e-07
6.1846520793551462702e-07
6.28294856142019853e-07
6.3708256448080646805e-07
6.4481582739972509444e-07
6.5148185512953205034e-07
6.5706899476936087012e-07
6.6156985667475964874e-07
6.6497733541837078519e-07
6.6728603087540250272e-07
6.6849452196038328111e-07
-6.6867303250006671078e-07
-6.6746479898682764542e-07
-6.6515516206067104577e-07
-6.617468528702374897e-07
-6.572446853425617519e-07
-6.5165545848344663682e-07
-6.4498795637746297871e-07
-6.3725272170245261805e-07
-6.2846220671985975059e-07
-6.1863065781153636635e-07
-6.0777413324331064359e-07
-5.9591048540141855483e-07
-5.8305900552113598678e-07
-5.6924090330312537844e-07
-5.5447909375061499304e-07
-5.3879766426234709797e-07
-5.2222269175672408892e-07
-5.0478149660193594173e-07
-4.8650292683305451646e-07
-4.6741732262489676941e-07
-4.4755616102065687301e-07
-4.2695226909472694388e-07
-4.0563989500697061885e-07
-3.8365413956853444688e-07
-3.6103202205595152918e-07
-3.3781056174575496698e-07
-3.1402819899994938169e-07
-2.8972486632028449094e-07
-2.6494056726278358838e-07
-2.3971622908902645577e-07
-2.1409420014606439508e-07
-1.8811661561812798027e-07
-1.6182653439500427339e-07
-1.3526801012631040066e-07
-1.0848495435311633628e-07
-8.1521847050680662505e-08
-5.4423310302809113637e-08
-2.7234250410401728004e-08
-1.4210854715202003717e-13
2.7234250410401728004e-08
5.4423026085714809597e-08
8.1521847050680662505e-08
1.0848467013602203224e-07
1.352682943434047047e-07
1.6182667650355142541e-07
1.8811647350958082825e-07
2.1409405803751724306e-07
2.3971651330612075981e-07
2.6494078042560431641e-07
2.8972493737455806695e-07
3.1402834110849653371e-07
3.3781049069148139097e-07
3.6103202205595152918e-07
3.8365442378562875092e-07
4.0563975289842346683e-07
4.2695234014900051989e-07
4.47556089966383297e-07
4.6741718051634961739e-07
4.8650306894160166848e-07
5.0478135449338878971e-07
5.2222276281099766493e-07
5.38797877425167826e-07
5.5447884506065747701e-07
5.6924093883026216645e-07
5.8305872130404168274e-07
5.959103077657346148e-07
6.0777438193326815963e-07
6.1863062228439957835e-07
6.2846169157637632452e-07
6.372530947373888921e-07
6.4498749452468473464e-07
6.5165522755705751479e-07
6.5724464093364076689e-07
6.6174692392451106571e-07
6.6515497110231081024e-07
6.6746451921062543988e-07
6.6867301029560621828e-07
-6.6849415003567003168e-07
-6.6728632397428100376e-07
-6.6497734874104708069e-07
-6.6157002542865939176e-07
-6.5706916352326061315e-07
-6.5148144656745898828e-07
-6.4481573858188312443e-07
-6.3708258224437486206e-07
-6.2829446534351518494e-07
-6.1846559873401929508e-07
-6.0761205844528376474e-07
-5.9575146593715544441e-07
-5.8290343218914131285e-07
-5.6908920242904059705e-07
-5.5433119428016652819e-07
-5.3865395699403961771e-07
-5.2208346090765189729e-07
-5.0464691980778297875e-07
-4.8637318172950472217e-07
-4.6729262237477087183e-07
-4.4743686089532275219e-07
-4.2683844014845817583e-07
-4.055317504025879316e-07
-3.8355210563167929649e-07
-3.6093588562380318763e-07
-3.377206780896813143e-07
-3.1394456811995041789e-07
-2.8964777243345452007e-07
-2.6486986826057545841e-07
-2.3965235129708162276e-07
-2.1403707251010928303e-07
-1.8806630919243616518e-07
-1.6178375972231151536e-07
-1.3523219877242809162e-07
-1.0845610631804447621e-07
-8.14998202258720994e-08
-5.4408531013905303553e-08
-2.7227002874496974982e-08
1.4210854715202003717e-13
2.7227002874496974982e-08
5.4408531013905303553e-08
8.149967811732494738e-08
1.0845610631804447621e-07
1.3523219877242809162e-07
1.6178390183085866738e-07
1.880664513009833172e-07
2.1403721461865643505e-07
2.3965242235135519877e-07
2.6486986826057545841e-07
2.8964763032490736805e-07
3.1394478128277114592e-07
3.3772053598113416228e-07
3.6093595667807676364e-07
3.8355196352313214447e-07
4.055317504025879316e-07
4.268382269856374478e-07
4.4743671878677560017e-07
4.6729269342904444784e-07
4.8637303962095757015e-07
5.0464720402487728279e-07
5.2208349643478868529e-07
5.3865377935835567769e-07
5.5433105217161937617e-07
5.6908916690190380905e-07
5.8290339666200452484e-07
5.957514304100186564e-07
6.0761209397242055275e-07
6.1846549215260893106e-07
6.2829428770783124492e-07
6.3708284869790077209e-07
6.4481582739972509444e-07
6.5148128669534344226e-07
6.5706927898645517416e-07
6.6157014089185395278e-07
6.6497733541837078519e-07
6.672865993095911108e-07
6.6849395352619467303e-07
-6.6795758035809171815e-07
-6.6675093890466996527e-07
-6.644440331271539435e-07
-6.6103964080355126498e-07
-6.5654252701108362089e-07
-6.5095946411020122468e-07
-6.4429919177655392559e-07
-6.3657234150582553411e-07
-6.2779138332302864001e-07
-6.1797042150146808126e-07
-6.0712554983410882414e-07
-5.9527462070718684117e-07
-5.8243692535597801907e-07
-5.6863374453541837283e-07
-5.5388763797736828565e-07
-5.3822304835193790495e-07
-5.2166576836043532239e-07
-5.0424318942532408983e-07
-4.8598430169022321934e-07
-4.6691880584148748312e-07
-4.4707903157359396573e-07
-4.2649688225537829567e-07
-4.0520752975226059789e-07
-3.8324543538692523725e-07
-3.6064733421881101094e-07
-3.3745052974154532421e-07
-3.1369360442567995051e-07
-2.8941613550159672741e-07
-2.6465812652531894855e-07
-2.3946093108406785177e-07
-2.1386597381933825091e-07
-1.8791602940382290399e-07
-1.616542277815824491e-07
-1.3512376995095110033e-07
-1.0836942010428174399e-07
-8.1434734511276474223e-08
-5.4365187907023937441e-08
-2.7205260266782715917e-08
-1.4210854715202003717e-13
2.7205118158235563897e-08
5.4365187907023937441e-08
8.1435018728370778263e-08
1.0836956221282889601e-07
1.3512376995095110033e-07
1.6165401461876172107e-07
1.8791595834954932798e-07
2.1386583171079109889e-07
2.3946086002979427576e-07
2.6465812652531894855e-07
2.8941599339304957539e-07
3.1369381758850067854e-07
3.3745038763299817219e-07
3.6064747632735816296e-07
3.8324571960401954129e-07
4.0520731658943986986e-07
4.2649716647247259971e-07
4.4707888946504681371e-07
4.6691894795003463514e-07
4.8598408852740249131e-07
5.0424318942532408983e-07
5.216658394147088984e-07
5.3822304835193790495e-07
5.5388781561305222567e-07
5.6863370900828158483e-07
5.8243699641025159508e-07
5.952747983428707812e-07
6.0712551430697203614e-07
6.1797095440851990134e-07
6.2779150766800739802e-07
6.365729632307193242e-07
6.4429940493937465362e-07
6.5095974832729552872e-07
6.5654205627652117983e-07
6.6104007601097691804e-07
6.6444414414945640601e-07
6.6675141852101660334e-07
6.6795735165214864537e-07
-6.6706350332346175946e-07
-6.6585897462445586825e-07
-6.6355555716768321872e-07
-6.6015594768487062538e-07
-6.5566508666847767017e-07
-6.5008974203806246805e-07
-6.4343860017856968625e-07
-6.3572219488605696824e-07
-6.269530494762420858e-07
-6.1714530374956666492e-07
-6.0631510478970085387e-07
-5.9448009182005989715e-07
-5.8165959160305646947e-07
-5.6787492042076337384e-07
-5.5314863800504099345e-07
-5.375049028089051717e-07
-5.2096986280503188027e-07
-5.0357058967165357899e-07
-4.8533600249811570393e-07
-4.6629615724214090733e-07
-4.4648267305547051365e-07
-4.2592837701249663951e-07
-4.0466701989316788968e-07
-3.8273434199709299719e-07
-3.6016643889524857514e-07
-3.3700054302698845277e-07
-3.1327559213423228357e-07
-2.8903016868753184099e-07
-2.6430519994846690679e-07
-2.3914168423289083876e-07
-2.1358076196520414669e-07
-1.8766556308946746867e-07
-1.6143886227837356273e-07
-1.3494386053025664296e-07
-1.0822475360328098759e-07
-8.1326447798346634954e-08
-5.4292428330882103182e-08
-2.7168738370164646767e-08
0
2.7168880478711798787e-08
5.4292712547976407222e-08
8.1326305689799482934e-08
1.0822489571182813961e-07
1.3494400263880379498e-07
1.6143872016982641071e-07
1.8766584730656177271e-07
2.1358090407375129871e-07
2.3914154212434368674e-07
2.643052710027404828e-07
2.8903031079607899301e-07
3.1327530791713797953e-07
3.3700047197271487676e-07
3.601661546781542711e-07
3.8273412883427226916e-07
4.0466701989316788968e-07
4.2592816384967591148e-07
4.4648260200119693764e-07
4.6629622829641448334e-07
4.8533607355238927994e-07
5.0357073178020073101e-07
5.2097021807639976032e-07
5.3750483175463159569e-07
5.5314856695076741744e-07
5.6787456514939549379e-07
5.816598047658771975e-07
5.9448012734719668515e-07
6.0631492715401691385e-07
6.1714530374956666492e-07
6.2695335145690478384e-07
6.3572201725037302822e-07
6.4343851136072771624e-07
6.5008947558453655802e-07
6.556652465405932162e-07
6.6015616084769135341e-07
6.6355568151266197674e-07
6.6585869262780761346e-07
6.670632046734681353e-07
-6.6581245294905500032e-07
-6.64610753098315854e-07
-6.623121384663477329e-07
-6.5891942568896411103e-07
-6.5443729546643680806e-07
-6.4887265338597899245e-07
-6.4223423024145631643e-07
-6.345325154200054385e-07
-6.257799789466389484e-07
-6.1599084943964044214e-07
-6.0518097200201736996e-07
-5.9336830560141606838e-07
-5.8057203489170206012e-07
-5.6681308535644348012e-07
-5.5211447858027895563e-07
-5.3650008879913002602e-07
-5.1999606398567266297e-07
-5.0262940476386575028e-07
-4.8442892364164436003e-07
-4.6542481868527829647e-07
-4.45648282720867428e-07
-4.2513235598562459927e-07
-4.039111445308662951e-07
-3.8201925178782403236e-07
-3.5949334176166303223e-07
-3.3637107321737858001e-07
-3.1269017597423953703e-07
-2.8849029831690131687e-07
-2.638116569642079412e-07
-2.3869503706919203978e-07
-2.1318193432762200246e-07
-1.8731505235791701125e-07
-1.6113716583276982419e-07
-1.3469175996760895941e-07
-1.080226752492308151e-07
-8.1174533761441125534e-08
-5.4191247045309864916e-08
-2.7118005618831375614e-08
0
2.7118289835925679654e-08
5.4191247045309864916e-08
8.1174249544346821494e-08
1.0802253314068366308e-07
1.3469161785906180739e-07
1.6113716583276982419e-07
1.8731498130364343524e-07
2.1318200538189557847e-07
2.3869475285209773574e-07
2.6381158590993436519e-07
2.8849029831690131687e-07
3.1269010491996596102e-07
3.3637093110883142799e-07
3.5949355492448376026e-07
3.8201932284209760837e-07
4.0391086031377199106e-07
4.2513249809417175129e-07
4.4564856693796173204e-07
4.6542425025108968839e-07
4.8442913680446508806e-07
5.0262926265531859826e-07
5.1999592187712551095e-07
5.3650012432626681402e-07
5.5211444305314216763e-07
5.6681315641071705613e-07
5.8057196383742848411e-07
5.9336798585718497634e-07
6.0518090094774379395e-07
6.1599024547831504606e-07
6.2577981907452340238e-07
6.3453228449361631647e-07
6.4223456774925580248e-07
6.4887245798672665842e-07
6.5443714447610545903e-07
6.5891924805328017101e-07
6.6231223172508180141e-07
6.646106953667185735e-07
6.6581236524143605493e-07
-6.6420494437835486679e-07
-6.6300694268051074687e-07
-6.6071450532945164014e-07
-6.5733049225968898099e-07
-6.5285966854844446061e-07
-6.4730883764241298195e-07
-6.4068673921724439424e-07
-6.3300388930542794697e-07
-6.2427266911413425987e-07
-6.1450737831592050497e-07
-6.0372375543238376849e-07
-5.9193968837689681095e-07
-5.7917429074905157904e-07
-5.6544873672237372375e-07
-5.5078551497445005225e-07
-5.35209174756801076e-07
-5.1874469164658876252e-07
-5.0141998997332848376e-07
-4.832634203921770677e-07
-4.6430500333372037858e-07
-4.4457628689542616485e-07
-4.2410981393459223909e-07
-4.0293940628544078209e-07
-3.8110044897621264681e-07
-3.5862875336079014232e-07
-3.3556212031271570595e-07
-3.1193813754271104699e-07
-2.8779645333543157903e-07
-2.6317721335544774774e-07
-2.3812098959297145484e-07
-2.1266927774377109017e-07
-1.8686456826344510773e-07
-1.6074970687895984156e-07
-1.3436775248010235373e-07
-1.0776304293358407449e-07
-8.0979134509107097983e-08
-5.4061075616118614562e-08
-2.7052777795688598417e-08
-1.4210854715202003717e-13
2.7052919904235750437e-08
5.4061075616118614562e-08
8.0979134509107097983e-08
1.0776304293358407449e-07
1.3436789458864950575e-07
1.6074977793323341757e-07
1.8686449720917153172e-07
2.1266927774377109017e-07
2.3812091853869787883e-07
2.631769291383534437e-07
2.8779652438970515504e-07
3.1193792437989031896e-07
3.3556190714989497792e-07
3.5862854019796941429e-07
3.8110016475911834277e-07
4.0293940628544078209e-07
4.2410974288031866308e-07
4.4457650005824689288e-07
4.6430486122517322656e-07
4.8326313617508276366e-07
5.0142020313614921179e-07
5.1874479822799912654e-07
5.3520892606684355997e-07
5.507858702458179323e-07
5.6544877224951051176e-07
5.7917404205909406301e-07
5.9193951074121287093e-07
6.0372428833943558857e-07
6.1450720068023656495e-07
6.2427261582342907786e-07
6.3300376496044918895e-07
6.4068672145367600024e-07
6.4730897975096013397e-07
6.5285973960271803662e-07
6.5733047449612058699e-07
6.6071407900381018408e-07
6.6300685830356087536e-07
6.6420483335605240427e-07
-6.6224173478346415322e-07
-6.610482916613591442e-07
-6.5876343491311217804e-07
-6.5539002669368073839e-07
-6.5093295198437317595e-07
-6.4539902311366859067e-07
-6.3879678435796449776e-07
-6.3113695603078667773e-07
-6.2243186604860056832e-07
-6.1269560092114261352e-07
-6.0194405904212544556e-07
-5.9019491516210109694e-07
-5.7746742498920866637e-07
-5.637824074256059248e-07
-5.4916270642024755944e-07
-5.3363216068191832164e-07
-5.1721659843906309106e-07
-4.9994284267995681148e-07
-4.8183999012962885899e-07
-4.6293749278447648976e-07
-4.4326696979624102823e-07
-4.2286082191367313499e-07
-4.0175294202526856679e-07
-3.7997821777935314458e-07
-3.5757288685545063345e-07
-3.3457389747582055861e-07
-3.1101990316528826952e-07
-2.8694920217731123557e-07
-2.624024375563749345e-07
-2.3741975496704981197e-07
-2.120432185392928659e-07
-1.8631453713169321418e-07
-1.6027662752549076686e-07
-1.3397240650192543399e-07
-1.0744585665634076577e-07
-8.0740818475533160381e-08
-5.39017719347612001e-08
-2.6973765443472075276e-08
0
2.6973339117830619216e-08
5.390205615185550414e-08
8.0740534258438856341e-08
1.0744571454779361375e-07
1.3397240650192543399e-07
1.6027627225412288681e-07
1.8631439502314606216e-07
2.1204328959356644191e-07
2.3741989707559696399e-07
2.6240229544782778248e-07
2.8694913112303765956e-07
3.1101990316528826952e-07
3.3457411063864128664e-07
3.5757267369262990542e-07
3.799783598879002966e-07
4.0175279991672141477e-07
4.2286075085939955898e-07
4.4326682768769387621e-07
4.6293735067592933774e-07
4.8183991907535528298e-07
4.999429847885039635e-07
5.1721642080337915104e-07
5.3363208962764474563e-07
5.4916284852879471146e-07
5.6378269164270022884e-07
5.7746731840779830236e-07
5.9019470199928036891e-07
6.019436682436207775e-07
6.1269503248695400544e-07
6.224317417036218103e-07
6.311367428679659497e-07
6.3879696199364843778e-07
6.4539904087723698467e-07
6.5093274770333664492e-07
6.5538984017621260136e-07
6.5876321286850725301e-07
6.6104860252380603924e-07
6.6224231431988300756e-07
-6.5992385445134971178e-07
-6.5873566823526630287e-07
-6.5645973990058337222e-07
-6.5309895269649587135e-07
-6.486581138887004272e-07
-6.4314404468746033672e-07
-6.3656539595058347913e-07
-6.2893274588304848294e-07
-6.2025842240132078587e-07
-6.105564764880000439e-07
-5.9984280653679888928e-07
-5.8813494518972220249e-07
-5.7545207710063550621e-07
-5.6181512775310693542e-07
-5.4724658582472329726e-07
-5.3177039660567970714e-07
-5.1541217516160031664e-07
-4.981990286978543736e-07
-4.8015927234246191802e-07
-4.613228554717352381e-07
-4.4172097091177420225e-07
-4.2138601941132947104e-07
-4.0035175175034964923e-07
-3.7865326873998128576e-07
-3.5632588435419165762e-07
-3.3340739946652320214e-07
-3.0993518862487690058e-07
-2.8594890011390816653e-07
-2.6148761378408380551e-07
-2.3659225689698359929e-07
-2.1130411198555520969e-07
-1.8566488790838775458e-07
-1.5971778566381544806e-07
-1.3350529570743674412e-07
-1.0707111641750088893e-07
-8.0459159335077856667e-08
-5.3713762326879077591e-08
-2.6879263259615981951e-08
0
2.6879263259615981951e-08
5.3714046543973381631e-08
8.0459585660719312727e-08
1.0707125852604804095e-07
1.3350543781598389614e-07
1.5971764355526829604e-07
1.8566524317975563463e-07
2.1130404093128163368e-07
2.3659211478843644727e-07
2.6148768483835738152e-07
2.8594854484254028648e-07
3.0993518862487690058e-07
3.334071152494288981e-07
3.5632581329991808161e-07
3.7865319768570770975e-07
4.0035160964180249721e-07
4.2138609046560304705e-07
4.4172125512886850629e-07
4.6132271336318808608e-07
4.8015948550528264605e-07
4.9819917080640152562e-07
5.1541235279728425667e-07
5.3177046765995328315e-07
5.4724679898754402529e-07
5.6181491459028620739e-07
5.7545193499208835419e-07
5.8813498071685899049e-07
5.9984301969961961731e-07
6.1055629885231610388e-07
6.2025833358347881585e-07
6.2893349195292103104e-07
6.3656528936917311512e-07
6.4314377823393442668e-07
6.4865844251471571624e-07
6.5309876617902773432e-07
6.5645991753626731224e-07
6.5873592802745406516e-07
6.5992423969873925671e-07
-6.5725238473923752736e-07
-6.560702781044369658e-07
-6.5380469482789749236e-07
-6.5045833608223802003e-07
-6.460361579030404755e-07
-6.4054500370502864826e-07
-6.339934799370894325e-07
-6.2639216480420145672e-07
-6.1775335069569337065e-07
-6.0809089319491249626e-07
-5.9742088609482379979e-07
-5.857605955839062517e-07
-5.731292773702989507e-07
-5.5954757272047572769e-07
-5.4503793478488660185e-07
-5.2962452201654741657e-07
-5.1333252315544086741e-07
-4.9618897435266262619e-07
-4.7822211968195915688e-07
-4.5946194404677953571e-07
-4.3993914289330859901e-07
-4.1968625907884415938e-07
-3.9873704338333482156e-07
-3.7712595712946495041e-07
-3.5488888272539043101e-07
-3.3206291050191794056e-07
-3.0868541500694846036e-07
-2.8479568925376952393e-07
-2.6043323941848939285e-07
-2.3563806905713136075e-07
-2.1045202913683169754e-07
-1.8491626008199091302e-07
-1.5907382078239606926e-07
-1.3296713063937204424e-07
-1.0663939065125305206e-07
-8.0135009739024098963e-08
-5.3497331009566551074e-08
-2.6770692329591838643e-08
-1.4210854715202003717e-13
2.6770976546686142683e-08
5.3497188901019399054e-08
8.0135009739024098963e-08
1.0663953275980020408e-07
1.329668464222777402e-07
1.5907374972812249325e-07
1.8491633113626448903e-07
2.1045210019110527355e-07
2.3563828221995208878e-07
2.6043323941848939285e-07
2.8479576030804309994e-07
3.0868548606122203637e-07
3.3206276839337078854e-07
3.5488895377966400702e-07
3.7712595712946495041e-07
3.9873725654615554959e-07
4.1968647224166488741e-07
4.3993935605612932704e-07
4.5946194404677953571e-07
4.7822183546486485284e-07
4.9618876118984189816e-07
5.1333230999262013938e-07
5.2962448648941062856e-07
5.4503786373061302584e-07
5.5954757272047572769e-07
5.7312945500598289073e-07
5.8576091532813734375e-07
5.974209216219605878e-07
6.0809099977632286027e-07
6.1775324411428300664e-07
6.2639230691274860874e-07
6.3399312466572155245e-07
6.4054489712361828424e-07
6.4603597138557233848e-07
6.5045838937294320203e-07
6.5380447722418466583e-07
6.5607054011707077734e-07
6.5725259901228128001e-07
-6.5422871009523930752e-07
-6.5305349794542166819e-07
-6.5079940103629496662e-07
-6.4746942030069476459e-07
-6.4306842517680706806e-07
-6.3760317914329789346e-07
-6.3108242187581709004e-07
-6.2351659835258033127e-07
-6.1491782332723232685e-07
-6.0530023660021470278e-07
-5.9467957669312454527e-07
-5.8307307426730403677e-07
-5.7049998503089227597e-07
-5.569809502503630938e-07
-5.4253817438620899338e-07
-5.2719560272862509009e-07
-5.1097856612614123151e-07
-4.9391374545848520938e-07
-4.7602952690795063972e-07
-4.5735539799807156669e-07
-4.3792248050067428267e-07
-4.1776260673032084014e-07
-3.9690938535841269186e-07
-3.7539741981618135469e-07
-3.5326245040323556168e-07
-3.3054092796191980597e-07
-3.072707954743236769e-07
-2.834904933024517959e-07
-2.5923966973095957655e-07
-2.3455832831587031251e-07
-2.0948753842731093755e-07
-1.8406893786959699355e-07
-1.5834480393550620647e-07
-1.3235791129773133434e-07
-1.0615082146614440717e-07
-7.9767801253183279186e-08
-5.325233587427646853e-08
-2.6648194761946797371e-08
0
2.6648336870493949391e-08
5.325219376572931651e-08
7.9767659144636127166e-08
1.0615082146614440717e-07
1.323576270806370303e-07
1.583450170983269345e-07
1.8406893786959699355e-07
2.0948775159013166558e-07
2.3455811515304958448e-07
2.5923952762241242453e-07
2.8349063541099894792e-07
3.0727065336577652488e-07
3.3054092796191980597e-07
3.5326237934896198567e-07
3.753974908704549307e-07
3.9690931430413911585e-07
4.1776246462177368812e-07
4.3792212522930640262e-07
4.5735518483525083866e-07
4.7602952690795063972e-07
4.9391374545848520938e-07
5.1097842401759407949e-07
5.2719556720148830209e-07
5.425383164947561454e-07
5.5698080814181594178e-07
5.7049987844948191196e-07
5.8307307426730403677e-07
5.946790793132095132e-07
6.0530027212735149078e-07
6.1491789438150590286e-07
6.2351659835258033127e-07
6.3108245740295387805e-07
6.3760325019757146947e-07
6.430687449210381601e-07
6.4746899397505330853e-07
6.5079944988610805012e-07
6.5305329144393908791e-07
6.5422852912888629362e-07
-6.5085422273902793222e-07
-6.4968671109610909298e-07
-6.4744555494655742223e-07
-6.4413379519123736827e-07
-6.3975639008617690706e-07
-6.3432009866914995655e-07
-6.2783357179796439596e-07
-6.2030732550510947476e-07
-6.1175338572638793266e-07
-6.0218571462655745563e-07
-5.916201573086254939e-07
-5.8007376679825028987e-07
-5.6756565669502379023e-07
-5.5411653931969340192e-07
-5.3974844149706768803e-07
-5.2448488219170030789e-07
-5.0835136988780504907e-07
-4.9137462099224649137e-07
-4.735825598345400067e-07
-4.550044252482621232e-07
-4.356716232223334373e-07
-4.1561534658285381738e-07
-3.9486955927259259624e-07
-3.7346815418004553067e-07
-3.5144715582191565773e-07
-3.2884237555208528647e-07
-3.0569175635264400626e-07
-2.8203388069414359052e-07
-2.5790747315568296472e-07
-2.3335310572747403057e-07
-2.0841120829118153779e-07
-1.8312327654257387621e-07
-1.5753144566588161979e-07
-1.3167763768251461443e-07
-1.0560555097072210629e-07
-7.9358102311744005419e-08
-5.2978919029555981979e-08
-2.6511344231039402075e-08
-1.4210854715202003717e-13
2.6511344231039402075e-08
5.2978634812461677939e-08
7.9357818094649701379e-08
1.0560540886217495427e-07
1.3167749557396746241e-07
1.5753101934024016373e-07
1.8312306337975314818e-07
2.084112793454551138e-07
2.3335317678174760658e-07
2.5790740210140938871e-07
2.8203388069414359052e-07
3.0569196951546473429e-07
3.288425887149060145e-07
3.514469426590949297e-07
3.7346794101722480264e-07
3.9486948821831902023e-07
4.156154886914009694e-07
4.3567155216805986129e-07
4.5500428313971497118e-07
4.735825598345400067e-07
4.9137454993797291536e-07
5.0835140541494183708e-07
5.2448470455601636786e-07
5.3974829938852053601e-07
5.5411646826541982591e-07
5.6756576327643415425e-07
5.8007373127111350186e-07
5.9162005072721512988e-07
6.0218553699087351561e-07
6.1175342125352472067e-07
6.2030721892369911075e-07
6.2783357179796439596e-07
6.3432025854126550257e-07
6.3975676312111318111e-07
6.441339905904897023e-07
6.4744597239041468129e-07
6.4968702417900203727e-07
6.5085401956821442582e-07
-6.4713081449063736272e-07
-6.4597164062263345841e-07
-6.4374476416162451642e-07
-6.404531216475106703e-07
-6.3610169576122643775e-07
-6.3069737876730869175e-07
-6.2424863500609717448e-07
-6.1676601603721792344e-07
-6.082614234514949203e-07
-5.9874903257650657906e-07
-5.8824408455393495387e-07
-5.7676398768080616719e-07
-5.6432774897530180169e-07
-5.5095568995966459624e-07
-5.3666980193156632595e-07
-5.2149360385556065012e-07
-5.0545249763445099234e-07
-4.8857259571377653629e-07
-4.7088214216728374595e-07
-4.5241037582854914945e-07
-4.3318756581811612705e-07
-4.1324611288473533932e-07
-3.9261848883143102285e-07
-3.7133943919798184652e-07
-3.4944378057844005525e-07
-3.2696803486942371819e-07
-3.039495055645602406e-07
-2.8042627775448636385e-07
-2.5643771550676319748e-07
-2.3202325394322542707e-07
-2.0722353610835853033e-07
-1.8207970242656301707e-07
-1.566336749192487332e-07
-1.3092744666209910065e-07
-1.0500372127353330143e-07
-7.8905770806159125641e-08
-5.267679625831078738e-08
-2.6360140736869652756e-08
-1.4210854715202003717e-13
2.6360140736869652756e-08
5.267679625831078738e-08
7.8905770806159125641e-08
1.0500372127353330143e-07
1.3092758877064625267e-07
1.5663346175642800517e-07
1.8207984453511016909e-07
2.0722339399981137831e-07
2.320234671060461551e-07
2.564378576153103495e-07
2.804266330258542439e-07
3.0394943451028666459e-07
3.2696803486942371819e-07
3.4944406479553435929e-07
3.7133943919798184652e-07
3.9261863093997817487e-07
4.1324611288473533932e-07
4.3318735265529539902e-07
4.5241023372000199743e-07
4.7088207111301016994e-07
4.8857273782232368831e-07
5.0545239105304062832e-07
5.214934617470134981e-07
5.3666980193156632595e-07
5.5095568995966459624e-07
5.6432796213812252972e-07
5.7676430742503725924e-07
5.8824412008107174188e-07
5.9874906810364336707e-07
6.0826153003290528432e-07
6.1676587392867077142e-07
6.2424845737041323446e-07
6.3069734324017190374e-07
6.361020155054575298e-07
6.4045252656796947122e-07
6.4374489738838747144e-07
6.4597173832225962542e-07
6.4713105984992580488e-07
-6.4306031388738915666e-07
-6.4191033599669822252e-07
-6.3969895602866699846e-07
-6.3642922931705925293e-07
-6.321062606673422124e-07
-6.2673679579461349931e-07
-6.2032940562062321987e-07
-6.1289442854217668355e-07
-6.0444394378578181204e-07
-5.9499175364408074529e-07
-5.8455331242157626548e-07
-5.7314572643463179702e-07
-5.6078793164715534658e-07
-5.4750007194570571301e-07
-5.3330403204654430738e-07
-5.1822336644136157702e-07
-5.0228312176159306546e-07
-4.8550944597991474438e-07
-4.6793012131729483372e-07
-4.4957417344448913354e-07
-4.3047215569913532818e-07
-4.1065582934152189409e-07
-3.9015759512039949186e-07
-3.6901198541272606235e-07
-3.4725374575828027446e-07
-3.2491904278231231729e-07
-3.0204475365280814003e-07
-2.7866910556895163609e-07
-2.5483089416411530692e-07
-2.3056934139731311006e-07
-2.0592501925875694724e-07
-1.8093871290147944819e-07
-1.5565191802124900278e-07
-1.3010691191084333695e-07
-1.0434561659167229664e-07
-7.8411517279164399952e-08
-5.2346820211823796853e-08
-2.6195010605079005472e-08
2.8421709430404007435e-13
2.6195152713626157492e-08
5.2346678103276644833e-08
7.8411375170617247932e-08
1.0434575870021944866e-07
1.3010719612793764099e-07
1.5565220223834330682e-07
1.8093885501002660021e-07
2.0592509031303052325e-07
2.3056955456013383809e-07
2.5483103627266245894e-07
2.7866946084031951614e-07
3.0204446943571383599e-07
3.2491882961949158926e-07
3.4725374575828027446e-07
3.6901198541272606235e-07
3.9015759512039949186e-07
4.1065547407015401404e-07
4.3047208464486175217e-07
4.4957403133594198152e-07
4.6793005026302125771e-07
4.8550944597991474438e-07
5.0228280201736197341e-07
5.18223259859951213e-07
5.3330381888372357935e-07
5.47500036418568925e-07
5.607880382285657106e-07
5.7314565538035822101e-07
5.8455327689443947747e-07
5.9499171811694395728e-07
6.04443641805119114e-07
6.1289426867006113753e-07
6.2032995629124343395e-07
6.2673649381395080127e-07
6.3210592315954272635e-07
6.3642914938100147992e-07
6.3969878283387515694e-07
6.4190999182756058872e-07
6.430602184082090389e-07
-6.3864486254949781596e-07
-6.3750485113089894185e-07
-6.3531025329410795166e-07
-6.3206434752771656349e-07
-6.277721986691631173e-07
-6.2244053466997684154e-07
-6.1607789092477105442e-07
-6.0869467688462464139e-07
-6.0030284743106676615e-07
-5.909159384032136586e-07
-5.8054958174125204096e-07
-5.6922068836229300359e-07
-5.5694794554028703715e-07
-5.4375146163465615246e-07
-5.2965294372597782058e-07
-5.1467598183307927684e-07
-4.9884505415320745669e-07
-4.8218637971331190784e-07
-4.6472756309867691016e-07
-4.4649759445292147575e-07
-4.2752638762522110483e-07
-4.0784584598441142589e-07
-3.8748801500787521945e-07
-3.6648728496402327437e-07
-3.4487783295844565146e-07
-3.2269603877921326784e-07
-2.9997828221439704066e-07
-2.7676271940890728729e-07
-2.5308764861620147713e-07
-2.2899207863247283967e-07
-2.0451643933938612463e-07
-1.7970101851005892968e-07
-1.5458745394880679669e-07
-1.2921702818857738748e-07
-1.0363194746787485201e-07
-7.7875057513665524311e-08
-5.198870667300070636e-08
-2.6015811727120308205e-08
0
2.6015953835667460226e-08
5.198842245590640232e-08
7.7874915405118372291e-08
1.0363208957642200403e-07
1.2921702818857738748e-07
1.545875250030803727e-07
1.7970108956433250569e-07
2.0451636828511254862e-07
2.2899200757819926366e-07
2.5308750650765432511e-07
2.767627904631808633e-07
2.9997849537721776869e-07
3.2269582561639253981e-07
3.4487797506699280348e-07
3.6648685863838181831e-07
3.8748794395360164344e-07
4.0784584598441142589e-07
4.2752660078804183286e-07
4.4649766550719505176e-07
4.6472777626149763819e-07
4.8218623760476475582e-07
4.9884476993611315265e-07
5.1467594630594248883e-07
5.2965319241593533661e-07
5.4375149716179294046e-07
5.5694769685032952111e-07
5.6922090152511373162e-07
5.8055007912116707303e-07
5.9091576076752971858e-07
6.0030288295820355415e-07
6.0869467688462464139e-07
6.160777843433606904e-07
6.2243998399935662746e-07
6.2777189668850041926e-07
6.3206414324668003246e-07
6.3531075511491508223e-07
6.3750491108294227161e-07
6.3864519006529008038e-07
-6.3388701621036602774e-07
-6.3275752637537152623e-07
-6.3058100518986748284e-07
-6.2736077666158962529e-07
-6.2310177462165938778e-07
-6.1781079807587957475e-07
-6.1149647123670547444e-07
-6.0416894598347425926e-07
-5.9584019496128348692e-07
-5.8652386059065975132e-07
-5.7623509519544313662e-07
-5.6499104061913385522e-07
-5.5280978017435700167e-07
-5.3971181301903925487e-07
-5.2571849096239020582e-07
-5.108529776975956338e-07
-4.951401066932703543e-07
-4.7860538643362815492e-07
-4.6127652808536367957e-07
-4.4318198888504412025e-07
-4.2435218006176000927e-07
-4.0481758389887545491e-07
-3.8461131168787687784e-07
-3.6376647472025069874e-07
-3.4231760537295485847e-07
-3.2030051499987166608e-07
-2.9775172549761919072e-07
-2.7470839825127768563e-07
-2.5120897362285177223e-07
-2.2729231829998752801e-07
-2.0299843583870824659e-07
-1.7836747190358437365e-07
-1.5344006953910138691e-07
-1.2825779549530125223e-07
-1.0286285601068811957e-07
-7.729724416094541084e-08
-5.1602739858935819939e-08
-2.5822828320087864995e-08
1.4210854715202003717e-13
2.5822686211540712975e-08
5.1602881967482971959e-08
7.72969599438511068e-08
1.0286299811923527159e-07
1.2825822182094270829e-07
1.5344014059337496292e-07
1.7836697452366934158e-07
2.0299836478443467058e-07
2.2729238935426110402e-07
2.5120897362285177223e-07
2.7470832719700410962e-07
2.9775165444334561471e-07
3.2030058605414524209e-07
3.4231774748150201049e-07
3.6376647472025069874e-07
3.8461109852505614981e-07
4.048175128446018789e-07
4.2435218006176000927e-07
4.4318184677649696823e-07
4.6127652808536367957e-07
4.7860567065072245896e-07
4.9514000011185999028e-07
5.1085308427900599781e-07
5.2571849096239020582e-07
5.3971177749190246686e-07
5.5281006439145130571e-07
5.649908985105867032e-07
5.7623509519544313662e-07
5.8652375400924938731e-07
5.9584010614344151691e-07
6.0416880387492710724e-07
6.1149648900027386844e-07
6.1781122440152103081e-07
6.231019256119907368e-07
6.2736063455304247327e-07
6.3058109844860155135e-07
6.3275791717387619428e-07
6.3388739590664044954e-07
-6.2878930839893598659e-07
-6.2767105069028161779e-07
-6.2551388513298888938e-07
-6.2232103914539038669e-07
-6.1809751095154297218e-07
-6.1285025054758079932e-07
-6.0658759792886485229e-07
-5.9931975826543748553e-07
-5.9105861538455428672e-07
-5.8181772288889987976e-07
-5.716122331023143488e-07
-5.6045880825195126818e-07
-5.4837588692180361249e-07
-5.3538343536274624057e-07
-5.2150273432971516741e-07
-5.0675684093448580825e-07
-4.9117012679289473454e-07
-4.747683846062500379e-07
-4.5757872157992096618e-07
-4.3962948836906434735e-07
-4.2095059882285568165e-07
-4.0157289049602695741e-07
-3.815287641373288352e-07
-3.6085090471260627965e-07
-3.3957427092445868766e-07
-3.1773367936693830416e-07
-2.9536558088238962227e-07
-2.7250685263879859122e-07
-2.491959349981698324e-07
-2.2547119726823439123e-07
-2.0137164824518549722e-07
-1.7693807308205578011e-07
-1.5221068849768926157e-07
-1.2723035069939214736e-07
-1.0203891065430070739e-07
-7.6677650895362603478e-08
-5.1189346095270593651e-08
-2.5616060383981675841e-08
1.4210854715202003717e-13
2.5615776166887371801e-08
5.1189346095270593651e-08
7.6677793003909755498e-08
1.0203876854575355537e-07
1.2723006648229784332e-07
1.5221061744341568556e-07
1.7693835729915008415e-07
2.0137179035373264924e-07
2.254709841054136632e-07
2.4919600605244340841e-07
2.7250706580161931925e-07
2.9536550982811604626e-07
3.1773353725839115214e-07
3.3957448408727941569e-07
3.6085111787542700768e-07
3.815287641373288352e-07
4.0157317471312126145e-07
4.2095066987712925766e-07
4.3962927520624361932e-07
4.5757872157992096618e-07
4.7476845566052361391e-07
4.9117005573862115853e-07
5.0675694751589617226e-07
5.215026988025783794e-07
5.3538343536274624057e-07
5.4837627772030828055e-07
5.6045877272481448017e-07
5.7161258837368222885e-07
5.8181768736176309176e-07
5.910584377488703467e-07
5.9931977602900587954e-07
6.0658805978164309636e-07
6.1284993080334970728e-07
6.1809714679839089513e-07
6.2232089703684323467e-07
6.2551407609134912491e-07
6.2767099962002248503e-07
6.2878910966901457869e-07
-6.2335462125417961943e-07
-6.222483617257523747e-07
-6.2011173529441521168e-07
-6.1694795938649349409e-07
-6.1276233864759888093e-07
-6.0756152109320282761e-07
-6.0135393553650828835e-07
-5.9414976050220502657e-07
-5.8596070218186468992e-07
-5.7680033194174029632e-07
-5.6668351788857762585e-07
-5.5562679790455149487e-07
-5.4364861057365487795e-07
-5.3076856687539475388e-07
-5.1700798309184392565e-07
-5.0238963211768350448e-07
-4.8693753029738218174e-07
-4.7067729269656410906e-07
-4.5363613310200889828e-07
-4.3584179820754798129e-07
-4.173239886995361303e-07
-3.9811340002415818162e-07
-3.7824214871307049179e-07
-3.5774263551502372138e-07
-3.3664925069842865923e-07
-3.1499688191161112627e-07
-2.9282155367127415957e-07
-2.7016000103685655631e-07
-2.4704966961053287378e-07
-2.2352928397140203742e-07
-1.9963763975283654872e-07
-1.7541438523949182127e-07
-1.5089987925875902874e-07
-1.2613469380085007288e-07
-1.0116011139871261548e-07
-7.6017272476747166365e-08
-5.0748667490552179515e-08
-2.5395223701707436703e-08
0
2.5395365810254588723e-08
5.0748383273457875475e-08
7.6017272476747166365e-08
1.0115996929016546346e-07
1.261348359093972249e-07
1.5089995031303260475e-07
1.7541438523949182127e-07
1.9963735553574224468e-07
2.2352935502567561343e-07
2.4704988277335360181e-07
2.7015971681976225227e-07
2.9282162472554773558e-07
3.1499666874879039824e-07
3.3664932175270223524e-07
3.5774263551502372138e-07
3.7824207765879691578e-07
3.9811354213270533364e-07
4.1732434397090401035e-07
4.3584165609900082927e-07
4.5363606204773532227e-07
4.7067729269656410906e-07
4.8693735266169824172e-07
5.0238966764482029248e-07
5.1700808967325428966e-07
5.3076860240253154188e-07
5.4364875268220202997e-07
5.5562708212164579891e-07
5.6668369552426156588e-07
5.7680068721310817637e-07
5.8596071994543308392e-07
5.9414958286652108654e-07
6.0135363355584559031e-07
6.0756121911254012957e-07
6.1276210772120975889e-07
6.1694748865193105303e-07
6.2011167756281793118e-07
6.2224870589489000849e-07
6.2335459460882702842e-07
-6.175861033685947632e-07
-6.1649252591777781163e-07
-6.1437761100791021818e-07
-6.1124480588148344395e-07
-6.0709922422574891243e-07
-6.0194768281007782207e-07
-5.9579862821124152106e-07
-5.886619725004038628e-07
-5.8054947515984167694e-07
-5.7147435228444010136e-07
-5.6145161408949206816e-07
-5.5049767411219363566e-07
-5.3863065119230668643e-07
-5.2586997867365425918e-07
-5.1223690178403558093e-07
-4.9775373156535351882e-07
-4.8244455541635034024e-07
-4.6633473971269268077e-07
-4.4945096533410833217e-07
-4.3182105002870230237e-07
-4.1347441026573505951e-07
-3.9444124411147640785e-07
-3.7475302860912051983e-07
-3.5444301715870096814e-07
-3.3354439210597774945e-07
-3.1209168582790880464e-07
-2.9012099389547074679e-07
-2.6766848293391376501e-07
-2.4477145643686526455e-07
-2.2146785738641483476e-07
-1.9779619719884067308e-07
-1.7379662153871322516e-07
-1.4950835236504644854e-07
-1.2497153534241078887e-07
-1.0022716878665960394e-07
-7.5316535230740555562e-08
-5.0280561936233425513e-08
-2.5161313033095211722e-08
-1.4210854715202003717e-13
2.5161170924548059702e-08
5.0280704044780577533e-08
7.5316535230740555562e-08
1.0022731089520675596e-07
1.2497139323386363685e-07
1.4950842341932002455e-07
1.737969057558075292e-07
1.9779676563302928116e-07
2.2146792844068841077e-07
2.4477131432831811253e-07
2.67668411879640189e-07
2.9012099389547074679e-07
3.1209182793645595666e-07
3.3354439210597774945e-07
3.5444301715870096814e-07
3.7475331282621482387e-07
3.9444117305720283184e-07
4.1347448132000863552e-07
4.3182097897442872636e-07
4.4945096533410833217e-07
4.6633502392978698481e-07
4.824443067263928242e-07
4.9775380261962709483e-07
5.1223693731117236894e-07
5.2586983656510710716e-07
5.3863075777371705044e-07
5.5049781622074078768e-07
5.6145125881812418811e-07
5.7147445886585046537e-07
5.8054979490407276899e-07
5.8866163499260437675e-07
5.9579861044767312706e-07
6.0194764728294103406e-07
6.0709936633429606445e-07
6.1124467265472048894e-07
6.1437731346813961864e-07
6.1649245708395028487e-07
6.1758640867992653511e-07
-6.1148729302296089827e-07
-6.1040700494174870983e-07
-6.0831488735146876934e-07
-6.0521474054553436872e-07
-6.0111158717290891218e-07
-5.9601212853976903716e-07
-5.8992485563180707686e-07
-5.8285955617520812666e-07
-5.748278653072702582e-07
-5.6584305241358379135e-07
-5.5591979020164217218e-07
-5.45074456681504671e-07
-5.3332488647583886632e-07
-5.2069044187419422087e-07
-5.071919773058652936e-07
-4.9285183933989173966e-07
-4.776938666850583104e-07
-4.6174307044566376135e-07
-4.450256341215208522e-07
-4.2756973073210247094e-07
-4.0940378198683902156e-07
-3.9055819911482103635e-07
-3.7106417494214838371e-07
-3.5095411021757172421e-07
-3.3026132939539820654e-07
-3.0902000958121789154e-07
-2.8726546474899805617e-07
-2.6503400363253604155e-07
-2.4236236129127064487e-07
-2.1928819649019715143e-07
-1.9584980748277303064e-07
-1.7208627411946508801e-07
-1.4803688941356085707e-07
-1.2374158586681005545e-07
-9.924079336087743286e-08
-7.4575154940248467028e-08
-4.9785597866502939723e-08
-2.4913617835409240797e-08
0
2.4913475726862088777e-08
4.9785882083597243764e-08
7.4575154940248467028e-08
9.924093546942458488e-08
1.2374187008390435949e-07
1.4803674730501370504e-07
1.7208634517373866402e-07
1.9584987853704660665e-07
2.1928812543592357542e-07
2.4236271656263852492e-07
2.6503400363253604155e-07
2.8726589107463951223e-07
3.090197253641235875e-07
3.3026111623257747851e-07
3.5095425232611887623e-07
3.7106417494214838371e-07
3.9055819911482103635e-07
4.0940378198683902156e-07
4.2756937546073459089e-07
4.4502584728434158023e-07
4.6174307044566376135e-07
4.776939022121950984e-07
4.9285191039416531567e-07
5.0719179967018135358e-07
5.2069026423851028085e-07
5.3332485094870207831e-07
5.4507438562723109499e-07
5.5592010994587326422e-07
5.658426971422159113e-07
5.7482765214444953017e-07
5.8285962722948170267e-07
5.8992497997678583488e-07
5.9601234170258976519e-07
6.0111176480859285221e-07
6.052152912161545828e-07
6.0831524706372874789e-07
6.104068006607121788e-07
6.114876782703504432e-07
-6.0506192722797891292e-07
-6.039954625336463323e-07
-6.0192739237407977271e-07
-5.9886150260979320592e-07
-5.9480294467562089267e-07
-5.8975839323238687939e-07
-5.8373604616690499824e-07
-5.7674611753100180067e-07
-5.6879956744637638621e-07
-5.5990977188002943876e-07
-5.5009127919447564636e-07
-5.3936020094624836929e-07
-5.2773447833942555008e-07
-5.1523301181077840738e-07
-5.0187651368105434813e-07
-4.8768718841074587544e-07
-4.7268834180158592062e-07
-4.5690484284932608716e-07
-4.4036305268946307478e-07
-4.2309004300022934331e-07
-4.051147328709703288e-07
-3.8646675193376722746e-07
-3.6717715090617275564e-07
-3.4727769104847538983e-07
-3.2680190997780300677e-07
-3.0578306109418917913e-07
-2.8425652942587475991e-07
-2.6225805527246848214e-07
-2.3982380525922053494e-07
-2.1699143815112620359e-07
-1.9379868376745434944e-07
-1.7028391141593601787e-07
-1.4648641410985874245e-07
-1.2244569802533078473e-07
-9.8201269338460406289e-08
-7.3794268473648116924e-08
-4.9264485824096482247e-08
-2.4652564434290979989e-08
-1.4210854715202003717e-13
2.4652706542838132009e-08
4.9264343715549330227e-08
7.3793842148006660864e-08
9.8201553555554710329e-08
1.2244584013387793675e-07
1.4648648516413231846e-07
1.702841245787567459e-07
1.9379825744181289338e-07
2.169915092053997796e-07
2.3982394736776768696e-07
2.6225805527246848214e-07
2.8425674258869548794e-07
3.0578306109418917913e-07
3.2680176786925585475e-07
3.4727761999420181382e-07
3.6717736406899348367e-07
3.864670361508615315e-07
4.0511480392524390481e-07
4.230899719459557673e-07
4.4036326585228380281e-07
4.5690484284932608716e-07
4.7268827074731234461e-07
4.8768711735647229943e-07
5.0187651368105434813e-07
5.152331539193255594e-07
5.2773430070374161005e-07
5.3936020094624836929e-07
5.5009138577588601038e-07
5.5990994951571337879e-07
5.6879969179135514423e-07
5.7674611753100180067e-07
5.8373615274831536226e-07
5.8975871297661797144e-07
5.9480328218342037871e-07
5.988613338558934629e-07
6.0192746786924544722e-07
6.039954314474016428e-07
6.050620982023247052e-07
-5.9831399057408418685e-07
-5.9726187551234488637e-07
-5.9521905626525040134e-07
-5.9218912440428539412e-07
-5.8817732906391029246e-07
-5.831903315822728473e-07
-5.7723635649153948179e-07
-5.7032519151789529133e-07
-5.624681875815440435e-07
-5.5367813445172942011e-07
-5.4396966930880807922e-07
-5.3335885041860819911e-07
-5.218629794967455382e-07
-5.0950109908853846719e-07
-4.9629367282477687695e-07
-4.8226262094885896659e-07
-4.6743085846401299932e-07
-4.5182332542026415467e-07
-4.3546570793751016026e-07
-4.183849711125731119e-07
-4.0060982087197771762e-07
-3.8216938946789014153e-07
-3.6309437234649521997e-07
-3.4341638865953427739e-07
-3.2316819442712585442e-07
-3.0238339832067140378e-07
-2.8109610639148741029e-07
-2.5934234315627691103e-07
-2.3715763575182791101e-07
-2.1457879029185278341e-07
-1.9164396292126184562e-07
-1.6839088345932395896e-07
-1.4485799226804374484e-07
-1.2108444025216158479e-07
-9.7109591479238588363e-08
-7.2973733722392353229e-08
-4.8716373157731140964e-08
-2.4378721263929037377e-08
1.4210854715202003717e-13
2.4378579155381885357e-08
4.8716657374825445004e-08
7.2973875830939505249e-08
9.7109875696332892403e-08
1.2108444025216158479e-07
1.4485792121377016883e-07
1.6839081240505038295e-07
1.9164417608408257365e-07
2.1457921661749423947e-07
2.37157564697554335e-07
2.5934227210200333502e-07
2.8109610639148741029e-07
3.023835404292185558e-07
3.231680523185787024e-07
3.4341638865953427739e-07
3.6309430129222164396e-07
3.8216924735934298951e-07
4.0060996298052486964e-07
4.1838504216684668791e-07
4.3546549477468943223e-07
4.5182304120316985063e-07
4.6743110715397051536e-07
4.8226240778603823856e-07
4.9629363729764008895e-07
5.0950163199559028726e-07
5.2186294396960875019e-07
5.3335924121711286716e-07
5.4396963378167129122e-07
5.5367820550600299612e-07
5.6246790336444973946e-07
5.7032536915357923135e-07
5.772363920186762698e-07
5.8319017171015730128e-07
5.8817647641262738034e-07
5.9218905335001181811e-07
5.9521937600948149338e-07
5.9726176004915032536e-07
5.9831393173226388171e-07
-5.912478018288425119e-07
-5.9021072917886385767e-07
-5.8819421333566879184e-07
-5.8520183365828870592e-07
-5.8123895030348649016e-07
-5.763122423729782895e-07
-5.7042969459075720806e-07
-5.6360111244657673524e-07
-5.558377047520934866e-07
-5.4715219022227756795e-07
-5.3755893958395972732e-07
-5.2707378017657902092e-07
-5.1571394266147763119e-07
-5.0349822089401641279e-07
-4.9044690086930131656e-07
-4.7658144097795229754e-07
-4.6192475622319761897e-07
-4.4650128927514742827e-07
-4.3033665519942587707e-07
-4.1345742829435039312e-07
-3.9589174605225707637e-07
-3.7766874072531209094e-07
-3.5881839721696451306e-07
-3.3937226362468209118e-07
-3.1936245648012118181e-07
-2.9882237129186250968e-07
-2.7778582989412825555e-07
-2.5628828836943284841e-07
-2.3436484752892283723e-07
-2.1205238454058417119e-07
-1.8938727919248776743e-07
-1.6640790079236467136e-07
-1.4315219232230447233e-07
-1.1965852309003821574e-07
-9.5966044000306283124e-08
-7.2114687554858392105e-08
-4.8143107278519892134e-08
-2.4091519890134804882e-08
2.8421709430404007435e-13
2.4091519890134804882e-08
4.8142823061425588094e-08
7.2114687554858392105e-08
9.5966470325947739184e-08
1.1965852309003821574e-07
1.4315233443085162435e-07
1.6640797184663824737e-07
1.8938749235530849546e-07
2.1205238454058417119e-07
2.3436498963746998925e-07
2.5628864364080072846e-07
2.7778611411122255959e-07
2.9882215812904178165e-07
3.1936224331730045378e-07
3.3937226362468209118e-07
3.5881825510841736104e-07
3.7766852756249136291e-07
3.9589167499798350036e-07
4.1345742829435039312e-07
4.3033679730797302909e-07
4.4650164454651530832e-07
4.6192482727747119498e-07
4.7658161861363623757e-07
4.9044686534216452856e-07
5.0349811431260604877e-07
5.1571376502579369117e-07
5.2707378017657902092e-07
5.375588330025493633e-07
5.4715229680368793197e-07
5.5583740277143078856e-07
5.6360136113653425127e-07
5.7042939261009451002e-07
5.7631211802799953148e-07
5.8123930557485437021e-07
5.8520157608654699288e-07
5.8819409787247423083e-07
5.9021090237365569919e-07
5.9124801055077114142e-07
-5.8386820489531032763e-07
-5.8284667758812247484e-07
-5.8085744214508849836e-07
-5.7790429330850656697e-07
-5.739924002767793354e-07
-5.691285664966017066e-07
-5.6332066122877222369e-07
-5.5657823239130266302e-07
-5.4891250655941803416e-07
-5.4033606033954129089e-07
-5.3086314011352442321e-07
-5.2050914689516503131e-07
-5.0929138240007887362e-07
-4.9722832073939571274e-07
-4.8433989263685361948e-07
-4.7064748542879897286e-07
-4.5617355226568179205e-07
-4.409425713447490125e-07
-4.2497930508034187369e-07
-4.0831032777077780338e-07
-3.9096335058275144547e-07
-3.7296729260560823604e-07
-3.5435164136288221925e-07
-3.3514766073494683951e-07
-3.153871830363641493e-07
-2.9510268007015838521e-07
-2.7432839999619318405e-07
-2.5309830675723787863e-07
-2.3144771432725974591e-07
-2.0941300249432970304e-07
-1.8703012472087721108e-07
-1.643365266090768273e-07
-1.413704353581124451e-07
-1.1816936762443219777e-07
-9.4771621661493554711e-08
-7.121684575395192951e-08
-4.7543693426632671617e-08
-2.3791670855644042604e-08
-2.8421709430404007435e-13
2.3791670855644042604e-08
4.7543693426632671617e-08
7.121684575395192951e-08
9.4771621661493554711e-08
1.1816936762443219777e-07
1.413704353581124451e-07
1.6433659766335040331e-07
1.8702991155805648305e-07
2.0941300249432970304e-07
2.3144750116443901788e-07
2.5309816464869072661e-07
2.7432847105046676006e-07
2.9510275112443196122e-07
3.1538746725345845334e-07
3.3514780284349399153e-07
3.5435178347142937128e-07
3.7296715049706108402e-07
3.9096349269129859749e-07
4.0831039882505137939e-07
4.2497887875470041763e-07
4.4094235818192828447e-07
4.5617369437422894407e-07
4.7064716568456788082e-07
4.8433975052830646746e-07
4.9722814310371177271e-07
5.0929131134580529761e-07
5.2050893373234430328e-07
5.3086353091202909127e-07
5.4033591823099413887e-07
5.4891245326871285215e-07
5.56578072519187117e-07
5.6332055464736185968e-07
5.691285309694649186e-07
5.7399262232138426043e-07
5.7790373375610215589e-07
5.8085760201720404439e-07
5.8284655324314371683e-07
5.8386831369716674089e-07
-5.7618015580906956075e-07
-5.7517472340506969886e-07
-5.7321383195585440262e-07
-5.7030141498159991897e-07
-5.6644267054650754289e-07
-5.6164418893445144931e-07
-5.5591389269693536335e-07
-5.4926127646126587933e-07
-5.4169735363984727883e-07
-5.3323446991271339357e-07
-5.2388674731673745555e-07
-5.1366942699360151892e-07
-5.0259963302323740209e-07
-4.9069551977254377562e-07
-4.7797680480243798229e-07
-4.6446455570503530907e-07
-4.5018115457651219913e-07
-4.3515022696283267578e-07
-4.1939692607684264658e-07
-4.0294715120126056718e-07
-3.858280450685924734e-07
-3.6806852676818380132e-07
-3.4969744433510641102e-07
-3.3074570637836586684e-07
-3.1124486099542991724e-07
-2.9122681155513419071e-07
-2.7072523778315371601e-07
-2.4977403256798424991e-07
-2.2840772828658373328e-07
-2.0666213629283447517e-07
-1.8457363637480739271e-07
-1.6217825304920552298e-07
-1.3951350297247699928e-07
-1.1661711596389068291e-07
-9.3526892896989011206e-08
-7.0281345188050181605e-08
-4.6919126361899543554e-08
-2.3479458377551054582e-08
0
2.3479174160456750542e-08
4.6919268470446695574e-08
7.0281203079503029585e-08
9.3526750788441859186e-08
1.1661697385534353089e-07
1.3951336086392984726e-07
1.6217811094065837096e-07
1.8457370742908096872e-07
2.0666220734710805118e-07
2.2840765723231015727e-07
2.497739615137106739e-07
2.7072545094597444404e-07
2.912267405008606147e-07
3.112445767783356132e-07
3.3074599059546017088e-07
3.4969772855220071506e-07
3.680683846596366493e-07
3.8582811612286604941e-07
4.0294708014698699117e-07
4.1939685502256907057e-07
4.3515058223420055583e-07
4.5018126115792256314e-07
4.644647333407192491e-07
4.7797684032957477029e-07
4.906954131911334116e-07
5.025997040775109781e-07
5.1367010200920049101e-07
5.2388685389814781956e-07
5.3323475412980769761e-07
5.4169703389561618678e-07
5.492617560776125174e-07
5.5591414138689287938e-07
5.6164452644225093536e-07
5.664426794282917399e-07
5.7030121070056338795e-07
5.7321415170008549467e-07
5.7517439699950045906e-07
5.7618024129624245688e-07
-5.6818928340085506079e-07
-5.6720028451806570047e-07
-5.6526873848383729637e-07
-5.6239858992057634168e-07
-5.5859497471999475238e-07
-5.5386442099347732437e-07
-5.4821473582933322177e-07
-5.416553072734586749e-07
-5.3419698886614241928e-07
-5.2585210852384989266e-07
-5.1663452182992841699e-07
-5.0655941663535486441e-07
-4.9564317095018850523e-07
-4.8390422335842231405e-07
-4.7136182956819538958e-07
-4.5803680848166550277e-07
-4.4395129350505158072e-07
-4.2912859044008655474e-07
-4.1359335511970130028e-07
-3.9737130919093033299e-07
-3.8048895589781750459e-07
-3.6297521432970825117e-07
-3.4485843514175940072e-07
-3.2616888745451433351e-07
-3.0693762198552576592e-07
-2.8719675526645005448e-07
-2.6697883015458501177e-07
-2.4631745532133209053e-07
-2.252468789265549276e-07
-2.0380227283567364793e-07
-1.8201944840257056057e-07
-1.5993379065548651852e-07
-1.3758260308804892702e-07
-1.1500333130243234336e-07
-9.2232568249528412707e-08
-6.9308754291341756471e-08
-4.6269974518509116024e-08
-2.3154029804572928697e-08
0
2.3154314021667232737e-08
4.6269832409961964004e-08
6.9308896399888908491e-08
9.2232568249528412707e-08
1.150029049767908873e-07
1.3758253203377535101e-07
1.5993393276403367054e-07
1.8201902207692910451e-07
2.0380227283567364793e-07
2.252468789265549276e-07
2.4631745532133209053e-07
2.6697861699176428374e-07
2.8719682632072363049e-07
3.0693740882270503789e-07
3.2616910061733506154e-07
3.4485836408748582471e-07
3.6297521432970825117e-07
3.8048895589781750459e-07
3.9737116708238318097e-07
4.1359356828252202831e-07
4.2912859044008655474e-07
4.4395108034223085269e-07
4.580370216444862308e-07
4.7136140324255393352e-07
4.8390418783128552604e-07
4.9564278015168383718e-07
5.0655927452680771239e-07
5.1663477051988593303e-07
5.258516466710716486e-07
5.3419768164530978538e-07
5.4165553819984779693e-07
5.4821441608510212973e-07
5.5386493613696075045e-07
5.5859459280327428132e-07
5.6239827017634524964e-07
5.6526857861172175035e-07
5.6720040220170631073e-07
5.6818947768988437019e-07
-5.5990134195660345995e-07
-5.5892930062029222427e-07
-5.5702801926571510194e-07
-5.5420155575802709791e-07
-5.5045505931161642366e-07
-5.4579480490701826056e-07
-5.4022864404146275774e-07
-5.337659025883567665e-07
-5.2641709658018953633e-07
-5.1819451840628971695e-07
-5.0911168614220514428e-07
-4.9918373434820750845e-07
-4.8842689892580892774e-07
-4.768591566062241327e-07
-4.6449962098904507002e-07
-4.5136861359651447856e-07
-4.3748833888912486145e-07
-4.228814987072837539e-07
-4.0757235808541736333e-07
-3.9158635445346590132e-07
-3.749499910554732196e-07
-3.5769090800386038609e-07
-3.3983788227942568483e-07
-3.2142040140570315998e-07
-3.0246901872033049585e-07
-2.830153533750490169e-07
-2.6309173506433580769e-07
-2.4273106191685656086e-07
-2.2196729787538060918e-07
-2.0083490426259231754e-07
-1.7936883978109108284e-07
-1.5760491578475921415e-07
-1.3557929889884690056e-07
-1.1332872418279293925e-07
-9.0889642478941823356e-08
-6.8299357280920958146e-08
-4.5596095787914237007e-08
-2.2816948330728337169e-08
-2.8421709430404007435e-13
2.2817232547822641209e-08
4.5596237896461389028e-08
6.8299499389468110166e-08
9.0889358261847519316e-08
1.1332843996569863521e-07
1.3557936995312047657e-07
1.5760520000185351819e-07
1.7936883978109108284e-07
2.0083476215404516552e-07
2.2196715576683345716e-07
2.4273091980830940884e-07
2.6309166401006223168e-07
2.8301528232077544089e-07
3.0246923188315122388e-07
3.2142025929715600796e-07
3.3983795333369926084e-07
3.5769105011240753811e-07
3.749499910554732196e-07
3.9158649656201305334e-07
4.0757257124823809136e-07
4.2288135659873660188e-07
4.3748826783485128544e-07
4.5136886228647199459e-07
4.6449969204331864603e-07
4.7685887238912982866e-07
4.8842665023585141171e-07
4.9918355671252356842e-07
5.0911154403365799226e-07
5.1819455393342650495e-07
5.2641723868873668835e-07
5.3376538744487334043e-07
5.4022876838644151576e-07
5.4579487596129183657e-07
5.5045461522240657359e-07
5.5420144917661673389e-07
5.5702770396237610839e-07
5.5892940054036444053e-07
5.5990170721997856162e-07
-5.5132270637692215587e-07
-5.5036798007890297413e-07
-5.4849795372291509921e-07
-5.4571660967894786154e-07
-5.4202903498890009359e-07
-5.3744143357903340075e-07
-5.3196172800085150811e-07
-5.2559876451141462894e-07
-5.1836325454246434674e-07
-5.1026709968482464319e-07
-5.0132367590549620218e-07
-4.915479223654983798e-07
-4.8095589733065935434e-07
-4.6956525778796276427e-07
-4.5739486864704304026e-07
-4.4446476721304861712e-07
-4.3079676714796732995e-07
-4.1641328607511240989e-07
-4.0133791401331109228e-07
-3.8559633708246110473e-07
-3.6921441903814411489e-07
-3.5221916050431900658e-07
-3.3463912529896333581e-07
-3.1650294829432823462e-07
-2.9784160915369284339e-07
-2.7868530594332696637e-07
-2.5906629730343411211e-07
-2.3901698398276494117e-07
-2.1857083254417375429e-07
-1.9776180693042988423e-07
-1.7662401319284981582e-07
-1.5519304952249513008e-07
-1.33504443056153832e-07
-1.1159443147334968671e-07
-8.9498684019417851232e-08
-6.7254291025165002793e-08
-4.4898200712850666605e-08
-2.2467929738922975957e-08
0
2.2467929738922975957e-08
4.4898200712850666605e-08
6.7254291025165002793e-08
8.9498399802323547192e-08
1.1159428936480253469e-07
1.3350458516470098402e-07
1.551931916310422821e-07
1.7662401319284981582e-07
1.9776180693042988423e-07
2.1857104570699448232e-07
2.3901677081994421314e-07
2.5906629730343411211e-07
2.7868537699760054238e-07
2.9784132493659853935e-07
3.1650330356569611467e-07
3.3463891213614260778e-07
3.5221916050431900658e-07
3.692144900924176909e-07
3.8559647919100825675e-07
4.0133784295903751627e-07
4.1641300185801810585e-07
4.3079680267510411795e-07
4.4446480274018540513e-07
4.5739497522845340427e-07
4.6956543542364670429e-07
4.8095571969497541431e-07
4.9154834869113983586e-07
5.0132371143263299018e-07
5.1026660230490961112e-07
5.183636631045374088e-07
5.2559897767423535697e-07
5.3196117733023129404e-07
5.3744145134260179475e-07
5.4202899946176330559e-07
5.4571643204326392151e-07
5.4849806474521756172e-07
5.5036849744283244945e-07
5.5132261422841111198e-07
-5.4246017899828302689e-07
-5.4152316852906778877e-07
-5.3968517210734034961e-07
-5.369502886765076255e-07
-5.3332345650858314912e-07
-5.2881087952982852585e-07
-5.2342015166573219176e-07
-5.1716027016368570912e-07
-5.1004153789335759939e-07
-5.0207589197270863224e-07
-4.9327635309737161151e-07
-4.8365770055625034729e-07
-4.7323588603376265382e-07
-4.6202803360984034953e-07
-4.5005275950416034902e-07
-4.3733027865755502717e-07
-4.2388130339077179087e-07
-4.0972828685426065931e-07
-3.948947835397120798e-07
-3.7940566244287765585e-07
-3.6328628993942402303e-07
-3.4656380876185721718e-07
-3.2926543269695685012e-07
-3.1142043610543623799e-07
-2.9305823545655584894e-07
-2.7420938408795336727e-07
-2.5490507482572866138e-07
-2.3517785052717954386e-07
-2.1505982772396237124e-07
-1.9458461508747859625e-07
-1.7378660288613900775e-07
-1.5269989717126009054e-07
-1.3135938559116766555e-07
-1.0980116371683834586e-07
-8.8060687630786560476e-08
-6.617355552407389041e-08
-4.4176857727507012896e-08
-2.2106974029156845063e-08
-1.4210854715202003717e-13
2.2106831920609693043e-08
4.4176857727507012896e-08
6.617355552407389041e-08
8.8060403413692256436e-08
1.0980116371683834586e-07
1.313597408625355456e-07
1.5269989717126009054e-07
1.7378667394041258376e-07
1.9458468614175217226e-07
2.1505982772396237124e-07
2.3517756631008523982e-07
2.5490507482572866138e-07
2.7420952619650051929e-07
2.9305823545655584894e-07
3.1142064926825696602e-07
3.2926550375123042613e-07
3.4656366665331006516e-07
3.6328628993942402303e-07
3.7940566244287765585e-07
3.948947835397120798e-07
4.0972807369143993128e-07
4.2388109022795106284e-07
4.3733010102187108714e-07
4.5005279503129713703e-07
4.6202799808270356152e-07
4.7323581497948907781e-07
4.8365791371907107532e-07
4.9327638862450839952e-07
5.0207574986416148022e-07
5.1004178658331511542e-07
5.1716028792725410312e-07
5.2342016942930058576e-07
5.2881119927405961789e-07
5.3332342986323055811e-07
5.369503242036444135e-07
5.3968562951922649518e-07
5.4152309303390211426e-07
5.4245987257672823034e-07
-5.3332110061532489453e-07
-5.3240211794758351971e-07
-5.3059701521362967469e-07
-5.279098402866111428e-07
-5.2434551811586516123e-07
-5.1991008831464569084e-07
-5.1461098493632562167e-07
-5.0845713417402293999e-07
-5.0145869678885901521e-07
-4.9362729015456352499e-07
-4.8497597049390606117e-07
-4.7551917958799094777e-07
-4.6527247832273133099e-07
-4.5425288419664866524e-07
-4.4247883579373592511e-07
-4.2996987303922651336e-07
-4.1674674378100462491e-07
-4.0283147484387882287e-07
-3.8824715886676131049e-07
-3.7301809641121508321e-07
-3.571697249071803526e-07
-3.4072805021878593834e-07
-3.2372064140417933231e-07
-3.0617556490142305847e-07
-2.8812216612550400896e-07
-2.6959042997987126e-07
-2.5061112296498322394e-07
-2.3121558001548692118e-07
-2.1143648609722731635e-07
-1.9130588668758718995e-07
-1.7085802994643017882e-07
-1.5012666665370488772e-07
-1.2914590286072780145e-07
-1.0795076832437189296e-07
-8.6576363855783711188e-08
-6.5058429754571989179e-08
-4.3432351048977579921e-08
-2.1734081201429944485e-08
0
2.1734223309977096505e-08
4.3432635266071883962e-08
6.5058287646024837159e-08
8.6576363855783711188e-08
1.0795076832437189296e-07
1.2914583180645422544e-07
1.5012631138233700767e-07
1.7085810100070375483e-07
1.9130638406750222202e-07
2.1143620188013301231e-07
2.312157221240340732e-07
2.5061098085643607192e-07
2.6959028787132410798e-07
2.8812237928832473699e-07
3.0617570700997021049e-07
3.237205703499057563e-07
3.4072812127305951435e-07
3.5716965385290677659e-07
3.7301816746548865922e-07
3.882472299210348865e-07
4.0283140378960524686e-07
4.1674681483527820092e-07
4.2996987303922651336e-07
4.4247897790228307713e-07
4.5425309735946939327e-07
4.6527205199708987493e-07
4.7551878878948627971e-07
4.8497582838535890914e-07
4.9362711251887958497e-07
5.0145871455242740922e-07
5.0845699206547578797e-07
5.1461057637425255962e-07
5.199098040975513868e-07
5.2434501185416593216e-07
5.2790966265092720278e-07
5.3059750371176050976e-07
5.3240199804349686019e-07
5.3332058769228751771e-07
-5.2391351701430721732e-07
-5.2301269093391056231e-07
-5.2124127680741594304e-07
-5.1860308936113597156e-07
-5.1510284038158715703e-07
-5.107465916864839528e-07
-5.0554151087567333889e-07
-4.9949653302405749855e-07
-4.9262155243923189119e-07
-4.8492804438637904241e-07
-4.7642902956113175605e-07
-4.6713843460111093009e-07
-4.5707171381081934669e-07
-4.4624574258023130824e-07
-4.3467856869483512128e-07
-4.2238923469994915649e-07
-4.0939852397059439681e-07
-3.9572775278884364525e-07
-3.8139972957651480101e-07
-3.6643832856952940347e-07
-3.5086863192645978415e-07
-3.3471621918579330668e-07
-3.1800816202576243086e-07
-3.0077202950451464858e-07
-2.8303666965712181991e-07
-2.64831498952844413e-07
-2.4618664440367865609e-07
-2.2713315672717726557e-07
-2.077027971836287179e-07
-1.8792761125041579362e-07
-1.6784056811047776137e-07
-1.4747506327239534585e-07
-1.2686477646184357582e-07
-1.0604381373013893608e-07
-8.5046991671333671547e-08
-6.3908913716659299098e-08
-4.2665107002903823741e-08
-2.1350246015572338365e-08
0
2.1350103907025186345e-08
4.2664822785809519701e-08
6.3908771608112147078e-08
8.5046849562786519527e-08
1.0604381373013893608e-07
1.2686442119047569577e-07
1.4747485010957461782e-07
1.6784071021902491339e-07
1.879274691418686416e-07
2.0770286823790229391e-07
2.2713308567290368956e-07
2.4618657334940508008e-07
2.6483164106139156502e-07
2.830365986028482439e-07
3.007721716130618006e-07
3.1800809097148885485e-07
3.3471621918579330668e-07
3.5086856087218620814e-07
3.6643839962380297948e-07
3.8139972957651480101e-07
3.9572796595166437328e-07
4.0939852397059439681e-07
4.2238909259140200447e-07
4.3467863974910869729e-07
4.4624599127018882427e-07
4.5707125195804110263e-07
4.6713836354683735408e-07
4.7642885192544781603e-07
4.8492807991351583041e-07
4.9262126822213758714e-07
4.9949676395044662058e-07
5.0554177732919924892e-07
5.1074636076009483077e-07
5.1510284038158715703e-07
5.1860297389794141054e-07
5.2124107696727151051e-07
5.230126021160685923e-07
5.2391357030501239933e-07
-5.1424595914895121496e-07
-5.1336361162057642105e-07
-5.1162650560598876837e-07
-5.0903841142257988395e-07
-5.0560374553754172666e-07
-5.0132843654182579485e-07
-4.9621974085312103853e-07
-4.902862116296091699e-07
-4.8353779646959083038e-07
-4.7598557983974387753e-07
-4.6764249361785914516e-07
-4.5852232233301037923e-07
-4.4864020054546926985e-07
-4.3801293259093654342e-07
-4.2665785571216474636e-07
-4.1459404798160903738e-07
-4.0184158223155463929e-07
-3.8842209448830544716e-07
-3.7435725630530214403e-07
-3.5967090639132948127e-07
-3.4438748741649760632e-07
-3.2853236575647315476e-07
-3.1213190254675282631e-07
-2.9521345368266338482e-07
-2.7780480138517305022e-07
-2.5993536212354229065e-07
-2.4163462342130515026e-07
-2.2293278334473143332e-07
-2.0386110577419458423e-07
-1.8445135196998307947e-07
-1.6473549635520612355e-07
-1.4474650811280298512e-07
-1.2451728537143935682e-07
-1.0408143680251669139e-07
-8.3472855294530745596e-08
-6.2726144278713036329e-08
-4.1875267697832896374e-08
-2.0955326363036874682e-08
0
2.0955326363036874682e-08
4.1875409806380048394e-08
6.2726428495807340369e-08
8.3473139511625049636e-08
1.0408143680251669139e-07
1.2451735642571293283e-07
1.4474665022135013714e-07
1.6473535424665897153e-07
1.8445120986143592745e-07
2.0386124788274173625e-07
2.2293278334473143332e-07
2.4163469447557872627e-07
2.5993543317781586666e-07
2.7780487243944662623e-07
2.9521345368266338482e-07
3.1213204465529997833e-07
3.2853236575647315476e-07
3.4438741636222403031e-07
3.5967062217423517723e-07
3.7435725630530214403e-07
3.8842216554257902317e-07
4.0184175986723857932e-07
4.1459401245447224937e-07
4.2665774913075438235e-07
4.380127904823893914e-07
4.486398097469646018e-07
4.5852232233301037923e-07
4.6764256467213272117e-07
4.7598604169252212159e-07
4.8353825832236907445e-07
4.9028642479242989793e-07
4.9621974085312103853e-07
5.0132825890614185482e-07
5.056040208728518337e-07
5.0903821602332754992e-07
5.1162629688406013884e-07
5.1336343176444643177e-07
5.1424564162516617216e-07
-5.0432799381106008241e-07
-5.0346433022596670526e-07
-5.0176210741881277499e-07
-4.9922495470866579126e-07
-4.9585723083112043241e-07
-4.9166461124627858226e-07
-4.8665416585436105379e-07
-4.8083441228641277121e-07
-4.742151737957556179e-07
-4.6680757037620423944e-07
-4.5862375230854013353e-07
-4.4967798373818368418e-07
-4.3998472420980760944e-07
-4.2956049384201833163e-07
-4.1842273645897876122e-07
-4.0658978406327150878e-07
-3.9408174501431858516e-07
-3.8091933163286739727e-07
-3.6712449968945293222e-07
-3.5272016418730345322e-07
-3.3773041252516122768e-07
-3.2218018475305143511e-07
-3.0609534462655574316e-07
-2.8950275066108588362e-07
-2.7242982980624219636e-07
-2.5490507482572866138e-07
-2.3695740480889071478e-07
-2.1861694676772458479e-07
-1.999140408770472277e-07
-1.8087924047449632781e-07
-1.615450173630961217e-07
-1.4194263542322005378e-07
-1.2210485067498666467e-07
-1.0206491651842952706e-07
-8.1855660027940757573e-08
-6.1511116200563265011e-08
-4.1063827893594861962e-08
-2.0548895918182097375e-08
0
2.0549038026729249395e-08
4.1063827893594861962e-08
6.1510974092016112991e-08
8.1856086353582213633e-08
1.0206477440988237504e-07
1.221050638378073927e-07
1.4194270647749362979e-07
1.6154473314600181766e-07
1.8087945363731705584e-07
1.9991389876850007568e-07
2.1861708887627173681e-07
2.3695733375461713877e-07
2.5490507482572866138e-07
2.7242961664342146832e-07
2.8950253749826515559e-07
3.0609541568082931917e-07
3.221801136987778591e-07
3.3773019936234049965e-07
3.5272023524157702923e-07
3.671243575809057802e-07
3.8091926057859382126e-07
3.9408192265000252519e-07
4.0659017486177617684e-07
4.1842241671474766918e-07
4.2956060042342869565e-07
4.3998497289976512548e-07
4.4967805479245726019e-07
4.5862378783567692153e-07
4.6680810328325605951e-07
4.7421565341210225597e-07
4.8083450110425474122e-07
4.8665469876141287386e-07
4.9166487769980449229e-07
4.9585736405788338743e-07
4.9922533662538626231e-07
5.0176197419204981998e-07
5.0346443458693102002e-07
5.0432760190233238973e-07
-4.9417018588293615267e-07
-4.9332522289446956165e-07
-4.9165841620180117388e-07
-4.8917298656192542694e-07
-4.8587315504278194567e-07
-4.8176451272752274235e-07
-4.7685407622566344799e-07
-4.7115003454223369772e-07
-4.6466228198482895095e-07
-4.5740179643871670123e-07
-4.4938069265754165826e-07
-4.4061241766257808194e-07
-4.3111196390555051039e-07
-4.2089510543519281782e-07
-4.0997921502139433869e-07
-3.9838234044964337954e-07
-3.8612409269944691914e-07
-3.7322479329304769635e-07
-3.597058650939288782e-07
-3.4559036521386587992e-07
-3.3090138629177090479e-07
-3.1566365521484840428e-07
-2.9990232519594428595e-07
-2.836436863162816735e-07
-2.6691481025409302674e-07
-2.4974340817607298959e-07
-2.3215790179165196605e-07
-2.141879207329111523e-07
-1.9586302357765816851e-07
-1.7721347944643639494e-07
-1.5827019694825139595e-07
-1.3906493734339164803e-07
-1.1962910662077774759e-07
-9.9995247637707507238e-08
-8.0195547980110859498e-08
-6.0263261048021377064e-08
-4.0231071807284024544e-08
-2.0131949440838070586e-08
-1.4210854715202003717e-13
2.0132091549385222606e-08
4.0230787590189720504e-08
6.0263545265115681104e-08
8.0195690088658011518e-08
9.9995105529160355218e-08
1.1962924872932489961e-07
1.3906486628911807202e-07
1.5827026800252497196e-07
1.7721333733788924292e-07
1.9586281041483744048e-07
2.1418799178718472831e-07
2.3215790179165196605e-07
2.4974340817607298959e-07
2.669145260369987227e-07
2.836436863162816735e-07
2.9990246730449143797e-07
3.1566372626912198029e-07
3.3090174156313878484e-07
3.455902231053187279e-07
3.5970614931102318224e-07
3.7322479329304769635e-07
3.8612398611803655513e-07
3.9838226939536980353e-07
4.0997932160280470271e-07
4.2089524754373996984e-07
4.3111214154123445041e-07
4.4061238213544129394e-07
4.4938047949472093023e-07
4.5740137011307524517e-07
4.6466226422126055695e-07
4.7115008783293887973e-07
4.7685404069852665998e-07
4.817641752197232563e-07
4.8587281753498245962e-07
4.8917286221694666892e-07
4.9165834070663549937e-07
4.9332527396472869441e-07
4.9417053560318890959e-07
-4.8378451356079210655e-07
-4.8295810017862095265e-07
-4.8132704488779154417e-07
-4.7889379573007317958e-07
-4.7566260263920412399e-07
-4.7163881689016307064e-07
-4.6682941956532886252e-07
-4.612427417782782868e-07
-4.5488816269312337681e-07
-4.4777685559438396012e-07
-4.3992084641786277643e-07
-4.313333334948765696e-07
-4.220289895329187857e-07
-4.1202341094503935892e-07
-4.0133354417548616766e-07
-3.8997733042833715444e-07
-3.7797391883032105397e-07
-3.6534338221372308908e-07
-3.5210675264352175873e-07
-3.3828605694452562602e-07
-3.2390481408128835028e-07
-3.089864009098164388e-07
-2.9355611275150295114e-07
-2.7763917387346737087e-07
-2.6126244279112142976e-07
-2.4445313329124473967e-07
-2.2723860126916406443e-07
-2.0964812108559272019e-07
-1.9171039866705541499e-07
-1.7345541891700122505e-07
-1.5491330884742637863e-07
-1.3611462179596856004e-07
-1.170908348058219417e-07
-9.7873140703086392023e-08
-7.8493513910871115513e-08
-5.898399990655889269e-08
-3.9376999438900384121e-08
-1.9704771148099098355e-08
0
1.9704771148099098355e-08
3.9376999438900384121e-08
5.898414201510604471e-08
7.8493513910871115513e-08
9.7873140703086392023e-08
1.1709090586009551771e-07
1.3611483495878928807e-07
1.549130956846056506e-07
1.7345541891700122505e-07
1.9171025655850826297e-07
2.0964805003131914418e-07
2.2723867232343764044e-07
2.4445284907415043563e-07
2.6126215857402712572e-07
2.7763931598201452289e-07
2.9355604169722937513e-07
3.0898632985554286279e-07
3.2390502724410907831e-07
3.3828627010734635405e-07
3.5210675264352175873e-07
3.6534316905090236105e-07
3.7797406093886820599e-07
3.8997754359115788247e-07
4.0133343759407580364e-07
4.1202341094503935892e-07
4.220289895329187857e-07
4.3133297822350868955e-07
4.3992088194499956444e-07
4.4777664243156323209e-07
4.5488832256523892283e-07
4.6124284835968865082e-07
4.6682913534823455848e-07
4.7163894123514182866e-07
4.7566203420501551591e-07
4.7889358256725245155e-07
4.8132761776287225075e-07
4.8295788701580022462e-07
4.8378467454313067719e-07
-4.7318490348224884201e-07
-4.7237678213463141219e-07
-4.7078131615307938773e-07
-4.6840034073625247402e-07
-4.6523768837403167709e-07
-4.6129899899938209273e-07
-4.5659112046791960893e-07
-4.5112241053857360384e-07
-4.4490230166616129281e-07
-4.3794162962740301737e-07
-4.3025252693951188121e-07
-4.2184801429812068818e-07
-4.1274248019362858031e-07
-4.0295144998481191578e-07
-3.9249151484455069294e-07
-3.8138015412414461025e-07
-3.6963630378750167438e-07
-3.5727950375985528808e-07
-3.443306439976367983e-07
-3.3081128947287652409e-07
-3.1674368017320375657e-07
-3.0215190349736076314e-07
-2.8705954946417477913e-07
-2.7149219761213316815e-07
-2.5547556958827044582e-07
-2.3903638179945119191e-07
-2.2220170592390786624e-07
-2.0499953734542941675e-07
-1.8745815566489909543e-07
-1.6960697735157737043e-07
-1.5147541887472470989e-07
-1.3309332302924303804e-07
-1.1449124315277003916e-07
-9.5699874691490549594e-08
-7.6750268362957285717e-08
-5.7673901210364419967e-08
-3.8502179222632548772e-08
-1.926721893141802866e-08
0
1.926707682287087664e-08
3.8502321331179700792e-08
5.7674043318911571987e-08
7.6750268362957285717e-08
9.5700016800037701614e-08
1.1449131420704361517e-07
1.3309332302924303804e-07
1.5147506360335682984e-07
1.6960697735157737043e-07
1.8745822671917267144e-07
2.0499925312833511271e-07
2.2220149276108713821e-07
2.3903652390799834393e-07
2.5547535642544971779e-07
2.7149198444931244012e-07
2.8705954946417477913e-07
3.0215190349736076314e-07
3.1674375122747733258e-07
3.3081121841860294808e-07
3.4433057294336322229e-07
3.5727978797694959212e-07
3.6963612615181773435e-07
3.8138011859700782225e-07
3.9249130168172996491e-07
4.0295134340340155177e-07
4.1274233808508142829e-07
4.2184780113529996015e-07
4.3025238483096472919e-07
4.3794130988317192532e-07
4.4490207073977217078e-07
4.5112216184861608781e-07
4.5659078296012012288e-07
4.6129912334436085075e-07
4.6523751962013193406e-07
4.6840028744554729201e-07
4.7078117404453223571e-07
4.7237620037776650861e-07
4.7318479801106150262e-07
-4.6238803230735925354e-07
-4.615977267086179836e-07
-4.6003719500475881432e-07
-4.5770756074148266634e-07
-4.5461248987521685194e-07
-4.5075790211512867245e-07
-4.4615090288857572887e-07
-4.4079969896415605035e-07
-4.3471404254091794428e-07
-4.2790453846919263015e-07
-4.2038333702976160566e-07
-4.1216345891825767467e-07
-4.0325893735371209914e-07
-3.9368504900494372123e-07
-3.8345824293628538726e-07
-3.7259560770053212764e-07
-3.6111558188167691696e-07
-3.4903763435067958198e-07
-3.3638151819559425348e-07
-3.2316904707840876654e-07
-3.0942160833546950016e-07
-2.9516272093133011367e-07
-2.8041569066772353835e-07
-2.6520531548612780171e-07
-2.4955660649084165925e-07
-2.3349564060026750667e-07
-2.170489210584491957e-07
-2.0024373270643991418e-07
-1.8310771565666073002e-07
-1.6566943372708919924e-07
-1.479577349527971819e-07
-1.3000189369449799415e-07
-1.118312553671785281e-07
-9.3476018037108588032e-08
-7.4966521879105130211e-08
-5.6333533393626566976e-08
-3.7607463809763430618e-08
-1.8819434899342013523e-08
0
1.8819150682247709483e-08
3.7607321701216278598e-08
5.6333533393626566976e-08
7.4966806096199434251e-08
9.3476160145655740052e-08
1.1183146852999925613e-07
1.3000203580304514617e-07
1.4795759284425002988e-07
1.6566943372708919924e-07
1.8310785776520788204e-07
2.0024373270643991418e-07
2.1704877894990204368e-07
2.3349556954599393066e-07
2.4955667754511523526e-07
2.652052444318542257e-07
2.8041611699336499441e-07
2.9516286303987726569e-07
3.0942175044401665218e-07
3.2316918918695591856e-07
3.3638144714132067747e-07
3.4903735013358527794e-07
3.61115866098771221e-07
3.7259567875480570365e-07
3.8345817188201181125e-07
3.9368515558635408524e-07
4.0325886629943852313e-07
4.121636720810784027e-07
4.2038379888253984973e-07
4.2790475163201335818e-07
4.3471430899444385432e-07
4.4079996541768196039e-07
4.4615092065214412287e-07
4.5075779553371830843e-07
4.5461263198376400396e-07
4.5770747192364069633e-07
4.6003691522855660878e-07
4.6159755129338009283e-07
4.6238824324973393232e-07
-4.5141585802710437747e-07
-4.5064185938414880184e-07
-4.4911419028181853719e-07
-4.4683297950598444004e-07
-4.4380263020116217376e-07
-4.4002936405718173773e-07
-4.3552063289098441601e-07
-4.302851053239464818e-07
-4.2433251579154784849e-07
-4.1767371783407725161e-07
-4.103203821159695508e-07
-4.0228584907708864193e-07
-3.9358361902941396693e-07
-3.8422893311462757993e-07
-3.7423802723424159922e-07
-3.6362738597972565913e-07
-3.5241512819084164221e-07
-3.4062026088577113114e-07
-3.2826250162543146871e-07
-3.1536224298633896979e-07
-3.0194122757620789343e-07
-2.8802169538266753079e-07
-2.7362702326172438916e-07
-2.5878051701511139981e-07
-2.4350747196422162233e-07
-2.2783254394198593218e-07
-2.1178202302962745307e-07
-1.9538262563401076477e-07
-1.7866078394490614301e-07
-1.6164420912900823168e-07
-1.4436182027566246688e-07
-1.2684147066011064453e-07
-1.0911193726315104868e-07
-9.1202707608317723498e-08
-7.3142985002050409093e-08
-5.4962896456345333718e-08
-3.6692284766104421578e-08
-1.8361276943323900923e-08
2.8421709430404007435e-13
1.8361276943323900923e-08
3.6692284766104421578e-08
5.4963038564892485738e-08
7.3142985002050409093e-08
9.1202565499770571478e-08
1.0911179515460389666e-07
1.2684154171438422054e-07
1.4436167816711531486e-07
1.6164463545464968774e-07
1.7866085499917971902e-07
1.9538262563401076477e-07
2.1178209408390102908e-07
2.2783254394198593218e-07
2.435072588014008943e-07
2.5878051701511139981e-07
2.7362702326172438916e-07
2.880217664369411068e-07
3.0194129863048146944e-07
3.1536217193206539378e-07
3.2826235951688431669e-07
3.4062026088577113114e-07
3.5241527029938879423e-07
3.6362763466968317516e-07
3.742378851256944472e-07
3.8422896864176436793e-07
3.9358369008368754294e-07
4.0228599118563579395e-07
4.1032024000742239878e-07
4.1767322045416221954e-07
4.2433214275661157444e-07
4.302850697968096938e-07
4.3552034867389011197e-07
4.4002888444083509967e-07
4.4380300323609844781e-07
4.4683275746137951501e-07
4.4911445229445234872e-07
4.5064155074214795604e-07
4.5141575810703216121e-07
-4.4030051271626291509e-07
-4.3953886530445629433e-07
-4.380376417145726009e-07
-4.3579761133116790006e-07
-4.3282510908682070294e-07
-4.2912713382747824653e-07
-4.2471162586821264995e-07
-4.1958772456496262748e-07
-4.1376519988034488051e-07
-4.0725492311821653857e-07
-4.000685649430124613e-07
-3.9221902170538669452e-07
-3.8372004240727619617e-07
-3.7458637081044798833e-07
-3.6483353227367842919e-07
-3.5447808244271072908e-07
-3.4353728750602385844e-07
-3.3202987026470509591e-07
-3.1997501537261996418e-07
-3.0739272460778011009e-07
-2.943040300351640326e-07
-2.8073053215393883875e-07
-2.6669439989746024366e-07
-2.5221964961019693874e-07
-2.3732944498533470323e-07
-2.2204879712717229268e-07
-2.064027881942820386e-07
-1.9041721088797203265e-07
-1.7411842634373897454e-07
-1.5753300885990029201e-07
-1.4068881171169778099e-07
-1.2361304868591105333e-07
-1.0633371516632905696e-07
-8.888008551366510801e-08
-7.1280084057434578426e-08
-5.3562843049803632312e-08
-3.5757778960032737814e-08
-1.7893597714646602981e-08
1.4210854715202003717e-13
1.7893313497552298941e-08
3.5757636851485585794e-08
5.3562985158350784332e-08
7.1280368274528882466e-08
8.888022762221226003e-08
1.0633385727487620898e-07
1.2361297763163747732e-07
1.40688882765971357e-07
1.5753329307699459605e-07
1.7411878161510685459e-07
1.9041706877942488063e-07
2.0640285924855561461e-07
2.2204886818144586869e-07
2.3732965814815543126e-07
2.5221964961019693874e-07
2.6669439989746024366e-07
2.8073046109966526274e-07
2.9430395898089045659e-07
3.0739258249923295807e-07
3.199751574811671162e-07
3.3202994131897867192e-07
3.4353732303316064645e-07
3.5447769164420606103e-07
3.6483342569226806518e-07
3.7458633528331120033e-07
3.837202200429601362e-07
3.9221930592248099856e-07
4.0006824519878136925e-07
4.0725524286244763061e-07
4.1376495119038736448e-07
4.1958770680139423348e-07
4.2471157257750746794e-07
4.2912716935461503454e-07
4.3282540218569920398e-07
4.3579831299211946316e-07
4.3803737526104669087e-07
4.3953946260444354266e-07
4.4030059598298976198e-07
-4.2910173969623599532e-07
-4.2833619762205898951e-07
-4.2683865331127890386e-07
-4.2462223959205402934e-07
-4.2169390646051851945e-07
-4.180608570436561422e-07
-4.1373079184836569766e-07
-4.0871235285067086807e-07
-4.0301534554032514279e-07
-3.9665053463977528736e-07
-3.896294842320457974e-07
-3.8196453999717050465e-07
-3.7366902461144491099e-07
-3.6475761078236246249e-07
-3.5524511332596375723e-07
-3.4514787472517127753e-07
-3.3448262826141217374e-07
-3.2326710197594366036e-07
-3.1152033841408410808e-07
-2.9926134459401509957e-07
-2.8651101047216798179e-07
-2.7328979967933264561e-07
-2.5961981009459123015e-07
-2.4552342381412017858e-07
-2.3102444401956745423e-07
-2.1614560807847738033e-07
-2.0091214025796944043e-07
-1.8534905166234239005e-07
-1.6948177972153644077e-07
-1.5333625924540683627e-07
-1.3693934874936530832e-07
-1.2031755147745570866e-07
-1.0349836543355195317e-07
-8.650957283862226177e-08
-6.9378387479446246289e-08
-5.2133657391095766798e-08
-3.4803235848812619224e-08
-1.7416112996215815656e-08
0
1.7416112996215815656e-08
3.4803377957359771244e-08
5.2133941608190070838e-08
6.9378529587993398309e-08
8.650971494716941379e-08
1.0349836543355195317e-07
1.2031762253172928467e-07
1.369392066408181563e-07
1.5333654346250114031e-07
1.6948163761298928875e-07
1.8534919377088954207e-07
2.0091249552933732048e-07
2.1614567913275095634e-07
2.3102430191102030221e-07
2.4552377908548805863e-07
2.5961966798604407813e-07
2.7328979967933264561e-07
2.8651086836362082977e-07
2.992615577568358276e-07
3.1152055157690483611e-07
3.2326695986739650834e-07
3.3448259273427538574e-07
3.4514783919803448953e-07
3.5524536201592127327e-07
3.6475796605373034254e-07
3.7366888250289775897e-07
3.8196475315999123268e-07
3.896295197591825854e-07
3.9665053463977528736e-07
4.0301529224961996078e-07
4.0871270812203874812e-07
4.1373084513907087967e-07
4.1806060835369862616e-07
4.2169403968728147447e-07
4.2462232840989599936e-07
4.268389375283732079e-07
4.2833647739826119505e-07
4.2910215825031627901e-07
