# Supplementary material for: Discrete mechanical growth model for plant tissue
Source: PLoS One. 2019 Aug 12;14(8):e0221059. doi: 10.1371/journal.pone.0221059 (PMC6690522; doi:10.1371/journal.pone.0221059)
Supplement: S1 File — The model was implemented using the C++ programming language. The software uses the Intel threading building blocks (TBB) runtime library as a parallelization environment (available in open source from http://www.intel.com/software/products/tbb/), and for visualization the CASH library from Rob J. de Boer and Alex D. Staritsky (available in open source from http://theory.bio.uu.nl/rdb/software.html). (ZIP) [file pone.0221059.s001.zip › CODE/illustration2-leaf-growth/output/savedstate/statevy]

1.7391574708147672368e-08
2.8588630490711253174e-08
3.9884029273684618033e-08
5.1184061156117621749e-08
6.2457137794957873211e-08
7.368036056276672241e-08
8.4832491170638846256e-08
9.5892411094977703101e-08
1.0683914877795963605e-07
1.1765191154644583094e-07
1.2830994169932274929e-07
1.3879304122665914178e-07
1.4908124554291468655e-07
1.5915503775998374181e-07
1.689954716443953231e-07
1.785839995327442864e-07
1.8790278638602941896e-07
1.9693454408886701401e-07
2.0566252034726062448e-07
2.1407065606271480362e-07
2.2214357145444729724e-07
2.298664722455434628e-07
2.3722529399194947075e-07
2.4420667710245425042e-07
2.5079801777017074471e-07
2.569875595659354417e-07
2.6276407577574545371e-07
2.6811703190965374688e-07
2.7303706226500246146e-07
2.7751533016040497159e-07
2.8154396550239546571e-07
2.8511556462995635286e-07
2.8822374015247120838e-07
2.9086318728555049518e-07
2.9302916107476484342e-07
2.9471783430379261404e-07
2.9592610403805785779e-07
2.9665194772876546381e-07
2.9689403990840190772e-07
2.9665206763285212332e-07
2.9592617453721992149e-07
2.9471774423694974132e-07
2.9302917023410479658e-07
2.9086325611937802194e-07
2.8822368214331817171e-07
2.8511543140319339784e-07
2.8154390666057516057e-07
2.7751531919695260342e-07
2.7303713290294240323e-07
2.6811705661211604479e-07
2.627639063279563203e-07
2.5698754041458826691e-07
2.5079809118366824805e-07
2.4420671651537162461e-07
2.3722525249736392539e-07
2.2986640549338410722e-07
2.2214356937277912607e-07
2.1407066841394595258e-07
2.0566249397946378963e-07
1.9693455102776091792e-07
1.8790280983949081417e-07
1.785839398582567128e-07
1.6899541252501926181e-07
1.5915507606267809138e-07
1.4908138015745642235e-07
1.387930906315837376e-07
1.2830988091461215106e-07
1.1765195526147742555e-07
1.068390703684585219e-07
9.5892385976181770957e-08
8.4832664920542200093e-08
7.3680457846059255189e-08
6.2457099075929889409e-08
5.1183994265180388084e-08
3.98839913873239027e-08
2.8588551526098626709e-08
1.7391765944063664051e-08
1.7225258996944603496e-08
2.8326365697495248241e-08
3.9472394242068276071e-08
5.0619732849810361586e-08
6.1740823564804259149e-08
7.2813493012802155135e-08
8.3816693585703205827e-08
9.4729661892500871545e-08
1.0553167673066354837e-07
1.1620195028427815487e-07
1.2672013660619541042e-07
1.3706599411023034918e-07
1.4721997398936537138e-07
1.5716268952914447254e-07
1.6687534687420679802e-07
1.7633960736063158947e-07
1.8553795388953631118e-07
1.9445308252485915546e-07
2.0306859083163431023e-07
2.1136851158232161652e-07
2.1933761251702321715e-07
2.2696137413902306434e-07
2.3422576322928989612e-07
2.4111769025836338187e-07
2.4762471628747562136e-07
2.5373493972580263289e-07
2.5943758252822135546e-07
2.6472222192097660809e-07
2.6957944765371166795e-07
2.7400051338943853807e-07
2.7797763424430854684e-07
2.8150367814561150226e-07
2.8457232126299913944e-07
2.8717815458989548461e-07
2.8931649964647476736e-07
2.9098365050828078893e-07
2.9217656072333397788e-07
2.9289316749725458067e-07
2.9313216076687353961e-07
2.9289315861547038367e-07
2.9217657626645632263e-07
2.9098366161051103518e-07
2.8931649076469057036e-07
2.871781190627586966e-07
2.8457230127898469618e-07
2.8150367370471940376e-07
2.7797762758297039909e-07
2.7400057556192791708e-07
2.6957939436300648595e-07
2.6472215086670303208e-07
2.5943753367840827195e-07
2.537350152209683074e-07
2.4762471850792167061e-07
2.4111766805390288937e-07
2.3422573214304520661e-07
2.2696132973010207934e-07
2.1933763028059161115e-07
2.1136854044812025677e-07
2.0306865966546183699e-07
1.9445305143861446595e-07
1.8553794722819816343e-07
1.7633960291973949097e-07
1.6687538462178963528e-07
1.5716271173360496505e-07
1.4722002950051660264e-07
1.3706604073959738344e-07
1.2672014326753355817e-07
1.1620189921401902211e-07
1.0553158347192947986e-07
9.4729666333392970046e-08
8.3816713569717649079e-08
7.281345526521931788e-08
6.1740805801235865147e-08
5.0619732849810361586e-08
3.9472329849132847812e-08
2.8326412326862282498e-08
1.7225383341923361513e-08
1.705365626492039155e-08
2.8032061116789463995e-08
3.902025369484363182e-08
5.0004533846959020593e-08
6.096259941301696017e-08
7.1873555995694005105e-08
8.2716811178329407994e-08
9.3471830275859701942e-08
1.0411805639876092755e-07
1.1463504812070368644e-07
1.2500252388747412624e-07
1.3520071284744972218e-07
1.4521000402112349548e-07
1.5501138150852966646e-07
1.6458622908999132051e-07
1.7391659667964631808e-07
1.8298500492619496072e-07
1.917743341905975285e-07
2.0026839742115498666e-07
2.0845154491411221898e-07
2.1630866875455012632e-07
2.2382535824760907417e-07
2.3098788659581259708e-07
2.3778329083512517172e-07
2.4419914979034729186e-07
2.5022392602380705284e-07
2.5584675267253942366e-07
2.6105758887950969438e-07
2.6584694889919546767e-07
2.7020630621876762234e-07
2.7412788039526958528e-07
2.7760469478721461201e-07
2.8063062984529096866e-07
2.8320009892723874145e-07
2.8530869222720411926e-07
2.8695251952370881554e-07
2.8812888075435694191e-07
2.8883553326863875554e-07
2.8907120253052198677e-07
2.8883536007384691402e-07
2.8812875640937818389e-07
2.8695263054601127806e-07
2.8530867446363572526e-07
2.8320007228188615045e-07
2.8063065204975146116e-07
2.7760479692773287752e-07
2.7412790259973007778e-07
2.7020639947750169085e-07
2.6584692225384287667e-07
2.6105750450255982287e-07
2.5584681484502880267e-07
2.5022397487362013635e-07
2.4419917643569988286e-07
2.3778320645817530021e-07
2.3098789547759679408e-07
2.2382539377474586217e-07
2.1630866431365802782e-07
2.0845155379589641598e-07
2.0026850400256535067e-07
1.917743341905975285e-07
1.8298492499013718771e-07
1.7391668549748828809e-07
1.6458630902604909352e-07
1.5501138594942176496e-07
1.4520995073041831347e-07
1.3520064623406824467e-07
1.2500259050085560375e-07
1.1463494598018542092e-07
1.0411807416232932155e-07
9.3471914652809573454e-08
8.2716740124055831984e-08
7.18735160276651186e-08
6.0962648262830043677e-08
5.0004560492311611597e-08
3.9020333630901404831e-08
2.8032047794113168493e-08
1.7053469747452254524e-08
1.6876251507369488536e-08
2.7706077432299025531e-08
3.8525778123243981099e-08
4.9336623675344526418e-08
6.0121161382653554028e-08
7.0859851319937661174e-08
8.1532496309932867007e-08
9.2118881411806796677e-08
1.0259874727580609033e-07
1.129518345521773881e-07
1.231582391625352102e-07
1.3319842118164615385e-07
1.4305292062033458933e-07
1.5270301467751323798e-07
1.6213044240487306524e-07
1.7131733365260970459e-07
1.8024648440473356459e-07
1.8890108144375972188e-07
1.972651286763493772e-07
2.0532307409837358136e-07
2.1306014730271272128e-07
2.2046208414394641295e-07
2.2751539319187941146e-07
2.3420727579548383801e-07
2.4052543956543104287e-07
2.4645858687222244043e-07
2.5199581088486411318e-07
2.5712744822214972373e-07
2.6184408419283045077e-07
2.661372278112139611e-07
2.6999928515181181865e-07
2.7342338171365554444e-07
2.7640335353851241962e-07
2.7893379161980647041e-07
2.8101041493755474221e-07
2.8262939544276832748e-07
2.8378782879201480682e-07
2.8448379651990762795e-07
2.8471586865919107368e-07
2.8448365441136047593e-07
2.8378776661952542781e-07
2.8262938656098413048e-07
2.8101044158290733321e-07
2.7893387155586424342e-07
2.7640341571100179863e-07
2.7342338171365554444e-07
2.6999931179716440965e-07
2.6613728998370334011e-07
2.6184404866569366277e-07
2.5712740381322873873e-07
2.5199590858449028019e-07
2.4645854246330145543e-07
2.4052544844721523987e-07
2.34207231386562853e-07
2.2751543760080039647e-07
2.2046213743465159496e-07
2.1306016506628111529e-07
2.0532304745302099036e-07
1.972651109127809832e-07
1.8890109920732811588e-07
1.8024645775938097358e-07
1.713174313522358716e-07
1.6213050457736244425e-07
1.5270305908643422299e-07
1.4305284956606101332e-07
1.3319830571845159284e-07
1.231582302807510132e-07
1.1295188784288257011e-07
1.0259882721186386334e-07
9.2118908057159387681e-08
8.1532398610306699993e-08
7.0859762502095691161e-08
6.012124131871132704e-08
4.9336659202481314423e-08
3.8525840295733360108e-08
2.7705979732672858518e-08
1.6875887354217411485e-08
1.6690906434746466402e-08
2.7349527087494607258e-08
3.7988732159988103376e-08
4.8615644843152949761e-08
5.9216302972231460444e-08
6.9772196908957084815e-08
8.0263822255233208125e-08
9.0671248287321759562e-08
1.009744110547217133e-07
1.1115339759726339253e-07
1.2118865022614500049e-07
1.3106066454326992243e-07
1.407505845207879247e-07
1.5023975841188530467e-07
1.5951021836713152879e-07
1.685443784538165346e-07
1.773252389369872617e-07
1.8583635075231086375e-07
1.9406182438785890554e-07
2.0198648975622290891e-07
2.0959560309563585179e-07
2.1687529994096621522e-07
2.2381218656164492131e-07
2.3039363306054383429e-07
2.3660773784683897247e-07
2.4244309670962138625e-07
2.4788922914353861415e-07
2.529363829495423488e-07
2.575754365352622699e-07
2.6179802325998480228e-07
2.6559654919822150987e-07
2.6896438853896142973e-07
2.7189535067861925199e-07
2.7438428418236071593e-07
2.7642684585771348793e-07
2.7801918989212026645e-07
2.791585895778325721e-07
2.7984310868589545862e-07
2.800713616579741938e-07
2.7984308204054286762e-07
2.7915861622318516311e-07
2.7801913660141508444e-07
2.7642679256700830592e-07
2.7438435523663429194e-07
2.7189535067861925199e-07
2.6896437077539303573e-07
2.6559663801606347988e-07
2.6179790779679024126e-07
2.5757538324455708789e-07
2.5293634742240556079e-07
2.4788927355245959916e-07
2.4244306118248459825e-07
2.3660766679256539646e-07
2.3039373964195419831e-07
2.2381231090662367933e-07
2.1687535323167139722e-07
2.0959558533206745778e-07
2.019864542290861209e-07
1.9406177109715372353e-07
1.8583631522517407575e-07
1.773252655823398527e-07
1.685443784538165346e-07
1.595102716578367108e-07
1.5023979393902209267e-07
1.4075051346651434869e-07
1.3106069118862251344e-07
1.2118851699938204547e-07
1.1115342424261598353e-07
1.0097449987256368331e-07
9.0671123942343001545e-08
8.0263671264901859104e-08
6.9772241317878069822e-08
5.921634738115244545e-08
4.8615769188131707779e-08
3.7988767687124891381e-08
2.7349384978947455238e-08
1.6690693271925738372e-08
1.6495160792828755802e-08
2.6963160593140855781e-08
3.7409471076443878701e-08
4.7841819394989215652e-08
5.8248232903679308947e-08
6.8611072379098914098e-08
7.8911455148045206442e-08
8.9129699176737631205e-08
9.9246104667827239609e-08
1.0924102511467026488e-07
1.1909516928199082031e-07
1.2878935251592338318e-07
1.3830502965106461488e-07
1.4762381539412672282e-07
1.5672808828526285652e-07
1.6560047555458368151e-07
1.7422420839352525945e-07
1.8258328182696459407e-07
1.9066195733330459916e-07
1.984452424608207366e-07
2.0591880200981904636e-07
2.1306881592408899451e-07
2.198822635079977772e-07
2.2634669250010119868e-07
2.3245034341812242928e-07
2.3818206074111003545e-07
2.4353150607225870772e-07
2.4848912261177247274e-07
2.5304577988549681322e-07
2.5719355534192800405e-07
2.6092470406524626014e-07
2.6423281340726134658e-07
2.6711187928185609053e-07
2.6955682130846980726e-07
2.7156312754073042015e-07
2.7312717421068555268e-07
2.742464921823284385e-07
2.749188432460414333e-07
2.7514307276987892692e-07
2.749188432460414333e-07
2.742464921823284385e-07
2.7312713868354876467e-07
2.7156302095932005614e-07
2.6955673249062783725e-07
2.6711186151828769653e-07
2.6423283117082974059e-07
2.6092479288308823016e-07
2.5719343099694924604e-07
2.5304579764906520722e-07
2.4848908708463568473e-07
2.4353157712653228373e-07
2.3818204297754164145e-07
2.3245027236384885327e-07
2.2634681684507995669e-07
2.198823167987029592e-07
2.1306886921479417651e-07
2.0591874871911386435e-07
1.9844517140654716059e-07
1.9066186851546262915e-07
1.8258331735410138208e-07
1.7422420839352525945e-07
1.6560047555458368151e-07
1.5672810604883125052e-07
1.4762381539412672282e-07
1.3830499412392782688e-07
1.2878938804306017119e-07
1.190951159912856383e-07
1.0924098958753347688e-07
9.9246140194964027614e-08
8.9129716940306025208e-08
7.891143738447681244e-08
6.86110901426673081e-08
5.824817961297412694e-08
4.7841925976399579667e-08
3.7409506603580666706e-08
2.6963142829572461778e-08
1.6495249610670725815e-08
1.6286865189840682433e-08
2.6547457565584409167e-08
3.6788563306799915154e-08
4.7015724646826129174e-08
5.721753737475410162e-08
6.7377339263430258143e-08
7.7476371984630532097e-08
8.749553970233137079e-08
9.7415266964162583463e-08
1.0721636911625864741e-07
1.1687971479545922193e-07
1.2638656343710863439e-07
1.3571852974791909219e-07
1.448577080509494408e-07
1.5378670781274195178e-07
1.6248856482548035274e-07
1.7094663462557946332e-07
1.7914521421857898531e-07
1.8706899140852328856e-07
1.9470311585223498696e-07
2.0203358985781960655e-07
2.090467887683189474e-07
2.1572995834162611573e-07
2.2207087724268603779e-07
2.2805789257063224795e-07
2.3368009749447082868e-07
2.3892757994303792657e-07
2.4379048113587487023e-07
2.4826022126944735646e-07
2.5232884226511487213e-07
2.5598899000556230021e-07
2.5923409197048385977e-07
2.6205828618230952998e-07
2.6445665213259417214e-07
2.6642458905712373962e-07
2.6795900609499767597e-07
2.6905693673029418278e-07
2.6971639144335313176e-07
2.6993641100148124679e-07
2.6971651578833188978e-07
2.6905695449386257678e-07
2.6795898833142928197e-07
2.6642457129355534562e-07
2.6445642120620505011e-07
2.6205825065517274197e-07
2.5923409197048385977e-07
2.5598902553269908822e-07
2.5232889555582005414e-07
2.4826027456015253847e-07
2.4379051666301165824e-07
2.3892750888876435056e-07
2.3368013302160761668e-07
2.2805785704349545995e-07
2.2207085947911764379e-07
2.1573002939589969174e-07
2.0904680653188734141e-07
2.0203358985781960655e-07
1.9470315137937177496e-07
1.8706895588138650055e-07
1.7914523198214737931e-07
1.7094665238914785732e-07
1.6248845824406998872e-07
1.5378672557631034579e-07
1.4485772581451783481e-07
1.3571854751148748619e-07
1.2638659896424542239e-07
1.1687980361330119194e-07
1.072163158255534654e-07
9.741517814632061345e-08
8.7495592993036552798e-08
7.7476443038904108107e-08
6.7377285972725076135e-08
5.7217501847617313615e-08
4.7015600301847371156e-08
3.6788652124641885166e-08
2.6547635201268349192e-08
1.6286936244114258443e-08
1.6064056751474709017e-08
2.6102551231588222436e-08
3.6126657221302593825e-08
4.6137884623931313399e-08
5.6125042391386159579e-08
6.6071876858586620074e-08
7.5959878387266144273e-08
8.5770075486379937502e-08
9.5483549955588387093e-08
1.0508124148600472836e-07
1.1454435622226810665e-07
1.2385449110752233537e-07
1.3299365164698428998e-07
1.4194428743508069601e-07
1.5068915004690097703e-07
1.5921179041811228672e-07
1.6749579501151856675e-07
1.7552574504975382297e-07
1.8328666584466191125e-07
1.9076402679729653755e-07
1.9794402561501556193e-07
2.0481349949363902851e-07
2.1135974748176522553e-07
2.1757065482574944326e-07
2.2343506600464024814e-07
2.2894218076885408664e-07
2.3408221139220586338e-07
2.3884561883846799901e-07
2.4322401870335852436e-07
2.4720952396251050232e-07
2.5079485155288239184e-07
2.5397360658985235204e-07
2.5674003367726072611e-07
2.5908926559736755735e-07
2.6101712791160025517e-07
2.6252026330553235312e-07
2.6359572302681044675e-07
2.6424173071859513584e-07
2.6445727385748796223e-07
2.6424185506357389386e-07
2.6359575855394723476e-07
2.6252022777839556511e-07
2.6101721672944222519e-07
2.5908923007023076934e-07
2.567399981501239381e-07
2.5397346448130520002e-07
2.5079467391719845182e-07
2.4720950619894210831e-07
2.4322403646692691837e-07
2.3884579647415193904e-07
2.3408217586506907537e-07
2.2894225182312766265e-07
2.2343506600464024814e-07
2.1757063706218104926e-07
2.1135974748176522553e-07
2.0481348173007063451e-07
1.9794413219642592594e-07
1.9076418666941208357e-07
1.8328668360823030525e-07
1.7552574504975382297e-07
1.6749575948438177875e-07
1.592116838367019227e-07
1.5068904346549061302e-07
1.4194425190794390801e-07
1.3299365164698428998e-07
1.2385447334395394137e-07
1.1454449833081525867e-07
1.0508124148600472836e-07
9.5483496664883205085e-08
8.5770093249948331504e-08
7.5959896150834538275e-08
6.6071876858586620074e-08
5.6125042391386159579e-08
4.6137778042520949384e-08
3.6126657221302593825e-08
2.6102693340135374456e-08
1.6063950170064345002e-08
1.5825047938733405317e-08
2.5628583699699447607e-08
3.5424143618456582772e-08
4.5209240795429650461e-08
5.4971902585521092988e-08
6.4695928614355580066e-08
7.4363217805739623145e-08
8.3955118412859519594e-08
9.3452836580354414764e-08
1.0283772056141060602e-07
1.1209138506274030078e-07
1.2119578229885519249e-07
1.3013309541065609665e-07
1.3888630689962155884e-07
1.4743848808507209469e-07
1.557733675383587979e-07
1.6387515344717940025e-07
1.7172860466985184758e-07
1.7931904849888269382e-07
1.8663223855241994897e-07
1.9365465675491577713e-07
2.0037347780998970848e-07
2.0677616063835557725e-07
2.1285098128487334179e-07
2.1858687304643353855e-07
2.2397347976266246405e-07
2.2900085383525947691e-07
2.3366002466218560585e-07
2.379426611298640637e-07
2.4184096503176988335e-07
2.4534781317697706982e-07
2.4845704160725290421e-07
2.5116296598071130575e-07
2.5346082566102268174e-07
2.5534662384529838164e-07
2.5681680781985960493e-07
2.5786885515799440327e-07
2.5850075857647425437e-07
2.587116121333110641e-07
2.5850086515788461838e-07
2.5786890844869958528e-07
2.5681686111056478694e-07
2.5534662384529838164e-07
2.5346100329670662177e-07
2.5116296598071130575e-07
2.484569172622741462e-07
2.453477065955667058e-07
2.4184096503176988335e-07
2.379426966570008517e-07
2.3366011348002757586e-07
2.290008183081226889e-07
2.2397337318125210004e-07
2.1858681975572835654e-07
2.1285091023059976578e-07
2.0677607182051360724e-07
2.0037346004642131447e-07
1.9365471004562095914e-07
1.8663223855241994897e-07
1.7931899520817751181e-07
1.7172865796055702958e-07
1.6387515344717940025e-07
1.557733497747904039e-07
1.4743839926723012468e-07
1.3888625360891637683e-07
1.3013313093779288465e-07
1.2119567571744482848e-07
1.1209145611701387679e-07
1.0283773832497900003e-07
9.3452872107491202769e-08
8.3955082885722731589e-08
7.4363288860013199155e-08
6.4695928614355580066e-08
5.4971955876226274995e-08
4.5209258558998044464e-08
3.5424161382024976774e-08
2.5628654753973023617e-08
1.5824976884459829307e-08
1.5568453193282039138e-08
2.5125501679212902673e-08
3.4681839622408006107e-08
4.4230681339740840485e-08
5.3759130480557359988e-08
6.3250986670482234331e-08
7.2688166596890368965e-08
8.2052338257199153304e-08
9.1325098594552400755e-08
1.0048804455209392472e-07
1.0952316387147220667e-07
1.1841290614711397211e-07
1.2713975650058273459e-07
1.3568694612331455573e-07
1.4403806147811337723e-07
1.5217707982628780883e-07
1.6008861791760864435e-07
1.677578254088984977e-07
1.7517020722834786284e-07
1.8231194331974620582e-07
1.8916988864248196478e-07
1.9573128895444824593e-07
2.0198402950200033956e-07
2.0791670607422929606e-07
2.135184473672779859e-07
2.1877898603861467564e-07
2.2368883634271696792e-07
2.2823915202252464951e-07
2.3242172630943969125e-07
2.3622888534191588406e-07
2.3965384343682671897e-07
2.4269038334523429512e-07
2.4533324705089398776e-07
2.4757742522751868819e-07
2.4941922305288244388e-07
2.5085501675903287833e-07
2.518824970820787712e-07
2.5249971002949678223e-07
2.5270548320577290724e-07
2.5249967450235999422e-07
2.5188256813635234721e-07
2.5085501675903287833e-07
2.4941922305288244388e-07
2.475775318089290522e-07
2.4533317599662041175e-07
2.4269038334523429512e-07
2.3965380790968993097e-07
2.3622888534191588406e-07
2.3242172630943969125e-07
2.2823911649538786151e-07
2.2368897845126411994e-07
2.1877902156575146364e-07
2.135184473672779859e-07
2.0791677712850287207e-07
2.0198406502913712757e-07
1.9573132448158503394e-07
1.8916988864248196478e-07
1.8231201437401978183e-07
1.7517020722834786284e-07
1.6775778988176170969e-07
1.6008868897188222036e-07
1.5217711535342459683e-07
1.4403799042383980122e-07
1.3568683954190419172e-07
1.2713979202771952259e-07
1.1841290614711397211e-07
1.0952319939860899467e-07
1.0048808007923071273e-07
9.132506306741561275e-08
8.2052267202925577294e-08
7.2688095542616792955e-08
6.3250915616208658321e-08
5.3759094953420571983e-08
4.4230752394014416495e-08
3.4681804095271218102e-08
2.5125430624939326663e-08
1.5568453193282039138e-08
1.529294024749106029e-08
2.4593198588718223618e-08
3.3900171558798319893e-08
4.3203023381011007586e-08
5.2488040580556116765e-08
6.1738312240322557045e-08
7.0936287954737053951e-08
8.0063671248353784904e-08
8.9102449862821231363e-08
9.80346825940614508e-08
1.068425703465436527e-07
1.1550888245892565465e-07
1.2401674354123315425e-07
1.3234956242058615317e-07
1.4049135188543004915e-07
1.4842655104985169601e-07
1.5614009640785297961e-07
1.6361745736048760591e-07
1.7084442305304037291e-07
1.7780781291776293074e-07
1.8449441085977014154e-07
1.9089192448973335559e-07
1.9698862985251253122e-07
2.0277312273719871882e-07
2.0823513580126018496e-07
2.1336447275643877219e-07
2.1815196760144317523e-07
2.2258891618776033283e-07
2.2666718280106579186e-07
2.3037930674263407127e-07
2.3371899970925369416e-07
2.3667997339771318366e-07
2.3925682768322076299e-07
2.4144529930936187156e-07
2.4324112501972194877e-07
2.4464121395340043819e-07
2.4564315026509575546e-07
2.462448733808741963e-07
2.464455661765896366e-07
2.4624476679946383229e-07
2.4564300815654860344e-07
2.4464121395340043819e-07
2.4324108949258516077e-07
2.4144526378222508356e-07
2.3925679215608397499e-07
2.3667986681630281964e-07
2.3371892865498011815e-07
2.3037934226977085928e-07
2.2666704069251863984e-07
2.2258880960634996882e-07
2.1815200312857996323e-07
2.133645438107123482e-07
2.0823517132839697297e-07
2.0277312273719871882e-07
1.969885232711021672e-07
1.9089188896259656758e-07
1.8449433980549656553e-07
1.7780774186348935473e-07
1.7084445858017716091e-07
1.636173863062140299e-07
1.561400608807161916e-07
1.4842662210412527202e-07
1.4049128083115647314e-07
1.3234949136631257716e-07
1.2401663695982279023e-07
1.1550888245892565465e-07
1.0684239271085971268e-07
9.8034789175471814815e-08
8.9102520917094807373e-08
8.0063706775490572909e-08
7.0936252427600265946e-08
6.1738312240322557045e-08
5.248793399914575275e-08
4.3203094435284583597e-08
3.3900100504524743883e-08
2.4593269642991799628e-08
1.5293117883175000316e-08
1.4997887376466678688e-08
2.4031940881741320482e-08
3.3079778916089708218e-08
4.2127474841890943935e-08
5.1159716463189397473e-08
6.0159557335737190442e-08
6.9109375999687472358e-08
7.7991302305235876702e-08
8.6787323994030884933e-08
9.5480032769046374597e-08
1.0405209138752979925e-07
1.1248662445950685651e-07
1.2076711186637112405e-07
1.2887753086943121161e-07
1.3680203636567966896e-07
1.4452560037625516998e-07
1.5203355019366426859e-07
1.5931178154460212681e-07
1.6634640331858463469e-07
1.7312437705641059438e-07
1.7963298404310990009e-07
1.8586039374213214614e-07
1.917948466712005029e-07
1.9742575574355214485e-07
2.0274253387242424651e-07
2.0773565978515762254e-07
2.1239593195332417963e-07
2.1671500149977873662e-07
2.2068483929160720436e-07
2.242986241185462859e-07
2.2754949924319589627e-07
2.3043188690508031868e-07
2.3294035145227098837e-07
2.3507077173690049676e-07
2.3681892002969107125e-07
2.3818184757828930742e-07
2.3915717406453040894e-07
2.3974305207730139955e-07
2.399384158024986391e-07
2.3974298102302782354e-07
2.3915713853739362094e-07
2.3818181205115251942e-07
2.3681888450255428324e-07
2.3507073620976370876e-07
2.3294049356081814039e-07
2.3043185137794353068e-07
2.2754964135174304829e-07
2.2429851753713592188e-07
2.2068476823733362835e-07
2.1671500149977873662e-07
2.1239593195332417963e-07
2.0773558873088404653e-07
2.0274253387242424651e-07
1.9742568468927856884e-07
1.917948821983372909e-07
1.8586028716072178213e-07
1.7963301957024668809e-07
1.7312430600213701837e-07
1.6634640331858463469e-07
1.5931181707173891482e-07
1.520335857208010566e-07
1.4452570695766553399e-07
1.3680210741995324497e-07
1.288774242880208476e-07
1.2076704081209754804e-07
1.1248665998664364452e-07
1.0405226902321373927e-07
9.5479997241909586592e-08
8.6787359521167672938e-08
7.7991302305235876702e-08
6.9109340472550684353e-08
6.0159521808600402437e-08
5.1159716463189397473e-08
4.212729720620700391e-08
3.3079672334679344203e-08
2.4031976408878108487e-08
1.4997958430740254698e-08
1.4682370874652406201e-08
2.3441550922598253237e-08
3.2221265655607567169e-08
4.1004959427937137662e-08
4.9775721322475874331e-08
5.8516285150744806742e-08
6.7209349197128176456e-08
7.5837007784684828948e-08
8.4381994724935793784e-08
9.2826937247991736513e-08
1.0115481785533120274e-07
1.0934936511830528616e-07
1.173943786625386565e-07
1.2527436865639174357e-07
1.3297402290390891721e-07
1.4047838448050242732e-07
1.4777352674855137593e-07
1.5484534543475092505e-07
1.6168058891707914881e-07
1.6826660953483951744e-07
1.7459090173588265316e-07
1.8064199025502603035e-07
1.8640850640849748743e-07
1.918800052180813509e-07
1.9704636144979303936e-07
2.0189830252093088347e-07
2.0642676901161394198e-07
2.1062366073465454974e-07
2.1448141040991686168e-07
2.1799301919145364081e-07
2.2115195008609589422e-07
2.2395287402332542115e-07
2.2639053298689759686e-07
2.2846066372039786074e-07
2.3015946482018989627e-07
2.3148391647964672302e-07
2.3243163838060354465e-07
2.3300092522049453692e-07
2.3319078223948963569e-07
2.3300096074763132492e-07
2.3243170943487712066e-07
2.3148391647964672302e-07
2.3015939376591632026e-07
2.2846069924753464875e-07
2.2639060404117117287e-07
2.2395298060473578516e-07
2.2115198561323268223e-07
2.1799298366431685281e-07
2.1448130382850649767e-07
2.1062369626179133775e-07
2.0642680453875072999e-07
2.0189833804806767148e-07
1.9704646803120340337e-07
1.918800052180813509e-07
1.8640850640849748743e-07
1.8064188367361566634e-07
1.7459093726301944116e-07
1.6826657400770272943e-07
1.616805178628055728e-07
1.5484530990761413705e-07
1.4777349122141458793e-07
1.4047845553477600333e-07
1.3297412948531928123e-07
1.2527443971066531958e-07
1.173944141896754445e-07
1.0934936511830528616e-07
1.0115481785533120274e-07
9.2826724085171008483e-08
8.4382065779209369794e-08
7.5837185420368768973e-08
6.7209420251401752466e-08
5.8516391732155170757e-08
4.9775508159655146301e-08
4.1004817319389985641e-08
3.2221265655607567169e-08
2.3441515395461465232e-08
1.4682477456062770216e-08
1.4345964416406786768e-08
2.2822241874109749915e-08
3.1325484428634808864e-08
3.9836436371842864901e-08
4.83371920267927635e-08
5.6810343096458382206e-08
6.5238268120992870536e-08
7.3603558803370106034e-08
8.1888948955111118266e-08
9.0077811876199120888e-08
9.8153627448027691571e-08
1.0610033740476865205e-07
1.1390220322482491611e-07
1.2154401929365121759e-07
1.2901114843089089845e-07
1.3628920214614481665e-07
1.4336414722038171021e-07
1.5022266097730607726e-07
1.5685198917481102399e-07
1.6323944862506323261e-07
1.6937324431864908547e-07
1.7524207862606999697e-07
1.8083500918919526157e-07
1.8614176866549314582e-07
1.9115272920089410036e-07
1.9585851163128609187e-07
2.0025076707952393917e-07
2.0432146641269355314e-07
2.080630423506590887e-07
2.1146910000879870495e-07
2.1453313792108019697e-07
2.17249649381301424e-07
2.196141934973638854e-07
2.216220096329379885e-07
2.2326975823716566083e-07
2.2455441950341992197e-07
2.2547364864067276358e-07
2.2602584692776872544e-07
2.2620991302346737939e-07
2.2602584692776872544e-07
2.2547361311353597557e-07
2.2455438397628313396e-07
2.2326968718289208482e-07
2.216220096329379885e-07
2.1961415797022709739e-07
2.1724982701698536403e-07
2.1453303133966983296e-07
2.1146902895452512894e-07
2.0806314893206945271e-07
2.0432139535841997713e-07
2.0025080260666072718e-07
1.9585854715842287987e-07
1.9115269367375731235e-07
1.8614187524690350983e-07
1.8083500918919526157e-07
1.7524207862606999697e-07
1.6937331537292266148e-07
1.6323955520647359663e-07
1.5685198917481102399e-07
1.5022276755871644127e-07
1.4336411169324492221e-07
1.3628909556473445264e-07
1.2901118395802768646e-07
1.2154412587506158161e-07
1.1390220322482491611e-07
1.0610033740476865205e-07
9.8153556393754115561e-08
9.0077882930472696899e-08
8.1889020009384694276e-08
7.3603594330506894039e-08
6.5238481283813598566e-08
5.6810343096458382206e-08
4.8337227553929551505e-08
3.9836329790432500886e-08
3.1325413374361232854e-08
2.28221352926993859e-08
1.4345999943543574773e-08
1.3988241676088364329e-08
2.2174191371959750541e-08
3.0393074723633617396e-08
3.8623149123395705828e-08
4.6845869405842677224e-08
5.5043365421170165064e-08
6.3198086763804894872e-08
7.129294488095183624e-08
7.9311099909773474792e-08
8.7235925150253024185e-08
9.5051788662203762215e-08
1.0274280981548145064e-07
1.1029388957695118734e-07
1.1769042629339310224e-07
1.2491774725731374929e-07
1.3196221004818653455e-07
1.388101367183480761e-07
1.4544880855282826815e-07
1.518655423637937929e-07
1.5804836550614709267e-07
1.639854829704745498e-07
1.696663787242869148e-07
1.7508025251800063415e-07
1.8021701464476791443e-07
1.8506749910329745035e-07
1.8962282410939224064e-07
1.9387439209594958811e-07
1.978147778913807997e-07
2.0143666290550754638e-07
2.0473358119943441125e-07
2.0769970632272816147e-07
2.1032953156918665627e-07
2.1261822524820672697e-07
2.1456180832046811702e-07
2.1615694123511275393e-07
2.1740042654982971726e-07
2.1829023921782209072e-07
2.188248515722079901e-07
2.1900309121747341123e-07
2.188248160450712021e-07
2.1829023921782209072e-07
2.1740049760410329327e-07
2.1615687018083917792e-07
2.1456180832046811702e-07
2.1261822524820672697e-07
2.1032956709632344428e-07
2.0769967079559137346e-07
2.0473365225370798726e-07
2.0143684054119148641e-07
1.978147778913807997e-07
1.9387439209594958811e-07
1.8962271752798187663e-07
1.8506749910329745035e-07
1.8021705017190470244e-07
1.7508032357227421016e-07
1.6966641425142370281e-07
1.6398551849761133781e-07
1.5804825892473672866e-07
1.5186557789093058091e-07
1.4544884407996505615e-07
1.388101367183480761e-07
1.3196224557532332256e-07
1.2491771173017696128e-07
1.1769035523911952623e-07
1.1029406721263512736e-07
1.0274284534261823865e-07
9.5051788662203762215e-08
8.7235996204526600195e-08
7.9311028855499898782e-08
7.129294488095183624e-08
6.3198193345215258887e-08
5.5043400948306953069e-08
4.6846047041526617249e-08
3.8623184650532493833e-08
3.039289708794967737e-08
2.2174191371959750541e-08
1.3988064040404424304e-08
1.360888290946604684e-08
2.1497825741789711174e-08
2.9424533920519024832e-08
3.7366234550972876605e-08
4.5303139017960347701e-08
5.3217270590266707586e-08
6.1091043335181893781e-08
6.8907652917005179916e-08
7.6650721325677295681e-08
8.4304048186822910793e-08
9.1852427885896759108e-08
9.9280406118396058446e-08
1.0657352333964809077e-07
1.1371735553211692604e-07
1.2069786947677130229e-07
1.2750192013299965765e-07
1.3411625587878006627e-07
1.405285487976470904e-07
1.4672639991886171629e-07
1.5269847608578857034e-07
1.5843347966892906697e-07
1.6392061041869965266e-07
1.6915002731821005e-07
1.7411203145911713364e-07
1.7879720815017208224e-07
1.8319727956850329065e-07
1.8730418105405988172e-07
1.9111030979956922238e-07
1.9460902223045195569e-07
1.9779371029926551273e-07
2.0065890282694454072e-07
2.0319930627010762691e-07
2.0541008893815160263e-07
2.0728759153598730336e-07
2.0882819029566235258e-07
2.1002946937187516596e-07
2.1088901291932415916e-07
2.1140539985253781197e-07
2.1157767093882284826e-07
2.1140539985253781197e-07
2.1088908397359773517e-07
2.1002954042614874197e-07
2.0882822582279914059e-07
2.0728741390030336333e-07
2.0540998235674123862e-07
2.031991996886972629e-07
2.0065890282694454072e-07
1.9779385240781266475e-07
1.946090932847255317e-07
1.911104874352531624e-07
1.8730425210833345773e-07
1.8319720851422971464e-07
1.7879713709589850623e-07
1.7411192487770676962e-07
1.6915013389962041401e-07
1.6392061041869965266e-07
1.5843333756038191495e-07
1.5269847608578857034e-07
1.4672639991886171629e-07
1.405285843247838784e-07
1.3411625587878006627e-07
1.2750192013299965765e-07
1.2069779842249772628e-07
1.1371717789643298602e-07
1.0657370097533203079e-07
9.9280441645532846451e-08
9.1852356831623183098e-08
8.4304119241096486803e-08
7.6650685798540507676e-08
6.8907617389868391911e-08
6.1091043335181893781e-08
5.3217341644540283596e-08
4.5303281126507499721e-08
3.736627007810966461e-08
2.9424604974792600842e-08
2.1497896796063287184e-08
1.360866974664531881e-08
1.3207781535129470285e-08
2.0793429200693935854e-08
2.8421212050488975365e-08
3.606704268577232142e-08
4.3710670638574811164e-08
5.1334048123408138053e-08
5.8919304990467935568e-08
6.6450276392515661428e-08
7.3910797482312773354e-08
8.1285307373946125153e-08
8.8559026778511906741e-08
9.5716785608601639979e-08
1.0274479933514157892e-07
1.096290702662372496e-07
1.163560980899092101e-07
1.2291309303691377863e-07
1.292873719194176374e-07
1.3546689103804965271e-07
1.4143999749194335891e-07
1.4719550023301053443e-07
1.5272238584884689772e-07
1.5801070674115180736e-07
1.6305058636589819798e-07
1.6783275214038440026e-07
1.7234814464472947293e-07
1.7658877027315611485e-07
1.8054691963698132895e-07
1.8421520309175321017e-07
1.8758715469857634162e-07
1.9065677037133355043e-07
1.9341797496963408776e-07
1.9586618549283230095e-07
1.979970321031032654e-07
1.9980653576112672454e-07
2.0129146349745496991e-07
2.0244915077682890114e-07
2.0327764360672517796e-07
2.0377527221171476413e-07
2.0394125499478832353e-07
2.0377527221171476413e-07
2.0327753702531481395e-07
2.0244911524969211314e-07
2.0129146349745496991e-07
1.9980653576112672454e-07
1.979970321031032654e-07
1.9586614996569551295e-07
1.9341786838822372374e-07
1.9065666378992318641e-07
1.8758719022571312962e-07
1.8421534520030036219e-07
1.8054702621839169296e-07
1.7658877027315611485e-07
1.7234803806331910891e-07
1.6783271661324761226e-07
1.6305055083876140998e-07
1.5801070674115180736e-07
1.5272259901166762575e-07
1.4719546470587374642e-07
1.414399619648065709e-07
1.354668555109128647e-07
1.292873363922808494e-07
1.2291302198264020262e-07
1.1635613361704599811e-07
1.0962899921196367359e-07
1.0274472828086800291e-07
9.5716785608601639979e-08
8.8558955724238330731e-08
8.1285449482493277173e-08
7.3910833009449561359e-08
6.6450205338242085418e-08
5.8919198409057571553e-08
5.1334083650544926059e-08
4.3710741692848387174e-08
3.6067149267182685435e-08
2.8421354159036127385e-08
2.0793464727830723859e-08
1.320781706226625829e-08
1.2785008607352210674e-08
2.0061605709997820668e-08
2.7383890710552805103e-08
3.4726852504718408454e-08
4.2070240624525467865e-08
4.9395438850297068711e-08
5.6685109939280664548e-08
6.3923266679921653122e-08
7.1094135023486160208e-08
7.8182935681070375722e-08
8.5174747255223337561e-08
9.2055429945503419731e-08
9.8811554494204756338e-08
1.0542962058934790548e-07
1.1189662529886845732e-07
1.1820041834198491415e-07
1.2432842311227432219e-07
1.3026919987169094384e-07
1.3601180626210407354e-07
1.4154494465401512571e-07
1.4685873850339703495e-07
1.5194288494058127981e-07
1.5678821796427655499e-07
1.6138578473601228325e-07
1.6572705874295934336e-07
1.6980415296075079823e-07
1.7360953563638759078e-07
1.771365987224271521e-07
1.8037837890005903319e-07
1.8332947604449145729e-07
1.8598413475956476759e-07
1.8833823389741155552e-07
1.9038665755033434834e-07
1.9212649249311652966e-07
1.9355432812062645098e-07
1.9466746437046822393e-07
1.9546384066870814422e-07
1.9594224909269541968e-07
1.9610190804542071419e-07
1.9594232014696899569e-07
1.9546384066870814422e-07
1.946672512076474959e-07
1.9355425706635287497e-07
1.9212663460166368168e-07
1.9038679965888150036e-07
1.8833816284313797951e-07
1.859842058138383436e-07
1.8332940499021788128e-07
1.803784499543326092e-07
1.7713638555960642407e-07
1.7360960669066116679e-07
1.6980422401502437424e-07
1.6572712979723291937e-07
1.6138564262746513123e-07
1.5678821796427655499e-07
1.5194288494058127981e-07
1.4685873850339703495e-07
1.4154494465401512571e-07
1.3601159309928334551e-07
1.3026927092596451985e-07
1.2432835205800074618e-07
1.1820034728771133814e-07
1.1189669635314203333e-07
1.0542969164362148149e-07
9.8811554494204756338e-08
9.2055500999776995741e-08
8.5174676200949761551e-08
7.8182793572523223702e-08
7.1094348186306888238e-08
6.3923195625648077112e-08
5.6685038885007088538e-08
4.9395438850297068711e-08
4.2070169570251891855e-08
3.4726923558991984464e-08
2.7383819656279229093e-08
2.0061463601450668648e-08
1.2785221770172938704e-08
1.2340919397502148058e-08
1.9302675013932457659e-08
2.6313244916309486143e-08
3.3347049566145869903e-08
4.0383341115557414014e-08
4.740350334486720385e-08
5.4390909554058453068e-08
6.1329572531576559413e-08
6.8204002445781952702e-08
7.4999917387685854919e-08
8.1703390719667368103e-08
8.8300495804105594289e-08
9.4778229708936123643e-08
1.0112358950209454633e-07
1.0732442490279936465e-07
1.1336837246744835284e-07
1.1924441878363722935e-07
1.2494083989622595254e-07
1.304469776641781209e-07
1.3575274238064594101e-07
1.4084797328450804343e-07
1.4572300699455809081e-07
1.5036917488941980992e-07
1.5477780834771692753e-07
1.5894066507371462649e-07
1.6285007120586669771e-07
1.6649920553390984423e-07
1.6988117579330719309e-07
1.7298987131653120741e-07
1.7581967881596938241e-07
1.7836548238392424537e-07
1.8062266349261335563e-07
1.8258710099416930461e-07
1.8425531322918686783e-07
1.8562445802672300488e-07
1.8669183532438182738e-07
1.8745552665677678306e-07
1.8791446620980423177e-07
1.8806751711508695735e-07
1.8791446620980423177e-07
1.8745573981959751109e-07
1.8669183532438182738e-07
1.8562452908099658089e-07
1.8425531322918686783e-07
1.8258724310271645663e-07
1.8062273454688693164e-07
1.7836541132965066936e-07
1.758196077616958064e-07
1.7298994237080478342e-07
1.6988117579330719309e-07
1.6649927658818342024e-07
1.6285021331441384973e-07
1.5894045191089389846e-07
1.5477780834771692753e-07
1.5036910383514623391e-07
1.4572322015737881884e-07
1.4084797328450804343e-07
1.3575281343491951702e-07
1.3044711977272527292e-07
1.2494076884195237653e-07
1.1924441878363722935e-07
1.1336837246744835284e-07
1.0732435384852578864e-07
1.0112366055636812234e-07
9.4778229708936123643e-08
8.8300566858379170299e-08
8.1703461773940944113e-08
7.4999988441959430929e-08
6.8204002445781952702e-08
6.1329359368755831383e-08
5.4391122716879181098e-08
4.740350334486720385e-08
4.0383341115557414014e-08
3.3347262728966597933e-08
2.6313173862035910133e-08
1.9302675013932457659e-08
1.2340777288954996038e-08
1.1875513905579282437e-08
1.8517383182370394934e-08
2.5210482590409810655e-08
3.1928877319842285942e-08
3.8651961631330777891e-08
4.5360692979556915816e-08
5.2039155207239673473e-08
5.8671290048550872598e-08
6.5243028757322463207e-08
7.1739805207471363246e-08
7.8148403304112434853e-08
8.4455464843813388143e-08
9.0648555328698421363e-08
9.671531131516530877e-08
1.0264372463097970467e-07
1.0842263975519017549e-07
1.1404075905829813564e-07
1.1948714018217287958e-07
1.247519065827873419e-07
1.2982489749902015319e-07
1.3469652060393855209e-07
1.3935775200479838531e-07
1.438002072973176837e-07
1.4801535996866732603e-07
1.5199582037439540727e-07
1.5573412781577644637e-07
1.5922317686545284232e-07
1.6245699896444421029e-07
1.6542934133667586138e-07
1.6813508807445032289e-07
1.7056926537861727411e-07
1.7272746788421500241e-07
1.7460600076901755529e-07
1.762011692107989802e-07
1.7751020209288981277e-07
1.785309677870827727e-07
1.7926126361089700367e-07
1.7969995269595528953e-07
1.7984618239097471815e-07
1.7969995269595528953e-07
1.7926112150234985165e-07
1.785309677870827727e-07
1.7751013103861623676e-07
1.7620131131934613222e-07
1.7460600076901755529e-07
1.7272760999276215443e-07
1.705691943243436981e-07
1.6813523018299747491e-07
1.6542927028240228537e-07
1.6245692791017063428e-07
1.5922310581117926631e-07
1.5573398570722929435e-07
1.5199589142866898328e-07
1.4801550207721447805e-07
1.438002072973176837e-07
1.3935782305907196132e-07
1.3469644954966497608e-07
1.2982475539047300117e-07
1.2475183552851376589e-07
1.1948706912789930357e-07
1.1404068800402455963e-07
1.0842256870091659948e-07
1.0264386673952685669e-07
9.671538236943888478e-08
9.0648555328698421363e-08
8.4455464843813388143e-08
7.8148545412659586873e-08
7.1739876261744939256e-08
6.5242815594501735177e-08
5.8671432157098024618e-08
5.2039013098692521453e-08
4.5360621925283339806e-08
3.8651819522783625871e-08
3.1928948374115861952e-08
2.5210482590409810655e-08
1.8517454236643970944e-08
1.1875442851305706427e-08
1.1389005294404341839e-08
1.7706582866594544612e-08
2.4076811655504570808e-08
3.0474112122647056822e-08
3.6877452203043503687e-08
4.3268855165479180869e-08
4.9632049581305182073e-08
5.5952042998796969187e-08
6.2214411400418612175e-08
6.8406009745558549184e-08
7.4513621939331642352e-08
8.0524600321041361894e-08
8.6427007772726938128e-08
9.2209333502069057431e-08
9.7859782499654102139e-08
1.0336769662444567075e-07
1.0872248878968093777e-07
1.1391371401714422973e-07
1.1893177997990278527e-07
1.2376695224247669103e-07
1.2841034902066894574e-07
1.3285365696447115624e-07
1.3708792323541274527e-07
1.4110582924331538379e-07
1.4489991428945359075e-07
1.4846285978364903713e-07
1.5178883927546849009e-07
1.548712447174693807e-07
1.5770439176776562817e-07
1.6028359084430121584e-07
1.62603868147925823e-07
1.6466110253077204106e-07
1.6645152811634034151e-07
1.679720185165933799e-07
1.6921987366913526785e-07
1.70192606674390845e-07
1.7088893855543574318e-07
1.7130695084688341012e-07
1.7144664354873384582e-07
1.7130702190115698613e-07
1.7088879644688859116e-07
1.7019267772866442101e-07
1.6921994472340884386e-07
1.6797208957086695591e-07
1.6645159917061391752e-07
1.6466110253077204106e-07
1.62603868147925823e-07
1.6028351979002763983e-07
1.5770432071349205216e-07
1.5487110260892222868e-07
1.5178883927546849009e-07
1.4846300189219618915e-07
1.4489977218090643873e-07
1.4110575818904180778e-07
1.3708799428968632128e-07
1.3285351485592400422e-07
1.2841063323776324978e-07
1.2376709435102384305e-07
1.1893185103417636128e-07
1.1391385612569138175e-07
1.0872227562686020974e-07
1.0336769662444567075e-07
9.7859782499654102139e-08
9.2209333502069057431e-08
8.6427149881274090149e-08
8.0524600321041361894e-08
7.4513550885058066342e-08
6.8406009745558549184e-08
6.2214411400418612175e-08
5.5951971944523393176e-08
4.9631907472758030053e-08
4.3268784111205604859e-08
3.6877523257317079697e-08
3.0474041068373480812e-08
2.4076882709778146818e-08
1.7706653920868120622e-08
1.1389005294404341839e-08
1.0882317269533814397e-08
1.6870984609340666793e-08
2.2913368979970982764e-08
2.8983890842937398702e-08
3.5062157621723599732e-08
4.1130263639388431329e-08
4.717250590147159528e-08
5.31741051190692815e-08
5.9121489925928472076e-08
6.5001870552805485204e-08
7.0802599339003791101e-08
7.6511881275109772105e-08
8.2118134514530538581e-08
8.7610203536314656958e-08
9.2977430199425725732e-08
9.8209014254280191381e-08
1.0329522126539814053e-07
1.082262457430260838e-07
1.129929216858727159e-07
1.1758565676700527547e-07
1.2199649290778324939e-07
1.2621697464965109248e-07
1.3023921496824186761e-07
1.3405582421910366975e-07
1.3765969697487889789e-07
1.4104443835094571114e-07
1.4420358240840869257e-07
1.4713137375110818539e-07
1.4982283857989386888e-07
1.5227307414988899836e-07
1.5447682244484894909e-07
1.5643124129383068066e-07
1.5813199638614605647e-07
1.5957638765939918812e-07
1.6076164399692061124e-07
1.6168570482477662154e-07
1.6234707800322212279e-07
1.6274427139251201879e-07
1.6287671655845770147e-07
1.6274448455533274682e-07
1.6234700694894854678e-07
1.6168584693332377356e-07
1.6076157294264703523e-07
1.5957631660512561211e-07
1.5813192533187248046e-07
1.5643109918528352864e-07
1.5447696455339610111e-07
1.5227300309561542235e-07
1.4982283857989386888e-07
1.4713137375110818539e-07
1.4420351135413511656e-07
1.4104429624239855912e-07
1.3765962592060532188e-07
1.3405582421910366975e-07
1.3023928602251544362e-07
1.2621683254110394046e-07
1.2199642185350967338e-07
1.1758579887555242749e-07
1.1299277957732556388e-07
1.082262457430260838e-07
1.0329536337394529255e-07
9.8209156362827343401e-08
9.2977288090878573712e-08
8.7610132482041080948e-08
8.2118134514530538581e-08
7.6511881275109772105e-08
7.0802457230456639081e-08
6.5001870552805485204e-08
5.9121489925928472076e-08
5.317389195624855347e-08
4.717222168437729124e-08
4.1130476802209159359e-08
3.5062228675997175742e-08
2.8983961897210974712e-08
2.2913368979970982764e-08
1.6870984609340666793e-08
1.0882388323807390407e-08
1.0355805102335580159e-08
1.6011441061891673598e-08
2.1721291432186262682e-08
2.7460274054647015873e-08
3.3208067407031194307e-08
3.8947334246586251538e-08
4.4662726850219769403e-08
5.0340531743131577969e-08
5.596717755906865932e-08
6.1530727180070243776e-08
6.7019243488175561652e-08
7.2421357799612451345e-08
7.7726127756250207312e-08
8.2922895217052428052e-08
8.80012862580770161e-08
9.2951708552391210105e-08
9.7764498718788672704e-08
1.0243063286452525062e-07
1.0694101604258321458e-07
1.1128705068585986737e-07
1.1546099187853542389e-07
1.1945473943342221901e-07
1.2326083265179477166e-07
1.2687230821484263288e-07
1.3028284229221753776e-07
1.3348554261938261334e-07
1.3647508012581965886e-07
1.3924584152391616954e-07
1.4179285301452182466e-07
1.4411114079848630354e-07
1.4619679689076292561e-07
1.4804612646912573837e-07
1.4965571892844309332e-07
1.5102251893495122204e-07
1.5214418169762211619e-07
1.530187176967956475e-07
1.5364442162990599172e-07
1.5402036979139666073e-07
1.5414578058425831841e-07
1.5402044084567023674e-07
1.5364442162990599172e-07
1.5301864664252207149e-07
1.5214418169762211619e-07
1.5102251893495122204e-07
1.4965564787416951731e-07
1.4804626857767289039e-07
1.4619686794503650162e-07
1.4411106974421272753e-07
1.4179263985170109663e-07
1.3924584152391616954e-07
1.3647529328864038689e-07
1.3348568472792976536e-07
1.3028270018367038574e-07
1.2687252137766336091e-07
1.2326069054324761964e-07
1.1945452627060149098e-07
1.1546084976998827187e-07
1.1128719279440701939e-07
1.0694094498830963857e-07
1.0243056181025167461e-07
9.7764498718788672704e-08
9.2951708552391210105e-08
8.800121520380344009e-08
8.2922824162778852042e-08
7.7725985647703055292e-08
7.2421428853886027355e-08
6.7019385596722713672e-08
6.1530656125796667766e-08
5.5967390721889387351e-08
5.0340460688858001959e-08
4.4662726850219769403e-08
3.8947192138039099518e-08
3.3207996352757618297e-08
2.7460345108920591883e-08
2.1721149323639110662e-08
1.6011441061891673598e-08
1.0355805102335580159e-08
9.8101082812718232162e-09
1.5129089092624781188e-08
2.0502000097621930763e-08
2.5904469680426700506e-08
3.1316815807258535642e-08
3.6722198615279921796e-08
4.2105767761313472874e-08
4.7454093987653322984e-08
5.275509806779155042e-08
5.7996629720946657471e-08
6.3167675534714362584e-08
6.8257151042416808195e-08
7.3255392862847656943e-08
7.8151600746423355304e-08
8.2936679746126173995e-08
8.7601250697844079696e-08
9.2135934437465039082e-08
9.6532559723527811002e-08
1.0078238688038254622e-07
1.0487759993793588364e-07
1.0881038292609446216e-07
1.1257355936322710477e-07
1.1615995276770263445e-07
1.1956288403780490626e-07
1.2277645566882711137e-07
1.257944148846945609e-07
1.2861143261488905409e-07
1.3122239295171311824e-07
1.3362210893319570459e-07
1.3580660152001655661e-07
1.3777217588994972175e-07
1.3951449773230706342e-07
1.4103136436460772529e-07
1.4231908096462575486e-07
1.433760843383424799e-07
1.4420010074900346808e-07
1.4478970911113719922e-07
1.4514405677346076118e-07
1.4526214897614408983e-07
1.4514398571918718517e-07
1.4478978016541077523e-07
1.4420010074900346808e-07
1.433760843383424799e-07
1.4231908096462575486e-07
1.4103115120178699726e-07
1.3951456878658063943e-07
1.3777189167285541771e-07
1.3580667257429013262e-07
1.3362210893319570459e-07
1.3122225084316596622e-07
1.2861164577770978212e-07
1.257944148846945609e-07
1.2277659777737426339e-07
1.1956302614635205828e-07
1.1616009487624978647e-07
1.1257348830895352876e-07
1.0881031187182088615e-07
1.0487759993793588364e-07
1.0078260004320327425e-07
9.6532701832074963022e-08
9.2136005491738615092e-08
8.7601250697844079696e-08
8.2936963963220478036e-08
7.8151671800696931314e-08
7.3255392862847656943e-08
6.8257151042416808195e-08
6.3167746588987938594e-08
5.7996558666673081461e-08
5.27549559592443984e-08
4.7454236096200475004e-08
4.2105625652766320854e-08
3.6721985452459193766e-08
3.1316957915805687662e-08
2.5904611788973852526e-08
2.0502000097621930763e-08
1.5129018038351205178e-08
9.8099661727246711962e-09
9.2456531319839996286e-09
1.4224710298549325671e-08
1.9256773953202355187e-08
2.4318467239936580881e-08
2.9390676559160056058e-08
3.4457059427950298414e-08
3.9504115534327866044e-08
4.4518486674860469066e-08
4.9488448894408065826e-08
5.4403059834839950781e-08
5.925151924657257041e-08
6.4024092694126011338e-08
6.8710619416378904134e-08
7.3301862357766367495e-08
7.7788939734091400169e-08
8.2162756598336272873e-08
8.6415283817586896475e-08
9.0538350150382029824e-08
9.4523286975345399696e-08
9.8363628353581589181e-08
1.0205162936927081319e-07
1.0558053986642335076e-07
1.0894360968904948095e-07
1.1213487027816881891e-07
1.1514842412907455582e-07
1.1797865795415418688e-07
1.2062017162861593533e-07
1.2306863084177166456e-07
1.2531920390301820589e-07
1.2736769861021457473e-07
1.2921091752104985062e-07
1.3084495265047735302e-07
1.3226710393610119354e-07
1.3347502658689336386e-07
1.344660915947315516e-07
1.3523887787414423656e-07
1.3579175117683917051e-07
1.3612407201435416937e-07
1.3623498773540632101e-07
1.3612414306862774538e-07
1.3579210644820705056e-07
1.3523887787414423656e-07
1.3446616264900512761e-07
1.3347509764116693987e-07
1.3226724604464834556e-07
1.3084502370475092903e-07
1.2921084646677627461e-07
1.2736769861021457473e-07
1.2531913284874462988e-07
1.2306863084177166456e-07
1.2062024268288951134e-07
1.1797858689988061087e-07
1.1514842412907455582e-07
1.1213494133244239492e-07
1.0894368074332305696e-07
1.0558053986642335076e-07
1.0205155831499723718e-07
9.8363486245034437161e-08
9.4523429083892551716e-08
9.0538279096108453814e-08
8.6415354871860472485e-08
8.2162756598336272873e-08
7.7788868679817824159e-08
7.3301933412039943505e-08
6.8710690470652480144e-08
6.4023808477031707298e-08
5.925166135511972243e-08
5.4402988780566374771e-08
4.9488235731587337796e-08
4.4518557729134045076e-08
3.9504044480054290034e-08
3.4457201536497450434e-08
2.9390676559160056058e-08
2.4318396185663004871e-08
1.9256916061749507207e-08
1.4224923461370053701e-08
9.2457952405311516486e-09
8.6639317942172056064e-09
1.3299725765136827249e-08
1.7987318301493360195e-08
2.2704043090016057249e-08
2.7431710236669459846e-08
3.2154900964087573811e-08
3.6860470231658837292e-08
4.1536054595781024545e-08
4.6170498535502701998e-08
5.0753499181155348197e-08
5.5275108934438321739e-08
5.9725735468418861274e-08
6.4096425944626389537e-08
6.8378156470316753257e-08
7.2562897912575863302e-08
7.6642265867121750489e-08
8.0608302255313901696e-08
8.4453333215606107842e-08
8.8170111212093615904e-08
9.1751815034513128921e-08
9.5191410309780621901e-08
9.8482644261821405962e-08
1.0161940622310794424e-07
1.0459579868893342791e-07
1.0740620837168535218e-07
1.1004587463503412437e-07
1.1250968157128227176e-07
1.1479315276119450573e-07
1.168922381111769937e-07
1.188028875276359031e-07
1.2052190356826031348e-07
1.2204608879073930439e-07
1.233724589155826834e-07
1.2449902442313032225e-07
1.2542344052235421259e-07
1.2614428612778283423e-07
1.2665999804539751494e-07
1.2696972362391534261e-07
1.2707303653769486118e-07
1.2696972362391534261e-07
1.2665999804539751494e-07
1.2614421507350925822e-07
1.254235115766277886e-07
1.2449888231458317023e-07
1.233724589155826834e-07
1.2204594668219215237e-07
1.2052176145971316146e-07
1.1880281647336232709e-07
1.1689209600262984168e-07
1.1479322381546808174e-07
1.1250975262555584777e-07
1.1004587463503412437e-07
1.0740620837168535218e-07
1.0459558552611269988e-07
1.0161919306028721621e-07
9.8482502153274253942e-08
9.5191339255507045891e-08
9.1751601871692400891e-08
8.8170182266367191914e-08
8.4453404269879683852e-08
8.0608160146766749676e-08
7.6642123758574598469e-08
7.2563111075396591332e-08
6.8378227524590329267e-08
6.4096283836079237517e-08
5.9725735468418861274e-08
5.5275179988711897749e-08
5.0753428126881772187e-08
4.6170356426955549978e-08
4.1536125650054600555e-08
3.6860541285932413302e-08
3.2155114126908301841e-08
2.7431639182395883836e-08
2.2703829927195329219e-08
1.7987460410040512215e-08
1.3299867873683979269e-08
8.6640739027643576264e-09
8.0654416478864732198e-09
1.2355343415038078092e-08
1.6694841065145737957e-08
2.106261831613664981e-08
2.5442048467994027305e-08
2.981778379762545228e-08
3.4177745078523003031e-08
3.8509995192725909874e-08
4.2805012867574987467e-08
4.7051926799213106278e-08
5.1242210474811145104e-08
5.5366840001624950673e-08
5.9417359921098977793e-08
6.3386025317413441371e-08
6.7264522840559948236e-08
7.1044965466171561275e-08
7.4720460929711407516e-08
7.8284259075189766008e-08
8.172904131242830772e-08
8.5048696973899495788e-08
8.8236618012160761282e-08
9.128690692250529537e-08
9.419416358014132129e-08
9.6952774697456334252e-08
9.9557624366752861533e-08
1.0200416511452203849e-07
1.0428770735870784847e-07
1.0640412995144288288e-07
1.0834980912477476522e-07
1.101205526765625109e-07
1.1171380265295738354e-07
1.1312636161164846271e-07
1.1435588476160774007e-07
1.1539988520326005528e-07
1.162567997425867361e-07
1.1692492307702195831e-07
1.1740283412109420169e-07
1.1768996444061485818e-07
1.1778567454712174367e-07
1.1769003549488843419e-07
1.1740283412109420169e-07
1.1692499413129553432e-07
1.162567997425867361e-07
1.1539995625753363129e-07
1.1435595581588131608e-07
1.1312636161164846271e-07
1.1171380265295738354e-07
1.1012062373083608691e-07
1.0834959596195403719e-07
1.064042720599900349e-07
1.0428770735870784847e-07
1.020042361687956145e-07
9.9557766475300013553e-08
9.6952774697456334252e-08
9.419416358014132129e-08
9.128697797677887138e-08
8.8236475903613609262e-08
8.5048554865352343768e-08
8.172904131242830772e-08
7.8284259075189766008e-08
7.4720745146805711556e-08
7.1045107574718713295e-08
6.7264238623465644196e-08
6.3386025317413441371e-08
5.9417502029646129813e-08
5.5367053164445678703e-08
5.1242068366263993084e-08
4.7051997853486682288e-08
4.2804870759027835447e-08
3.8510066246999485884e-08
3.4177816132796579041e-08
2.98179259061726043e-08
2.5441764250899723265e-08
2.106268937041022582e-08
1.6694770010872161947e-08
1.2355272360764502082e-08
8.0653705936128972098e-09
7.4512485070954426192e-09
1.139248695380956633e-08
1.5380834383904584683e-08
1.9396608763599942904e-08
2.3423680772793886717e-08
2.744826588241267018e-08
3.1458640137316251639e-08
3.5443932233647501562e-08
3.9394976170115114655e-08
4.3302037511239177547e-08
4.7157229232652753126e-08
5.0952024821526720189e-08
5.4678608307767717633e-08
5.8329874264018144459e-08
6.1898148828731791582e-08
6.5376468683098210022e-08
6.8758367888221982867e-08
7.2037238396660541184e-08
7.5206756378065620083e-08
7.8260811164909682702e-08
8.119400263240095228e-08
8.4000717492926924024e-08
8.6675413513148669153e-08
8.9213756382378051057e-08
9.1610701247191173024e-08
9.3861629579805594403e-08
9.5962633395174634643e-08
9.7910088925345917232e-08
9.9700088185272761621e-08
1.0132964689546497539e-07
1.0279542550506448606e-07
1.0409507922304328531e-07
1.0522640536692051683e-07
1.061872012542153243e-07
1.0697533525672042742e-07
1.0759002577742649009e-07
1.0803013594795629615e-07
1.0829410257429117337e-07
1.0838213881925184978e-07
1.0829424468283832539e-07
1.0802999383940914413e-07
1.0759023894024721812e-07
1.0697554841954115545e-07
1.0618713019994174829e-07
1.0522647642119409284e-07
1.0409522133159043733e-07
1.0279535445079091005e-07
1.0132950478691782337e-07
9.9700159239546337631e-08
9.7910088925345917232e-08
9.5962562340901058633e-08
9.3861558525532018393e-08
9.1610488084370444994e-08
8.9213827436651627067e-08
8.6675626675969397184e-08
8.4000859601474076044e-08
8.119407368667452829e-08
7.8260882219183258712e-08
7.5206756378065620083e-08
7.2037309450934117194e-08
6.8758581051042710897e-08
6.5376610791645362042e-08
6.1898148828731791582e-08
5.8330087426838872489e-08
5.4678608307767717633e-08
5.0951882712979568169e-08
4.7157229232652753126e-08
4.3302108565512753557e-08
3.9395047224388690665e-08
3.5444003287921077572e-08
3.1458640137316251639e-08
2.744833693668624619e-08
2.3423609718520310707e-08
1.9396608763599942904e-08
1.5380692275357432663e-08
1.139234484526241431e-08
7.4516037784633226693e-09
6.8224892402213299647e-09
1.0412506412649236154e-08
1.4047074614609300625e-08
1.7707577626424608752e-08
2.1379022996370622423e-08
2.5048976226571539883e-08
2.8706210741802351549e-08
3.234092105230956804e-08
3.5944225373896188103e-08
3.9508165627921698615e-08
4.3024286355830554385e-08
4.648562423881230643e-08
4.9884931740962201729e-08
5.3215174489196215291e-08
5.6469886544618930202e-08
5.9643028293976385612e-08
6.2727778527005284559e-08
6.5718595010366698261e-08
6.8609722347900969908e-08
7.1395547251995594706e-08
7.4071166977773827966e-08
7.6631323508991044946e-08
7.9071327263591228984e-08
8.138655971379193943e-08
8.3572828657452191692e-08
8.5626155055251729209e-08
8.754291513923817547e-08
8.9319129870091273915e-08
9.0952099185415136162e-08
9.2438412480078113731e-08
9.3775653908778622281e-08
9.4961194463394349441e-08
9.5993257787085894961e-08
9.686928592600452248e-08
9.7588639391688047908e-08
9.8149328664476342965e-08
9.855050109308649553e-08
9.8791588243329897523e-08
9.8872021681017940864e-08
9.8791588243329897523e-08
9.855050109308649553e-08
9.8149328664476342965e-08
9.7588639391688047908e-08
9.68694280345516745e-08
9.5993328841359470971e-08
9.4961123409120773431e-08
9.3775511800231470261e-08
9.2438341425804537721e-08
9.0951886022594408132e-08
8.9319200924364849925e-08
8.754270197641744744e-08
8.5626155055251729209e-08
8.3572899711725767702e-08
8.138648865951836342e-08
7.9071256209317652974e-08
7.6631323508991044946e-08
7.4071309086320979986e-08
7.1395547251995594706e-08
6.8609580239353817888e-08
6.5718452901819546241e-08
6.2727636418458132539e-08
5.9642815131155657582e-08
5.6469957598892506212e-08
5.3215174489196215291e-08
4.9884860686688625719e-08
4.648534002171800239e-08
4.3024286355830554385e-08
3.9508023519374546595e-08
3.5944296428169764113e-08
3.234113421513029607e-08
2.8706210741802351549e-08
2.5049047280845115893e-08
2.1379165104917774443e-08
1.7707577626424608752e-08
1.4046719343241420574e-08
1.0412648521196388174e-08
6.8227024030420579948e-09
6.1801586070941993967e-09
9.4169649855757597834e-09
1.2695196005552134011e-08
1.5997514424270775635e-08
1.9310490984025818761e-08
2.2622543838224373758e-08
2.5923014845830039121e-08
2.9204016982475877739e-08
3.245652635541773634e-08
3.5673437537298013922e-08
3.8847360883664805442e-08
4.197211467271699803e-08
4.5040593477096990682e-08
4.8046970846371550579e-08
5.0985278221560292877e-08
5.3849547043682832737e-08
5.6634377187947393395e-08
5.9334368529562198091e-08
6.1944191998009046074e-08
6.4459371174052648712e-08
6.6874719095721957274e-08
6.9185972506602411158e-08
7.1388797096005873755e-08
7.3478858553244208451e-08
7.5452533110365038738e-08
7.7306268053689564113e-08
7.9036581723812560085e-08
8.0640063515602378175e-08
8.211436863803101005e-08
8.3455944377419655211e-08
8.4663298594023217447e-08
8.5733660171172232367e-08
8.6665323806300875731e-08
8.7456371034022595268e-08
8.8105664985960174818e-08
8.86119266851892462e-08
8.8973948209059017245e-08
8.9191516394748759922e-08
8.9264204916617018171e-08
8.9191729557569487952e-08
8.8974019263332593255e-08
8.861185563091567019e-08
8.8105522877413022798e-08
8.7456442088296171278e-08
8.6665323806300875731e-08
8.5733518062625080347e-08
8.4663227539749641437e-08
8.3456015431693231221e-08
8.211429758375743404e-08
8.0640063515602378175e-08
7.9036510669538984075e-08
7.7306339107963140123e-08
7.5452533110365038738e-08
7.3478929607517784461e-08
7.1388797096005873755e-08
6.9185830398055259138e-08
6.6874790149995533284e-08
6.4459229065505496692e-08
6.1944263052282622084e-08
5.9334368529562198091e-08
5.6634235079400241375e-08
5.3849689152229984757e-08
5.0985207167286716867e-08
4.8046970846371550579e-08
4.5040806639917718712e-08
4.197211467271699803e-08
3.8847218775117653422e-08
3.5673366483024437912e-08
3.245638424687058432e-08
2.920408803674945375e-08
2.5923370117197919171e-08
2.2622614892497949768e-08
1.9310633092572970781e-08
1.5997372315723623615e-08
1.2695267059825710021e-08
9.4171781483964878134e-09
6.1803717699149274267e-09
5.5256066389119951054e-09
8.4072127037870814092e-09
1.1326619642204605043e-08
1.4268621839619299863e-08
1.7220216363966756035e-08
2.0171313508399180137e-08
2.3112605163078114856e-08
2.6036346412183775101e-08
2.8935218665537831839e-08
3.1802187550056260079e-08
3.4631213452485098969e-08
3.7415901488202507608e-08
4.0151064695237437263e-08
4.2830663460335927084e-08
4.5449510821526928339e-08
4.8002490871112968307e-08
5.0484416647122998256e-08
5.2890953838868881576e-08
5.5217554972841753624e-08
5.7458962032796989661e-08
5.9611906522150093224e-08
6.1671983075939351693e-08
6.3635354763391660526e-08
6.5498397816554643214e-08
6.7257843738843803294e-08
6.8909855599486036226e-08
7.045201755317975767e-08
7.1881487428981927224e-08
7.3195352001675928477e-08
7.439155069732805714e-08
7.5467596616363152862e-08
7.6421500239121087361e-08
7.7251911534403916448e-08
7.7957125199645815883e-08
7.8535649095101689454e-08
7.8986985840856505092e-08
7.9309785405712318607e-08
7.9503905681121977977e-08
7.9568351907255419064e-08
7.9503905681121977977e-08
7.9309856459985894617e-08
7.8987056895130081102e-08
7.8535791203648841474e-08
7.7957054145372239873e-08
7.7251982588677492458e-08
7.6421500239121087361e-08
7.5467525562089576852e-08
7.439155069732805714e-08
7.3195352001675928477e-08
7.1881345320434775203e-08
7.045208860745333368e-08
6.8909926653759612236e-08
6.7257559521749499254e-08
6.5498326762281067204e-08
6.3635425817665236536e-08
6.1672054130212927703e-08
5.9612048630697245244e-08
5.7459317304164869711e-08
5.5217412864294601604e-08
5.2891095947416033596e-08
5.0484487701396574266e-08
4.8002348762565816287e-08
4.5449368712979776319e-08
4.2830521351788775064e-08
4.0151064695237437263e-08
3.7416114651023235638e-08
3.4631142398211522959e-08
3.1802258604329836089e-08
2.8935147611264255829e-08
2.6036559575004503131e-08
2.3112889380172418896e-08
2.0171242454125604127e-08
1.7220216363966756035e-08
1.4268550785345723853e-08
1.1326903859298909083e-08
8.4072127037870814092e-09
5.5253934760912670754e-09
4.8595438784104771912e-09
7.3846706527547212318e-09
9.9436192613211460412e-09
1.2522392012215277646e-08
1.5110614981495018583e-08
1.769848267940687947e-08
2.0277823864489619154e-08
2.2841888380753516685e-08
2.538406818075600313e-08
2.7898536814063845668e-08
3.0379609938790963497e-08
3.2822171647239883896e-08
3.5221034977439558133e-08
3.7571155075966089498e-08
3.9868055523584189359e-08
4.2107473063879297115e-08
4.4284576006248244084e-08
4.6395314257097197697e-08
4.843549561428517336e-08
5.0401709472680522595e-08
5.2290261010057292879e-08
5.4097171187095227651e-08
5.5819171507209830452e-08
5.7453206636637332849e-08
5.8996363350161118433e-08
6.0445657368290994782e-08
6.1798388628631073516e-08
6.3052070231606194284e-08
6.4204499494735500775e-08
6.525368689835886471e-08
6.6197358705721853767e-08
6.7034235939900099766e-08
6.7762400135507050436e-08
6.8381140749806945678e-08
6.8888539317413233221e-08
6.9284169512684457004e-08
6.9567605009979160968e-08
6.9737779995193704963e-08
6.9794481305507360958e-08
6.9737708940920128953e-08
6.9567676064252736978e-08
6.9284382675505185034e-08
6.8888752480233961251e-08
6.8380998641259793658e-08
6.7762684352601354476e-08
6.7034306994173675776e-08
6.6197287651448277757e-08
6.525382900690601673e-08
6.4204499494735500775e-08
6.3051928123059042264e-08
6.1798388628631073516e-08
6.0445515259743842762e-08
5.8996292295887542423e-08
5.7453206636637332849e-08
5.5819242561483406462e-08
5.4097029078548075631e-08
5.2290189955783716869e-08
5.0402064744048402645e-08
4.843563772283232538e-08
4.6395385311370773707e-08
4.4284362843427516054e-08
4.2107330955332145095e-08
3.9867984469310613349e-08
3.7571297184513241518e-08
3.5220963923165982123e-08
3.2822313755787035916e-08
3.0379752047338115517e-08
2.7898607868337421678e-08
2.538428134357673116e-08
2.2841604163659212645e-08
2.0277894918763195165e-08
1.769826951658615144e-08
1.5110614981495018583e-08
1.2522463066488853656e-08
9.9436903155947220512e-09
7.3845995984811452217e-09
4.8594728241369011812e-09
4.1837466824290459044e-09
6.3509730807709274814e-09
8.5474027855525491759e-09
1.0761596058728173375e-08
1.2983747410544310696e-08
1.5206040870907600038e-08
1.7421086795366136357e-08
1.9623129787760262843e-08
2.1806485506203898694e-08
2.3966251205820299219e-08
2.6097168870364839677e-08
2.8195117351970111486e-08
3.0255478122853673995e-08
3.2274272143695270643e-08
3.4246880886712460779e-08
3.6170320072415051982e-08
3.8040184335841331631e-08
3.9853418343227531295e-08
4.1605829892432666384e-08
4.3294789975334424525e-08
4.491688798680115724e-08
4.6468642267427640036e-08
4.7947850134733016603e-08
4.935145625495351851e-08
5.0676902674240409397e-08
5.1921702493018528912e-08
5.3083439865986292716e-08
5.4160480544851452578e-08
5.5150408684312424157e-08
5.6051447927529807203e-08
5.6862177189032081515e-08
5.7580749057706270833e-08
5.8206595099363767076e-08
5.8737796848618017975e-08
5.9173643762733263429e-08
5.9513638461794471368e-08
5.9756999348792305682e-08
5.990301588099100627e-08
5.9951830166937725153e-08
5.990301588099100627e-08
5.9756715131698001642e-08
5.9513709516068047378e-08
5.9173714817006839439e-08
5.8737654740070865955e-08
5.8206239827995887026e-08
5.7580891166253422853e-08
5.6862035080484929495e-08
5.6051305818982655182e-08
5.5150266575765272137e-08
5.4160267382030724548e-08
5.3083510920259868726e-08
5.1921702493018528912e-08
5.0676831619966833387e-08
4.935145625495351851e-08
4.7947779080459440593e-08
4.6468855430248368066e-08
4.491667482398042921e-08
4.3294576812513696495e-08
4.1605687783885514364e-08
3.9853205180406803265e-08
3.8040255390114907641e-08
3.6170177963867899962e-08
3.4247022995259612799e-08
3.2274201089421694633e-08
3.0255478122853673995e-08
2.8195046297696535476e-08
2.6097382033185567707e-08
2.3966251205820299219e-08
2.1806769723298202734e-08
1.9623200842033838853e-08
1.7420944686818984337e-08
1.5206040870907600038e-08
1.2983676356270734686e-08
1.0761525004454597365e-08
8.5474738398261251859e-09
6.3509020264973514713e-09
4.1840308995233499445e-09
3.4998492992599494755e-09
5.3074700190336443484e-09
7.1401018431060947478e-09
8.9876550646295072511e-09
1.0842455822057672776e-08
1.2697114470938686281e-08
1.4546088777933618985e-08
1.6384262835344998166e-08
1.8206520735475351103e-08
2.0009309764645877294e-08
2.178836666644201614e-08
2.3539570292996359058e-08
2.5259510039177257568e-08
2.6944775299853063188e-08
2.8591671252797823399e-08
3.0197213618521345779e-08
3.1757991791891981848e-08
3.3271589927608147264e-08
3.4734881637632497586e-08
3.6144456316833384335e-08
3.7498466554097831249e-08
3.8794212287029949948e-08
4.0028993453233852051e-08
4.1200820533049409278e-08
4.2307277681175037287e-08
4.3346659595044911839e-08
4.4316550429357448593e-08
4.5215529098641127348e-08
4.6041606083235819824e-08
4.6793928731858613901e-08
4.7470933850490837358e-08
4.8070916136566665955e-08
4.8593022938803187571e-08
4.9036685823011794128e-08
4.9400767920815269463e-08
4.9684558689477853477e-08
4.988734758626378607e-08
5.0009418828267371282e-08
5.0050061872752849013e-08
5.0009276719720219262e-08
4.988748969481093809e-08
4.9684558689477853477e-08
4.9400483703720965423e-08
4.9036685823011794128e-08
4.8593307155897491612e-08
4.8070916136566665955e-08
4.7470791741943685338e-08
4.6794070840405765921e-08
4.6041890300330123864e-08
4.5215386990093975328e-08
4.4316266212263144553e-08
4.3346659595044911839e-08
4.2307419789722189307e-08
4.1200678424502257258e-08
4.0028993453233852051e-08
3.8794212287029949948e-08
3.7498608662644983269e-08
3.6144740533927688375e-08
3.4734881637632497586e-08
3.3272016253249603324e-08
3.1758276008986285888e-08
3.0197071509974193759e-08
2.8591671252797823399e-08
2.6944491082758759148e-08
2.5259652147724409588e-08
2.3539570292996359058e-08
2.178836666644201614e-08
2.0009593981740181334e-08
1.8206804952569655143e-08
1.6383978618250694126e-08
1.4545662452292162925e-08
1.2696688145297230221e-08
1.0842455822057672776e-08
8.9879392817238112912e-09
7.1399597345589427277e-09
5.3071858019393403083e-09
3.4999914078071014956e-09
2.8086333259125240147e-09
4.2557246615615440533e-09
5.7234217365476069972e-09
7.2031980380415916443e-09
8.6886586814216570929e-09
1.0173977216254570521e-08
1.1655174603220075369e-08
1.3127845477356459014e-08
1.4587868690796312876e-08
1.6032117855502292514e-08
1.7457324474889901467e-08
1.8860362160921795294e-08
2.0238246634107781574e-08
2.1588419940599123947e-08
2.2907471475264173932e-08
2.4193980152631411329e-08
2.5444535367569187656e-08
2.6657147600417374633e-08
2.782897468023293186e-08
2.8958595521544339135e-08
3.0043310061955708079e-08
3.1081697215995518491e-08
3.2070772704173577949e-08
3.3009541766659822315e-08
3.3896014883794123307e-08
3.4728486753010656685e-08
3.5505678397385054268e-08
3.6225884514351491816e-08
3.688796823553275317e-08
3.7490650584004470147e-08
3.8032794691389426589e-08
3.8513405797857558355e-08
3.8931915469220257364e-08
3.9287328945647459477e-08
3.9578935684403404593e-08
3.9806167251299484633e-08
3.9968881537788547575e-08
4.0066510109681985341e-08
4.009919507552694995e-08
4.0066936435323441401e-08
3.9968881537788547575e-08
3.9806025142752332613e-08
3.9579077792950556614e-08
3.9287328945647459477e-08
3.8931773360673105344e-08
3.8513547906404710375e-08
3.8032794691389426589e-08
3.7490650584004470147e-08
3.688796823553275317e-08
3.6226026622898643836e-08
3.5505678397385054268e-08
3.4728770970104960725e-08
3.3896014883794123307e-08
3.3009541766659822315e-08
3.2070772704173577949e-08
3.1081555107448366471e-08
3.0043452170502860099e-08
2.8958879738638643175e-08
2.782940100587438792e-08
2.6657005491870222613e-08
2.5444535367569187656e-08
2.4193980152631411329e-08
2.2907613583811325952e-08
2.1588135723504819907e-08
2.0238104525560629554e-08
1.8860220052374643274e-08
1.7457466583437053487e-08
1.6032117855502292514e-08
1.4588152907890616916e-08
1.3128129694450763054e-08
1.1655174603220075369e-08
1.0174403541896026582e-08
8.6886586814216570929e-09
7.2031980380415916443e-09
5.7232796280004549772e-09
4.2558667701086960733e-09
2.8083491088182199746e-09
2.1114487935847137123e-09
3.1975844194676028565e-09
4.2992098769900621846e-09
5.4097881729830987751e-09
6.5249139424850000069e-09
7.6406081461755093187e-09
8.7526075276400661096e-09
9.8577856988413259387e-09
1.0954153140119160526e-08
1.2038441354889073409e-08
1.3108518714943784289e-08
1.4161969374981708825e-08
1.5196661706795566715e-08
1.62100377565366216e-08
1.720096065582765732e-08
1.8166588233725633472e-08
1.9105641513306181878e-08
2.0015988866362022236e-08
2.0896209207421634346e-08
2.1744170908277737908e-08
2.2558737100553116761e-08
2.3338060373134794645e-08
2.4080861749098403379e-08
2.4785720142972422764e-08
2.5451356577832484618e-08
2.6076065751112764701e-08
2.6659989771360415034e-08
2.7200570684726699255e-08
2.7697666382664465345e-08
2.8150424213890801184e-08
2.855742309293418657e-08
2.8918378802700317465e-08
2.9232580800453433767e-08
2.9499318543457775377e-08
2.9718165706071886234e-08
2.9888838071201462299e-08
3.0011193530299351551e-08
3.008466364917694591e-08
3.0108964210739941336e-08
3.008423732353548985e-08
3.0011051421752199531e-08
2.9888838071201462299e-08
2.9718449923166190274e-08
2.9499602760552079417e-08
2.9232438691906281747e-08
2.8918520911247469485e-08
2.855742309293418657e-08
2.8150566322437953204e-08
2.7698092708305921406e-08
2.7200712793273851275e-08
2.6659847662813263014e-08
2.6076492076754220761e-08
2.5451356577832484618e-08
2.4785720142972422764e-08
2.4080861749098403379e-08
2.3338060373134794645e-08
2.2558737100553116761e-08
2.1744170908277737908e-08
2.0896067098874482326e-08
2.0016415192003478296e-08
1.9105499404759029858e-08
1.8166588233725633472e-08
1.720067643873335328e-08
1.621017986508377362e-08
1.5196377489701262675e-08
1.4161685157887404785e-08
1.3108518714943784289e-08
1.2038441354889073409e-08
1.0954437357213464566e-08
9.8579278073884779587e-09
8.7524654190929140896e-09
7.6404660376283572987e-09
6.5250560510321520269e-09
5.4097881729830987751e-09
4.2992098769900621846e-09
3.1977265280147548765e-09
2.1113066850375616923e-09
1.4098588962951907888e-09
2.1344703782233409584e-09
2.8690294584521325305e-09
3.6102676403970690444e-09
4.354205884737893939e-09
5.0981441290787188336e-09
5.8399507452122634277e-09
6.5777783220255514607e-09
7.3089267971226945519e-09
8.0325435192207805812e-09
8.746354751565377228e-09
9.4492236257792683318e-09
1.0139586947843781672e-08
1.0815739415193093009e-08
1.1476686267997138202e-08
1.2121148529331549071e-08
1.2747705113724805415e-08
1.3355077044252539054e-08
1.3942127452537533827e-08
1.4508003687296877615e-08
1.5051568880153354257e-08
1.5571401945635443553e-08
1.6067076558101689443e-08
1.6537455849174875766e-08
1.6981402950477786362e-08
1.7398633644916117191e-08
1.7788011064112652093e-08
1.8148398339690174907e-08
1.8480079688742989674e-08
1.8782486677082488313e-08
1.9053771893595694564e-08
1.9294645881018368527e-08
1.9504255988067598082e-08
1.9682033780554775149e-08
1.9828263475574203767e-08
1.9942092421842971817e-08
2.0023946945002535358e-08
2.0072548068128526211e-08
2.0089032659598160535e-08
2.0072690176675678231e-08
2.0023804836455383338e-08
1.9942234530390123837e-08
1.9828405584121355787e-08
1.9682317997649079189e-08
1.9504398096614750102e-08
1.9294645881018368527e-08
1.9053771893595694564e-08
1.8782202459988184273e-08
1.8480221797290141694e-08
1.8148540448237326927e-08
1.7788153172659804113e-08
1.7398775753463269211e-08
1.6981687167572090402e-08
1.6537455849174875766e-08
1.6067076558101689443e-08
1.5571401945635443553e-08
1.5051426771606202237e-08
1.4508287904391181655e-08
1.3942269561084685847e-08
1.3354934935705387034e-08
1.2747705113724805415e-08
1.2121148529331549071e-08
1.1476828376544290222e-08
1.0815597306645940989e-08
1.0139444839296629652e-08
9.4489394086849642918e-09
8.746638968659681268e-09
8.0326856277679326013e-09
7.309068905669846572e-09
6.5777783220255514607e-09
5.8400928537594154477e-09
5.0984283461730228737e-09
4.354063776190741919e-09
3.6102676403970690444e-09
2.8697400011878926307e-09
2.1348967038647970185e-09
1.4097167877480387688e-09
7.0585315370408352464e-10
1.0682299489417346194e-09
1.4355805433297064155e-09
1.8061996343021746725e-09
2.1780977021990111098e-09
2.5507063128316076472e-09
2.9217517294455319643e-09
3.2906655178521759808e-09
3.6563108096743235365e-09
4.0186876049119746312e-09
4.3753800582635449246e-09
4.7266723868233384565e-09
5.0725645905913552269e-09
5.4104987157188588753e-09
5.7413274134887615219e-09
6.0636295984295429662e-09
6.3771210534468991682e-09
6.6808070187107659876e-09
6.9746874942211434245e-09
7.2574835030536632985e-09
7.5294792623026296496e-09
7.7895379035908263177e-09
8.0375173183711012825e-09
8.2727069639076944441e-09
8.4949647316534537822e-09
8.7035800788726191968e-09
8.8981266799237346277e-09
9.0787466433539520949e-09
9.2447294264275114983e-09
9.3955065949558047578e-09
9.5316465831274399534e-09
9.6520125225652009249e-09
9.7568886303633917123e-09
9.8461327979748602957e-09
9.9188923741166945547e-09
9.9761621186189586297e-09
1.001666305455728434e-08
1.0041389941761735827e-08
1.0049632237496552989e-08
1.0041674158856039867e-08
1.001680516310443636e-08
9.9760200100718066096e-09
9.9187502655695425346e-09
9.8459906894277082756e-09
9.7570307389105437323e-09
9.6521546311123529449e-09
9.5316465831274399534e-09
9.3956487035029567778e-09
9.2447294264275114983e-09
9.0786045348068000749e-09
8.8982687884708866477e-09
8.7034379703254671767e-09
8.4949647316534537822e-09
8.2728490724548464641e-09
8.0376594269182533026e-09
7.7898221206851303577e-09
7.5294792623026296496e-09
7.2571992859593592584e-09
6.9746874942211434245e-09
6.6809491272579180077e-09
6.3768368363525951281e-09
6.0636295984295429662e-09
5.7413274134887615219e-09
5.4109250413603149354e-09
5.0724224820442032069e-09
4.7272408210119465366e-09
4.3755221668106969446e-09
4.0182612792705185711e-09
3.6565950267686275765e-09
3.2906655178521759808e-09
2.9216096208983799443e-09
2.5507063128316076472e-09
2.1782398107461631298e-09
1.8061996343021746725e-09
1.4355805433297064155e-09
1.0679457318474305794e-09
7.0571104515693150461e-10
1.4210854715202003717e-13
0
0
0
1.4210854715202003717e-13
0
0
0
2.8421709430404007435e-13
0
1.4210854715202003717e-13
-1.4210854715202003717e-13
1.4210854715202003717e-13
-1.4210854715202003717e-13
-1.4210854715202003717e-13
0
0
1.4210854715202003717e-13
1.4210854715202003717e-13
0
1.4210854715202003717e-13
1.4210854715202003717e-13
1.4210854715202003717e-13
0
1.4210854715202003717e-13
0
0
1.4210854715202003717e-13
-2.8421709430404007435e-13
1.4210854715202003717e-13
0
1.4210854715202003717e-13
0
0
0
0
0
0
0
0
-1.4210854715202003717e-13
-2.8421709430404007435e-13
2.8421709430404007435e-13
0
0
0
-1.4210854715202003717e-13
0
-2.8421709430404007435e-13
0
0
-2.8421709430404007435e-13
2.8421709430404007435e-13
-1.4210854715202003717e-13
0
0
0
-1.4210854715202003717e-13
0
0
-1.4210854715202003717e-13
0
0
0
0
0
-1.4210854715202003717e-13
0
0
0
0
-2.8421709430404007435e-13
1.4210854715202003717e-13
-1.4210854715202003717e-13
-1.4210854715202003717e-13
0
2.8421709430404007435e-13
-7.0599526225123554468e-10
-1.0682299489417346194e-09
-1.4354384347825543955e-09
-1.8063417428493266925e-09
-2.1783819192933151498e-09
-2.5505642042844556272e-09
-2.9217517294455319643e-09
-3.2908076263993280008e-09
-3.6563108096743235365e-09
-4.0182612792705185711e-09
-4.3755221668106969446e-09
-4.7269566039176424965e-09
-5.0724224820442032069e-09
-5.4106408242660108954e-09
-5.7410431963944574818e-09
-6.0636295984295429662e-09
-6.3769789448997471482e-09
-6.6809491272579180077e-09
-6.9744032771268393844e-09
-7.2577677201479673386e-09
-7.5296213708497816697e-09
-7.7896800121379783377e-09
-8.0376594269182533026e-09
-8.2727069639076944441e-09
-8.4948226231063017622e-09
-8.7034379703254671767e-09
-8.8982687884708866477e-09
-9.0787466433539520949e-09
-9.2447294264275114983e-09
-9.3956487035029567778e-09
-9.5316465831274399534e-09
-9.6522967396595049649e-09
-9.7568886303633917123e-09
-9.8462749065220123157e-09
-9.9190344826638465747e-09
-9.9761621186189586297e-09
-1.001680516310443636e-08
-1.0041105724667431787e-08
-1.0049632237496552989e-08
-1.0041105724667431787e-08
-1.001680516310443636e-08
-9.9760200100718066096e-09
-9.9187502655695425346e-09
-9.8462749065220123157e-09
-9.7570307389105437323e-09
-9.6521546311123529449e-09
-9.5316465831274399534e-09
-9.3959329205972608179e-09
-9.2447294264275114983e-09
-9.079030860448256135e-09
-8.8982687884708866477e-09
-8.7035800788726191968e-09
-8.4949647316534537822e-09
-8.2727069639076944441e-09
-8.0372331012767972425e-09
-7.7896800121379783377e-09
-7.5296213708497816697e-09
-7.2574835030536632985e-09
-6.9746874942211434245e-09
-6.6808070187107659876e-09
-6.3769789448997471482e-09
-6.0636295984295429662e-09
-5.7413274134887615219e-09
-5.4106408242660108954e-09
-5.0724224820442032069e-09
-4.7266723868233384565e-09
-4.3756642753578489646e-09
-4.0182612792705185711e-09
-3.6563108096743235365e-09
-3.2900970836635679007e-09
-2.9217517294455319643e-09
-2.5504220957373036072e-09
-2.1782398107461631298e-09
-1.8061996343021746725e-09
-1.4355805433297064155e-09
-1.0678036233002785593e-09
-7.0571104515693150461e-10
-1.4098588962951907888e-09
-2.1343282696761889383e-09
-2.8693136755464365706e-09
-3.6104097489442210644e-09
-4.354205884737893939e-09
-5.0982862376258708537e-09
-5.8402349623065674677e-09
-6.5779204305727034807e-09
-7.309211014216998592e-09
-8.0324014106736285612e-09
-8.746496860112529248e-09
-9.4493657343264203519e-09
-1.0139302730749477632e-08
-1.0815739415193093009e-08
-1.1476686267997138202e-08
-1.2121006420784397051e-08
-1.2747420896630501375e-08
-1.3354934935705387034e-08
-1.3942411669631837867e-08
-1.4508287904391181655e-08
-1.5051568880153354257e-08
-1.5571544054182595573e-08
-1.6067076558101689443e-08
-1.6537455849174875766e-08
-1.6981545059024938382e-08
-1.7398349427821813151e-08
-1.7788011064112652093e-08
-1.8148540448237326927e-08
-1.8480221797290141694e-08
-1.8782202459988184273e-08
-1.9053771893595694564e-08
-1.9294645881018368527e-08
-1.9504255988067598082e-08
-1.9682175889101927169e-08
-1.9828405584121355787e-08
-1.9942234530390123837e-08
-2.0023946945002535358e-08
-2.0072832285222830251e-08
-2.0088890551051008515e-08
-2.0072690176675678231e-08
-2.0023804836455383338e-08
-1.9942092421842971817e-08
-1.9828405584121355787e-08
-1.9682460106196231209e-08
-1.9504255988067598082e-08
-1.9294645881018368527e-08
-1.9053771893595694564e-08
-1.8782060351441032253e-08
-1.8480363905837293714e-08
-1.8148682556784478948e-08
-1.7787584738471196033e-08
-1.7398633644916117191e-08
-1.6981545059024938382e-08
-1.6537597957722027786e-08
-1.6067218666648841463e-08
-1.5571544054182595573e-08
-1.5051426771606202237e-08
-1.4508430012938333675e-08
-1.3942269561084685847e-08
-1.3354934935705387034e-08
-1.2747563005177653395e-08
-1.2121290637878701091e-08
-1.1476828376544290222e-08
-1.0815739415193093009e-08
-1.0139444839296629652e-08
-9.4493657343264203519e-09
-8.7462126430182252079e-09
-8.0325435192207805812e-09
-7.3089267971226945519e-09
-6.5776362134783994406e-09
-5.8399507452122634277e-09
-5.0982862376258708537e-09
-4.354063776190741919e-09
-3.6104097489442210644e-09
-2.8694557840935885906e-09
-2.1347545953176449984e-09
-1.4101431133894948289e-09
-2.1114487935847137123e-09
-3.1977265280147548765e-09
-4.2990677684429101646e-09
-5.4097881729830987751e-09
-6.5251981595793040469e-09
-7.6406081461755093187e-09
-8.7524654190929140896e-09
-9.8580699159356299788e-09
-1.0954011031572008505e-08
-1.2038583463436225429e-08
-1.3108660823490936309e-08
-1.4162111483528860845e-08
-1.5196377489701262675e-08
-1.62100377565366216e-08
-1.720096065582765732e-08
-1.8166446125178481452e-08
-1.9105925730400485918e-08
-2.0015988866362022236e-08
-2.0896067098874482326e-08
-2.1744313016824889928e-08
-2.2558737100553116761e-08
-2.3338060373134794645e-08
-2.4080861749098403379e-08
-2.4785578034425270744e-08
-2.5451214469285332598e-08
-2.6076492076754220761e-08
-2.6659847662813263014e-08
-2.7200712793273851275e-08
-2.7697666382664465345e-08
-2.8150424213890801184e-08
-2.855742309293418657e-08
-2.8918520911247469485e-08
-2.9232580800453433767e-08
-2.9499176434910623357e-08
-2.9718023597524734214e-08
-2.9888695962654310279e-08
-3.0011335638846503571e-08
-3.008423732353548985e-08
-3.0109106319287093356e-08
-3.008437943208264187e-08
-3.0010909313205047511e-08
-2.9889122288295766339e-08
-2.9718023597524734214e-08
-2.9499318543457775377e-08
-2.9232580800453433767e-08
-2.8918378802700317465e-08
-2.855742309293418657e-08
-2.8150282105343649164e-08
-2.7697524274117313325e-08
-2.7200712793273851275e-08
-2.6659989771360415034e-08
-2.6076349968207068741e-08
-2.5451214469285332598e-08
-2.4785720142972422764e-08
-2.4080861749098403379e-08
-2.3338060373134794645e-08
-2.2558452883458812721e-08
-2.1744028799730585888e-08
-2.0896209207421634346e-08
-2.0016130974909174256e-08
-1.9105783621853333898e-08
-1.8166446125178481452e-08
-1.720096065582765732e-08
-1.621032197363092564e-08
-1.5196377489701262675e-08
-1.4162111483528860845e-08
-1.3108518714943784289e-08
-1.2038583463436225429e-08
-1.0954011031572008505e-08
-9.8579278073884779587e-09
-8.7523233105457620695e-09
-7.6403239290812052786e-09
-6.5250560510321520269e-09
-5.4099302815302507952e-09
-4.2992098769900621846e-09
-3.1974423109204508364e-09
-2.1115909021318657324e-09
-2.8084912173653719947e-09
-4.2557246615615440533e-09
-5.7232796280004549772e-09
-7.2033401465887436643e-09
-8.6885165728745050728e-09
-1.0174119324801722541e-08
-1.1655316711767227389e-08
-1.3127845477356459014e-08
-1.4587726582249160856e-08
-1.6032117855502292514e-08
-1.7457182366342749447e-08
-1.8860504269468947314e-08
-2.0238388742654933594e-08
-2.1588135723504819907e-08
-2.2907755692358477972e-08
-2.4193980152631411329e-08
-2.5444677476116339676e-08
-2.6657005491870222613e-08
-2.78292588973272359e-08
-2.8958595521544339135e-08
-3.0043310061955708079e-08
-3.1081412998901214451e-08
-3.2070630595626425929e-08
-3.3009683875206974335e-08
-3.3896156992341275327e-08
-3.4728628861557808705e-08
-3.5505678397385054268e-08
-3.6225884514351491816e-08
-3.688796823553275317e-08
-3.7490650584004470147e-08
-3.8033078908483730629e-08
-3.8513405797857558355e-08
-3.8931773360673105344e-08
-3.9287186837100307457e-08
-3.9578935684403404593e-08
-3.9806167251299484633e-08
-3.9968739429241395555e-08
-4.0066652218229137361e-08
-4.009919507552694995e-08
-4.0066794326776289381e-08
-3.9968597320694243535e-08
-3.9806309359846636653e-08
-3.9578935684403404593e-08
-3.9287328945647459477e-08
-3.8931915469220257364e-08
-3.8513547906404710375e-08
-3.8032794691389426589e-08
-3.7490508475457318127e-08
-3.688796823553275317e-08
-3.6225742405804339796e-08
-3.5505536288837902248e-08
-3.4728202535916352645e-08
-3.3896299100888427347e-08
-3.3009541766659822315e-08
-3.2070630595626425929e-08
-3.1081555107448366471e-08
-3.0043594279050012119e-08
-2.8958879738638643175e-08
-2.78292588973272359e-08
-2.6657431817511678673e-08
-2.5444677476116339676e-08
-2.4193980152631411329e-08
-2.2908039909452782013e-08
-2.1588135723504819907e-08
-2.0238246634107781574e-08
-1.8860362160921795294e-08
-1.7457608691984205507e-08
-1.6032117855502292514e-08
-1.4588152907890616916e-08
-1.3127845477356459014e-08
-1.1655458820314379409e-08
-1.0174403541896026582e-08
-8.6885165728745050728e-09
-7.2033401465887436643e-09
-5.7234217365476069972e-09
-4.2557246615615440533e-09
-2.8087754344596760347e-09
-3.4997071907127974555e-09
-5.3074700190336443484e-09
-7.1402439516532467678e-09
-8.987512956082355231e-09
-1.0842313713510520756e-08
-1.2697114470938686281e-08
-1.4545804560839314945e-08
-1.6384120726797846146e-08
-1.8206662844022503123e-08
-2.0009593981740181334e-08
-2.178822455789486412e-08
-2.3539428184449207038e-08
-2.5259794256271561608e-08
-2.6944775299853063188e-08
-2.8591955469892127439e-08
-3.0197355727068497799e-08
-3.1758276008986285888e-08
-3.3271874144702451304e-08
-3.4734739529085345566e-08
-3.6144456316833384335e-08
-3.7498324445550679229e-08
-3.8794354395577101968e-08
-4.0029277670328156091e-08
-4.1200962641596561298e-08
-4.2307277681175037287e-08
-4.3346659595044911839e-08
-4.4316408320810296573e-08
-4.5215386990093975328e-08
-4.6042032408877275884e-08
-4.6794070840405765921e-08
-4.7470649633396533318e-08
-4.8070916136566665955e-08
-4.8593307155897491612e-08
-4.9036827931558946148e-08
-4.9400625812268117443e-08
-4.9684416580930701457e-08
-4.988748969481093809e-08
-5.0009276719720219262e-08
-5.0050061872752849013e-08
-5.0009560936814523302e-08
-4.988734758626378607e-08
-4.9684274472383549437e-08
-4.9400625812268117443e-08
-4.9036543714464642107e-08
-4.8593022938803187571e-08
-4.8071200353660969995e-08
-4.7470791741943685338e-08
-4.6794212948952917941e-08
-4.6041748191782971844e-08
-4.5215386990093975328e-08
-4.4316266212263144553e-08
-4.3346801703592063859e-08
-4.2307277681175037287e-08
-4.1200820533049409278e-08
-4.0029277670328156091e-08
-3.8794354395577101968e-08
-3.7498750771192135289e-08
-3.6144740533927688375e-08
-3.4734739529085345566e-08
-3.3271732036155299284e-08
-3.1758133900439133868e-08
-3.0197213618521345779e-08
-2.8591529144250671379e-08
-2.6944775299853063188e-08
-2.5259652147724409588e-08
-2.3539570292996359058e-08
-2.178836666644201614e-08
-2.0009593981740181334e-08
-1.8206804952569655143e-08
-1.6384262835344998166e-08
-1.4545946669386466965e-08
-1.2696972362391534261e-08
-1.0842313713510520756e-08
-8.987512956082355231e-09
-7.1396755174646386877e-09
-5.3076121275807963684e-09
-3.4998492992599494755e-09
-4.1838177367026219144e-09
-6.3506888636766234413e-09
-8.5474027855525491759e-09
-1.0761738167275325395e-08
-1.2983889519091462716e-08
-1.5205898762360448018e-08
-1.7421513121007592417e-08
-1.9623058733486686833e-08
-2.1806698669024626724e-08
-2.3966180151546723209e-08
-2.6097239924638415687e-08
-2.8195330514790839516e-08
-3.0255762339947978035e-08
-3.2274414252242422663e-08
-3.4246880886712460779e-08
-3.6170462180962204002e-08
-3.8040184335841331631e-08
-3.9853347288953955285e-08
-4.1605829892432666384e-08
-4.3295074192428728566e-08
-4.491681693252758123e-08
-4.6468642267427640036e-08
-4.7947708026185864583e-08
-4.935145625495351851e-08
-5.0677044782787561417e-08
-5.1921489330197800882e-08
-5.3083510920259868726e-08
-5.4160409490577876568e-08
-5.5150053412944544107e-08
-5.6051447927529807203e-08
-5.6862035080484929495e-08
-5.7580820111979846843e-08
-5.8206381936543039046e-08
-5.8737583685797289945e-08
-5.9173572708459687419e-08
-5.9513638461794471368e-08
-5.9756644077424425632e-08
-5.990287377244385425e-08
-5.9951759112664149143e-08
-5.990315798953815829e-08
-5.9756928294518729672e-08
-5.9513638461794471368e-08
-5.9173714817006839439e-08
-5.8737867902891593985e-08
-5.8206666153637343086e-08
-5.7580820111979846843e-08
-5.6862035080484929495e-08
-5.6051447927529807203e-08
-5.5150053412944544107e-08
-5.4160693707672180608e-08
-5.3083510920259868726e-08
-5.1921631438744952902e-08
-5.0676902674240409397e-08
-4.935131414640636649e-08
-4.7947850134733016603e-08
-4.6468642267427640036e-08
-4.491653271543327719e-08
-4.3294647866787272505e-08
-4.1605829892432666384e-08
-3.9853205180406803265e-08
-3.8040752770029939711e-08
-3.6170320072415051982e-08
-3.4247022995259612799e-08
-3.2273987926600966603e-08
-3.0255620231400826015e-08
-2.8195046297696535476e-08
-2.6097524141732719727e-08
-2.3966464368641027249e-08
-2.1806556560477474704e-08
-1.9623200842033838853e-08
-1.7421371012460440397e-08
-1.5205898762360448018e-08
-1.2983605301997158676e-08
-1.0761311841633869335e-08
-8.547687002646853216e-09
-6.3508309722237754613e-09
-4.1839598452497739345e-09
-4.8596859869576292112e-09
-7.3845285442075692117e-09
-9.9434771527739940211e-09
-1.2522463066488853656e-08
-1.5110543927221442573e-08
-1.769819846231257543e-08
-2.0277894918763195165e-08
-2.2841959435027092695e-08
-2.538413923502957914e-08
-2.7898749976884573698e-08
-3.0379823101611691527e-08
-3.2822242701513459906e-08
-3.5221177085986710154e-08
-3.7571226130239665508e-08
-3.9867984469310613349e-08
-4.2107330955332145095e-08
-4.4284433897701092064e-08
-4.6395172148550045677e-08
-4.843570877710590139e-08
-5.0401922635501250625e-08
-5.2290261010057292879e-08
-5.4097313295642379671e-08
-5.5819384670030558482e-08
-5.7453064528090180829e-08
-5.8996363350161118433e-08
-6.0445444205470266752e-08
-6.1798317574357497506e-08
-6.3051999177332618274e-08
-6.4204783711829804815e-08
-6.525368689835886471e-08
-6.6197429759995429777e-08
-6.7034449102720827796e-08
-6.7762186972686322406e-08
-6.8381353912627673708e-08
-6.8888397208866081201e-08
-6.9284453729778761044e-08
-6.9567676064252736978e-08
-6.9737779995193704963e-08
-6.9794481305507360958e-08
-6.9737779995193704963e-08
-6.9567676064252736978e-08
-6.9284169512684457004e-08
-6.8888823534507537261e-08
-6.8381069695533369668e-08
-6.7762613298327778466e-08
-6.7034164885626523755e-08
-6.6197571868542581797e-08
-6.525340268126456067e-08
-6.4204499494735500775e-08
-6.3051857068785466254e-08
-6.1798033357263193466e-08
-6.0445302096923114732e-08
-5.8996221241613966413e-08
-5.7453064528090180829e-08
-5.5819100452936254442e-08
-5.4097029078548075631e-08
-5.2290403118604444899e-08
-5.0401922635501250625e-08
-4.843556666855874937e-08
-4.6395172148550045677e-08
-4.4284291789153940044e-08
-4.2107473063879297115e-08
-3.9867984469310613349e-08
-3.7571084021692513488e-08
-3.5221177085986710154e-08
-3.2822384810060611926e-08
-3.0379680993064539507e-08
-2.7898749976884573698e-08
-2.53838550179352751e-08
-2.2841675217932788655e-08
-2.0277894918763195165e-08
-1.769819846231257543e-08
-1.5110401818674290553e-08
-1.2522605175036005676e-08
-9.9436192613211460412e-09
-7.3848127613018732518e-09
-4.8598280955047812313e-09
-5.5257487474591471255e-09
-8.4074258666078094393e-09
-1.1326903859298909083e-08
-1.4268550785345723853e-08
-1.7220429526787484065e-08
-2.0171455616946332157e-08
-2.3112676217351690866e-08
-2.6036559575004503131e-08
-2.8935431828358559869e-08
-3.1802613875697716139e-08
-3.4631142398211522959e-08
-3.7415901488202507608e-08
-4.0151064695237437263e-08
-4.2830521351788775064e-08
-4.5449439767253352329e-08
-4.8002704033933696337e-08
-5.0484487701396574266e-08
-5.2890953838868881576e-08
-5.5217412864294601604e-08
-5.7459033087070565671e-08
-5.9612119684970821254e-08
-6.1671983075939351693e-08
-6.3635354763391660526e-08
-6.5498397816554643214e-08
-6.7257559521749499254e-08
-6.8909997708033188246e-08
-7.045215966172690969e-08
-7.1881487428981927224e-08
-7.3195565164496656507e-08
-7.439140858878090512e-08
-7.5467738724910304882e-08
-7.6421571293394663371e-08
-7.7252195751498220488e-08
-7.7957054145372239873e-08
-7.8536004366469569504e-08
-7.8987056895130081102e-08
-7.9309643297165166587e-08
-7.9503763572574825957e-08
-7.9568422961528995074e-08
-7.9503621464027673937e-08
-7.9309785405712318607e-08
-7.8987056895130081102e-08
-7.8535578040828113444e-08
-7.7956912036825087853e-08
-7.7252053642951068468e-08
-7.6421429184847511351e-08
-7.5467454507816000842e-08
-7.439140858878090512e-08
-7.3195423055949504487e-08
-7.1881487428981927224e-08
-7.045230177027406171e-08
-6.8910139816580340266e-08
-6.7257559521749499254e-08
-6.5498539925101795234e-08
-6.3635496871938812546e-08
-6.1672125184486503713e-08
-5.9611693359329365194e-08
-5.7459317304164869711e-08
-5.5217412864294601604e-08
-5.2890811730321729556e-08
-5.0484487701396574266e-08
-4.8002419816839392297e-08
-4.5449581875800504349e-08
-4.2830521351788775064e-08
-4.0150922586690285243e-08
-3.7416043596749659628e-08
-3.4631284506758674979e-08
-3.1802187550056260079e-08
-2.8935431828358559869e-08
-2.6036417466457351111e-08
-2.3112818325898842886e-08
-2.0171455616946332157e-08
-1.7220287418240332045e-08
-1.4268550785345723853e-08
-1.1326761750751757063e-08
-8.4074258666078094393e-09
-5.5253224218176910654e-09
-6.1798743899998953566e-09
-9.4169649855757597834e-09
-1.2695267059825710021e-08
-1.5997443369997199625e-08
-1.9310846255393698812e-08
-2.2622401729677221738e-08
-2.5923441171471495181e-08
-2.9203874873928725719e-08
-3.245659740969131235e-08
-3.5673366483024437912e-08
-3.8847645100759109482e-08
-4.1971759401349117979e-08
-4.5040593477096990682e-08
-4.8046757683550822549e-08
-5.0984994004465988837e-08
-5.3849760206503560767e-08
-5.6634092970853089355e-08
-5.9334297475288622081e-08
-6.1944405160829774104e-08
-6.4459442228326224722e-08
-6.6874719095721957274e-08
-6.9185830398055259138e-08
-7.1388370770364417695e-08
-7.3478787498970632441e-08
-7.5452675218912190758e-08
-7.7306339107963140123e-08
-7.9036510669538984075e-08
-8.0639921407055226155e-08
-8.211429758375743404e-08
-8.3456228594513959251e-08
-8.4663156485476065427e-08
-8.5733660171172232367e-08
-8.6665323806300875731e-08
-8.7456442088296171278e-08
-8.8105593931686598808e-08
-8.86119266851892462e-08
-8.8974019263332593255e-08
-8.9191871666116639972e-08
-8.9264062808069866151e-08
-8.9191445340475183912e-08
-8.8973735046238289215e-08
-8.861178457664209418e-08
-8.8105451823139446788e-08
-8.7456442088296171278e-08
-8.6665323806300875731e-08
-8.5733944388266536407e-08
-8.4663298594023217447e-08
-8.3455944377419655211e-08
-8.211401336666313e-08
-8.0640205624149530195e-08
-7.9036510669538984075e-08
-7.7306054890868836083e-08
-7.5452533110365038738e-08
-7.3478645390423480421e-08
-7.1388939204553025775e-08
-6.9185830398055259138e-08
-6.6874719095721957274e-08
-6.4459300119779072702e-08
-6.1944405160829774104e-08
-5.9334439583835774101e-08
-5.6634519296494545415e-08
-5.3849191772314952686e-08
-5.0985278221560292877e-08
-4.8047041900645126589e-08
-4.5040451368549838662e-08
-4.1971759401349117979e-08
-3.8847645100759109482e-08
-3.5673366483024437912e-08
-3.245659740969131235e-08
-2.920415909102302976e-08
-2.5923441171471495181e-08
-2.2622117512582917698e-08
-1.9310846255393698812e-08
-1.5997869695638655685e-08
-1.2694982842731405981e-08
-9.4166807684814557433e-09
-6.1800164985470473766e-09
-6.8226313487684819847e-09
-1.0412435358375660144e-08
-1.4046719343241420574e-08
-1.7707577626424608752e-08
-2.1379236159191350453e-08
-2.5049047280845115893e-08
-2.8706352850349503569e-08
-3.234092105230956804e-08
-3.5944225373896188103e-08
-3.9508023519374546595e-08
-4.3024215301556978375e-08
-4.648555318453873042e-08
-4.9884789632415049709e-08
-5.3214961326375487261e-08
-5.6469957598892506212e-08
-5.9642815131155657582e-08
-6.2727565364184556529e-08
-6.5718808173187426291e-08
-6.8609722347900969908e-08
-7.1395760414816322736e-08
-7.4071095923500251956e-08
-7.6631181400443892926e-08
-7.9071043046496924944e-08
-8.138670182233909145e-08
-8.3572899711725767702e-08
-8.5626084000978153199e-08
-8.754298619351175148e-08
-8.9319343032912001945e-08
-9.0952028131141560152e-08
-9.2438199317257385701e-08
-9.3775440745957894251e-08
-9.4961194463394349441e-08
-9.5993044624265166931e-08
-9.686957014309882652e-08
-9.7588923608782351948e-08
-9.8149257610202766955e-08
-9.855043003881291952e-08
-9.8791730351877049543e-08
-9.8872163789565092884e-08
-9.8791446134782745503e-08
-9.855057214736007154e-08
-9.8149257610202766955e-08
-9.7588355174593743868e-08
-9.68694280345516745e-08
-9.5993044624265166931e-08
-9.4961336571941501461e-08
-9.3775298637410742231e-08
-9.2438483534351689741e-08
-9.0952028131141560152e-08
-8.9319200924364849925e-08
-8.754284408496459946e-08
-8.5626226109525305219e-08
-8.3572899711725767702e-08
-8.138670182233909145e-08
-7.9071185155044076964e-08
-7.6631323508991044946e-08
-7.4071095923500251956e-08
-7.1395476197722018696e-08
-6.8609864456448121928e-08
-6.5718381847545970231e-08
-6.2727565364184556529e-08
-5.9642815131155657582e-08
-5.6470241815986810252e-08
-5.3215245543469791301e-08
-4.9884789632415049709e-08
-4.64854110759915784e-08
-4.3024357410104130395e-08
-3.9508165627921698615e-08
-3.5944509590990492143e-08
-3.234106316085672006e-08
-2.8706210741802351549e-08
-2.5048763063750811853e-08
-2.1379094050644198433e-08
-1.7707861843518912792e-08
-1.4046861451788572595e-08
-1.0412151141281356104e-08
-6.8224892402213299647e-09
-7.4513195613690186292e-09
-1.139255800808314234e-08
-1.5380834383904584683e-08
-1.9396821926420670934e-08
-2.3423609718520310707e-08
-2.744826588241267018e-08
-3.1458711191589827649e-08
-3.5444287505015381612e-08
-3.9395047224388690665e-08
-4.3302321728333481587e-08
-4.7157300286926329136e-08
-5.0952166930073872209e-08
-5.4679105687682749704e-08
-5.8330016372565296479e-08
-6.1898219883005367592e-08
-6.5376610791645362042e-08
-6.8758367888221982867e-08
-7.2037380505207693204e-08
-7.5206543215244892053e-08
-7.8260740110636106692e-08
-8.11941447409481043e-08
-8.4000504330106195994e-08
-8.6675555621695821173e-08
-8.9213898490925203077e-08
-9.1610559138644021004e-08
-9.3861700634079170413e-08
-9.5962633395174634643e-08
-9.7909946816798765212e-08
-9.969966185963130556e-08
-1.0132950478691782337e-07
-1.0279521234224375803e-07
-1.0409507922304328531e-07
-1.0522654747546766885e-07
-1.0618705914566817228e-07
-1.0697561947381473146e-07
-1.075900968317000661e-07
-1.0803020700222987216e-07
-1.0829410257429117337e-07
-1.0838235198207257781e-07
-1.0829396046574402135e-07
-1.0802992278513556812e-07
-1.075900968317000661e-07
-1.0697533525672042742e-07
-1.0618734336276247632e-07
-1.0522626325837336481e-07
-1.0409522133159043733e-07
-1.0279549655933806207e-07
-1.0132936267837067135e-07
-9.9700088185272761621e-08
-9.7909946816798765212e-08
-9.5962633395174634643e-08
-9.3861842742626322433e-08
-9.1610701247191173024e-08
-8.9213898490925203077e-08
-8.6675413513148669153e-08
-8.4000504330106195994e-08
-8.119428684949525632e-08
-7.8260882219183258712e-08
-7.5206827432339196093e-08
-7.2037238396660541184e-08
-6.8758367888221982867e-08
-6.5376610791645362042e-08
-6.1898077774458215572e-08
-5.8329874264018144459e-08
-5.4678821470588445663e-08
-5.0952024821526720189e-08
-4.7157016069832025096e-08
-4.3302321728333481587e-08
-3.9395047224388690665e-08
-3.5444145396468229592e-08
-3.1458284865948371589e-08
-2.74484079909598222e-08
-2.3423751827067462727e-08
-1.9396964034967822954e-08
-1.5380550166810280643e-08
-1.139241589953599032e-08
-7.4513195613690186292e-09
-8.0655127021600492299e-09
-1.2355201306490926072e-08
-1.6694770010872161947e-08
-2.106261831613664981e-08
-2.5441835305173299275e-08
-2.981806801471975632e-08
-3.417738980715512298e-08
-3.8509995192725909874e-08
-4.2804799704754259437e-08
-4.7051997853486682288e-08
-5.1242210474811145104e-08
-5.5366911055898526683e-08
-5.9417573083919705823e-08
-6.3385954263139865361e-08
-6.7264522840559948236e-08
-7.1044752303350833245e-08
-7.4720816201079287566e-08
-7.8284188020916189998e-08
-8.172918342097545974e-08
-8.5048839082446647808e-08
-8.8236760120707913302e-08
-9.128683586823171936e-08
-9.41942346344148973e-08
-9.6952845751729910262e-08
-9.9557837529573589563e-08
-1.0200452038588991854e-07
-1.0428777841298142448e-07
-1.0640434311426361091e-07
-1.083496670162276132e-07
-1.1012048162228893489e-07
-1.1171380265295738354e-07
-1.1312650372019561473e-07
-1.1435588476160774007e-07
-1.1539995625753363129e-07
-1.1625701290540746413e-07
-1.1692492307702195831e-07
-1.1740283412109420169e-07
-1.1769017760343558621e-07
-1.1778567454712174367e-07
-1.1769003549488843419e-07
-1.1740283412109420169e-07
-1.1692463885992765427e-07
-1.1625715501395461615e-07
-1.1539967204043932725e-07
-1.1435602687015489209e-07
-1.1312636161164846271e-07
-1.1171380265295738354e-07
-1.1012062373083608691e-07
-1.083496670162276132e-07
-1.0640420100571645889e-07
-1.0428777841298142448e-07
-1.020042361687956145e-07
-9.9557269095384981483e-08
-9.6952561534635606222e-08
-9.419409252586774528e-08
-9.128697797677887138e-08
-8.8236333795066457242e-08
-8.5048554865352343768e-08
-8.172918342097545974e-08
-7.8283903803821885958e-08
-7.4720674092532135546e-08
-7.1044752303350833245e-08
-6.7264380732012796216e-08
-6.3385954263139865361e-08
-5.9417573083919705823e-08
-5.5367053164445678703e-08
-5.1242210474811145104e-08
-4.7051997853486682288e-08
-4.2804657596207107417e-08
-3.8509995192725909874e-08
-3.4177674024249427021e-08
-2.98179259061726043e-08
-2.5441977413720451295e-08
-2.106261831613664981e-08
-1.6694485793777857907e-08
-1.2355201306490926072e-08
-8.0657969192543532699e-09
-8.6637896856700535864e-09
-1.3299796819410403259e-08
-1.7986963030125480145e-08
-2.2703829927195329219e-08
-2.7431639182395883836e-08
-3.2154900964087573811e-08
-3.6860541285932413302e-08
-4.1536196704328176565e-08
-4.6170640644049854018e-08
-5.0753499181155348197e-08
-5.5274824717344017699e-08
-5.9725664414145285264e-08
-6.4096639107447117567e-08
-6.8378511741684633307e-08
-7.2563040021123015322e-08
-7.6642407975668902509e-08
-8.0608089092493173666e-08
-8.4453262161332531832e-08
-8.8170111212093615904e-08
-9.1751815034513128921e-08
-9.5191410309780621901e-08
-9.8482644261821405962e-08
-1.0161954833165509626e-07
-1.0459586974320700392e-07
-1.0740649258877965622e-07
-1.1004573252648697235e-07
-1.1250961051700869575e-07
-1.1479343697828880977e-07
-1.1689209600262984168e-07
-1.1880274541908875108e-07
-1.2052183251398673747e-07
-1.2204594668219215237e-07
-1.2337224575276195537e-07
-1.2449888231458317023e-07
-1.2542329841380706057e-07
-1.2614421507350925822e-07
-1.2666006909967109095e-07
-1.2696943940682103857e-07
-1.270731786462420132e-07
-1.2697000784100964665e-07
-1.2666006909967109095e-07
-1.2614421507350925822e-07
-1.2542329841380706057e-07
-1.2449888231458317023e-07
-1.2337224575276195537e-07
-1.2204580457364500035e-07
-1.2052183251398673747e-07
-1.1880274541908875108e-07
-1.168922381111769937e-07
-1.1479286854410020169e-07
-1.1250946840846154373e-07
-1.1004587463503412437e-07
-1.074063504802325042e-07
-1.0459558552611269988e-07
-1.0161926411456079222e-07
-9.8482502153274253942e-08
-9.5191268201233469881e-08
-9.1751530817418824881e-08
-8.8170111212093615904e-08
-8.4453120052785379812e-08
-8.0608089092493173666e-08
-7.6642265867121750489e-08
-7.2562897912575863302e-08
-6.8378369633137481287e-08
-6.4096354890352813527e-08
-5.9725806522692437284e-08
-5.5274966825891169719e-08
-5.0753641289702500217e-08
-4.6170640644049854018e-08
-4.1536196704328176565e-08
-3.6860683394479565322e-08
-3.2154900964087573811e-08
-2.7431639182395883836e-08
-2.2703972035742481239e-08
-1.7987247247219784185e-08
-1.3299938927957555279e-08
-8.6640739027643576264e-09
-9.2454399691632715985e-09
-1.4224923461370053701e-08
-1.9256702898928779177e-08
-2.4318325131389428861e-08
-2.9390463396339328028e-08
-3.4457059427950298414e-08
-3.9504328697148594074e-08
-4.4518486674860469066e-08
-4.9488448894408065826e-08
-5.4402988780566374771e-08
-5.925159030084614642e-08
-6.4023879531305283308e-08
-6.8710761524926056154e-08
-7.3302004466313519515e-08
-7.7788939734091400169e-08
-8.2162898706883424893e-08
-8.6415496980407624505e-08
-9.0538065933287725784e-08
-9.4523500138166127726e-08
-9.8363841516402317211e-08
-1.0205155831499723718e-07
-1.0558039775787619874e-07
-1.0894353863477590494e-07
-1.1213501238671597093e-07
-1.1514813991198025178e-07
-1.179788000627013389e-07
-1.2062031373716308735e-07
-1.2306870189604524057e-07
-1.2531913284874462988e-07
-1.2736776966448815074e-07
-1.292107754125026986e-07
-1.3084502370475092903e-07
-1.3226738815319549758e-07
-1.334753108039876679e-07
-1.344660915947315516e-07
-1.3523901998269138858e-07
-1.3579210644820705056e-07
-1.3612407201435416937e-07
-1.3623505878967989702e-07
-1.3612378779725986533e-07
-1.3579196433965989854e-07
-1.3523901998269138858e-07
-1.3446637581182585564e-07
-1.334753108039876679e-07
-1.3226710393610119354e-07
-1.3084502370475092903e-07
-1.292107754125026986e-07
-1.2736776966448815074e-07
-1.2531913284874462988e-07
-1.2306827557040378451e-07
-1.2062031373716308735e-07
-1.1797865795415418688e-07
-1.1514813991198025178e-07
-1.1213487027816881891e-07
-1.0894368074332305696e-07
-1.0558053986642335076e-07
-1.0205155831499723718e-07
-9.8363415190760861151e-08
-9.4523358029618975706e-08
-9.0538065933287725784e-08
-8.6415212763313320465e-08
-8.2162756598336272873e-08
-7.7788939734091400169e-08
-7.3301720249219215475e-08
-6.8710619416378904134e-08
-6.4024021639852435328e-08
-5.92514481922989944e-08
-5.4402988780566374771e-08
-4.9488306785860913806e-08
-4.4518486674860469066e-08
-3.9504044480054290034e-08
-3.4457059427950298414e-08
-2.9390747613433632068e-08
-2.4318040914295124821e-08
-1.9256987116023083217e-08
-1.4225065569917205721e-08
-9.2458662948047276586e-09
-9.8100372269982472062e-09
-1.5128875929804053158e-08
-2.0502000097621930763e-08
-2.5904824951794580556e-08
-3.1316886861532111652e-08
-3.6722269669553497806e-08
-4.2105767761313472874e-08
-4.7454022933379746974e-08
-5.275509806779155042e-08
-5.7996629720946657471e-08
-6.3167675534714362584e-08
-6.8257577368058264256e-08
-7.3255250754300504923e-08
-7.8151742854970507324e-08
-8.2936537637579021975e-08
-8.7601250697844079696e-08
-9.2136360763106495142e-08
-9.6532630777801387012e-08
-1.0078238688038254622e-07
-1.0487752888366230763e-07
-1.0881024081754731014e-07
-1.1257355936322710477e-07
-1.1615995276770263445e-07
-1.1956302614635205828e-07
-1.2277638461455353536e-07
-1.2579434383042098489e-07
-1.286115036691626301e-07
-1.3122217978889239021e-07
-1.3362225104174285661e-07
-1.3580674362856370863e-07
-1.3777196272712899372e-07
-1.3951449773230706342e-07
-1.4103122225606057327e-07
-1.4231900991035217885e-07
-1.4337601328406890389e-07
-1.4419995864045631606e-07
-1.4478970911113719922e-07
-1.4514412782773433719e-07
-1.4526222003041766584e-07
-1.4514398571918718517e-07
-1.4478970911113719922e-07
-1.4419995864045631606e-07
-1.4337643960971035995e-07
-1.4231915201889933087e-07
-1.4103136436460772529e-07
-1.3951463984085421544e-07
-1.3777196272712899372e-07
-1.3580645941146940459e-07
-1.3362154049900709651e-07
-1.3122232189743954223e-07
-1.2861164577770978212e-07
-1.2579448593896813691e-07
-1.227766688316478394e-07
-1.195631682548992103e-07
-1.1615981065915548243e-07
-1.1257370147177425679e-07
-1.0881052503464161418e-07
-1.0487752888366230763e-07
-1.0078267109747685026e-07
-9.6532346560707082972e-08
-9.2135934437465039082e-08
-8.7601250697844079696e-08
-8.2936821854673326015e-08
-7.8151600746423355304e-08
-7.3255250754300504923e-08
-6.8257293150963960215e-08
-6.3167533426167210564e-08
-5.7996913938040961511e-08
-5.275509806779155042e-08
-4.7454307150474051014e-08
-4.2105625652766320854e-08
-3.6722127561006345786e-08
-3.1316886861532111652e-08
-2.5904398626153124496e-08
-2.0502426423263386823e-08
-1.5129302255445509218e-08
-9.8098951184510951862e-09
-1.0356018265156308189e-08
-1.6011654224712401628e-08
-2.1721291432186262682e-08
-2.7460203000373439863e-08
-3.3208067407031194307e-08
-3.8947263192312675528e-08
-4.4663011067314073443e-08
-5.0340247526037273929e-08
-5.5967461776162963361e-08
-6.1531011397164547816e-08
-6.7019101379628409632e-08
-7.2420931473970995285e-08
-7.7726411973344511352e-08
-8.2922895217052428052e-08
-8.80012862580770161e-08
-9.2951495389570482075e-08
-9.7764711881609400734e-08
-1.0243056181025167461e-07
-1.0694094498830963857e-07
-1.1128719279440701939e-07
-1.1546077871571469586e-07
-1.1945473943342221901e-07
-1.2326083265179477166e-07
-1.2687266348621051293e-07
-1.302824159665760817e-07
-1.3348582683647691738e-07
-1.3647508012581965886e-07
-1.3924605468673689757e-07
-1.4179306617734255269e-07
-1.4411114079848630354e-07
-1.461967258364893496e-07
-1.4804626857767289039e-07
-1.4965578998271666933e-07
-1.5102230577213049401e-07
-1.5214396853480138816e-07
-1.5301864664252207149e-07
-1.5364463479272671975e-07
-1.5402022768284950871e-07
-1.541457095299847424e-07
-1.5402051189994381275e-07
-1.5364449268417956773e-07
-1.5301836242542776745e-07
-1.521442527518956922e-07
-1.5102244788067764603e-07
-1.4965564787416951731e-07
-1.4804612646912573837e-07
-1.4619686794503650162e-07
-1.4411114079848630354e-07
-1.4179235563460679259e-07
-1.3924562836109544151e-07
-1.3647479590872535482e-07
-1.3348554261938261334e-07
-1.3028298440076468978e-07
-1.2687223716056905687e-07
-1.232604063261533156e-07
-1.1945473943342221901e-07
-1.1546092082426184788e-07
-1.1128719279440701939e-07
-1.0694080287976248655e-07
-1.0243056181025167461e-07
-9.7764569773062248714e-08
-9.2951495389570482075e-08
-8.800142836662416812e-08
-8.2922895217052428052e-08
-7.7726127756250207312e-08
-7.2421499908159603365e-08
-6.7019243488175561652e-08
-6.1530869288617395796e-08
-5.596717755906865932e-08
-5.0340673851678729989e-08
-4.4662726850219769403e-08
-3.8947405300859827548e-08
-3.3207783189936890267e-08
-2.7460203000373439863e-08
-2.1721433540733414702e-08
-1.6011512116165249608e-08
-1.0355734048062004149e-08
-1.0882530432354542427e-08
-1.6870700392246362753e-08
-2.2913297925697406754e-08
-2.8984032951484550722e-08
-3.5062157621723599732e-08
-4.1130192585114855319e-08
-4.71726480100187473e-08
-5.317403406479570549e-08
-5.9121276763107744046e-08
-6.5001728444258333184e-08
-7.0802599339003791101e-08
-7.6511668112289044075e-08
-8.2118418731624842621e-08
-8.7610203536314656958e-08
-9.2977501253699301742e-08
-9.8208943200006615371e-08
-1.0329529231967171654e-07
-1.0822645890584681183e-07
-1.129929216858727159e-07
-1.1758601203837315552e-07
-1.2199649290778324939e-07
-1.2621654832400963642e-07
-1.3023935707678901963e-07
-1.3405568211055651773e-07
-1.3765983908342604991e-07
-1.4104429624239855912e-07
-1.4420351135413511656e-07
-1.4713137375110818539e-07
-1.4982262541707314085e-07
-1.5227271887852111831e-07
-1.5447668033630179707e-07
-1.5643109918528352864e-07
-1.5813199638614605647e-07
-1.595762455508520361e-07
-1.6076143083409988321e-07
-1.6168584693332377356e-07
-1.6234693589467497077e-07
-1.6274441350105917081e-07
-1.6287685866700485349e-07
-1.6274412928396486677e-07
-1.6234707800322212279e-07
-1.6168584693332377356e-07
-1.6076143083409988321e-07
-1.595762455508520361e-07
-1.5813157006050460041e-07
-1.5643095707673637662e-07
-1.5447682244484894909e-07
-1.5227271887852111831e-07
-1.4982276752562029287e-07
-1.4713137375110818539e-07
-1.442037955712294206e-07
-1.4104429624239855912e-07
-1.3765983908342604991e-07
-1.3405582421910366975e-07
-1.3023893075114756357e-07
-1.262171167581982445e-07
-1.2199635079923609737e-07
-1.1758558571273169946e-07
-1.1299277957732556388e-07
-1.0822645890584681183e-07
-1.0329515021112456452e-07
-9.8209227417100919411e-08
-9.2977217036604997702e-08
-8.7610061427767504938e-08
-8.2117992405983386561e-08
-7.6511810220836196095e-08
-7.0802457230456639081e-08
-6.5001728444258333184e-08
-5.9121418871654896066e-08
-5.317389195624855347e-08
-4.717222168437729124e-08
-4.1130334693662007339e-08
-3.5062441838817903772e-08
-2.8984175060031702742e-08
-2.2913297925697406754e-08
-1.6870700392246362753e-08
-1.0882246215260238387e-08
-1.1389147402951493859e-08
-1.7706582866594544612e-08
-2.4076882709778146818e-08
-3.0474183176920632832e-08
-3.6877452203043503687e-08
-4.3268784111205604859e-08
-4.9632120635578758083e-08
-5.5951829835976241156e-08
-6.2214411400418612175e-08
-6.8405796582737821154e-08
-7.4513337722237338312e-08
-8.0524529266767785884e-08
-8.6427007772726938128e-08
-9.2209404556342633441e-08
-9.7860066716748406179e-08
-1.0336748346162494272e-07
-1.0872227562686020974e-07
-1.1391378507141780574e-07
-1.1893192208844993729e-07
-1.2376716540529741906e-07
-1.2841070429203682579e-07
-1.3285344380165042821e-07
-1.3708799428968632128e-07
-1.4110611346040968783e-07
-1.4490012745227431878e-07
-1.4846293083792261314e-07
-1.5178869716692133807e-07
-1.5487117366319580469e-07
-1.5770439176776562817e-07
-1.6028337768148048781e-07
-1.6260415236502012704e-07
-1.6466145780213992111e-07
-1.6645159917061391752e-07
-1.6797244484223483596e-07
-1.6921973156058811583e-07
-1.7019289089148514904e-07
-1.7088879644688859116e-07
-1.7130687979260983411e-07
-1.7144614616881881375e-07
-1.7130702190115698613e-07
-1.7088865433834143914e-07
-1.70192606674390845e-07
-1.6921973156058811583e-07
-1.6797230273368768394e-07
-1.664514570620667655e-07
-1.6466074725940416101e-07
-1.62603868147925823e-07
-1.6028323557293333579e-07
-1.5770481809340708423e-07
-1.5487088944610150065e-07
-1.5178869716692133807e-07
-1.4846307294646976516e-07
-1.4489970112663286272e-07
-1.4110582924331538379e-07
-1.3708799428968632128e-07
-1.3285344380165042821e-07
-1.2841056218348967377e-07
-1.2376688118820311502e-07
-1.1893149576280848123e-07
-1.1391392717996495776e-07
-1.0872227562686020974e-07
-1.0336762557017209474e-07
-9.7859924608201254159e-08
-9.2209404556342633441e-08
-8.6426865664179786108e-08
-8.0524671375314937904e-08
-7.4513621939331642352e-08
-6.8405796582737821154e-08
-6.2214695617512916215e-08
-5.5951829835976241156e-08
-4.9632262744125910103e-08
-4.3268642002658452839e-08
-3.6877310094496351667e-08
-3.0474325285467784852e-08
-2.4076598492683842778e-08
-1.7706582866594544612e-08
-1.1389147402951493859e-08
-1.1875727068400010467e-08
-1.8517596345191122964e-08
-2.5210908916051266715e-08
-3.1928806265568709932e-08
-3.8652103739877929911e-08
-4.5360764033830491826e-08
-5.2039013098692521453e-08
-5.8671076885730144568e-08
-6.5242886648775311187e-08
-7.1739947316018515266e-08
-7.8148616466933162883e-08
-8.4455393789539812133e-08
-9.0648484274424845353e-08
-9.671509815234458074e-08
-1.0264344041388540063e-07
-1.0842242659236944746e-07
-1.1404054589547740761e-07
-1.1948742439926718362e-07
-1.2475140920287230983e-07
-1.2982482644474657718e-07
-1.3469630744111782406e-07
-1.3935760989625123329e-07
-1.438002072973176837e-07
-1.4801543102294090204e-07
-1.5199617564576328732e-07
-1.5573405676150287036e-07
-1.5922339002827357035e-07
-1.6245692791017063428e-07
-1.6542941239094943739e-07
-1.681351591287238989e-07
-1.705691943243436981e-07
-1.7272768104703573044e-07
-1.7460621393183828332e-07
-1.7620109815652540419e-07
-1.7751034420143696479e-07
-1.7853082567853562068e-07
-1.7926126361089700367e-07
-1.7969981058740813751e-07
-1.7984618239097471815e-07
-1.7970023691304959357e-07
-1.7926097939380269963e-07
-1.7853082567853562068e-07
-1.7751020209288981277e-07
-1.7620138237361970823e-07
-1.7460635604038543534e-07
-1.7272768104703573044e-07
-1.705691943243436981e-07
-1.6813530123727105092e-07
-1.6542941239094943739e-07
-1.624570700187177863e-07
-1.5922310581117926631e-07
-1.5573405676150287036e-07
-1.5199589142866898328e-07
-1.4801543102294090204e-07
-1.4380034940586483572e-07
-1.3935789411334553733e-07
-1.3469644954966497608e-07
-1.2982454222765227314e-07
-1.2475155131141946185e-07
-1.1948714018217287958e-07
-1.1404068800402455963e-07
-1.0842285291801090352e-07
-1.0264372463097970467e-07
-9.671538236943888478e-08
-9.0648768491519149393e-08
-8.4455820115181268193e-08
-7.8148474358386010863e-08
-7.1739663098924211226e-08
-6.5243028757322463207e-08
-5.8671361102824448608e-08
-5.2039297315786825493e-08
-4.5360621925283339806e-08
-3.8651393197142169811e-08
-3.1928806265568709932e-08
-2.5210198373315506615e-08
-1.8517454236643970944e-08
-1.1875584959852858447e-08
-1.2340848343228572048e-08
-1.9302603959658881649e-08
-2.6313102807762334123e-08
-3.3346907457598717883e-08
-4.0383270061283838004e-08
-4.740343229059362784e-08
-5.4390909554058453068e-08
-6.1329359368755831383e-08
-6.8204002445781952702e-08
-7.5000201604780158959e-08
-8.1703035448299488053e-08
-8.8300708966926322319e-08
-9.4778158654662547633e-08
-1.0112344739354739431e-07
-1.0732449595707294066e-07
-1.133687987930898089e-07
-1.1924427667509007733e-07
-1.2494098200477310456e-07
-1.3044683555563096888e-07
-1.3575245816355163697e-07
-1.408477601216873154e-07
-1.4572307804883166682e-07
-1.5036889067232550588e-07
-1.5477766623916977551e-07
-1.5894059401944105048e-07
-1.628500001515931217e-07
-1.6649906342536269221e-07
-1.6988110473903361708e-07
-1.7298972920798405539e-07
-1.7581953670742223039e-07
-1.7836555343819782138e-07
-1.8062280560116050765e-07
-1.8258731415699003264e-07
-1.8425524217491329182e-07
-1.856246001352701569e-07
-1.866919774329289794e-07
-1.8745552665677678306e-07
-1.8791453726407780778e-07
-1.8806758816936053336e-07
-1.8791439515553065576e-07
-1.8745552665677678306e-07
-1.8669183532438182738e-07
-1.8562431591817585286e-07
-1.8425524217491329182e-07
-1.825870299398957286e-07
-1.8062280560116050765e-07
-1.7836555343819782138e-07
-1.7581982092451653443e-07
-1.7298987131653120741e-07
-1.6988138895612792112e-07
-1.6649963185955130029e-07
-1.628500001515931217e-07
-1.5894059401944105048e-07
-1.5477795045626407955e-07
-1.5036931699796696194e-07
-1.4572307804883166682e-07
-1.4084804433878161944e-07
-1.3575260027209878899e-07
-1.3044683555563096888e-07
-1.2494083989622595254e-07
-1.1924456089218438137e-07
-1.1336823035890120082e-07
-1.0732421173997863661e-07
-1.0112344739354739431e-07
-9.4778158654662547633e-08
-8.8300424749832018279e-08
-8.1703177556846640073e-08
-7.4999775279138702899e-08
-6.8204002445781952702e-08
-6.1329359368755831383e-08
-5.4390625336964149028e-08
-4.740371650768793188e-08
-4.0383270061283838004e-08
-3.3346765349051565863e-08
-2.6313244916309486143e-08
-1.9302603959658881649e-08
-1.2341132560322876088e-08
-1.2784653335984330624e-08
-2.0061463601450668648e-08
-2.7384174927647109143e-08
-3.4726923558991984464e-08
-4.2069956407431163825e-08
-4.9395652013117796741e-08
-5.6684967830733512528e-08
-6.3923550897015957162e-08
-7.1094348186306888238e-08
-7.8182722518249647692e-08
-8.5174747255223337561e-08
-9.2055500999776995741e-08
-9.8811625548478332348e-08
-1.0542962058934790548e-07
-1.1189669635314203333e-07
-1.1820020517916418612e-07
-1.243284941665478982e-07
-1.3026919987169094384e-07
-1.3601209047919837758e-07
-1.4154480254546797369e-07
-1.4685895166621776298e-07
-1.5194302704912843183e-07
-1.5678807585572940297e-07
-1.6138557157319155522e-07
-1.6572712979723291937e-07
-1.6980422401502437424e-07
-1.7360960669066116679e-07
-1.7713645661388000008e-07
-1.8037823679151188117e-07
-1.8332926288167072926e-07
-1.8598456108520622365e-07
-1.8833844706023228355e-07
-1.9038665755033434834e-07
-1.9212649249311652966e-07
-1.9355411495780572295e-07
-1.9466767753328895196e-07
-1.9546348539734026417e-07
-1.9594196487560111564e-07
-1.961019790996942902e-07
-1.9594224909269541968e-07
-1.9546376961443456821e-07
-1.9466739331619464792e-07
-1.9355439917490002699e-07
-1.9212635038456937764e-07
-1.9038694176742865238e-07
-1.8833816284313797951e-07
-1.8598413475956476759e-07
-1.8332940499021788128e-07
-1.8037852100860618521e-07
-1.7713645661388000008e-07
-1.7360989090775547083e-07
-1.6980408190647722222e-07
-1.6572712979723291937e-07
-1.6138557157319155522e-07
-1.5678836007282370701e-07
-1.5194302704912843183e-07
-1.4685866744912345894e-07
-1.4154508676256227773e-07
-1.3601180626210407354e-07
-1.3026948408878524788e-07
-1.243284941665478982e-07
-1.1820048939625849016e-07
-1.1189655424459488131e-07
-1.0542933637225360144e-07
-9.8811625548478332348e-08
-9.2055500999776995741e-08
-8.5174605146676185541e-08
-7.8182864626796799712e-08
-7.1094206077759736218e-08
-6.3923124571374501102e-08
-5.6685252047827816568e-08
-4.9395367796023492701e-08
-4.2070382733072619885e-08
-3.4726923558991984464e-08
-2.7383890710552805103e-08
-2.0061463601450668648e-08
-1.2785079661625786684e-08
-1.3207426263761590235e-08
-2.0793322619283571839e-08
-2.8421283104762551375e-08
-3.6067291375729837455e-08
-4.3710741692848387174e-08
-5.1334296813365654089e-08
-5.8919198409057571553e-08
-6.6450382973926025443e-08
-7.3910655373765621334e-08
-8.1285520536766853184e-08
-8.8559346522742998786e-08
-9.5716501391507335939e-08
-1.0274490591655194294e-07
-1.096290702662372496e-07
-1.1635620467131957412e-07
-1.2291309303691377863e-07
-1.2928751402796478942e-07
-1.3546696209232322872e-07
-1.4144006854621693492e-07
-1.4719546470587374642e-07
-1.5272235032171010971e-07
-1.5801063568687823135e-07
-1.6305079952871892601e-07
-1.6783275214038440026e-07
-1.723479670090455329e-07
-1.7658862816460896283e-07
-1.8054691963698132895e-07
-1.8421530967316357419e-07
-1.8758754549708100967e-07
-1.9065680589847033843e-07
-1.9341811707818123978e-07
-1.9586607891142193694e-07
-1.9799699657596647739e-07
-1.9980660681540030055e-07
-2.0129149902459175792e-07
-2.0244925735823926516e-07
-2.0327775018813554198e-07
-2.0377527221171476413e-07
-2.0394139710333547555e-07
-2.0377498799462046009e-07
-2.0327775018813554198e-07
-2.0244897314114496112e-07
-2.0129164113313890994e-07
-1.9980646470685314853e-07
-1.9799699657596647739e-07
-1.9586636312851624098e-07
-1.9341797496963408776e-07
-1.9065666378992318641e-07
-1.8758697706289240159e-07
-1.8421559389025787823e-07
-1.8054720385407563299e-07
-1.7658877027315611485e-07
-1.7234825122613983694e-07
-1.6783246792329009622e-07
-1.6305094163726607803e-07
-1.5801106201251968741e-07
-1.5272249243025726173e-07
-1.4719546470587374642e-07
-1.4144006854621693492e-07
-1.3546667787522892468e-07
-1.2928765613651194144e-07
-1.2291280881981947459e-07
-1.163560625627724221e-07
-1.096290702662372496e-07
-1.0274447959091048688e-07
-9.5716927717148791999e-08
-8.8558778088554390706e-08
-8.1285520536766853184e-08
-7.3910513265218469314e-08
-6.6450525082473177463e-08
-5.8919056300510419533e-08
-5.1333728379177046008e-08
-4.3710883801395539194e-08
-3.6066865050088381395e-08
-2.8421425213309703395e-08
-2.0793464727830723859e-08
-1.3207852589403046295e-08
-1.360902501801319886e-08
-2.1497470470421831124e-08
-2.9424143122014356777e-08
-3.7366163496699300595e-08
-4.5303210072233923711e-08
-5.3217092954582767561e-08
-6.1090901226634741761e-08
-6.8907723971278755926e-08
-7.6650508162856567651e-08
-8.4303763969728606753e-08
-9.1852427885896759108e-08
-9.9280583754079998471e-08
-1.0657331017682736274e-07
-1.1371753316780086607e-07
-1.2069776289536093827e-07
-1.2750177802445250563e-07
-1.3411636246019043028e-07
-1.4052815799914242234e-07
-1.4672622228317777626e-07
-1.5269847608578857034e-07
-1.5843355072320264298e-07
-1.6392064594583644066e-07
-1.6915009837248362601e-07
-1.7411181829629640561e-07
-1.7879699498735135421e-07
-1.8319724404136650264e-07
-1.873040389455127297e-07
-1.9111027427243243437e-07
-1.9460898670331516769e-07
-1.9779392346208624076e-07
-2.0065897388121811673e-07
-2.0319930627010762691e-07
-2.0541008893815160263e-07
-2.072872007374826353e-07
-2.0882794160570483655e-07
-2.1002932726332801394e-07
-2.1088865764795627911e-07
-2.1140550643394817598e-07
-2.1157788410164357629e-07
-2.1140579065104248002e-07
-2.1088908397359773517e-07
-2.1002946937187516596e-07
-2.0882808371425198857e-07
-2.0728776917167124338e-07
-2.0540994682960445061e-07
-2.0319916416156047489e-07
-2.0065897388121811673e-07
-1.9779378135353908874e-07
-1.9460884459476801567e-07
-1.9111070059807389043e-07
-1.8730418105405988172e-07
-1.8319724404136650264e-07
-1.7879756342153996229e-07
-1.7411196040484355763e-07
-1.6915009837248362601e-07
-1.6392064594583644066e-07
-1.5843340861465549096e-07
-1.5269861819433572236e-07
-1.467265065002720803e-07
-1.405285843247838784e-07
-1.3411622035164327826e-07
-1.2750206224154680967e-07
-1.2069804711245524231e-07
-1.1371739105925371405e-07
-1.0657345228537451476e-07
-9.9280583754079998471e-08
-9.1852427885896759108e-08
-8.4304332403917214833e-08
-7.6650650271403719671e-08
-6.8907581862731603906e-08
-6.1091185443729045801e-08
-5.3217377171677071601e-08
-4.5303352180781075731e-08
-3.7366163496699300595e-08
-2.9424711556202964857e-08
-2.1497612578968983144e-08
-1.360902501801319886e-08
-1.3988312730361940339e-08
-2.2174475589054054581e-08
-3.039275497940252535e-08
-3.8623255704806069843e-08
-4.6846082568663405254e-08
-5.5043329894033377059e-08
-6.3198228872352046892e-08
-7.1292731718131108209e-08
-7.9311064382636686787e-08
-8.72360317316633882e-08
-9.5052001825024490245e-08
-1.0274263217979751062e-07
-1.1029385404981439933e-07
-1.1769031971198273823e-07
-1.2491767620304017328e-07
-1.3196242321100726258e-07
-1.3881034988116880413e-07
-1.4544895066137542017e-07
-1.5186571999947773293e-07
-1.580485786689678207e-07
-1.6398573166043206584e-07
-1.696663787242869148e-07
-1.7508000382804311812e-07
-1.8021708569904149044e-07
-1.8506753463043423835e-07
-1.8962268200084508862e-07
-1.9387471184018068016e-07
-1.9781481341851758771e-07
-2.0143687606832827441e-07
-2.0473365225370798726e-07
-2.0770002606695925351e-07
-2.1032960262346023228e-07
-2.12618402883890667e-07
-2.1456187937474169303e-07
-2.161567635994288139e-07
-2.1740049760410329327e-07
-2.1829023921782209072e-07
-2.188248515722079901e-07
-2.1900291358178947121e-07
-2.1882442524656653404e-07
-2.1828995500072778668e-07
-2.1740063971265044529e-07
-2.1615690570797596592e-07
-2.1456131094055308495e-07
-2.1261797655824921094e-07
-2.1032988684055453632e-07
-2.0769931552422349341e-07
-2.0473379436225513928e-07
-2.0143687606832827441e-07
-1.9781481341851758771e-07
-1.9387456973163352814e-07
-1.896225398922979366e-07
-1.8506753463043423835e-07
-1.8021694359049433842e-07
-1.7508014593659027014e-07
-1.696663787242869148e-07
-1.6398587376897921786e-07
-1.580485786689678207e-07
-1.5186586210802488495e-07
-1.4544880855282826815e-07
-1.3880992355552734807e-07
-1.3196228110246011056e-07
-1.2491810252868162934e-07
-1.1769074603762419429e-07
-1.1029413826690870337e-07
-1.0274277428834466264e-07
-9.5051575499383034185e-08
-8.723617384021054022e-08
-7.9311064382636686787e-08
-7.129287382667826023e-08
-6.3198370980899198912e-08
-5.5043329894033377059e-08
-4.6846082568663405254e-08
-3.8623113596258917823e-08
-3.0393039196496829391e-08
-2.2174333480506902561e-08
-1.3988028513267636299e-08
-1.4345857834996422753e-08
-2.282206423842580989e-08
-3.1325555482908384874e-08
-3.9836720588937168941e-08
-4.8337227553929551505e-08
-5.6810023352227290161e-08
-6.5238197066719294526e-08
-7.3603700911917258054e-08
-8.1888771319427178241e-08
-9.0077634240515180863e-08
-9.8153520866617327556e-08
-1.0610051504045259207e-07
-1.139021321705513401e-07
-1.2154430351074552163e-07
-1.2901111290375411045e-07
-1.3628962847178627271e-07
-1.433640761661081342e-07
-1.5022266097730607726e-07
-1.5685230891904211603e-07
-1.6323951967933680862e-07
-1.6937335090005944949e-07
-1.7524186546324926894e-07
-1.8083511577060562558e-07
-1.8614173313835635781e-07
-1.9115290683657804038e-07
-1.9585826294132857583e-07
-2.0025083813379751518e-07
-2.0432167957551428117e-07
-2.0806311340493266471e-07
-2.1146902895452512894e-07
-2.1453345766531128902e-07
-2.1724986254412215203e-07
-2.1961454876873176545e-07
-2.2162211621434835251e-07
-2.2326972271002887283e-07
-2.24554668193377438e-07
-2.254738262763567036e-07
-2.2602591798204230145e-07
-2.2620980644205701537e-07
-2.2602606009058945347e-07
-2.2547354205926239956e-07
-2.2455409975918882992e-07
-2.2327000692712317687e-07
-2.2162211621434835251e-07
-2.1961440666018461343e-07
-2.1724972043557500001e-07
-2.1453303133966983296e-07
-2.1146902895452512894e-07
-2.0806297129638551269e-07
-2.0432125324987282511e-07
-2.002509802423446672e-07
-1.9585883137551718391e-07
-1.9115276472803088836e-07
-1.8614230157254496589e-07
-1.808352578791527776e-07
-1.75242291788890725e-07
-1.6937306668296514545e-07
-1.6323951967933680862e-07
-1.5685202470194781199e-07
-1.5022280308585322928e-07
-1.4336421827465528622e-07
-1.3628977058033342473e-07
-1.2901125501230126247e-07
-1.2154373507655691355e-07
-1.1390199006200418808e-07
-1.0609994660626398399e-07
-9.8153947192258783616e-08
-9.0078202674703788944e-08
-8.1888771319427178241e-08
-7.3603416694822954014e-08
-6.5238197066719294526e-08
-5.6810591786415898241e-08
-4.8337085445382399485e-08
-3.9836294263295712881e-08
-3.1325129157266928814e-08
-2.282192212987865787e-08
-1.4345431509354966693e-08
-1.4682086657558102161e-08
-2.3441373286914313212e-08
-3.2221123547060415149e-08
-4.1004568629432469606e-08
-4.9775792376749450341e-08
-5.8516320677881594747e-08
-6.7209668941359268501e-08
-7.5837078838958404958e-08
-8.4382065779209369794e-08
-9.2827008302265312523e-08
-1.011545691653736867e-07
-1.0934911642834777012e-07
-1.1739444971681223251e-07
-1.2527436865639174357e-07
-1.3297409395818249322e-07
-1.4047799368199775927e-07
-1.4777299384149955586e-07
-1.5484545201616128907e-07
-1.6168030469998484477e-07
-1.6826646742629236542e-07
-1.7459086620874586515e-07
-1.8064213236357318237e-07
-1.8640889720700215548e-07
-1.9188007627235492691e-07
-1.9704600617842515931e-07
-2.0189787619528942741e-07
-2.0642715981011861004e-07
-2.106233409904234577e-07
-2.1448130382850649767e-07
-2.1799280602863291278e-07
-2.2115187903182231821e-07
-2.2395340693037724122e-07
-2.2639056851403438486e-07
-2.2846080582894501276e-07
-2.3015928718450595625e-07
-2.3148402306105708703e-07
-2.3243160285346675664e-07
-2.3300117391045205295e-07
-2.3319131514654145576e-07
-2.3300088969335774891e-07
-2.3243160285346675664e-07
-2.3148402306105708703e-07
-2.3015957140160026029e-07
-2.2846080582894501276e-07
-2.263908527311286889e-07
-2.2395312271328293718e-07
-2.2115244746601092629e-07
-2.1799309024572721682e-07
-2.1448158804560080171e-07
-2.1062362520751776174e-07
-2.0642659137593000196e-07
-2.0189872884657233953e-07
-1.9704629039551946335e-07
-1.9187950783816631883e-07
-1.8640804455571924336e-07
-1.8064184814647887833e-07
-1.7459086620874586515e-07
-1.6826646742629236542e-07
-1.6168030469998484477e-07
-1.5484516779906698503e-07
-1.4777356227568816394e-07
-1.4047799368199775927e-07
-1.3297409395818249322e-07
-1.2527436865639174357e-07
-1.1739444971681223251e-07
-1.0934940064544207416e-07
-1.0115485338246799074e-07
-9.2827008302265312523e-08
-8.4381781562115065753e-08
-7.5837363056052708998e-08
-6.7209668941359268501e-08
-5.8516320677881594747e-08
-4.9775508159655146301e-08
-4.1004568629432469606e-08
-3.2221123547060415149e-08
-2.3441657504008617252e-08
-1.4682655091746710241e-08
-1.4998136066424194723e-08
-2.4031976408878108487e-08
-3.3080027606047224253e-08
-4.21272261519334279e-08
-5.1159929626010125503e-08
-6.0159379700053250417e-08
-6.9109091782593168318e-08
-7.7991160196688724682e-08
-8.6787110831210156903e-08
-9.5479890660499222577e-08
-1.040524466588976793e-07
-1.1248630471527576447e-07
-1.2076696975782397203e-07
-1.2887738876088405959e-07
-1.3680192978426930495e-07
-1.4452581353907589801e-07
-1.5203397651930572465e-07
-1.5931163943605497479e-07
-1.6634658095426857471e-07
-1.7312459021923132241e-07
-1.7963316167879384011e-07
-1.8586064243208966218e-07
-1.9179481114406371489e-07
-1.974254359993210528e-07
-2.0274285361665533856e-07
-2.0773569531229441054e-07
-2.1239600300759775564e-07
-2.1671468175554764457e-07
-2.2068519456297508441e-07
-2.2429873069995664991e-07
-2.2754932160751195624e-07
-2.3043185137794353068e-07
-2.3294006723517668433e-07
-2.3507084279117407277e-07
-2.3681906213823822327e-07
-2.3818159888833179139e-07
-2.3915731617307756096e-07
-2.3974308760443818755e-07
-2.3993806053113075905e-07
-2.3974308760443818755e-07
-2.3915703195598325692e-07
-2.3818188310542609543e-07
-2.3681934635533252731e-07
-2.3507084279117407277e-07
-2.3294063566936529242e-07
-2.3043241981213213876e-07
-2.2754932160751195624e-07
-2.2429844648286234587e-07
-2.2068491034588078037e-07
-2.1671525018973625265e-07
-2.1239628722469205968e-07
-2.077354110952001065e-07
-2.0274256939956103452e-07
-1.974254359993210528e-07
-1.9179537957825232297e-07
-1.858600739979010541e-07
-1.7963287746169953607e-07
-1.7312430600213701837e-07
-1.6634629673717427067e-07
-1.5931192365314927883e-07
-1.5203340808511711657e-07
-1.4452609775617020205e-07
-1.3680221400136360899e-07
-1.2887767297797836363e-07
-1.2076725397491827607e-07
-1.1248687314946437255e-07
-1.0405187822470907122e-07
-9.5479890660499222577e-08
-8.6787395048304460943e-08
-7.7990875979594420642e-08
-6.9109375999687472358e-08
-6.0159095482958946377e-08
-5.1159929626010125503e-08
-4.212751036902773194e-08
-3.3080027606047224253e-08
-2.4031976408878108487e-08
-1.4997283415141282603e-08
-1.529286919321748428e-08
-2.4593020953034283593e-08
-3.3899993923114379868e-08
-4.3203272070968523622e-08
-5.248807610769290477e-08
-6.173820565891219303e-08
-7.0936323481873841956e-08
-8.0063955465448088944e-08
-8.9102627498505171388e-08
-9.8034718121198238805e-08
-1.0684232165658613667e-07
-1.1550895351319923066e-07
-1.240164237970020622e-07
-1.323491005678079091e-07
-1.4049135188543004915e-07
-1.4842669315839884803e-07
-1.5614034509781049564e-07
-1.6361724419766687788e-07
-1.7084460068872431293e-07
-1.7780763528207899071e-07
-1.8449441085977014154e-07
-1.9089213765255408362e-07
-1.9698831010828143917e-07
-2.027729806286515668e-07
-2.0823506474698660895e-07
-2.1336461486498592421e-07
-2.1815196760144317523e-07
-2.2258859644352924079e-07
-2.2666682752969791181e-07
-2.3037983964968589135e-07
-2.3371910629066405818e-07
-2.3667951154493493959e-07
-2.3925764480736688711e-07
-2.4144526378222508356e-07
-2.4324094738403800875e-07
-2.4464100079057971016e-07
-2.4564258183090714738e-07
-2.462448378537374083e-07
-2.4644577933941036463e-07
-2.462448378537374083e-07
-2.4564315026509575546e-07
-2.4464100079057971016e-07
-2.4324151581822661683e-07
-2.4144526378222508356e-07
-2.3925650793898967095e-07
-2.3668007997912354767e-07
-2.3371910629066405818e-07
-2.3037955543259158731e-07
-2.2666711174679221585e-07
-2.2258916487771784887e-07
-2.1815196760144317523e-07
-2.1336433064789162017e-07
-2.0823506474698660895e-07
-2.027729806286515668e-07
-1.9698859432537574321e-07
-1.908927060867426917e-07
-1.8449441085977014154e-07
-1.7780763528207899071e-07
-1.7084431647163000889e-07
-1.6361752841476118192e-07
-1.561400608807161916e-07
-1.4842640894130454399e-07
-1.4049135188543004915e-07
-1.3234995321909082122e-07
-1.2401670801409636624e-07
-1.1550866929610492662e-07
-1.0684203743949183263e-07
-9.8034718121198238805e-08
-8.9102343281410867348e-08
-8.0063671248353784904e-08
-7.0936039264779537916e-08
-6.173820565891219303e-08
-5.248779189059860073e-08
-4.3202703636779915541e-08
-3.3899993923114379868e-08
-2.4593305170128587633e-08
-1.529286919321748428e-08
-1.5568559774692403153e-08
-2.5125643787760054693e-08
-3.4681306715356186032e-08
-4.423071686687762849e-08
-5.3759379170514876023e-08
-6.3251377468986902386e-08
-7.2687953434069640934e-08
-8.2052054040104849264e-08
-9.132520517596276477e-08
-1.0048808007923071273e-07
-1.0952305729006184265e-07
-1.1841251534860930406e-07
-1.2713968544630915858e-07
-1.3568751455750316381e-07
-1.4403838122234446928e-07
-1.5217750615192926489e-07
-1.6008868897188222036e-07
-1.6775800304458243772e-07
-1.7517038486403180286e-07
-1.8231219200970372185e-07
-1.8917006627816590481e-07
-1.9573064946598606184e-07
-2.0198399397486355156e-07
-2.0791674160136608407e-07
-2.1351837631300440989e-07
-2.1877866629438358359e-07
-2.2368851659848587587e-07
-2.2823940071248216555e-07
-2.3242165525516611524e-07
-2.3622902745046303608e-07
-2.3965355921973241493e-07
-2.4269041887237108313e-07
-2.4533363784939865582e-07
-2.475775318089290522e-07
-2.4941869014583062381e-07
-2.5085540755753754638e-07
-2.5188199970216373913e-07
-2.5249988766518072225e-07
-2.5270566084145684727e-07
-2.5249960344808641821e-07
-2.5188256813635234721e-07
-2.508548391233489383e-07
-2.4941925858001923189e-07
-2.4757724759183474816e-07
-2.4533306941521004774e-07
-2.4269041887237108313e-07
-2.3965355921973241493e-07
-2.36228459016274428e-07
-2.3242193947226041928e-07
-2.2823940071248216555e-07
-2.2368851659848587587e-07
-2.1877923472857219167e-07
-2.1351866053009871393e-07
-2.0791702581846038811e-07
-2.0198399397486355156e-07
-1.9573093368308036588e-07
-1.8917006627816590481e-07
-1.8231162357551511377e-07
-1.7517038486403180286e-07
-1.677571503932995256e-07
-1.600889731889765244e-07
-1.5217722193483496085e-07
-1.4403838122234446928e-07
-1.3568666190622025169e-07
-1.2714025388049776666e-07
-1.184127995657036081e-07
-1.0952362572425045073e-07
-1.0048751164504210465e-07
-9.132492095886846073e-08
-8.2052338257199153304e-08
-7.2688237651163944975e-08
-6.3250809034798294306e-08
-5.3759094953420571983e-08
-4.423100108397193253e-08
-3.4681875149544794112e-08
-2.5125643787760054693e-08
-1.5568275557598099113e-08
-1.58249235937546473e-08
-2.5628708044678205624e-08
-3.5424250199866946787e-08
-4.5209844756755046546e-08
-5.497184929481591098e-08
-6.4695484525145730004e-08
-7.4363128987897653133e-08
-8.3954603269376093522e-08
-9.3452854343922808766e-08
-1.0283798701493651606e-07
-1.120915271712874528e-07
-1.2119613757022307254e-07
-1.3013334410061361268e-07
-1.3888609373680083081e-07
-1.4743818610440939665e-07
-1.5577342082906397991e-07
-1.6387531331929494627e-07
-1.7172851585200987756e-07
-1.7931910178958787583e-07
-1.8663257606021943502e-07
-1.9365472780918935314e-07
-2.0037333570144255646e-07
-2.0677617840192397125e-07
-2.128510345755785238e-07
-2.1858738818991696462e-07
-2.2397330212697852403e-07
-2.2900110252521699294e-07
-2.3366027335214312188e-07
-2.3794285652911639772e-07
-2.4184089397749630734e-07
-2.4534784870411385782e-07
-2.4845718371580005623e-07
-2.5116321467066882178e-07
-2.5346082566102268174e-07
-2.5534689029882429168e-07
-2.5681714532765909098e-07
-2.578690327936783433e-07
-2.5850113161141052842e-07
-2.5871173647828982212e-07
-2.5850113161141052842e-07
-2.5786874857658403926e-07
-2.5681714532765909098e-07
-2.5534660608172998764e-07
-2.5346110987811698578e-07
-2.5116293045357451774e-07
-2.4845661528161144815e-07
-2.4534728026992524974e-07
-2.418406097604020033e-07
-2.3794314074621070176e-07
-2.336597049179545138e-07
-2.290008183081226889e-07
-2.2397358634407282807e-07
-2.1858681975572835654e-07
-2.1285075035848421976e-07
-2.0677617840192397125e-07
-2.003736199185368605e-07
-1.9365472780918935314e-07
-1.8663229184312513098e-07
-1.7931853335539926775e-07
-1.717288000691041816e-07
-1.6387559753638925031e-07
-1.5577342082906397991e-07
-1.4743847032150370069e-07
-1.3888609373680083081e-07
-1.301327756664250046e-07
-1.211958533531287685e-07
-1.1209124295419314876e-07
-1.0283741858074790798e-07
-9.3452854343922808766e-08
-8.3955171703564701602e-08
-7.4363413204991957173e-08
-6.4696052959334338084e-08
-5.497213351191021502e-08
-4.5208992105472134426e-08
-3.5423965982772642747e-08
-2.5628423827583901584e-08
-1.58249235937546473e-08
-1.6064234387158649042e-08
-2.6101929506694432348e-08
-3.612598220570362173e-08
-4.6137529352563433349e-08
-5.6124918046407401562e-08
-6.6071663695765892044e-08
-7.596014484079205431e-08
-8.5770182067790301517e-08
-9.5483585482725175098e-08
-1.0508188097446691245e-07
-1.1454432069513131864e-07
-1.2385413583615445532e-07
-1.3299427337187808007e-07
-1.4194455388860660605e-07
-1.5068906122905900702e-07
-1.5921216345304856077e-07
-1.6749623910072841682e-07
-1.7552565623191185296e-07
-1.8328705664316657931e-07
-1.9076423996011726558e-07
-1.9794441641352022998e-07
-2.0481365936575457454e-07
-2.1135974748176522553e-07
-2.1757017520940280519e-07
-2.2343499495036667213e-07
-2.2894226958669605665e-07
-2.3408261995427892543e-07
-2.38845530020626029e-07
-2.4322389435837976635e-07
-2.4720975488889962435e-07
-2.5079458509935648181e-07
-2.5397383751624147408e-07
-2.5674012249510269612e-07
-2.5908946099661989138e-07
-2.6101702133018989116e-07
-2.6252024554196395911e-07
-2.6359543880971614271e-07
-2.642414642650692258e-07
-2.6445746925674029626e-07
-2.6424203269925783388e-07
-2.6359515459262183867e-07
-2.6251996132486965507e-07
-2.610173055472841952e-07
-2.5908946099661989138e-07
-2.5674012249510269612e-07
-2.5397383751624147408e-07
-2.5079458509935648181e-07
-2.4720947067180532031e-07
-2.4322417857547407039e-07
-2.3884581423772033304e-07
-2.3408205152009031735e-07
-2.2894226958669605665e-07
-2.2343442651617806405e-07
-2.1757045942649710923e-07
-2.1135974748176522553e-07
-2.0481394358284887858e-07
-1.9794413219642592594e-07
-1.9076395574302296154e-07
-1.8328677242607227527e-07
-1.7552537201481754892e-07
-1.6749567066653980874e-07
-1.5921187923595425673e-07
-1.5068934544615331106e-07
-1.4194370123732369393e-07
-1.3299370493768947199e-07
-1.238547042703430634e-07
-1.145440364780370146e-07
-1.0508188097446691245e-07
-9.5483301265630871058e-08
-8.5769897850695997477e-08
-7.595957640660344623e-08
-6.6071663695765892044e-08
-5.6124918046407401562e-08
-4.6137813569657737389e-08
-3.612626642279792577e-08
-2.6102213723788736388e-08
-1.6064518604252953082e-08
-1.6287060589093016461e-08
-2.6547297693468863145e-08
-3.6788492252526339144e-08
-4.7015475956868613139e-08
-5.7217732774006435648e-08
-6.7377357026998652145e-08
-7.7476443038904108107e-08
-8.7495664047310128808e-08
-9.7415409072709735483e-08
-1.0721635135269025341e-07
-1.1688030099321622401e-07
-1.2638651014640345238e-07
-1.3571877843787660822e-07
-1.4485777910522301681e-07
-1.5378702755697304383e-07
-1.6248833389909123071e-07
-1.7094663462557946332e-07
-1.791451609278738033e-07
-1.8706913351707044058e-07
-1.9470292045298265293e-07
-2.0203373196636675857e-07
-2.0904707298541325144e-07
-2.1573015374087844975e-07
-2.2207103711480158381e-07
-2.2805807020631618798e-07
-2.3368045276583870873e-07
-2.3892738454378559254e-07
-2.4379062324442202225e-07
-2.4825993705235305242e-07
-2.5232907319150399417e-07
-2.559889367148571182e-07
-2.5923412749762064777e-07
-2.6205810854662558995e-07
-2.6445690082255168818e-07
-2.6642453576641855761e-07
-2.6795930807566037402e-07
-2.6905695449386257678e-07
-2.697166223697422538e-07
-2.6993660640073358081e-07
-2.6971633815264794976e-07
-2.6905695449386257678e-07
-2.6795873964147176594e-07
-2.6642425154932425357e-07
-2.6445661660545738414e-07
-2.6205839276371989399e-07
-2.5923412749762064777e-07
-2.5598922093195142224e-07
-2.5232935740859829821e-07
-2.4826022126944735646e-07
-2.4379090746151632629e-07
-2.3892795297797420062e-07
-2.3368045276583870873e-07
-2.2805835442341049202e-07
-2.2207075289770727977e-07
-2.1573015374087844975e-07
-2.0904707298541325144e-07
-2.0203373196636675857e-07
-1.9470320467007695697e-07
-1.8706913351707044058e-07
-1.7914544514496810734e-07
-1.7094663462557946332e-07
-1.6248804968199692667e-07
-1.5378674333987873979e-07
-1.4485749488812871277e-07
-1.3571821000368800014e-07
-1.2638679436349775642e-07
-1.1687973255902761593e-07
-1.0721635135269025341e-07
-9.7415409072709735483e-08
-8.7495664047310128808e-08
-7.7476727255998412147e-08
-6.7377641244092956185e-08
-5.7217448556912131608e-08
-4.7015475956868613139e-08
-3.6788492252526339144e-08
-2.6547297693468863145e-08
-1.6287060589093016461e-08
-1.6495107502123573795e-08
-2.6963107302435673773e-08
-3.7409222386486362666e-08
-4.7841695050010457635e-08
-5.8248303957952884957e-08
-6.8611143433372490108e-08
-7.8911455148045206442e-08
-8.9129912339558359236e-08
-9.9246051377122057602e-08
-1.092411139325122349e-07
-1.1909463637493900023e-07
-1.2878928146164980717e-07
-1.383051539960433729e-07
-1.4762349564989563078e-07
-1.5672839026592555456e-07
-1.6560022686462616548e-07
-1.742245103741879575e-07
-1.8258361933476408012e-07
-1.9066192180616781116e-07
-1.9844492271658964455e-07
-2.0591897964550298639e-07
-2.1306959752109833062e-07
-2.1988171283737756312e-07
-2.2634651486441725865e-07
-2.3245007696459651925e-07
-2.3818245153961470351e-07
-2.4353170147151104175e-07
-2.4848901603036210872e-07
-2.5304586870333878323e-07
-2.57193164543423336e-07
-2.6092493499163538218e-07
-2.642329377522401046e-07
-2.6711177270044572651e-07
-2.6955689236274338327e-07
-2.7156318083143560216e-07
-2.7312694328429643065e-07
-2.742464744187600445e-07
-2.7491836362969479524e-07
-2.7514289513419498689e-07
-2.7491864784678909928e-07
-2.7424619020166574046e-07
-2.7312694328429643065e-07
-2.7156318083143560216e-07
-2.6955632392855477519e-07
-2.6711234113463433459e-07
-2.6423236931805149652e-07
-2.609243665574467741e-07
-2.57193164543423336e-07
-2.5304586870333878323e-07
-2.4848901603036210872e-07
-2.4353141725441673771e-07
-2.3818216732252039947e-07
-2.3245064539878512733e-07
-2.2634708329860586673e-07
-2.198822812715661712e-07
-2.1306902908690972254e-07
-2.0591897964550298639e-07
-1.9844520693368394859e-07
-1.9066192180616781116e-07
-1.8258361933476408012e-07
-1.742245103741879575e-07
-1.6560022686462616548e-07
-1.5672782183173694648e-07
-1.4762321143280132674e-07
-1.3830543821313767694e-07
-1.2878928146164980717e-07
-1.1909492059203330427e-07
-1.0924082971541793086e-07
-9.9246051377122057602e-08
-8.9129912339558359236e-08
-7.8911455148045206442e-08
-6.8611427650466794148e-08
-5.8248303957952884957e-08
-4.7842263484199065715e-08
-3.7409222386486362666e-08
-2.6963391519529977813e-08
-1.6495107502123573795e-08
-1.6690933080099057406e-08
-2.7349642550689168274e-08
-3.7988741041772300377e-08
-4.8615618197800358757e-08
-5.9216915815341053531e-08
-6.9772454480698797852e-08
-8.0264044299838133156e-08
-9.0671221641969168559e-08
-1.0097465974467922933e-07
-1.1115332654298981652e-07
-1.2118846370867686346e-07
-1.3105989182804478332e-07
-1.4075027365834102966e-07
-1.502399982200586237e-07
-1.5951059140206780285e-07
-1.6854443174452171661e-07
-1.7732475043885642663e-07
-1.8583591554488521069e-07
-1.9406201090532704256e-07
-2.0198626771161798388e-07
-2.0959561197742004879e-07
-2.1687554863092373125e-07
-2.2381186681741382927e-07
-2.3039376628730678931e-07
-2.3660760462007601745e-07
-2.424434342174208723e-07
-2.4788931796138058417e-07
-2.5293672933912603185e-07
-2.5757515231816796586e-07
-2.6179833412243169732e-07
-2.6559689558780519292e-07
-2.6896458393821376376e-07
-2.7189514639758272097e-07
-2.7438460392659180798e-07
-2.7642585109788342379e-07
-2.7801888791145756841e-07
-2.7915803002542816103e-07
-2.798429932227008976e-07
-2.8007178798361564986e-07
-2.7984356165688950568e-07
-2.7915859845961676911e-07
-2.7801917212855187245e-07
-2.7642698796626063995e-07
-2.7438431970949750394e-07
-2.7189543061467702501e-07
-2.6896429972111945972e-07
-2.6559632715361658484e-07
-2.6179804990533739328e-07
-2.5757600496945087798e-07
-2.5293644512203172781e-07
-2.4788903374428628013e-07
-2.4244286578323226422e-07
-2.3660817305426462553e-07
-2.3039319785311818123e-07
-2.2381215103450813331e-07
-2.1687498019673512317e-07
-2.0959561197742004879e-07
-2.0198598349452367984e-07
-1.9406201090532704256e-07
-1.8583648397907381877e-07
-1.7732531887304503471e-07
-1.6854471596161602065e-07
-1.5951002296787919477e-07
-1.502399982200586237e-07
-1.4075084209252963774e-07
-1.3106074447932769544e-07
-1.2118846370867686346e-07
-1.1115332654298981652e-07
-1.0097409131049062125e-07
-9.0671221641969168559e-08
-8.0264044299838133156e-08
-6.9772170263604493812e-08
-5.921634738115244545e-08
-4.8615333980706054717e-08
-3.7988741041772300377e-08
-2.7349642550689168274e-08
-1.6690933080099057406e-08
-1.6876242625585291535e-08
-2.7706050786946434528e-08
-3.8525911350006936118e-08
-4.9336961183144012466e-08
-6.0121578826510813087e-08
-7.0859584866411751136e-08
-8.1532505191717064008e-08
-9.2118739303259644657e-08
-1.0259867622153251432e-07
-1.1295156809865147807e-07
-1.2315780395510955714e-07
-1.3319834124558838084e-07
-1.430527163392980583e-07
-1.5270302355929743499e-07
-1.6213050457736244425e-07
-1.7131753793364623562e-07
-1.8024650216830195859e-07
-1.8890148112404858693e-07
-1.972651375581335742e-07
-2.0532297639874741435e-07
-2.1305993413989199325e-07
-2.2046208414394641295e-07
-2.275149313391011674e-07
-2.3420682282448979095e-07
-2.4052525304796290584e-07
-2.4645828489155974239e-07
-2.5199568653988535516e-07
-2.5712751039463910274e-07
-2.6184437729170895182e-07
-2.661371922840771731e-07
-2.6999913416148046963e-07
-2.7342338171365554444e-07
-2.7640339794743340462e-07
-2.7893435117221088149e-07
-2.8101027282900759019e-07
-2.8262945761525770649e-07
-2.8378792649164097384e-07
-2.8448397415559156798e-07
-2.8471561108744936064e-07
-2.8448368993849726394e-07
-2.8378792649164097384e-07
-2.8262945761525770649e-07
-2.8101027282900759019e-07
-2.7893349852092796937e-07
-2.7640368216452770866e-07
-2.734230974965612404e-07
-2.6999941837857477367e-07
-2.661371922840771731e-07
-2.6184437729170895182e-07
-2.5712751039463910274e-07
-2.5199540232279105112e-07
-2.4645856910865404643e-07
-2.4052525304796290584e-07
-2.3420739125867839903e-07
-2.2751521555619547144e-07
-2.2046208414394641295e-07
-2.1306021835698629729e-07
-2.0532354483293602243e-07
-1.972651375581335742e-07
-1.8890148112404858693e-07
-1.8024650216830195859e-07
-1.7131782215074053966e-07
-1.6213050457736244425e-07
-1.5270217090801452287e-07
-1.4305300055639236234e-07
-1.3319834124558838084e-07
-1.2315837238929816522e-07
-1.1295213653284008615e-07
-1.0259896043862681836e-07
-9.2119307737448252738e-08
-8.1532505191717064008e-08
-7.0859869083506055176e-08
-6.0120726175227900967e-08
-4.9336676966049708426e-08
-3.8525627132912632078e-08
-2.7706050786946434528e-08
-1.6876242625585291535e-08
-1.7054162526619620621e-08
-2.8032047794113168493e-08
-3.9020449094095965847e-08
-5.0004587137664202601e-08
-6.0962577208556467667e-08
-7.1873671458888566121e-08
-8.2716837823681998998e-08
-9.3471612672146875411e-08
-1.041183850247762166e-07
-1.1463470173112000339e-07
-1.2500237289714277722e-07
-1.3520065067496034317e-07
-1.4520963986797141843e-07
-1.5501171901632915251e-07
-1.6458614027214935049e-07
-1.7391641904396237805e-07
-1.8298521808901568875e-07
-1.9177406329617951997e-07
-2.0026817537655006163e-07
-2.0845106973865767941e-07
-2.1630910396197577938e-07
-2.2382522502084611915e-07
-2.3098778001440223306e-07
-2.3778341073921183124e-07
-2.4419961164312553592e-07
-2.502235929568996653e-07
-2.5584654395061079413e-07
-2.6105709594048676081e-07
-2.658464381966041401e-07
-2.7020632842322811484e-07
-2.7412795589043525979e-07
-2.7760506782215088606e-07
-2.8063055879101739265e-07
-2.8319959710643161088e-07
-2.8530848794616758823e-07
-2.8695239961962215602e-07
-2.8812877417294657789e-07
-2.8883562208648072556e-07
-2.890706696234701667e-07
-2.8883533786938642152e-07
-2.8812877417294657789e-07
-2.8695268383671646006e-07
-2.8530877216326189227e-07
-2.8320073397480882704e-07
-2.8063027457392308861e-07
-2.7760478360505658202e-07
-2.7412795589043525979e-07
-2.702060442061338108e-07
-2.6584729084788705222e-07
-2.6105738015758106485e-07
-2.5584654395061079413e-07
-2.5022387717399396934e-07
-2.4419904320893692784e-07
-2.377831265221175272e-07
-2.309880642314965371e-07
-2.2382579345503472723e-07
-2.1630825131069286726e-07
-2.0845163817284628749e-07
-2.0026845959364436567e-07
-1.9177434751327382401e-07
-1.8298493387192138471e-07
-1.7391641904396237805e-07
-1.6458614027214935049e-07
-1.5501143479923484847e-07
-1.4520992408506572247e-07
-1.3520065067496034317e-07
-1.2500265711423708126e-07
-1.1463470173112000339e-07
-1.0411810080768191256e-07
-9.3472181106335483491e-08
-8.2717122040776303038e-08
-7.1873955675982870162e-08
-6.0963145642745075747e-08
-5.0004871354758506641e-08
-3.9020449094095965847e-08
-2.8032047794113168493e-08
-1.7054162526619620621e-08
-1.7225261217390652746e-08
-2.832649670381215401e-08
-3.9472638491133693606e-08
-5.0619917146832449362e-08
-6.1741047829855233431e-08
-7.2813008955563418567e-08
-8.3816757978638634086e-08
-9.472984174863086082e-08
-1.0553151241765590385e-07
-1.1620244322330108844e-07
-1.2672018101511639543e-07
-1.3706596746487775818e-07
-1.4721962315888958983e-07
-1.5716295820311643183e-07
-1.6687522474967408925e-07
-1.7634022242418723181e-07
-1.8553777181296027265e-07
-1.9445252519290079363e-07
-2.0306913484091637656e-07
-2.1136827399459434673e-07
-2.1933772131887963042e-07
-2.2696127643939689733e-07
-2.3422558115271385759e-07
-2.4111727725539822131e-07
-2.4762471184658352286e-07
-2.5373481093993177637e-07
-2.5943791115423664451e-07
-2.6472264380572596565e-07
-2.695790612960990984e-07
-2.7400091084928135388e-07
-2.779776764327834826e-07
-2.815039579218137078e-07
-2.8457236567192012444e-07
-2.8717835220959386788e-07
-2.8931623319294885732e-07
-2.9098373488523066044e-07
-2.9217687824711902067e-07
-2.9289367375895380974e-07
-2.9313213190107489936e-07
-2.928933895418595057e-07
-2.9217630981293041259e-07
-2.909834506681363564e-07
-2.8931651741004316136e-07
-2.871777837754052598e-07
-2.845720814548258204e-07
-2.8150367370471940376e-07
-2.7797739221568917856e-07
-2.7400062663218704984e-07
-2.6957962973028770648e-07
-2.6472150693734874949e-07
-2.5943734272004803643e-07
-2.5373537937412038445e-07
-2.4762414341239491478e-07
-2.4111812990668113343e-07
-2.3422586536980816163e-07
-2.2696127643939689733e-07
-2.1933743710178532638e-07
-2.1136827399459434673e-07
-2.0306856640672776848e-07
-1.9445280940999509767e-07
-1.8553777181296027265e-07
-1.7633965398999862373e-07
-1.6687522474967408925e-07
-1.5716238976892782375e-07
-1.4721962315888958983e-07
-1.3706625168197206222e-07
-1.2672018101511639543e-07
-1.1620159057201817632e-07
-1.0553122820056159981e-07
-9.4730410182819468901e-08
-8.3817326412827242166e-08
-7.2813293172657722607e-08
-6.1741332046949537471e-08
-5.0619632929738145322e-08
-3.9472354274039389566e-08
-2.832621248671784997e-08
-1.7225261217390652746e-08
-1.739181243465282023e-08
-2.8588829081854782999e-08
-3.9883900626591639593e-08
-5.1184372296120272949e-08
-6.2456990690407110378e-08
-7.3680723744473652914e-08
-8.4832549873681273311e-08
-9.5892289664334384724e-08
-1.0683919526854879223e-07
-1.1765166618715738878e-07
-1.283100914406531956e-07
-1.3879258631277480163e-07
-1.4908152934367535636e-07
-1.5915503581709344871e-07
-1.6899520005608792417e-07
-1.785841163837176282e-07
-1.8790274225466419011e-07
-1.9693430886036367156e-07
-2.056623316093464382e-07
-2.1407117856142576784e-07
-2.2214379669094341807e-07
-2.2986625936027849093e-07
-2.3722577680018730462e-07
-2.4420643285338883288e-07
-2.5079799570448813029e-07
-2.5698739136714721099e-07
-2.627641038088768255e-07
-2.6811761699718772434e-07
-2.7303741489959065802e-07
-2.775152552203508094e-07
-2.8154374831501627341e-07
-2.8511493610494653694e-07
-2.8822341846534982324e-07
-2.9086322683724574745e-07
-2.9302896109584253281e-07
-2.9471806328729144298e-07
-2.9592627015517791733e-07
-2.9665187639693613164e-07
-2.9689402936128317378e-07
-2.9665216061403043568e-07
-2.9592655437227222137e-07
-2.9471777907019713894e-07
-2.9302924531293683685e-07
-2.9086322683724574745e-07
-2.8822398689953843132e-07
-2.8511578875622944906e-07
-2.8154403253211057745e-07
-2.7751582365453941748e-07
-2.7303684646540204994e-07
-2.6811704856299911626e-07
-2.627641038088768255e-07
-2.5698710715005290695e-07
-2.5079799570448813029e-07
-2.4420671707048313692e-07
-2.372249241489043925e-07
-2.2986682779446709901e-07
-2.2214379669094341807e-07
-2.140708943443314638e-07
-2.056623316093464382e-07
-1.969345930774579756e-07
-1.8790302647175849415e-07
-1.7858468481790623628e-07
-1.6899576849027653225e-07
-1.5915503581709344871e-07
-1.4908124512658105232e-07
-1.3879315474696340971e-07
-1.283100914406531956e-07
-1.1765195040425169282e-07
-1.0683947948564309627e-07
-9.5893142315617296845e-08
-8.4832549873681273311e-08
-7.3679871093190740794e-08
-6.2457274907501414418e-08
-5.1183803861931664869e-08
-3.9884184843685943633e-08
-2.8588260647666174918e-08
-1.7391244000464212149e-08
