# Supplementary material for: Discrete mechanical growth model for plant tissue
Source: PLoS One. 2019 Aug 12;14(8):e0221059. doi: 10.1371/journal.pone.0221059 (PMC6690522; doi:10.1371/journal.pone.0221059)
Supplement: S1 File — The model was implemented using the C++ programming language. The software uses the Intel threading building blocks (TBB) runtime library as a parallelization environment (available in open source from http://www.intel.com/software/products/tbb/), and for visualization the CASH library from Rob J. de Boer and Alex D. Staritsky (available in open source from http://theory.bio.uu.nl/rdb/software.html). (ZIP) [file pone.0221059.s001.zip › CODE/illustration2-leaf-growth/output/savedstate/statex]

-0.3383442805345991955
0.66610780003814351602
1.6705598710462836731
2.6750119326664587582
3.679463984982656477
4.6839160280719447371
5.6883680620226373392
6.6928200869374920856
7.6972721029337440868
8.7017241101426865413
9.7061761087092488509
10.710628098791683982
11.715080080561357079
12.719532054202479898
13.723984019911947385
14.728435977899078324
15.732887928385332899
16.737339871604106634
17.741791807800328939
18.746243737230170012
19.750695660160683786
20.755147576869362069
21.75959948764377927
22.764051392781095018
23.768503292587624287
24.772955187378343567
25.77740707747644322
26.78185896321270576
27.786310844925033336
28.790762722957950359
29.795214597661974665
30.799666469393145007
31.80411833851226433
32.808570205384484098
33.813022070378607964
34.817473933866573077
35.821925796222721772
36.826377657823300638
37.830829519045764187
38.83528138026822063
39.839733241868813707
40.844185104224962402
41.848636967712913304
42.853088832707058486
43.857540699579281807
44.861992568698390471
45.866444440429553708
46.870896315133563803
47.875348193166516353
48.879800074878829719
49.884251960615046073
50.888703850713149279
51.893155745503896981
52.897607645310401381
53.902059550447710023
54.906511461222144987
55.910963377930798401
56.915415300861333492
57.919867230291195881
58.924319166487421739
59.928771109706232778
60.933223060192531761
61.937675018179639608
62.942126983889039593
63.946578957530142873
64.951030939299812417
65.95548292938227064
66.959934927948822292
67.964386935157776293
68.968838951153955463
69.973290976068867053
70.977743010019551662
71.982195053108853244
72.986647105424992787
73.991099167045149443
74.995551238053295151
76.000003318626042415
-0.3383441277416226467
0.66610795286190649378
1.6705600237739486325
2.6750120850035887798
3.6794641366250262493
4.6839161787261769376
5.6883682114056979273
6.6928202347740262113
7.6972722489543006219
8.7017242540828743103
9.7061762503095234678
10.710628237797495288
11.715080216723412931
12.719532187277165391
13.723984149661690779
14.728436104092750725
15.732888050798626622
16.737339990019901137
17.741791922009021221
18.746243847030022778
19.75069576535809901
20.755147677279214946
21.759599583089652697
22.764051483095585127
23.768503377612560712
24.772955266965023924
25.777407151485828507
26.781859031515676151
27.786310907402576476
28.790762779501307023
29.795214648172802185
30.79966651378361675
31.804118376705286408
32.808570237313752216
33.813022095988728211
34.817473953113108109
35.821925809072290292
36.826377664253655553
37.830829519045778397
38.835281373837879926
39.839733229019245186
40.84418508497844158
41.848636942102814373
42.853088800777790368
43.857540661386231307
44.861992524307900965
45.866444389918704871
46.87089625859022135
47.875348130688948345
48.879800006575855775
49.88425188660571763
50.888703771126515107
51.893155660478967661
52.897607554995950352
53.902059455001875676
54.906511360812309874
55.910963272733425811
56.915415191061541123
57.919867116082528469
58.924319048071673421
59.928770987292949712
60.933222933998820281
61.937674888429867792
62.942126850814382522
63.946578821368127876
64.95103080029400644
65.955482787782003129
66.959934784008666497
67.964386789137236633
68.968838803317453312
69.973290826685826005
70.977742859365378081
71.982194901466499459
72.986646953087898737
73.991099014317512683
74.995551085229578803
76.000003165833106777
-0.33834397609633160009
0.66610810433053746493
1.6705601748602212364
2.6750122354908101308
3.6794642862756918866
4.6839163272924428938
5.6883683586354027995
6.6928203804139583255
7.6972723927520583231
8.701724395788060562
9.7061763896746278135
10.710628374578613276
11.715080350680853627
12.719532318176014485
13.72398427727234349
14.728436228191359447
15.732888171167589419
16.737340106448240107
17.741792034292782176
18.746243954972687362
19.750695868770872465
20.755147775981377833
21.759599676908877086
22.764051571868190393
23.768503461183804859
24.772955345189345167
25.777407224227108173
26.781859098647384343
27.786310968808049182
28.790762835073891779
29.795214697816032157
30.799666557411359946
31.804118414241902002
32.808570268694133176
33.813022121158510913
34.817473972028693652
35.82192582170092976
36.826377670573435807
37.830829519045764187
38.835281367518078355
39.839733216390591508
40.8441850660628063
41.848636916932974827
42.853088769397388091
43.857540623849629924
44.861992480680157769
45.866444340275471347
46.870896203017601067
47.875348069283454322
48.87979993944410495
49.884251813864402436
50.888703692902133469
51.893155576907695092
52.897607466223313111
53.902059361182644182
54.906511262110122118
55.91096316932064525
56.915415083118837458
57.919867003798749749
58.92431893164330603
59.928770866923976257
60.933222809900215111
61.937674760819191988
62.942126719915520994
63.946578687410713826
64.951030663512952401
65.955482648416932534
66.959934642303537089
67.96438664533958729
68.968838657677608239
69.97329067945612735
70.977742710799063275
71.982194751815811173
72.986646802600702699
73.991098863231272276
74.995550933760924295
76.000003014187811345
-0.33834382631435777622
0.66610825388830352534
1.6705603239609319033
2.6750123839117687652
3.6794644337880240137
4.6839164736616503149
5.6883685036234581389
6.6928205237811191353
7.6972725342583370178
8.7017245351944225717
9.706176526743993449
10.710628509076668635
11.715080482376773574
12.719532446843121676
13.723984402688650164
14.728436350140146516
15.732888289437877205
16.737340220835225324
17.741792144598296233
18.746244061005537418
19.750695970347294406
20.755147872925281405
21.759599769052226037
22.764051659051283139
23.768503543255601329
24.772955422007676418
25.777407295658917974
26.781859164569034704
27.786311029105451809
28.79076288964268926
29.795214746561846653
30.799666600249899773
31.804118451099071763
32.808570299506271795
33.813022145872373869
34.817473990601527589
35.821925834100660779
36.826377676778626835
37.830829519045728659
38.835281361312837589
39.839733203990824961
40.844185047489951046
41.848636892219133188
42.853088738585199735
43.857540586992421083
44.861992437841600179
45.866444291529646193
46.870896148448814245
47.875348008986051696
48.879799873522458142
49.884251742432567767
50.888703616083802217
51.89315549483590928
52.897607379040202602
53.902059269039291678
54.906511165166257626
55.910963067744219757
56.915414977085980297
57.919866893493221482
58.924318817256327918
59.92877074865364051
60.933222687951356988
61.937674635402885315
62.942126591248431566
63.946578555714800984
64.951030529014914805
65.955482511347582886
66.959934502897198172
67.964386503833225106
68.968838514310434107
69.973290534468105761
70.977742564429888716
71.982194604303543883
72.986646654179779148
73.991098714130615122
74.99555078420318921
76.000002864405828973
-0.33834367878095988891
0.66610840118270808752
1.6705604707761534389
2.6750125300188010158
3.6794645789577122841
4.6839166176631357175
5.6883686462246201287
6.6928206647493633241
7.6972726733614420525
8.7017246722013208426
9.7061766614255038377
10.710628641206209721
11.715080611731048421
12.719532573202648962
13.723984525838380577
14.728436469869929937
15.732888405542990284
16.737340333116801361
17.741792252863778145
18.74624416506905078
19.750696070029988505
20.755147968055773333
21.75959985946687425
22.764051744594464566
23.768503623780052436
24.772955497374759659
25.777407365738863376
26.781859229241163689
27.786311088258358382
28.790762943174538435
29.795214794380449064
30.799666642272889305
31.804118487254108061
32.808570329731082893
33.813022170114855669
34.817474008820013864
35.821925846263781068
36.82637768286547697
37.830829519045778397
38.835281355226065614
39.83973319182775441
40.844185029271507403
41.848636867976672704
42.85308870836044548
43.857540550837448734
44.861992395818639068
45.866444243711072204
46.87089609491697928
47.875347949833155781
48.879799808850336262
49.884251672352604601
50.888703540716747398
51.893155414311436857
52.897607293497017622
53.902059178624618596
54.906511070035726618
55.910962968061525658
56.915414873022463382
57.919866785227718253
58.924318704974709249
59.928770632548541641
60.933222568221651727
61.937674512253202863
62.94212646488894336
63.946578426360552783
64.951030396885371943
65.955482376666068944
66.959934365890205754
67.964386364730060563
68.968838373342137515
69.97329039186692512
70.977742420428413084
71.982194459133808095
72.986646508072752226
73.991098567315390255
74.995550636908788533
76.000002716872529618
-0.33834353376552328552
0.66610854595388113708
1.6705606150631091555
2.6750126735905594977
3.6794647215853011346
4.6839167591178343386
5.6883687862779330757
6.6928208031733893435
7.697272809929366133
8.7017248066879577806
9.706176793607863118
10.71062877086402132
11.715080738647307257
12.719532697164165569
13.723984646636246509
14.728436587299993832
15.732888519406323269
16.737340443220123376
17.741792359019871839
18.746244267097118552
19.750696167756114363
20.755148061313136054
21.759599948096134625
22.764051828444159753
23.76850370270674162
24.772955571243361561
25.777407434422912047
26.781859292623028779
27.786311146229472513
28.790762995635528654
29.795214841241428161
30.799666683453544636
31.804118522683843651
32.808570359349133128
33.813022193870480692
34.817474026672456944
35.821925858182446234
36.826377688829936119
37.830829519045806819
38.835281349261627781
39.839733179909117666
40.84418501141908564
41.848636844221047681
42.853088678742395246
43.857540515407713144
44.861992354637969527
45.866444196850089554
46.870896042455967745
47.875347891862062966
48.879799745468524463
49.884251603668637642
50.888703466848149048
51.893155335384776095
52.897607209647340198
53.902059089995404406
54.906510976778399424
55.910962870335445984
56.91541477099439561
57.919866679071695614
58.924318594871444077
59.928770518685254842
60.93322245079153987
61.937674391455310285
62.942126340927352146
63.946578299444254867
64.951030267227537252
65.955482244483647492
66.959934231403536842
67.964386228162169346
68.968838234918123931
69.973290251813622831
70.977742278973721568
71.982194316506237897
72.986646364500955997
73.991098423028432762
74.995550492137653009
76.000002571857010025
-0.33834339148339820369
0.6661086879903379554
1.6705607566172935297
2.6750128144325060475
3.6794648614877063508
4.683916897854595085
5.6883689236239494136
6.6928209389048323175
7.697272943824016167
8.7017249385256292271
9.7061769231708368011
10.710628897937503723
11.715080863019874613
12.719532818628209725
13.723984764988422569
14.728436702341678455
15.732888630943982378
16.737340551065731376
17.741792462991298862
18.746244367018519483
19.750696263458181079
20.755148152633605463
21.759600034879991171
22.764051910543926738
23.768503779982808055
24.772955643564213091
25.777407501665379641
26.781859354672548079
27.786311202980318313
28.790763046990981877
29.795214887113854019
30.799666723764680398
31.804118557364887465
32.808570388340910995
33.813022217123545943
34.817474044147111556
35.821925869848790569
36.82637769466807498
37.830829519045749976
38.835281343423460498
39.839733168242737804
40.844184993944452344
41.848636820967996641
42.853088649750588957
43.857540480726619592
44.861992314326833764
45.866444150977699223
46.870895991100582023
47.875347835111220718
48.879799683418994505
49.884251536426148732
50.888703394527340151
51.893155258108770056
52.897607127547622952
53.902059003211540755
54.906510885457954885
55.910962774633382821
56.915414671073051522
57.919866575100286354
58.924318487025828972
59.928770407147531785
60.933222335749803733
61.937674273103098699
62.942126219463325754
63.946578175071685735
64.951030140154074388
65.955482114920712888
66.959934099565927568
67.964386094267553062
68.968838099186683621
69.973290114467602052
70.977742140236941282
71.982194176603812252
72.986646223659036536
73.991098281474265264
74.995550350101126469
76.000002429574877283
-0.33834325211926463695
0.66610882710942498353
1.6705608952594974692
2.6750129523707539825
3.6794649984976040002
4.6839170337133708699
5.6883690581102861472
6.6928210717990310741
7.6972730749083311252
8.7017250675846096186
9.7061770499917106036
10.710629022310559577
11.715080984738856174
12.719532937490761526
13.723984880796432861
14.728436814901684215
15.732888740067560107
16.737340656569887898
17.741792564698808832
18.746244464758209602
19.750696357065418596
20.755148241950468702
21.759600119755628356
22.764051990834875738
23.768503855553198889
24.772955714286119644
25.777407567418968881
26.781859415346364273
27.786311258471435792
28.790763097205168464
29.795214931965880112
30.799666763178382922
31.804118591273329741
32.808570416686485771
33.81302223985805
34.817474061231877158
35.821925881254792046
36.826377700375928725
37.830829519045771292
38.835281337715628069
39.839733156836736327
40.844184976859665426
41.848636798233492584
42.853088621405021286
43.857540446818184421
44.861992274913127687
45.866444106125641156
46.870895940886363462
47.875347779620128108
48.879799622745153442
49.884251470672559492
50.888703323805394518
51.893155182538322379
52.897607047256627766
53.902058918335882254
54.906510796141041908
55.910962681026092014
56.915414573333315218
57.919866473392723094
58.924318381521658239
59.928770298023991359
60.933222223189851263
61.937674157295127486
62.942126100600766847
63.946578053352681081
64.95103001578098656
65.955481988099847968
66.959933970506938294
67.964385963183190142
68.968837966292454666
69.973289979981188935
70.977742004378129081
71.982194039593849766
72.986646085720764177
73.991098142831944529
74.99555021098205998
76.000002290210773026
-0.33834311583787685107
0.66610896314769296733
1.6705610308282892174
2.6750130872470334609
3.6794651324608369514
4.6839171665447958404
5.6883691895928132354
6.6928212017174022463
7.6972732030494093181
8.7017251937377047
9.7061771739489337563
10.710629143867185675
11.715081103693712805
12.71953305364651321
13.723984993960034018
14.728436924884700687
15.732888846686533313
16.737340759646684774
17.741792664060927365
18.746244560239180288
19.75069644850503181
20.755148329195126422
21.759600202658642587
22.764052069256695887
23.768503929361692428
24.772955783356866988
25.777407631635448126
26.781859474600125282
27.786311312662377304
28.790763146241744153
29.795214975765198062
30.799666801666365501
31.804118624384827285
32.808570444365471985
33.813022262057664591
34.817474077914553732
35.82192589239232916
36.826377705949397523
37.830829519045735765
38.835281332142095323
39.839733145699170791
40.844184960176917798
41.848636776033799833
42.853088593725999544
43.857540413706630034
44.861992236425109581
45.866444062326294784
46.870895891849762904
47.875347725429122647
48.879799563491367564
49.884251406456108668
50.888703254734664938
51.893155108729850156
52.897606968834857355
53.902058835432875128
54.906510708896405504
55.910962589586468141
56.915414477852316111
57.919866374030561929
58.924318278444793862
59.928770191404929335
60.933222113206781501
61.937674044131497908
62.942125984445048914
63.94657793439784399
64.951029894224390659
65.955481864142640802
66.959933844353869858
67.96438583504216524
68.968837836374135009
69.97328984849869471
70.97774187154664105
71.982193905630595054
72.98664595084446205
73.991098007263161662
74.995550074943778895
76.000002153929301585
-0.33834298278965518891
0.66610909595565626073
1.6705611631755148405
2.6750132189153270623
3.6794652632341939835
4.6839172962090200869
5.6883693179354741787
6.6928213285280078182
7.6972733281196754618
8.7017253168618573511
9.7061772949240783248
10.710629262493625902
11.715081219775290933
12.719533166990947493
13.723985104379311295
14.728437032195360601
15.732888950710002263
16.737340860209624083
17.741792760995554801
18.746244653383584478
19.750696537703412048
20.755148414298169257
21.759600283523727882
22.76405214574817748
23.768504001351196564
24.77295585072341666
25.77740769426581835
26.78185953238897099
27.786311365512439409
28.790763194064062702
29.795215018479176194
30.799666839200021684
31.804118656674926768
32.80857047135754101
33.813022283706168025
34.81747409418298389
35.821925903253237777
36.826377711384424174
37.830829519045749976
38.835281326707082883
39.839733134838290596
40.844184943908558694
41.848636754385367453
42.853088566734001574
43.857540381416633579
44.8619921988915209
45.866444019612359284
46.870895844027486987
47.875347672579074754
48.879799505702557383
49.884251343825695812
50.888703187368115266
51.893155036740360231
52.897606892343361551
53.902058754567789833
54.906510623793344905
55.910962500388073693
56.915414384707915474
57.919866277095941598
58.924318177881900738
59.928770087381508347
60.933222005896155338
61.937673933712204644
62.942125871100557788
63.946577818316221453
64.951029775597859839
65.955481743167410968
66.959933721229646153
67.964385709971793403
68.968837709563459271
69.973289720155989357
70.977741741882468318
71.98219377485723669
72.986645819176075634
73.991097874915865873
74.995549942135781407
76.000002020881041176
-0.33834285311392559015
0.6661092253947263897
1.6705612921635875079
2.6750133472395805079
3.6794653906836902735
4.6839174225745825453
5.6883694430096989336
6.6928214521054734121
7.6972734499972013111
8.701725436838824379
9.7061774128027238362
10.71062937807939619
11.715081332877145925
12.719533277421740891
13.723985211956026831
14.728437136739533031
15.732889052047983824
16.737340958172861605
17.741792855420960962
18.746244744113770508
19.750696624587032346
20.755148497190138102
21.759600362285521413
22.764052220248043312
23.768504071464441552
24.772955916332637827
25.777407755261041444
26.781859588667895622
27.786311416980638
28.790763240635129705
29.795215060074930591
30.799666875750602912
31.80411868811888354
32.808570497642030261
33.813022304787033079
34.817474110024733136
35.82192591382918323
36.826377716676880425
37.830829519045749976
38.835281321414640843
39.839733124262345143
40.844184928066802343
41.848636733304509505
42.853088540449491006
43.857540349972623517
44.861992162340904144
45.866443978016569361
46.870895797456391563
47.875347621110869056
48.879799449423614988
49.884251282830483376
50.888703121758879888
51.893154966627072611
52.897606817843488614
53.902058675805996302
54.906510540901351192
55.910962413504442736
56.915414293977740101
57.919866182670560306
58.92431807991865611
59.928769986043540996
60.933221901351984684
61.937673826135473121
62.942125760669760837
63.946577705214359355
64.951029660012110867
65.955481625288797431
66.95993360125267202
67.964385588094330615
68.96883758598607983
69.973289595081851644
70.977741615516933393
71.982193647407797243
72.986645690851929658
73.991097745927888241
74.995549812696737035
76.000001891205315019
-0.33834272694088135536
0.6661093513353181228
1.6705614176637095802
2.6750134720921918685
3.6794655146833439296
4.6839175455174792972
5.6883695646938052803
6.6928215723307182827
7.6972735685657562854
8.7017255535554163259
9.7061775274749191311
10.710629490517925788
11.715081442896229547
12.719533384839419199
13.723985316594449202
14.72843723842524355
15.732889150612274776
16.737341053452070128
17.74179294725668754
18.746244832353248455
19.750696709083321423
20.755148577802412291
21.759600438879346029
22.764052292695620139
23.768504139644775819
24.772955980131790454
25.777407814572367073
26.781859643392159853
27.786311467026280297
28.790763285918359315
29.795215100519897078
30.799666911289541815
31.804118718692240719
32.80857052319855427
33.813022325283860425
34.817474125427494869
35.821925924112100859
36.826377721822630917
37.830829519045785503
38.835281316268904561
39.839733113979413304
40.844184912664005083
41.848636712807667948
42.853088514892981209
43.857540319399284101
44.861992126801979452
45.866443937571617084
46.870895752173154847
47.875347571065255181
48.879799394699375625
49.884251223519171958
50.888703057959723708
51.893154898446752554
52.897606745395883365
53.902058599212153922
54.906510460289098319
55.91096232900820695
56.915414205738265707
57.919866090834830175
58.92431798463945114
59.928769887479283796
60.93322179966630614
61.937673721497091606
62.942125653252062989
63.946577595195229549
64.951029547573583045
65.955481510616593255
66.959933484536051651
67.964385469525737449
68.968837465760813643
69.973289473397755955
70.977741492574011772
71.982193523408142255
72.986645565999282326
73.991097620427780157
74.995549686756206142
76.000001765032394019
-0.33834260439289653988
0.66610947365559947109
1.6705615395547381841
2.6750135933530008181
3.6794656351143020245
4.6839176649204912195
5.6883696828724836791
6.6928216890906169212
7.69727368371463605
8.7017256669035418781
9.7061776388353671052
10.710629599706892989
11.715081549733335819
12.719533489148000527
13.723985418201889885
14.728437337163255094
15.732889246317187215
16.7373411459650967
17.741793036424226671
18.746244918027159088
19.750696791121139739
20.755148656067657242
21.759600513241700526
22.76405236303118329
23.768504205836332943
24.772956042068948079
25.777407872151748336
26.781859696517692271
27.786311515609220635
28.790763329877563592
29.795215139781884517
30.799666945788672479
31.804118748370811431
32.808570548006940726
33.813022345180563377
34.817474140379232495
35.821925934093862054
36.826377726817717928
37.830829519045785503
38.835281311273845972
39.83973310399768053
40.844184897712310089
41.848636692910993418
42.853088490084616069
43.857540289720752469
44.861992092302926949
45.866443898309690042
46.870895708214000308
47.875347522482321949
48.879799341573843208
49.884251165939780037
50.888702996022551872
51.893154832255177666
52.897606675060316661
53.902058524849820742
54.906510382023881789
55.910962246970392187
56.915414120064383496
57.919866001667287492
58.924317892126403251
59.928769791774321618
60.933221700928235975
61.937673619889636711
62.942125548943472779
63.946577488358165908
64.951029438384622949
65.955481399256129293
66.959933371187943862
67.964385354376858572
68.968837349000907011
69.973289355219094432
70.977741373171042483
71.982193402977230789
72.986645444738513788
73.991097498536788635
74.995549564435961543
76.000001642484420472
-0.33834248558537888263
0.66610959224062815665
1.6705616577223427743
2.6750137109085385667
3.6794657518642206462
4.6839177806726635112
5.6883697974364197947
6.6928218022777281604
7.6972737953384813281
8.7017257767801297064
9.7061777467834602362
10.710629705548305068
11.715081653293239583
12.719533590255194255
13.723985516689111819
14.728437432867474755
15.732889339079829227
16.737341235632399616
17.741793122847454356
18.746245001062828095
19.750696870631365698
20.755148731920304073
21.759600585310636234
22.764052431196514448
23.768504269984575217
24.772956102093306896
25.777407927952232569
26.781859748001288324
27.786311562690119814
28.790763372477233162
29.795215177829266651
30.799666979220262419
31.804118777130835127
32.808570572047386804
33.813022364461261304
34.817474154868016001
35.821925943766522948
36.826377731658091363
37.830829519045785503
38.835281306433486748
39.839733094325076479
40.844184883223540794
41.848636673630288385
42.853088466044198412
43.857540260960689693
44.861992058871280165
45.866443860262251064
46.870895665614334291
47.875347475401433428
48.879799290090247155
49.884251110139295804
50.88870293599822503
51.893154768106953156
52.897606606895024584
53.90205845278090635
54.906510306171220748
55.91096216746015557
56.915414037028682515
57.919865915244045596
58.924317802459100335
59.928769699011667171
60.93322160522404829
61.937673521402409449
62.942125447836346552
63.946577384798324317
64.951029332543228634
65.955481291308103664
66.959933261311391561
67.964385242753024841
68.968837235813751363
69.973289240655077492
70.97774125741885598
71.982193286227271756
72.98664532718292719
73.991097380369055259
74.995549445850855363
76.000001523676829152
-0.33834237062736222112
0.66610970698179561289
1.6705617720584573505
2.6750138246514789664
3.6794658648267644097
4.683917892668879368
5.6883699082819489945
6.6928219117900278334
7.6972739033371047057
8.7017258830870378716
9.7061778512232557148
10.710629807948594205
11.715081753484881233
12.719533688072603539
13.723985611970485721
14.728437525455122525
15.732889428820454825
16.737341322377307762
17.741793206452836529
18.746245081390025433
19.750696947547094595
20.755148805296858683
21.759600655026119398
22.764052497135072173
23.76850433203659918
24.772956160155562344
25.777407981928110559
26.781859797800986911
27.78631160823069024
28.7907634136828392
29.79521521463129119
30.799667011557385621
31.804118804949158772
32.808570595300544426
33.813022383110492797
34.817474168882242225
35.82192595312231731
36.826377736339907187
37.830829519045813925
38.835281301751685135
39.839733084969260801
40.844184869209364308
41.848636654981099525
42.853088442791033685
43.857540233142408681
44.861992026534174727
45.866443823460272711
46.870895624408717595
47.875347429860880766
48.879799240290587647
49.884251056163471105
50.888702877935998004
51.893154706055000247
52.89760654095649528
53.902058383065416081
54.906510232794673243
55.910962090544401804
56.915413956701492282
57.919865831638681186
58.924317715714231269
59.928769609271093088
60.93322151263641473
61.937673426121030218
62.942125350018891083
63.946577284606590297
64.95102923014286489
65.955481186868155419
66.959933155004378591
67.964385134754337514
68.968837126301409057
69.973289129809472797
70.977741145422569957
71.982193173264718666
72.986645213439999225
73.991097266033065694
74.995549331109671698
76.000001408718844687
-0.33834225962198255511
0.66610981777637034984
1.6705618824608570172
2.6750139344802756902
3.6794659739012640642
4.683918000809562443
5.6883700153107730202
6.6928220175306956108
7.6972740076153600697
8.7017259857309223747
9.7061779520634452467
10.710629906818597945
11.715081850221391591
12.719533782515741294
13.72398570396408779
14.72843761484698355
15.73288951546262382
16.737341406126290622
17.741793287169862481
18.746245158941295728
19.75069702180397968
20.755148876136143343
21.759600722330240785
22.764052560792286783
23.768504391941174703
24.772956216207969504
25.777408034035197204
26.781859845876081039
27.786311652193870003
28.790763453460954224
29.795215250158154419
30.799667042773862136
31.804118831803307899
32.808570617747662368
33.813022401113236981
34.81747418241057801
35.821925962153734702
36.82637774085934268
37.830829519045785503
38.835281297232214115
39.839733075937800777
40.844184855681000101
41.848636636978348236
42.853088420343894427
43.85754020628822758
44.861991995317687554
45.866443787933405929
46.870895584630602571
47.87534738589769745
48.87979919221550773
49.884251004056380907
50.88870282188361216
51.893154646150385645
52.897606477299262906
53.902058315761280483
54.906510161955417004
55.910962016287562903
56.915413879150229093
57.919865750921651681
58.924317631965237752
59.928769522628897448
60.933221423244518178
61.937673334127431701
62.942125255575739118
63.946577187870083492
64.951029131272846939
65.955481086028015625
66.959933052360469219
67.96438503047602353
68.968837020560727069
69.973289022780633672
70.977741037281830927
71.98219306419014174
72.986645103611166974
73.991097155630569659
74.995549220315027128
76.000001297713339454
-0.33834215266678085987
0.66610992452716921708
1.6705619888328373523
2.6750140402988487054
3.6794660789924358291
4.6839181050004059514
5.6883701184297477127
6.6928221194079320355
7.6972741080829507609
8.7017260846231874183
9.7061780492172076151
10.710630002073466827
11.715081943420038613
12.719533873504135002
13.723985792591800958
14.728437700967424107
15.732889598933258668
16.737341486808933411
17.741793364930906307
18.746245233651869455
19.750697093340239263
20.755148944379481435
21.759600787167443059
22.76405262211579128
23.768504449649210386
24.772956270204691265
25.777408084230934548
26.781859892187444672
27.786311694543918804
28.790763491779294725
29.795215284381086462
30.799667072844506777
31.804118857671660692
32.808570639370699951
33.813022418454963258
34.817474195442159157
35.821925970853520482
36.826377745212866444
37.830829519045757081
38.835281292878640613
39.839733067237986575
40.844184842649369216
41.848636619636586431
42.85308839872086395
43.857540180419874787
44.861991965246993175
45.866443753710385067
46.870895546312212332
47.875347343547609569
48.87979914590410857
49.884250953860650668
50.888702767886861977
51.893154588442328645
52.897606415975715777
53.902058250924063998
54.906510093712050491
55.910961944751292663
56.915413804439644707
57.919865673160614961
58.924317551282570093
59.928769439158244836
60.933221337124088279
61.937673245499681229
62.942125164587345409
63.946577094671454233
64.951029036017970952
65.955480988874228387
66.959932953468239702
67.964384930008506558
68.968836918683535941
69.973288919661740692
70.977740933091027387
71.982192959098952656
72.986644997792566869
73.991097049258542029
74.995549113564209165
76.000001190758084135
-0.3383420498539765342
0.66611002714231226651
1.6705620910829643844
2.6750141420163413564
3.6794661800101686744
4.6839182051522012529
5.688370217550722252
6.6928222173348084212
7.6972742046543141115
8.701726179679772244
9.706178142602171377
10.710630093632650173
11.715082033002200745
12.719533960961253882
13.723985877779304232
14.728437783744423584
15.732889679162799013
16.737341564358221291
17.741793439671514676
18.746245305460018216
19.750697162096933823
20.755149009970782714
21.75960084948461315
22.764052681055456873
23.768504505113575931
24.772956322101759241
25.777408132474562308
26.781859936697550495
27.786311735246581378
28.790763528606916566
29.795215317272521816
30.799667101745122011
31.804118882533394697
32.808570660152263088
33.81302243512182315
34.817474207966618849
35.821925979214732649
36.826377749396975503
37.830829519045785503
38.835281288694574187
39.839733058876760197
40.844184830124902419
41.848636602969705223
42.853088377939272391
43.857540155558062622
44.86199193634636373
45.86644372081895682
46.870895509484583386
47.875347302844929231
48.879799101393992089
49.884250905616994487
50.888702715989737158
51.893154532977916915
52.897606357036067948
53.902058188606922329
54.906510028120727895
55.910961875994566128
56.915413732631520816
57.91986559842001725
58.92431747373331774
59.928769358928725808
60.933221254347110118
61.937673160312193943
62.942125077130270938
63.946577005089309864
64.951028944458855108
65.955480895489273507
66.959932858411647771
67.96438483343713699
68.968836820756649786
69.973288820540730626
70.977740832939247184
71.982192858081248232
72.986644896075020483
73.991096947008372808
74.995549010949034141
76.000001087945335598
-0.33834195127067767661
0.6661101255350178052
1.6705621891248723099
2.6750142395469436174
3.6794662768693262578
4.6839183011806344581
5.6883703125903739561
6.6928223112291274077
7.6972742972485432844
8.7017262708212061995
9.7061782321404042051
10.710630181419885432
11.715082118893436203
12.719534044814565732
13.723985959456092232
14.728437863109625994
15.732889756085105759
16.737341638710322655
17.741793511330374855
18.746245374306958809
19.750697228017958906
20.75514907285661792
21.759600909231050281
22.764052737563435613
23.768504558289425432
24.772956371857272728
25.777408178727174715
26.78185997937055518
27.786311774269169206
28.790763563914328671
29.795215348806117106
30.799667129452522829
31.80411890636863248
32.808570680075746395
33.813022451100444243
34.817474219973874483
35.821925987230684996
36.826377753408280569
37.830829519045785503
38.835281284683283332
39.839733050860843377
40.844184818117675206
41.848636586991069919
42.853088358015781978
43.857540131722878129
44.861991908638962911
45.866443689285354424
46.870895474177153517
47.875347263822298771
48.879799058720927007
49.884250859364350106
50.888702666234266303
51.893154479802092283
52.897606300528060785
53.902058128860460329
54.906509965234931769
55.91096181007358723
56.91541366378457667
57.91986552676114286
58.924317399381180849
59.928769282006420838
60.933221174981881063
61.937673078635398838
62.94212499327694843
63.94657691919805842
64.951028856671598533
65.955480805951040679
66.959932767270260001
67.964384740842874066
68.968836726862321029
69.973288725501035401
70.97774073691078911
71.982192761222066224
72.986644798544503487
73.991096848966520838
74.99554891255634459
76.000000989362021642
-0.33834185699903235323
0.66611021962343630598
1.6705622828771131694
2.6750143328097042428
3.679466369489591937
4.6839183930061647487
5.6883704034700528496
6.6928224010132737476
7.6972743857891856578
8.7017263579723191924
9.7061783177581961723
10.71063026536300633
11.715082201023255593
12.719534124995394819
13.72398603755539348
14.728437938998247603
15.732889829637539236
16.737341709804876899
17.741793579849375107
18.746245440136984683
19.750697291049959858
20.755149132986211669
21.759600966358615182
22.76405279159430961
23.76850460913402685
24.772956419431313435
25.777408222951784467
26.781860020172377546
27.786311811580517883
28.79076359767330473
29.795215378956708463
30.799667155944703723
31.804118929158430973
32.808570699125311876
33.813022466378193087
34.817474231454433209
35.821925994895003953
36.826377757243626831
37.830829519045792608
38.835281280847958385
39.839733043196531526
40.844184806637080953
41.84863657171331397
42.853088338966216497
43.857540108933072531
44.861991882146824651
45.866443659134809252
46.870895440418195221
47.875347226510989174
48.879799017919133064
49.884250815139729696
50.888702618660225596
51.893154428957522839
52.897606246497204552
53.902058071732895428
54.906509905105281177
55.910961747041547198
56.915413597954525926
57.919865458242128398
58.92431732828663371
59.928769208453957162
60.933221099093238138
61.937673000536086931
62.94212491309611579
63.946576837068228372
64.951028772728463423
65.955480720333255817
66.959932680119081283
67.964384652302271661
68.968836637078197782
69.973288634621439996
70.977740645085333426
71.982192668601882701
72.98664470528179038
73.991096755214357472
74.995548818468051877
76.000000895090479958
-0.33834176711640528978
0.66611030933050052738
1.6705623722629956429
2.6750144217283966519
3.6794664577953346551
4.6839184805538760514
5.6883704901157070566
6.6928224866141716731
7.6972744702042517062
8.7017264410623553772
9.7061783993861059372
10.710630345394035245
11.715082279325219616
12.719534201438948529
13.723986112014182837
14.72843801134917463
15.732889899760953867
16.73734177758477415
17.741793645173569161
18.746245502897355806
19.750697351142608937
20.755149190311609431
21.759601020821794037
22.76405284310506616
23.768504657606982278
24.772956464786133779
25.777408265113304964
26.781860059070677238
27.786311847151093701
28.790763629857163863
29.795215407700478494
30.799667181200707233
31.804118950884785022
32.808570717285967078
33.813022480943011772
34.817474242399249817
35.821926002201657013
36.826377760899951852
37.830829519045771292
38.835281277191576521
39.839733035889885571
40.844184795692264345
41.848636557148445547
42.853088320805525768
43.857540087206686508
44.861991856890767849
45.866443630391010799
46.870895408234353852
47.875347190940431119
48.879798979020833372
49.884250772978212751
50.888702573305373278
51.89315438048453899
52.897606194986472872
53.902058017269723678
54.906509847779908284
55.910961686948908778
56.915413535194154804
57.919865392917891711
58.924317260506711591
59.928769138330522992
60.933221026742302229
61.937672926077290469
62.942124836652531883
63.946576758766269677
64.951028692697491351
65.955480638705424212
66.95993259702915168
67.964384567887236699
68.968836551477352259
69.973288547975812435
70.977740557537629229
71.98219258029611467
72.986644616363065552
73.991096665828436585
74.995548728760923041
76.000000805207818644
-0.33834168169546791072
0.66611039458379361911
1.6705624572104484926
2.6750145062314212296
3.679466541715502359
4.6839185637533846673
5.6883705724577122709
6.6928225679631019318
7.6972745504260480232
8.7017265200247333468
9.7061784769587831079
10.71063042144897004
11.71508235373682183
12.719534274084265846
13.723986182773160181
14.728438080104844232
15.732889966399609349
16.737341841996176584
17.741793707251158452
18.74624556253839458
19.750697408248335307
20.755149244787499896
21.759601072577620329
22.764052892055115507
23.76850470367014978
24.772956507886078725
25.777408305178582282
26.781860096034911578
27.786311880953004305
28.790763660440731542
29.79521543501496339
30.799667205200844222
31.80411897153073042
32.808570734543508252
33.813022494783496086
34.817474252799748058
35.821926009144945624
36.826377764374498724
37.830829519045792608
38.835281273717050965
39.839733028946611171
40.84418478529177321
41.848636543308025182
42.8530883035479917
43.857540066560773084
44.861991832890666387
45.866443603076533009
46.87089537765076841
47.875347157138499199
48.879798942056631006
49.884250732912946091
50.888702530205463859
51.89315433442137504
52.897606146036402208
53.902057965513868965
54.906509793303989397
55.910961629843157539
56.915413475553108924
57.919865330840316631
58.924317196095294946
59.928769071691895931
60.933220957986677035
61.937672855318318454
62.942124764007218118
63.946576684354596409
64.951028616642503266
65.955480561132702633
66.959932518066764828
67.964384487665427059
68.968836470128408678
69.973288465633757482
70.977740474338077092
71.982192496375986934
72.98664453186007961
73.991096580881034583
74.995548643507689235
76.000000719786996228
-0.33834160080436798124
0.66611047531544631539
1.6705625376519488423
2.6750145862516609974
3.6794666211835060921
4.6839186425387140389
5.6883706504308308993
6.6928226449956529365
7.6972746263910973852
8.701726594797028369
9.7061785504149806769
10.71063049346780538
11.715082424199371403
12.719534342874116106
13.723986249776633173
14.728438145211184107
15.732890029501154672
16.737341902988564613
17.741793766033481461
18.746245619013361505
19.750697462322502673
20.755149296371310896
21.759601121585678385
22.764052938406223348
23.768504747287554579
24.772956548697543155
25.777408343116483991
26.781860131036363981
27.786311912959998693
28.790763689400215242
29.795215460878949898
30.799667227926416757
31.804118991080262191
32.808570750884548772
33.813022507888980783
34.817474262647920114
35.821926015719455449
36.826377767664460805
37.830829519045764187
38.835281270427060463
39.839733022372080029
40.84418477544360826
41.84863653020254759
42.853088287206936968
43.857540047011219997
44.861991810165065431
45.866443577212564264
46.870895348691306026
47.875347125131519022
48.879798907055153734
49.884250694975037277
50.888702489393971007
51.893154290803927609
52.897606099685255288
53.902057916505818014
54.906509741720199713
55.910961575768993725
56.915413419078113577
57.919865272057997174
58.924317135102874943
59.928769008590293765
60.933220892880278541
61.937672788314813488
62.942124695217401609
63.946576613892098351
64.951028544623611083
65.955480487676481971
66.959932443294462701
67.964384411700407895
68.968836393095870108
69.973288387660673493
70.977740395552785913
71.982192416907977872
72.986644451839836734
73.991096500439567762
74.995548562776050971
76.000000638895869542
-0.33834152450677551505
0.6661105514620139223
1.6705626135243611952
2.6750146617263843574
3.6794666961370938729
4.683918716848205932
5.6883707239740797235
6.6928227176516124075
7.6972746980400765793
8.7017266653208942273
9.7061786196973862673
10.710630561394385296
11.715082490657971803
12.719534407754961691
13.723986312972510149
14.728438206617628481
15.732890089016624557
16.737341960514630301
17.741793821474960424
18.746245672278543992
19.750697513323217436
20.755149345023134799
21.759601167808067856
22.764052982122642277
23.768504788425605767
24.772956587189078448
25.777408378897725072
26.781860164048065798
27.786311943147445902
28.790763716713350107
29.79521548527252861
30.799667249360023646
31.804119009518359462
32.808570766296604404
33.81302252024941879
34.817474271936234231
35.821926021920248218
36.826377770767436459
37.830829519045778397
38.835281267324134546
39.83973301617135121
40.844184766155329669
41.848636517842166427
42.853088271794959496
43.857540028573161806
44.861991788731486963
45.866443552818992657
46.870895321378178267
47.87534709494406826
48.879798874043444812
49.884250659193760669
50.88870245090244282
51.893154249665890632
52.897606055968843464
53.902057870283400121
54.90650969306832252
55.910961524768282516
56.915413365812945301
57.919865216616528869
58.924317077576844781
59.928768949074850525
60.933220831473839496
61.937672725118929407
62.942124630336451219
63.946576547433451765
64.951028476697061365
65.955480418394074604
66.95993237277049559
67.964384340051410049
68.968836320439862675
69.973288314117411346
70.97774032124328869
71.982192341954387871
72.986644376365063636
73.991096424567132317
74.995548486629488139
76.000000562598302167
-0.33834145286201539049
0.66611062296440293196
1.6705626847688987979
2.6750147325971762591
3.6794667665182898553
4.6839187866244031966
5.6883707930306313116
6.6928227858748874368
7.6972747653176867288
8.7017267315419335461
9.7061786847526096977
10.71063062517643516
11.715082553061508364
12.719534468676910066
13.723986372312207749
14.728438264276979552
15.732890144900316898
16.73734201453024184
17.741793873533129755
18.746245722293128466
19.750697561211467246
20.755149390705799561
21.759601211209520955
22.764053023171012313
23.768504827052915118
24.772956623331346293
25.777408412495105949
26.781860195044878026
27.78631197149234211
28.790763742359374078
29.795215508177172126
30.799667269485347276
31.804119026830989014
32.808570780767809083
33.813022531855267516
34.817474280657492613
35.821926027742428289
36.826377773680931682
37.830829519045764187
38.835281264410575375
39.839733010349085873
40.844184757434028654
41.848636506236232435
42.85308825732371929
43.857540011260532253
44.861991768606188202
45.866443529914334931
46.870895295732125874
47.87534706659918271
48.879798843046629031
49.884250625596408213
50.888702414760167869
51.893154211038591939
52.897606014920484085
53.902057826881957681
54.90650964738566131
55.910961476880011389
56.915413315798367933
57.91986516455838796
58.924317023561265216
59.928768893191197265
60.933220773814511517
61.937672665779253123
62.942124569414566793
63.946576485030028891
64.951028412915093213
65.955480353338913346
66.959932306549589498
67.964384272773827433
68.968836252216604521
69.973288245060885515
70.977740251467068333
71.982192271573154585
72.986644305494266405
73.991096353322589607
74.995548415127103681
76.000000490953539156
-0.33834138592514401145
0.66611068976777576545
1.6705627513309901921
2.6750147988098049723
3.679466832273296184
4.683918851814023121
5.6883708575477829328
6.6928228496134227754
7.6972748281726239838
8.7017267934096658166
9.7061787455310764017
10.710630684765327203
11.715082611362465315
12.719534525593624963
13.723986427750624273
14.72843831814546256
15.732890197109814068
16.737342064994411572
17.741793922168511699
18.74624576901925721
19.750697605951003766
20.755149433384705304
21.759601251757160867
22.764053061520247212
23.768504863140254457
24.77295665709702277
25.777408443883199851
26.781860224003374071
27.786311997973314192
28.790763766318953287
29.795215529575624913
30.799667288287203348
31.804119043005108836
32.808570794287419403
33.813022542697936501
34.817474288805250637
35.821926033181782145
36.82637777640290011
37.830829519045764187
38.835281261688642473
39.839733004909724912
40.844184749286291947
41.848636495393570556
42.853088243804066337
43.857539995086355589
44.861991749804296603
45.866443508515907013
46.870895271772589297
47.875347040118207076
48.87979881408812588
49.884250594208289442
50.888702380994466523
51.893154174951256152
52.897605976571242081
53.90205778633434619
54.906509604706755567
55.910961432140453553
56.915413269072246294
57.919865115923002463
58.924316973097113248
59.928768840981717858
60.933220719946078248
61.937672610340932522
62.942124512497905187
63.946576426729038189
64.951028353326165643
65.955480292560409339
66.95993224468188032
67.964384209918861757
68.968836188478078952
69.973288180543619319
70.977740186277372914
71.982192205818151365
72.986644239281702085
73.991096286760551948
74.995548348323765708
76.000000424016661782
-0.33834132374703296264
0.6661107518214577361
1.6705628131602221487
2.6750148603141790105
3.6794668933524130594
4.6839189123678179882
5.6883709174768162242
6.6928229088191173446
7.6972748865574907029
8.7017268508774634483
9.7061788019870096633
10.710630740116252824
11.715082665516977301
12.719534578462274865
13.72398647924604731
14.728438368182576568
15.732890245605888779
16.737342111869253358
17.741793967344580807
18.746245812421815202
19.750697647508264509
20.755149473027881157
21.759601289420608339
22.764053097141633941
23.768504896660601844
24.772956688460840979
25.777408473038526893
26.781860250901960541
27.786312022570541558
28.790763788574103899
29.795215549451860682
30.799667305751587065
31.804119058028682332
32.80857080684531013
33.813022552769318452
34.817474296373426057
35.821926038234231271
36.826377778931217222
37.830829519045785503
38.835281259160367995
39.839732999857339735
40.844184741718152054
41.848636485322252554
42.853088231246275086
43.857539980062860252
44.861991732339966177
45.866443488639660586
46.870895249517403158
47.875347015520944183
48.879798787189528753
49.884250565052958848
50.888702349630655419
51.893154141430876791
52.897605940949844694
53.902057748670912929
54.906509565063629452
55.9109613905832461
56.915413225669688302
57.919865070746922697
58.924316926222232382
59.928768792485634265
60.933220669908976674
61.937672558845498827
62.94212445962926239
63.946576372574575942
64.95102829797527022
65.955480236104506275
66.959932187214064925
67.964384151534019907
68.968836129272361291
69.97328812061469705
70.977740125723698839
71.982192144739073569
72.986644177777321829
73.991096224931268921
74.995548286270036442
76.000000361838530694
-0.33834126637445260943
0.66611080907886777158
1.6705628702102472971
2.6750149170642427698
3.6794669497099281585
4.6839189682405031334
5.6883709727729536709
6.6928229634477682808
7.6972749404286968655
8.701726903902439858
9.7061788540783098256
10.710630791187906397
11.715082715484665954
12.71953462724347439
13.7239865267601715
14.72843841435108736
15.732890290352450791
16.737342155119886655
17.74179400902777104
18.746245852468586435
19.750697685852372842
20.755149509605846703
21.759601324171928383
22.76405313000876518
23.768504927589134468
24.772956717399559068
25.777408499939504338
26.781860275720642761
27.786312045265852078
28.790763809108423033
29.795215567791192512
30.799667321865548786
31.804119071890557535
32.80857081843216605
33.813022562061902931
34.817474303356384269
35.821926042895995579
36.82637778126404271
37.830829519045792608
38.835281256827563823
39.839732995195639376
40.844184734735257791
41.848636476029696496
42.853088219659440483
43.857539966201024129
44.861991716226036431
45.866443470300339413
46.870895228983094682
47.875346992825640768
48.879798762370846532
49.884250538151988508
50.888702320691969305
51.893154110502379694
52.897605908082731219
53.902057713919553805
54.906509528485621274
55.910961352239098687
56.915413185622867331
57.919865029063707595
58.924316882971588427
59.928768747739063372
60.933220623740460553
61.937672511331363978
62.942124410848059313
63.94657632260683755
64.951028246903590002
65.955480184013197231
66.959932134189074304
67.964384097662829731
68.968836074643789402
69.973288065318584472
70.977740069851023463
71.982192088381637518
72.986644121027339338
73.991096167881309498
74.995548229012683805
76.000000304465942236
-0.33834121385015225592
0.66611086149742526619
1.6705629224387146259
2.6750149690179210182
3.6794670013041126388
4.6839190193907365156
5.6883710233952822222
6.6928230134589616895
7.6972749897464236568
8.701726952445419272
9.7061789017664956702
10.710630837942595406
11.715082761228666541
12.719534671901236322
13.723986570257929785
14.728438456616943952
15.732890331316561117
16.737342194714486254
17.741794047187376293
18.7462458891301047
19.750697720955106007
20.755149543091743425
21.759601355985552118
22.764053160097457607
23.768504955903090092
24.772956743891889175
25.777408524566343573
26.781860298441209522
27.786312066042516022
28.790763827906786787
29.79521558458010233
30.79966733661720113
31.804119084580538157
32.808570829039389594
33.813022570568875835
34.817474309748966732
35.821926047163586304
36.826377783399593113
37.830829519045806819
38.835281254691992103
39.839732990927998912
40.844184728342639801
41.848636467522716487
42.853088209052160096
43.857539953511015085
44.861991701474337901
45.866443453511408279
46.870895210184713164
47.875346972048980376
48.879798739650297534
49.884250513525174142
50.888702294199646303
51.893154082188431175
52.897605877994053003
53.902057682105954939
54.906509494999752974
55.910961317136383286
56.915413148961405909
57.91986499090415208
58.924316843377020803
59.928768706774903308
60.933220581474564881
61.937672467833564838
62.942124366190270734
63.94657627686289203
64.951028200148911651
65.955480136325036256
66.959932085646087785
67.964384048345053202
68.968836024632537374
69.97328801469625148
70.977740018700814062
71.982192036787381539
72.986644069073591368
73.99109611565276623
74.995548176594056144
76.000000251941685292
-0.33834116621291865368
0.66611090903849812239
1.6705629698071933209
2.6750150161370465085
3.6794670480970843585
4.6839190657809863794
5.6883710693066849018
6.6928230588160504411
7.6972750344745390905
8.7017269964708496843
9.7061789450166369164
10.710630880346078797
11.715082802715508947
12.719534712402918331
13.723986609707539586
14.728438494949275039
15.732890368468233078
16.737342230624097539
17.741794081795532634
18.746245922379564774
19.750697752790852491
20.755149573461121548
21.759601384838255456
22.764053187385769661
23.768504981581823898
24.772956767918532961
25.777408546901131814
26.781860319047144259
27.786312084885491203
28.790763844955566952
29.795215599806461171
30.799667349995896615
31.804119096089408458
32.808570838659392166
33.813022578284069652
34.817474315546590447
35.821926051034012062
36.826377785336404713
37.830829519045785503
38.835281252755152082
39.839732987057551838
40.844184722544966348
41.848636459807465826
42.853088199432171734
43.857539942002134126
44.861991688095635311
45.866443438285095624
46.870895193135972079
47.875346953206033618
48.879798719044387667
49.884250491190378796
50.888702270172991859
51.8931540565096725
52.897605850705708974
53.902057653253201863
54.906509464630381956
55.910961285300651014
56.915413115711928072
57.919864956295953107
58.924316807467342016
59.928768669623238452
60.933220543142191161
61.937672428383947931
62.94212432568856741
63.946576235375999886
64.951028157745426483
65.955480093074882575
66.959932041620689347
67.964384003616970631
68.968835979275397108
69.973287968784816826
70.977739972310544658
71.9821919899944902
72.986644021954447226
73.991096068284292642
74.995548129052963304
76.000000204304399176
-0.33834112349763739713
0.6661109516673571207
1.6705630122811319094
2.675015058387267608
3.6794670900547621351
4.6839191073774868457
5.6883711104737830766
6.6928230994860795633
7.697275074580539389
8.7017270359467460139
9.7061789837973400097
10.710630918367607833
11.715082839915092805
12.719534748719128814
13.723986645080362479
14.72843852932027886
15.732890401780602829
16.737342262822746619
17.741794112827214747
18.746245952192921891
19.750697781336597814
20.755149600692000433
21.759601410709244362
22.764053211854005099
23.768505004606804931
24.772956789462153182
25.777408566927714872
26.781860337523550442
27.786312101781092565
28.790763860242414296
29.795215613459191673
30.799667361991936332
31.80411910640892259
32.80857084728523887
33.813022585201935044
34.817474320745034788
35.821926054504444892
36.826377787073070635
37.830829519045778397
38.835281251018521687
39.839732983587119008
40.844184717346536218
41.848636452889586224
42.853088190806303714
43.857539931682616441
44.861991676099556514
45.866443424632329595
46.870895177849142499
47.875346936310421597
48.879798700567974379
49.884250471163788632
50.888702248629357427
51.893154033484698573
52.897605826237516169
53.902057627382255589
54.906509437399492413
55.910961256754887927
56.91541308589856385
57.919864925264285205
58.924316775268742674
59.928768636310906004
60.933220508771221091
61.937672393011105498
62.942124289372372914
63.946576198176387607
64.951028119723872578
65.955480054294156389
66.959932002144739727
67.964383963510954345
68.968835938605351998
69.973287927617732862
70.977739930714037087
71.982191948036771123
72.986643979704197704
73.991096025810350056
74.995548086424108192
76.000000161589142067
-0.33834108573536791909
0.6661109893530677839
1.6705630498297634468
2.675015095738030535
3.6794671271468346596
4.6839191441502165958
5.6883711468668565203
6.6928231354396841013
7.6972751100355081277
8.701727070844670564
9.7061790180806752915
10.710630951979798198
11.715082872800639535
12.7195347808237198
13.723986676350968139
14.728438559705226751
15.732890431229662909
16.737342291287223617
17.741794140260044088
18.746245978548753186
19.750697806571814397
20.75514962476483305
21.759601433579856433
22.764053233484553118
23.768505024961484651
24.772956808507267112
25.77740858463173268
26.781860353857148027
27.786312116717230225
28.790763873756358038
29.795215625528566505
30.799667372596751136
31.804119115531623407
32.808570854910684034
33.813022591317505317
34.817474325340590724
35.821926057572376578
36.826377788608326114
37.830829519045778397
38.835281249483259103
39.839732980519173111
40.844184712750958965
41.848636446774072795
42.853088183180901183
43.857539922559979573
44.861991665494826975
45.866443412563000948
46.870895164335173888
47.875346921374315912
48.879798684234387451
49.884250453459827668
50.888702229584296788
51.893154013130057933
52.89760580460698236
53.902057604511647071
54.906509413326666902
55.91096123151969266
56.915413059542757424
57.9198648978314381
58.924316746804265676
59.928768606861829937
60.933220478386246555
61.937672361740517601
62.942124257267792586
63.946576165290906602
64.951028086111691096
65.955480020010810449
66.959931967246788531
67.964383928056008699
68.968835902651832725
69.973287891224657642
70.977739893941333094
71.98219191094467817
72.986643942353481407
73.991095988261761818
74.995548048738427838
76.000000123826907839
-0.3383410529533751876
0.66611102206847128127
1.6705630824260704337
2.6750151281624985344
3.6794671593466792281
4.6839191760727976188
5.6883711784598309791
6.6928231666511317499
7.6972751408140673846
8.7017271011396424285
9.7061790478421006156
10.710630981158571373
11.715082901348605304
12.719534808693731875
13.723986703496990458
14.728438586082397421
15.732890456794379475
16.737342315997231879
17.741794164074466522
18.746246001428211514
19.750697828478447349
20.755149645662410052
21.759601453433766949
22.764053252261955862
23.7685050426313218
24.772956825040271411
25.77740860000053047
26.781860368036305431
27.786312129683253147
28.790763885487770324
29.79521563600594547
30.799667381802731114
31.804119123450966811
32.808570861530284901
33.813022596626403526
34.817474329329968441
35.82192606023563286
36.826377789941027174
37.830829519045778397
38.835281248150501199
39.839732977855895513
40.844184708761567038
41.848636441465153268
42.85308817656129321
43.85753991464059709
44.861991656288815022
45.866443402085607772
46.87089515260377226
47.875346908408289437
48.879798670055251364
49.884250438090994351
50.888702213051281831
51.893153995460224337
52.897605785829554748
53.902057584657711686
54.906509392429093452
55.910961209613027734
56.915413036663281332
57.919864874017036982
58.924316722094282284
59.928768581297148899
60.933220452009130952
61.937672334594516599
62.942124229397748536
63.9465761367428982
64.95102805693289838
65.955479990249415323
66.959931936951875286
67.964383897277414803
68.968835871440347773
69.973287859631710717
70.977739862018751182
71.982191878744885116
72.986643909929057372
73.991095955665457495
74.995548016023050764
76.000000091044910278
-0.33834102517519665243
0.66611104979014046368
1.6705631100467583927
2.6750151556375225681
3.6794671866313226616
4.68391920312246679
5.6883712052301831363
6.6928231930981842979
7.6972751668943049097
8.7017271268100913062
9.706179073060438256
10.710631005883202604
11.715082925538712999
12.719534832309372874
13.723986726499143529
14.728438608433053858
15.732890478456594607
16.73734233693519613
17.741794184253567579
18.746246020815053868
19.7506978470409571
20.755149663369891755
21.759601470256946243
22.764053268172961708
23.768505057603807273
24.772956839049456335
25.777408613023247597
26.781860380050954262
27.786312140669966908
28.790763895428334251
29.795215644883921158
30.79966738960339967
31.804119130161360829
32.808570867139344784
33.813022601124842481
34.817474332710347085
35.821926062492337905
36.826377791070292744
37.83082951904574287
38.835281247021235629
39.839732975599218889
40.844184705381223921
41.848636436966707208
42.853088170952190694
43.857539907930188861
44.861991648488178441
45.86644339320763919
46.870895142663229649
47.875346897421600545
48.879798658040620296
49.884250425068316304
50.888702199042064933
51.893153980487731758
52.897605769918556007
53.902057567834567919
54.906509374721629513
55.910961191050553509
56.915413017276485164
57.919864853837957241
58.924316701156321585
59.928768559634910673
60.93322042965844787
61.937672311592351093
62.942124205782114643
63.946576112552733662
64.951028032208256491
65.955479965031045708
66.959931911281429961
67.964383871197185272
68.96883584499330766
69.973287832861288393
70.97773983496902872
71.982191851460129328
72.986643882453975607
73.991095928044742891
74.995547988301396458
76.000000063266739403
-0.33834100242066666997
0.66611107249831957855
1.6705631326721661623
2.6750151781435742571
3.6794672089814013383
4.6839192252800510019
5.6883712271589486065
6.6928232147621029569
7.6972751882577288285
8.7017271478378432903
9.7061790937178535899
10.710631026136175237
11.715082945353818999
12.719534851653902408
13.723986745341147042
14.728438626741391815
15.732890496201004993
16.737342354086340634
17.741794200783083113
18.746246036695598747
19.750697862246273218
20.755149677874811687
21.759601484037457197
22.76405328120627658
23.768505069868350432
24.772956850524924022
25.777408623690643452
26.781860389892624852
27.78631214966959817
28.790763903571043869
29.795215652156201713
30.799667395993225227
31.804119135658144302
32.80857087173398412
33.813022604809738425
34.817474335479353442
35.821926064340900098
36.826377791995369648
37.830829519045792608
38.835281246096222674
39.839732973750706435
40.844184702612231774
41.848636433281846791
42.853088166357544253
43.857539902433373413
44.861991642098288935
45.866443385935312449
46.870895134520509373
47.875346888421944413
48.879798648198899969
49.884250414400874263
50.888702187566572377
51.893153968223153072
52.89760575688523403
53.902057554054074728
54.906509360216752214
55.910961175845265814
56.915413001395918968
57.919864837308402628
58.92431668400516287
59.928768541890491406
60.933220411350099255
61.937672292750306724
62.942124186437553135
63.946576092737650754
64.951028011955330044
65.955479944373649914
66.959931890253656661
67.964383849833794216
68.968835823329428081
69.973287810932603747
70.977739812811549314
71.982191829110163894
72.986643859947946567
73.99109590541932846
74.995547965593104323
76.000000040512119881
-0.33834098470597645525
0.66611109017688452383
1.6705631502862694493
2.6750151956647338913
3.6794672263811203372
4.6839192425298943334
5.6883712442306455515
6.6928232316276172753
7.6972752048893022803
8.7017271642080729066
9.7061791097997627276
10.710631041903241112
11.715082960780009103
12.719534866713740229
13.723986760009770691
14.72843864099452027
15.732890510015113961
16.737342367438596824
17.741794213651392198
18.746246049058687078
19.750697874083666505
20.755149689166952243
21.759601494765657748
22.764053291352773556
23.768505079416350156
24.772956859458631129
25.777408631995246679
26.781860397554375197
27.786312156675830209
28.790763909910157992
29.795215657817710309
30.79966740096773492
31.80411913993743056
32.808570875310934412
33.813022607678433928
34.817474337635076154
35.821926065780004933
36.826377792715511816
37.830829519045764187
38.835281245376044978
39.839732972311544756
40.844184700456494852
41.848636430413129972
42.8530881627806437
43.857539898154129787
44.861991637123814769
45.866443380273821617
46.870895128181352618
47.875346881415644873
48.879798640537124754
49.884250406096256825
50.888702178632897244
51.893153958675199533
52.897605746738783239
53.902057543325909705
54.906509348924600999
55.910961164007886737
56.915412989032866165
57.919864824440132622
58.924316670652935102
59.928768528076425071
60.933220397096974352
61.937672278081763011
62.942124171377784592
63.946576077311490849
64.95102799618825884
65.955479928291751435
66.959931873883391518
67.964383833202205665
68.968835806463872018
69.973287793860862394
70.97773979556157542
71.982191811710364959
72.9866438424267443
73.991095887805215625
74.995547947914602105
76.000000022797451038
-0.33834097204367580281
0.66611110281334251493
1.6705631628766306473
2.6750152081886517941
3.6794672388182210199
4.6839192548598642674
5.6883712564332666872
6.6928232436828505314
7.6972752167773244025
8.7017271759092942318
9.7061791212948875796
10.710631053173310434
11.715082971806417333
12.719534877478283263
13.723986770494652987
14.728438651182450769
15.732890519889242142
16.737342376982585535
17.74179422284945673
18.746246057895614712
19.750697882544880457
20.755149697238405082
21.759601502434023246
22.764053298605347209
23.768505086241123792
24.772956865844303564
25.777408637931273461
26.781860403030933071
27.786312161683827782
28.790763914441285465
29.795215661864464352
30.799667404523415115
31.804119142996167824
32.808570877867680338
33.81302260972891105
34.817474339175916498
35.821926066808650546
36.826377793230271607
37.830829519045792608
38.83528124486131361
39.839732971282906249
40.844184698915668719
41.848636428362645745
42.853088160223904879
43.857539895095399629
44.861991633568131022
45.866443376227103101
46.870895123650257119
47.875346876407739671
48.879798635060609513
49.884250400160247807
50.888702172247214151
51.89315395185041524
52.89760573948618827
53.902057535657512233
54.906509340853105527
55.910961155546658574
56.915412980195895898
57.919864815242092959
58.924316661108974813
59.928768518202296889
60.933220386909077604
61.93767226759687361
62.942124160613239781
63.946576066285075512
64.951027984918155767
65.955479916796633688
66.959931862182202167
67.964383821314171996
68.968835794408633433
69.97328778165817198
70.977739783231626802
71.982191799273238075
72.986643829902888569
73.991095875214810462
74.995547935278153773
76.000000010135167372
-0.33834096444272021564
0.66611111039878123652
1.670563170434391731
2.6750152157065216763
3.6794672462839721483
4.6839192622613028405
5.688371263758265961
6.6928232509193676947
7.6972752239134649699
8.701727182933298721
9.7061791281951759203
10.710631059938497955
11.715082978425350291
12.719534883940022851
13.72398677678852863
14.728438657298072556
15.732890525816475957
16.737342382711645428
17.741794228370892483
18.746246063200267429
19.75069788762396783
20.755149702083528496
21.759601507037164225
22.764053302958906499
23.768505090337889385
24.77295686967749333
25.777408641494535146
26.781860406318351409
27.786312164689984883
28.79076391716120753
29.795215664293642988
30.799667406657814439
31.804119144832252886
32.808570879402402909
33.813022610959755809
34.817474340100815766
35.821926067426154816
36.826377793539293748
37.830829519045828135
38.835281244552326996
39.839732970665444611
40.84418469799075524
41.848636427131800986
42.85308815868913257
43.857539893259293251
44.861991631433724592
45.866443373797906702
46.870895120930335054
47.875346873401554149
48.879798631773169859
49.884250396596989674
50.888702168414020832
51.893153947753617672
52.897605735132586346
53.902057531054346384
54.906509336007999877
55.910961150467606728
56.915412974891324893
57.919864809720671417
58.924316655379904262
59.928768512275077285
60.933220380793464699
61.937672261302978427
62.942124154151471771
63.94657605966613545
64.951027978152964693
65.955479909896268964
66.959931855158174585
67.964383814178049192
68.968835787172125151
69.973287774333215339
70.977739775830201552
71.982191791807494496
72.986643822384962732
73.991095867657094232
74.995547927692683743
76.0000000025341933
-0.33834096190847073871
0.66611111292785196714
1.6705631729542309571
2.6750152182130606526
3.6794672487731401311
4.6839192647290293081
5.688371266200501708
6.692823253332110589
7.697275226292734196
8.7017271852751800765
9.7061791304958084936
10.710631062194089225
11.715082980632169907
12.719534886094436388
13.72398677888696561
14.728438659337069083
15.732890527792680047
16.737342384621776148
17.741794230211777261
18.7462460649688758
19.750697889317386569
20.755149703698961616
21.759601508571911666
22.764053304410438727
23.768505091703801213
24.77295687095552168
25.777408642682566153
26.781860407414434633
27.786312165692276466
28.790763918068059013
29.795215665103540914
30.799667407369454963
31.804119145444438743
32.808570879914128682
33.813022611370172399
34.817474340409248157
35.821926067632077206
36.826377793642357972
37.830829519045806819
38.835281244449291194
39.839732970459564854
40.844184697682372587
41.848636426721419923
42.853088158177470746
43.857539892647132262
44.861991630722123148
45.866443372988022986
46.870895120023540414
47.875346872399290987
48.879798630677107951
49.88425039540896222
50.888702167136010246
51.893153946387705844
52.897605733681075435
53.902057529519595391
54.906509334392552546
55.91096114877414891
56.915412973122627704
57.919864807879775981
58.924316653469759331
59.928768510298880301
60.933220378754477053
61.93767225920452546
62.942124151997063564
63.946576057459289189
64.951027975897360989
65.955479907595673694
66.959931852816282571
67.964383811798725787
68.968835784759420449
69.973287771891008902
70.977739773362458209
71.982191789318363817
72.986643819878423756
73.991095865137253895
74.995547925163705827
76
-0.33834096444271483106
0.66611111039878001527
1.6705631704343890664
2.6750152157065198999
3.6794672462839734806
4.6839192622613046169
5.6883712637582686256
6.6928232509193801292
7.6972752239134685226
8.7017271829333111555
9.7061791281951812493
10.710631059938503284
11.71508297842535562
12.71953488394002818
13.723986776788525077
14.728438657298069003
15.732890525816481286
16.737342382711641875
17.741794228370885378
18.74624606320028164
19.750697887623985594
20.755149702083556917
21.759601507037189094
22.764053302958938474
23.768505090337910701
24.772956869677518199
25.777408641494545805
26.781860406318362067
27.786312164689974225
28.790763917161200425
29.795215664293650093
30.799667406657853519
31.804119144832277755
32.808570879402424225
33.813022610959791336
34.817474340100844188
35.821926067426154816
36.826377793539307959
37.830829519045828135
38.835281244552362523
39.839732970665473033
40.844184697990748134
41.848636427131815196
42.853088158689203624
43.857539893259328778
44.861991631433731698
45.866443373797942229
46.870895120930384792
47.875346873401561254
48.879798631773191175
49.884250396597003885
50.888702168414049254
51.893153947753660304
52.897605735132614768
53.902057531054360595
54.90650933600796435
55.910961150467571201
56.915412974891260944
57.919864809720600363
58.92431665537987584
59.92876851227508439
60.933220380793464699
61.937672261302985532
62.942124154151507298
63.946576059666121239
64.951027978152950482
65.955479909896268964
66.959931855158117742
67.96438381417800656
68.96883578717209673
69.973287774333215339
70.977739775830144708
71.982191791807537129
72.986643822384991154
73.99109586765706581
74.995547927692712165
76.000000002534207511
-0.33834097204366869738
0.66611110281334007244
1.6705631628766262065
2.6750152081886531263
3.6794672388182263489
4.6839192548598695964
5.6883712564332782335
6.6928232436828629659
7.6972752167773244025
8.7017271759092942318
9.7061791212948875796
10.710631053173305105
11.715082971806427992
12.719534877478293922
13.72398677049465654
14.728438651182457875
15.73289051988923859
16.73734237698259264
17.741794222849463836
18.746246057895643133
19.750697882544880457
20.755149697238437057
21.759601502434037457
22.764053298605368525
23.768505086241123792
24.77295686584431067
25.777408637931294777
26.781860403030925966
27.78631216168379936
28.790763914441267701
29.79521566186447501
30.799667404523429326
31.804119142996182035
32.808570877867694549
33.813022609728918155
34.817474339175923603
35.821926066808693179
36.826377793230285818
37.830829519045813925
38.835281244861334926
39.83973297128293467
40.844184698915690035
41.848636428362659956
42.853088160223897773
43.857539895095385418
44.861991633568138127
45.866443376227117312
46.870895123650313963
47.875346876407768093
48.879798635060659251
49.884250400160297545
50.888702172247214151
51.89315395185041524
52.897605739486195375
53.902057535657490916
54.90650934085307
55.910961155546594625
56.915412980195874582
57.919864815242000589
58.924316661108896653
59.928768518202261362
60.933220386909042077
61.937672267596852294
62.942124160613232675
63.946576066285054196
64.951027984918184188
65.955479916796591056
66.959931862182202167
67.964383821314143574
68.968835794408633433
69.973287781658214612
70.977739783231655224
71.982191799273252286
72.986643829902803304
73.991095875214853095
74.995547935278167984
76.000000010135210005
-0.33834098470597001596
0.66611109017688496792
1.67056315028626301
2.6750151956647338913
3.6794672263811274426
4.683919242529902327
5.6883712442306491042
6.692823231627615499
7.6972752048893022803
8.701727164208074683
9.7061791097997591748
10.710631041903235783
11.715082960780003773
12.719534866713729571
13.723986760009740493
14.72843864099452027
15.732890510015110408
16.737342367438593271
17.741794213651388645
18.746246049058676419
19.750697874083684269
20.755149689166980664
21.759601494765693275
22.764053291352812636
23.768505079416382131
24.772956859458638235
25.777408631995264443
26.781860397554403619
27.786312156675851526
28.790763909910175755
29.795215657817735178
30.79966740096773492
31.804119139937427008
32.808570875310941517
33.813022607678448139
34.817474337635069048
35.821926065780026249
36.826377792715533133
37.830829519045828135
38.835281245376059189
39.839732972311573178
40.844184700456516168
41.848636430413137077
42.853088162780636594
43.857539898154136893
44.86199163712382898
45.86644338027386425
46.870895128181373934
47.875346881415694611
48.879798640537146071
49.884250406096285246
50.888702178632925666
51.893153958675178217
52.897605746738726396
53.902057543325838651
54.906509348924565472
55.910961164007822788
56.915412989032830637
57.919864824440082884
58.924316670652856942
59.928768528076396649
60.933220397096981458
61.937672278081770116
62.942124171377784592
63.946576077311476638
64.951027996188216207
65.955479928291694591
66.95993187388343415
67.964383833202234086
68.968835806463928861
69.973287793860862394
70.977739795561689107
71.982191811710393381
72.986643842426857987
73.991095887805315101
74.995547947914658948
76.000000022797465249
-0.33834100242066988962
0.66611107249831580379
1.6705631326721670504
2.6750151781435773657
3.679467208981409776
4.6839192252800572192
5.6883712271589494947
6.6928232147621073977
7.6972751882577368221
8.7017271478378415139
9.7061790937178464844
10.710631026136175237
11.715082945353806565
12.719534851653888197
13.723986745341139937
14.728438626741386486
15.732890496201013875
16.737342354086351293
17.741794200783093771
18.746246036695598747
19.750697862246280323
20.755149677874822345
21.759601484037482066
22.764053281206301449
23.76850506986836109
24.772956850524945338
25.777408623690657663
26.781860389892617746
27.786312149669605276
28.790763903571047422
29.795215652156208819
30.799667395993242991
31.804119135658169171
32.808570871733998331
33.813022604809738425
34.817474335479388969
35.821926064340921414
36.82637779199539807
37.830829519045792608
38.835281246096215568
39.83973297375069933
40.84418470261223888
41.848636433281839686
42.853088166357586886
43.85753990243340894
44.86199164209829604
45.866443385935319554
46.870895134520488057
47.875346888421930203
48.879798648198921285
49.884250414400874263
50.888702187566586588
51.893153968223167283
52.897605756885205608
53.902057554054053412
54.90650936021669537
55.910961175845237392
56.915413001395911863
57.919864837308438155
58.92431668400516287
59.9287685418904843
60.933220411350127677
61.937672292750377778
62.942124186437617084
63.946576092737679176
64.951028011955287411
65.955479944373621493
66.959931890253628239
67.964383849833765794
68.968835823329385448
69.973287810932561115
70.977739812811520892
71.982191829110178105
72.986643859947989199
73.991095905419371093
74.995547965593260642
76.000000040512233568
-0.33834102517519776265
0.66611104979014168492
1.6705631100467595029
2.6750151556375261208
3.6794671866313315434
4.6839192031224792245
5.6883712052301866891
6.6928231930981878506
7.6972751668943084624
8.7017271268100859771
9.7061790730604400324
10.71063100588319017
11.715082925538700565
12.719534832309365768
13.723986726499147082
14.728438608433041423
15.732890478456591055
16.737342336935203235
17.741794184253560474
18.746246020815050315
19.7506978470409571
20.755149663369902413
21.759601470256964006
22.764053268172975919
23.768505057603821484
24.772956839049477651
25.777408613023261807
26.781860380050968473
27.786312140669974013
28.790763895428352015
29.795215644883928263
30.799667389603417433
31.804119130161389251
32.808570867139380312
33.813022601124913535
34.817474332710389717
35.821926062492373433
36.826377791070356693
37.830829519045799714
38.835281247021271156
39.839732975599254416
40.844184705381238132
41.848636436966728525
42.853088170952204905
43.857539907930167544
44.861991648488121598
45.866443393207603663
46.870895142663208333
47.875346897421550807
48.879798658040577664
49.884250425068294987
50.888702199042072039
51.893153980487717547
52.897605769918556007
53.902057567834546603
54.906509374721615302
55.910961191050560615
56.915413017276485164
57.919864853837943031
58.92431670115631448
59.928768559634939095
60.933220429658511819
61.937672311592422147
62.942124205782157276
63.946576112552797611
64.951028032208299123
65.95547996503107413
66.959931911281415751
67.964383871197199483
68.968835844993336082
69.973287832861416291
70.977739834969113986
71.982191851460271437
72.986643882454046661
73.991095928044813945
74.995547988301439091
76.000000063266739403
-0.33834105295337757457
0.66611102206846672935
1.67056308242607221
2.6750151281625078603
3.6794671593466867776
4.6839191760728038361
5.6883711784598300909
6.6928231666511326381
7.6972751408140700491
8.7017271011396388758
9.706179047842102392
10.710630981158576702
11.715082901348603528
12.719534808693746086
13.723986703497001116
14.72843858608240275
15.732890456794379475
16.737342315997235431
17.741794164074480733
18.746246001428207961
19.750697828478454454
20.755149645662410052
21.759601453433791818
22.764053252261998495
23.768505042631343116
24.772956825040289175
25.777408600000565997
26.781860368036333853
27.786312129683278016
28.790763885487802298
29.795215636005988102
30.799667381802784405
31.804119123450977469
32.808570861530299112
33.813022596626410632
34.817474329329989757
35.821926060235661282
36.826377789941048491
37.830829519045813925
38.835281248150543831
39.839732977855959462
40.844184708761623881
41.848636441465174585
42.853088176561278999
43.8575399146406113
44.861991656288829233
45.866443402085579351
46.870895152603750944
47.875346908408268121
48.879798670055215837
49.884250438091001456
50.888702213051317358
51.893153995460238548
52.897605785829547642
53.902057584657761424
54.90650939242912898
55.910961209613091683
56.915413036663345281
57.919864874017065404
58.9243167220943036
59.92876858129717732
60.933220452009173584
61.937672334594594759
62.942124229397833801
63.946576136742947938
64.951028056932969434
65.955479990249415323
66.959931936951832654
67.964383897277414803
68.968835871440361984
69.973287859631696506
70.977739862018736972
71.982191878744870905
72.986643909928972107
73.991095955665514339
74.995548016023079185
76.000000091044938699
-0.33834108573537469145
0.66611098935306134461
1.6705630498297643349
2.6750150957380389727
3.6794671271468422091
4.683919144150222813
5.6883711468668662903
6.6928231354396885422
7.6972751100355090159
8.7017270708446758931
9.7061790180806770678
10.71063095197978754
11.715082872800630653
12.719534780823718023
13.72398667635096281
14.728438559705216093
15.732890431229654027
16.737342291287230722
17.741794140260044088
18.746245978548746081
19.750697806571817949
20.75514962476484726
21.759601433579877749
22.76405323348458154
23.768505024961498862
24.772956808507288429
25.777408584631789523
26.781860353857183554
27.786312116717247989
28.790763873756375801
29.795215625528573611
30.799667372596765347
31.804119115531598538
32.808570854910662717
33.813022591317512422
34.817474325340619146
35.821926057572412105
36.826377788608333219
37.830829519045813925
38.835281249483280419
39.839732980519215744
40.844184712750994493
41.848636446774094111
42.853088183180929605
43.857539922559993784
44.861991665494805659
45.866443412563008053
46.870895164335216521
47.875346921374330122
48.879798684234387451
49.884250453459820562
50.888702229584303893
51.893154013130072144
52.897605804607032098
53.902057604511739441
54.906509413326730851
55.91096123151977082
56.915413059542814267
57.919864897831544681
58.924316746804336731
59.928768606861886781
60.933220478386324714
61.937672361740595761
62.942124257267821008
63.946576165290885285
64.951028086111733728
65.95548002001082466
66.959931967246859585
67.964383928056037121
68.968835902651875358
69.973287891224671853
70.977739893941333094
71.982191910944763436
72.986643942353552461
73.99109598826180445
74.995548048738527314
76.000000123826950471
-0.33834112349764389194
0.66611095166735623252
1.6705630122811319094
2.6750150583872716048
3.6794670900547687964
4.6839191073774930629
5.6883711104737937347
6.6928230994860813396
7.6972750745805296191
8.7017270359467460139
9.7061789837973471151
10.710630918367622044
11.715082839915101687
12.719534748719139472
13.723986645080382019
14.728438529320289518
15.732890401780611711
16.737342262822750172
17.741794112827211194
18.746245952192932549
19.750697781336615577
20.755149600692007539
21.759601410709244362
22.764053211854012204
23.768505004606808484
24.77295678946216384
25.777408566927753952
26.781860337523593074
27.786312101781128092
28.790763860242439165
29.795215613459223647
30.799667361991964754
31.804119106408936801
32.808570847285231764
33.813022585201963466
34.817474320745034788
35.821926054504444892
36.826377787073091952
37.830829519045806819
38.835281251018550108
39.839732983587154536
40.844184717346564639
41.848636452889657278
42.853088190806339242
43.857539931682630652
44.861991676099627568
45.866443424632372228
46.870895177849192237
47.875346936310535284
48.879798700568031222
49.884250471163852581
50.888702248629435587
51.893154033484798049
52.897605826237580118
53.90205762738236217
54.906509437399606099
55.910961256755001614
56.915413085898691747
57.919864925264377575
58.924316775268835045
59.928768636310991269
60.933220508771270829
61.937672393011162342
62.942124289372408441
63.94657619817644445
64.951028119723957843
65.955480054294241654
66.95993200214479657
67.964383963511053821
68.96883593860555095
69.973287927617818127
70.977739930714164984
71.982191948036856388
72.986643979704382446
73.991096025810492165
74.995548086424278722
76.000000161589284176
-0.33834116621292142923
0.66611090903850156408
1.6705629698071975398
2.6750150161370473967
3.6794670480970856907
4.6839190657809908203
5.6883710693066973363
6.6928230588160566583
7.6972750344745293205
8.7017269964708408025
9.7061789450166280346
10.710630880346085902
11.715082802715516053
12.719534712402925436
13.723986609707543138
14.728438494949282145
15.732890368468249065
16.737342230624115302
17.741794081795557503
18.746245922379589643
19.750697752790888018
20.755149573461135759
21.759601384838294535
22.764053187385801635
23.768504981581859425
24.77295676791855783
25.777408546901149577
26.781860319047169128
27.786312084885505413
28.790763844955588269
29.795215599806464724
30.799667349995921484
31.804119096089454644
32.808570838659413482
33.813022578284076758
34.817474315546597552
35.821926051034033378
36.826377785336404713
37.830829519045785503
38.835281252755180503
39.839732987057594471
40.844184722545016086
41.848636459807515564
42.853088199432164629
43.857539942002155442
44.861991688095685049
45.866443438285131151
46.870895193136000501
47.875346953206097567
48.879798719044416089
49.884250491190428534
50.888702270173070019
51.893154056509764871
52.897605850705815556
53.902057653253336866
54.906509464630488537
55.910961285300743384
56.915413115712063075
57.919864956296066794
58.924316807467484125
59.928768669623359244
60.93322054314233327
61.93767242838409004
62.942124325688688202
63.946576235376078046
64.951028157745483327
65.955480093074925207
66.959932041620703558
67.964384003617070107
68.968835979275567638
69.973287968784958935
70.977739972310629923
71.982191989994532832
72.986644021954504069
73.991096068284377907
74.995548129053048569
76.00000020430445602
-0.33834121385015208938
0.66611086149742548823
1.670562922438719955
2.6750149690179276796
3.6794670013041197443
4.6839190193907498383
5.688371023395296433
6.6928230134589759004
7.6972749897464254332
8.7017269524454263774
9.706178901766504552
10.710630837942604288
11.715082761228687858
12.719534671901261191
13.723986570257940443
14.728438456616963492
15.732890331316573551
16.737342194714504018
17.741794047187394057
18.746245889130133122
19.750697720955130876
20.755149543091771847
21.759601355985566329
22.764053160097478923
23.768504955903097198
24.77295674389188207
25.777408524566350678
26.781860298441223733
27.786312066042537339
28.790763827906808103
29.795215584580120094
30.799667336617218893
31.804119084580545262
32.808570829039396699
33.81302257056886873
34.817474309748959627
35.821926047163557882
36.826377783399557586
37.830829519045792608
38.835281254691977892
39.839732990927998912
40.84418472834262559
41.848636467522723592
42.853088209052195623
43.857539953511050612
44.861991701474394745
45.866443453511479333
46.870895210184777113
47.875346972049023009
48.879798739650340167
49.884250513525238091
50.888702294199710252
51.893154082188488019
52.897605877994102741
53.902057682106004677
54.906509494999845344
55.910961317136504078
56.91541314896149828
57.919864990904223134
58.924316843377113173
59.928768706775009889
60.933220581474607513
61.937672467833628787
62.942124366190334683
63.946576276862906241
64.951028200148982705
65.955480136325064677
66.959932085646144628
67.964384048345166889
68.968836024632608428
69.973288014696265691
70.977740018700771429
71.982192036787409961
72.986644069073605579
73.991096115652823073
74.995548176594070355
76.000000251941628449
-0.33834126637444655872
0.6661108090788763203
1.6705628702102552907
2.6750149170642480989
3.6794669497099428135
4.6839189682405173443
5.6883709727729661054
6.6928229634477736099
7.6972749404287101882
8.7017269039024558452
9.7061788540783258128
10.710630791187925936
11.715082715484692599
12.719534627243495706
13.72398652676019104
14.728438414351110453
15.732890290352488094
16.73734215511991863
17.741794009027806567
18.746245852468625515
19.750697685852411922
20.755149509605907099
21.759601324171967462
22.764053130008797154
23.768504927589134468
24.772956717399551962
25.777408499939511444
26.781860275720656972
27.786312045265848525
28.790763809108412374
29.795215567791174749
30.799667321865534575
31.804119071890561088
32.808570818432123417
33.813022562061917142
34.81747430335639848
35.821926042895945841
36.826377781264014288
37.830829519045785503
38.835281256827570928
39.839732995195618059
40.844184734735236475
41.848636476029696496
42.85308821965947601
43.857539966201038339
44.861991716226086169
45.866443470300417573
46.870895228983179948
47.875346992825761561
48.87979876237097443
49.884250538152080878
50.88870232069204036
51.893154110502450749
52.897605908082795168
53.90205771391963907
54.906509528485699434
55.910961352239226585
56.915413185622995229
57.919865029063814177
58.924316882971680798
59.928768747739106004
60.933220623740488975
61.937672511331420822
62.942124410848087734
63.946576322606894394
64.951028246903675267
65.955480184013254075
66.959932134189145359
67.964384097662900786
68.968836074643789402
69.973288065318570261
70.977740069850995042
71.982192088381594886
72.986644121027239862
73.991096167881295287
74.995548229012570118
76.000000304465942236
-0.33834132374702113877
0.66611075182146994855
1.6705628131602292541
2.6750148603141870041
3.6794668933524246057
4.6839189123678295346
5.6883709174768286587
6.6928229088191306673
7.6972748865575137955
8.7017268508774829883
9.706178801987038085
10.710630740116277693
11.71508266551700217
12.719534578462294405
13.723986479246075731
14.728438368182612095
15.73289024560592253
16.737342111869285333
17.741793967344619887
18.746245812421857835
19.750697647508289378
20.755149473027916684
21.759601289420654524
22.764053097141665916
23.768504896660616055
24.772956688460837427
25.77740847303852334
26.781860250901949883
27.786312022570527347
28.79076378857409324
29.795215549451853576
30.79966730575157996
31.804119058028721412
32.808570806845345658
33.813022552769353979
34.817474296373426057
35.82192603823421706
36.826377778931217222
37.830829519045813925
38.835281259160403522
39.839732999857361051
40.844184741718144949
41.848636485322280976
42.853088231246267981
43.85753998006290999
44.861991732340008809
45.866443488639724535
46.870895249517495529
47.87534701552105787
48.879798787189670861
49.884250565053037008
50.888702349630740684
51.893154141430947845
52.897605940949908643
53.90205774867092714
54.906509565063700506
55.910961390583302943
56.915413225669759356
57.919865070746972435
58.924316926222303437
59.928768792485676897
60.933220669908976674
61.937672558845484616
62.942124459629269495
63.946576372574597258
64.951028297975284431
65.955480236104506275
66.959932187214135979
67.964384151534105172
68.968836129272460767
69.973288120614796526
70.977740125723784104
71.982192144739187256
72.98664417777733604
73.991096224931283132
74.995548286270079075
76.000000361838587537
-0.33834138592513490762
0.66611068976778442519
1.6705627513310001842
2.6750147988098200713
3.6794668322733130594
4.6839188518140364437
5.6883708575477927027
6.6928228496134378744
7.6972748281726426356
8.7017267934096889093
9.7061787455311065997
10.710630684765371612
11.715082611362502618
12.719534525593655161
13.723986427750652695
14.728438318145494534
15.732890197109840713
16.737342064994439994
17.741793922168536568
18.746245769019274974
19.750697605951039293
20.755149433384755042
21.759601251757192841
22.764053061520279186
23.768504863140282879
24.772956657097047639
25.777408443883228273
26.781860224003406046
27.786311997973314192
28.790763766318939076
29.795215529575628466
30.799667288287228217
31.804119043005147915
32.808570794287462036
33.81302254269800045
34.817474288805314586
35.821926033181846094
36.826377776402928532
37.830829519045806819
38.835281261688685106
39.839733004909746228
40.844184749286291947
41.848636495393613188
42.853088243804116075
43.857539995086447959
44.861991749804353447
45.86644350851594254
46.870895271772617718
47.875347040118242603
48.879798814088168513
49.884250594208332075
50.888702380994494945
51.893154174951270363
52.897605976571256292
53.902057786334353295
54.906509604706819516
55.91096143214056724
56.915413269072324454
57.919865115923073517
58.924316973097148775
59.928768840981710753
60.933220719946064037
61.937672610340911206
62.942124512497933608
63.946576426729023979
64.951028353326179854
65.955480292560437761
66.95993224468188032
67.964384209918961233
68.968836188478150007
69.973288180543761428
70.97774018627747239
71.982192205818250841
72.986644239281673663
73.991096286760509315
74.995548348323723076
76.000000424016690204
-0.33834145286200828506
0.66611062296441514441
1.6705626847689107883
2.6750147325971842527
3.6794667665182996252
4.6839187866244138547
5.6883707930306419698
6.6928227858748998713
7.6972747653177089333
8.7017267315419548623
9.7061786847526292377
10.710630625176452924
11.715082553061542114
12.719534468676949146
13.723986372312245052
14.728438264277023961
15.732890144900348872
16.737342014530270262
17.741793873533165282
18.746245722293167546
19.75069756121149922
20.755149390705838641
21.759601211209556482
22.764053023171040735
23.768504827052947093
24.772956623331378267
25.777408412495141476
26.781860195044917106
27.786311971492366979
28.790763742359395394
29.795215508177211206
30.799667269485357934
31.804119026831003225
32.808570780767873032
33.81302253185532436
34.817474280657535246
35.821926027742478027
36.826377773680988525
37.830829519045785503
38.835281264410589586
39.839733010349128506
40.844184757434078392
41.848636506236303489
42.853088257323747712
43.85754001126056778
44.861991768606181097
45.866443529914363353
46.870895295732175612
47.875347066599189816
48.879798843046643242
49.884250625596436635
50.888702414760174975
51.893154211038641677
52.897606014920569351
53.902057826882042946
54.90650964738573947
55.910961476880089549
56.915413315798410565
57.919865164558423487
58.924317023561343376
59.928768893191261213
60.933220773814568361
61.937672665779338388
62.942124569414644952
63.946576485030050208
64.951028412915135846
65.95548035333897019
66.959932306549646341
67.964384272773898488
68.968836252216647154
69.973288245060913937
70.977740251467210442
71.982192271573282483
72.986644305494337459
73.991096353322674872
74.995548415127188946
76.000000490953596
-0.33834152450676008295
0.6661105514620283552
1.6705626135243785146
2.6750146617263985682
3.6794666961371058633
4.6839187168482139256
5.6883707239740886052
6.6928227176516275065
7.6972746980400970074
8.7017266653209190963
9.7061786196974058072
10.710630561394415494
11.715082490658005554
12.719534407755004324
13.723986312972551005
14.728438206617662232
15.732890089016652979
16.737341960514648065
17.741793821474978188
18.74624567227855465
19.750697513323235199
20.755149345023173879
21.759601167808114042
22.764052982122706226
23.768504788425651952
24.772956587189117528
25.777408378897778363
26.781860164048097772
27.786311943147484982
28.790763716713389186
29.795215485272581901
30.79966724936008049
31.804119009518402095
32.808570766296618615
33.813022520249425895
34.817474271936248442
35.821926021920241112
36.826377770767471986
37.83082951904582103
38.835281267324148757
39.839733016171379631
40.844184766155379407
41.848636517842194849
42.853088271795023445
43.857540028573211544
44.86199178873152249
45.866443552819013973
46.870895321378178267
47.875347094944103787
48.879798874043487444
49.884250659193817512
50.888702450902457031
51.89315424966594037
52.897606055968928729
53.90205787028347828
54.906509693068421996
55.910961524768367781
56.915413365813016355
57.919865216616585712
58.924317077576944257
59.928768949074928685
60.933220831473946077
61.93767272511906441
62.942124630336550695
63.946576547433565452
64.951028476697189262
65.955480418394216713
66.959932372770722964
67.964384340051509525
68.96883632043994794
69.973288314117553455
70.977740321243359745
71.982192341954487347
72.986644376365148901
73.99109642456718916
74.99554848662951656
76.000000562598259535
-0.33834160080435021767
0.66611047531546896394
1.6705625376519683822
2.6750145862516818696
3.6794666211835216352
4.6839186425387318025
5.6883706504308504392
6.6928226449956724764
7.6972746263911320241
8.7017265947970638962
9.7061785504149966641
10.710630493467817814
11.715082424199385613
12.719534342874139199
13.7239862497766687
14.7284381452112072
15.732890029501174212
16.737341902988585929
17.741793766033474355
18.746245619013350847
19.750697462322495568
20.75514929637132866
21.759601121585713912
22.76405293840626598
23.768504747287593659
24.772956548697564472
25.777408343116512413
26.781860131036403061
27.786311912960023562
28.790763689400243663
29.795215460878971214
30.799667227926452284
31.804118991080265744
32.808570750884562983
33.8130225078890021
34.817474262647955641
35.821926015719490977
36.826377767664531859
37.830829519045835241
38.835281270427152833
39.839733022372136872
40.844184775443672208
41.848636530202590222
42.853088287207022233
43.857540047011298157
44.861991810165172012
45.866443577212628213
46.870895348691341553
47.875347125131561654
48.879798907055189261
49.884250694975079909
50.888702489393999429
51.893154290803998663
52.897606099685312131
53.902057916505896173
54.906509741720263662
55.910961575769093201
56.915413419078220159
57.919865272058075334
58.924317135102974419
59.928769008590371925
60.933220892880321173
61.937672788314884542
62.942124695217380292
63.946576613892119667
64.95102854462372477
65.955480487676538814
66.959932443294491122
67.964384411700407895
68.968836393095855897
69.97328838766063086
70.977740395552785913
71.982192416907992083
72.986644451839765679
73.991096500439539341
74.99554856277602255
76.000000638895841121
-0.33834168169544298621
0.66611039458382503842
1.6705624572104780245
2.6750145062314456545
3.6794665417155241194
4.6839185637534122009
5.6883705724577406926
6.6928225679631321299
7.6972745504260746685
8.7017265200247599921
9.7061784769588115296
10.710630421448996685
11.71508235373686091
12.719534274084308478
13.723986182773197484
14.728438080104861996
15.732889966399628889
16.737341841996205005
17.741793707251165557
18.74624556253839458
19.750697408248360176
20.755149244787510554
21.759601072577662961
22.76405289205513327
23.768504703670171097
24.772956507886103594
25.777408305178621362
26.781860096034950658
27.786311880953025621
28.790763660440738647
29.795215435015013128
30.799667205200890407
31.804118971530780158
32.80857073454355799
33.813022494783595562
34.817474252799833323
35.821926009144981151
36.826377764374534252
37.830829519045828135
38.835281273717100703
39.839733028946639593
40.844184785291794526
41.848636543308046498
42.853088303548062754
43.857540066560829928
44.861991832890723231
45.866443603076604063
46.870895377650853675
47.875347157138591569
48.879798942056680744
49.884250732912981618
50.888702530205506491
51.893154334421424778
52.897606146036444841
53.902057965513940019
54.906509793304046241
55.910961629843200171
56.915413475553172873
57.919865330840387685
58.924317196095358895
59.928769071691888826
60.933220957986684141
61.937672855318382403
62.942124764007274962
63.946576684354731412
64.95102861664257432
65.955480561132702633
66.959932518066750617
67.964384487665427059
68.968836470128408678
69.973288465633771693
70.977740474338119725
71.982192496375958513
72.986644531860022767
73.991096580880991951
74.995548643507675024
76.000000719786982017
-0.33834176711636981816
0.66611030933053372305
1.6705623722630229544
2.6750144217284228532
3.6794664577953604123
4.6839184805539026968
5.6883704901157310374
6.6928224866142027594
7.6972744702042792397
8.7017264410623820226
9.7061783993861343589
10.710630345394060114
11.715082279325258696
12.719534201438980503
13.723986112014214811
14.728438011349206604
15.732889899760982289
16.737341777584802571
17.741793645173611793
18.746245502897384227
19.750697351142630254
20.755149190311655616
21.759601020821857986
22.76405284310511945
23.76850465760702491
24.772956464786165753
25.777408265113329833
26.78186005907070566
27.78631184715111857
28.790763629857206496
29.795215407700528232
30.799667181200760524
31.804118950884820549
32.80857071728600971
33.813022480943047299
34.817474242399306661
35.821926002201706751
36.826377760900015801
37.830829519045828135
38.835281277191633365
39.83973303588994952
40.844184795692314083
41.848636557148559234
42.853088320805611033
43.857540087206800195
44.861991856890881536
45.86644363039110317
46.870895408234389379
47.875347190940495068
48.879798979020911531
49.884250772978305122
50.888702573305437227
51.893154380484602939
52.897606194986529715
53.902058017269787626
54.906509847779965128
55.91096168694895141
56.915413535194211647
57.919865392917984082
58.924317260506782645
59.928769138330594046
60.933221026742351967
61.937672926077340207
62.942124836652553199
63.946576758766290993
64.951028692697519773
65.955480638705424212
66.95993259702916589
67.964384567887265121
68.968836551477338048
69.973288547975826646
70.977740557537629229
71.982192580296143092
72.986644616363136606
73.991096665828479217
74.995548728760951462
76.000000805207861276
-0.33834185699899926858
0.66611021962346639302
1.670562282877141369
2.6750143328097264472
3.6794663694896199146
4.6839183930061949468
5.6883704034700910412
6.6928224010133066102
7.6972743857892051977
8.7017263579723405087
9.7061783177582210413
10.710630265363043634
11.715082201023294672
12.719534124995433899
13.723986037555427231
14.728437938998279577
15.73288982963757654
16.73734170980493019
17.741793579849428397
18.746245440137027316
19.750697291050006044
20.755149132986268512
21.759600966358679131
22.764052791594373559
23.768504609134073036
24.772956419431352515
25.777408222951823547
26.781860020172416625
27.786311811580560516
28.790763597673354468
29.79521537895674399
30.799667155944742802
31.8041189291584665
32.808570699125354508
33.813022466378257036
34.817474231454497158
35.821925994895046585
36.826377757243655253
37.83082951904582103
38.835281280847979701
39.83973304319660258
40.84418480663719464
41.848636571713427657
42.853088338966301762
43.857540108933186218
44.861991882146924127
45.866443659134908728
46.870895440418294697
47.875347226511081544
48.879799017919218329
49.88425081513980075
50.888702618660275334
51.893154428957558366
52.897606246497282712
53.902058071732980693
54.906509905105387759
55.910961747041625358
56.91541359795459698
57.919865458242199452
58.924317328286690554
59.928769208454063744
60.933221099093344719
61.937673000536179302
62.942124913096165528
63.946576837068306531
64.951028772728562899
65.955480720333355293
66.959932680119266024
67.964384652302399559
68.968836637078311469
69.97328863462149684
70.977740645085432902
71.982192668601996388
72.986644705281818801
73.991096755214400105
74.995548818468080299
76.000000895090579434
-0.33834195127065058717
0.66611012553505055678
1.67056218912490273
2.6750142395469769241
3.6794662768693626731
4.6839183011806735379
5.6883703125904077069
6.6928223112291549413
7.6972742972485619362
8.7017262708212221867
9.7061782321404290741
10.710630181419906748
11.715082118893466401
12.71953404481461547
13.723985959456127759
14.728437863109645534
15.732889756085130628
16.737341638710361735
17.741793511330410382
18.746245374307001441
19.750697228017997986
20.755149072856667658
21.759600909231103572
22.76405273756351022
23.768504558289485828
24.772956371857308255
25.777408178727217347
26.781859979370597813
27.78631177426920118
28.790763563914371304
29.79521534880618816
30.799667129452586778
31.804118906368692876
32.808570680075767712
33.813022451100501087
34.817474219973924221
35.821925987230748945
36.826377753408301885
37.830829519045835241
38.835281284683325964
39.839733050860907326
40.84418481811773205
41.8486365869911765
42.853088358015874348
43.857540131722984711
44.861991908639076598
45.866443689285482321
46.87089547417728852
47.875347263822426669
48.879799058721012273
49.884250859364399844
50.888702666234344463
51.893154479802170442
52.89760630052813184
53.902058128860552699
54.906509965234988613
55.910961810073644074
56.915413663784640619
57.91986552676123523
58.924317399381244797
59.92876928200646347
60.933221174981959223
61.937673078635484103
62.942124993277047906
63.946576919198200528
64.951028856671769063
65.95548080595121121
66.959932767270387899
67.964384740843030386
68.968836726862463138
69.973288725501220142
70.977740736910902797
71.982192761222194122
72.986644798544602963
73.991096848966734001
74.995548912556557752
76.000000989362263226
-0.33834204985394483733
0.66611002714234746058
1.6705620910829961367
2.675014142016379548
3.6794661800102113069
4.6839182051522385564
5.6883702175507622201
6.6928222173348439483
7.6972742046543389804
8.7017261796798095475
9.7061781426022140096
10.710630093632689253
11.715082033002245154
12.719533960961308949
13.723985877779352194
14.728437783744457334
15.732889679162825658
16.737341564358253265
17.741793439671557309
18.746245305460067954
19.750697162096994219
20.755149009970828899
21.759600849484662888
22.764052681055495952
23.768504505113625669
24.772956322101816085
25.777408132474615599
26.781859936697607338
27.78631173524664888
28.79076352860698762
29.795215317272603528
30.799667101745193065
31.804118882533462198
32.808570660152319931
33.813022435121872888
34.817474207966654376
35.821925979214796598
36.826377749397025241
37.830829519045835241
38.835281288694680768
39.839733058876838356
40.844184830124980579
41.848636602969776277
42.853088377939343445
43.857540155558183415
44.861991936346477416
45.866443720819077612
46.870895509484711283
47.875347302845064235
48.879799101394056038
49.884250905617058436
50.888702715989829528
51.893154532978009286
52.897606357036167424
53.902058188606964961
54.90651002812079895
55.910961875994679815
56.915413732631598975
57.919865598420074093
58.924317473733374584
59.928769358928789757
60.933221254347159856
61.937673160312279208
62.942125077130341992
63.946577005089388024
64.951028944458911951
65.955480895489387194
66.959932858411818302
67.964384833437264888
68.968836820756791894
69.973288820540901156
70.977740832939389293
71.982192858081447184
72.986644896075191014
73.991096947008628604
74.995549010949261515
76.000001087945591394
-0.33834215266674538825
0.66610992452720907409
1.6705619888328795408
2.6750140402988851207
3.6794660789924789057
4.6839181050004494722
5.6883701184297867925
6.6928221194079666745
7.6972741080829791827
8.70172608462321584
9.7061780492172342605
10.710630002073509459
11.715081943420077693
12.719533873504177635
13.72398579259184892
14.728437700967468516
15.732889598933313735
16.737341486808976043
17.741793364930934729
18.746245233651912088
19.750697093340285448
20.755148944379538278
21.759600787167514113
22.764052622115855229
23.768504449649245913
24.77295627020473745
25.777408084230973628
26.78185989218749441
27.786311694543954331
28.790763491779344463
29.7952152843811362
30.799667072844574278
31.804118857671731746
32.808570639370742583
33.813022418455012996
34.817474195442237317
35.821925970853591537
36.826377745212937498
37.830829519045799714
38.835281292878711668
39.839733067238078945
40.844184842649418954
41.848636619636657485
42.853088398720906582
43.857540180419924525
44.861991965247085545
45.866443753710512965
46.870895546312318913
47.875347343547701939
48.879799145904165414
49.884250953860693301
50.888702767886911715
51.893154588442399699
52.897606415975829464
53.902058250924156368
54.906510093712135756
55.910961944751392139
56.915413804439744183
57.91986567316069312
58.924317551282626937
59.92876943915831589
60.933221337124145123
61.9376732454997736
62.942125164587451991
63.946577094671553709
64.951029036018084639
65.955480988874356285
66.959932953468381811
67.964384930008591823
68.968836918683621207
69.973288919661797536
70.977740933091183706
71.982192959099094764
72.986644997792666345
73.991097049258740981
74.995549113564379695
76.000001190758425196
-0.3383422596219392009
0.66610981777641598001
1.6705618824609047568
2.6750139344803258723
3.6794659739013151345
4.6839180008096059638
5.6883700153108138764
6.6928220175307355788
7.6972740076154018141
8.7017259857309579019
9.7061779520634843266
10.710629906818651236
11.715081850221437776
12.719533782515783926
13.723985703964130423
14.728437614847027959
15.732889515462670005
16.737341406126319043
17.741793287169908666
18.74624515894133836
19.750697021804022313
20.75514887613617887
21.75960072233027276
22.764052560792325863
23.768504391941217335
24.772956216207997926
25.777408034035214968
26.781859845876109461
27.786311652193898425
28.790763453460989751
29.795215250158186393
30.799667042773915426
31.804118831803378953
32.808570617747719211
33.813022401113244086
34.81747418241057801
35.821925962153763123
36.826377740859385312
37.830829519045806819
38.835281297232235431
39.839733075937871831
40.844184855681071156
41.84863663697841929
42.853088420343972587
43.857540206288319951
44.861991995317772819
45.866443787933476983
46.87089558463068073
47.875347385897747188
48.879799192215529047
49.884251004056430645
50.888702821883654792
51.893154646150435383
52.897606477299355277
53.902058315761415486
54.90651016195551648
55.910962016287655274
56.915413879150314358
57.919865750921751157
58.924317631965323017
59.928769522628975608
60.933221423244617654
61.937673334127502756
62.942125255575810172
63.946577187870140335
64.951029131272960626
65.955481086028143523
66.959933052360668171
67.964385030476222482
68.96883702056091181
69.973289022780832624
70.977741037282072512
71.982193064190326481
72.986645103611294871
73.99109715563074019
74.99554922031522608
76.000001297713609461
-0.33834237062731414847
0.66610970698184823746
1.6705617720585073105
2.6750138246515304807
3.6794658648268212531
4.6839178926689317706
5.688369908281996068
6.6928219117900686896
7.6972739033371562201
8.7017258830870822806
9.7061778512233161109
10.710629807948654602
11.715081753484934524
12.719533688072647948
13.723985611970539011
14.728437525455172263
15.732889428820506339
16.737341322377378816
17.74179320645290403
18.746245081390092935
19.750696947547154991
20.755148805296897763
21.75960065502614782
22.764052497135097042
23.768504332036631155
24.772956160155590766
25.777407981928153191
26.781859797801040202
27.786311608230754189
28.790763413682896044
29.795215214631316059
30.799667011557396279
31.804118804949190746
32.808570595300558637
33.813022383110514113
34.81747416888224933
35.82192595312231731
36.826377736339935609
37.830829519045799714
38.835281301751699345
39.839733084969303434
40.844184869209406941
41.848636654981127947
42.853088442791076318
43.857540233142429997
44.861992026534238676
45.866443823460315343
46.870895624408753122
47.875347429860923398
48.879799240290637385
49.884251056163492422
50.888702877936054847
51.893154706055014458
52.897606540956566334
53.902058383065536873
54.906510232794779824
55.910962090544522596
56.915413956701570442
57.919865831638766451
58.924317715714302324
59.928769609271128616
60.933221512636499995
61.937673426121087061
62.942125350018976349
63.946577284606682667
64.951029230142935944
65.955481186868283316
66.959933155004492278
67.964385134754522255
68.968837126301565377
69.973289129809643327
70.977741145422726277
71.982193173264846564
72.986645213440155544
73.991097266033136748
74.995549331109828017
76.000001408719029428
-0.33834248558531865303
0.66610959224068500006
1.6705616577223985075
2.675013710908594522
3.6794657518642810423
4.6839177806727185782
5.6883697974364739736
6.6928218022777778984
7.6972737953385337306
8.7017257767801829971
9.7061777467835135269
10.710629705548347701
11.715081653293276887
12.719533590255240441
13.723985516689158004
14.728437432867524493
15.732889339079886071
16.737341235632452907
17.741793122847507647
18.74624500106287428
19.750696870631429647
20.755148731920346705
21.759600585310668208
22.764052431196560633
23.768504269984649824
24.772956102093381503
25.777407927952282307
26.781859748001352273
27.786311562690187316
28.790763372477275794
29.795215177829298625
30.79966697922027663
31.804118777130867102
32.808570572047422331
33.813022364461311042
34.817474154868094161
35.821925943766579792
36.826377731658141101
37.830829519045835241
38.835281306433550697
39.839733094325119112
40.844184883223576321
41.848636673630345229
42.853088466044241045
43.857540260960796275
44.861992058871372535
45.866443860262386067
46.870895665614391135
47.875347475401490271
48.879799290090311104
49.884251110139359753
50.8887029359983174
51.893154768107052632
52.897606606895131165
53.902058452781034248
54.90651030617134154
55.910962167460255046
56.915414037028831729
57.91986591524420902
58.924317802459242444
59.928769699011780858
60.933221605224119344
61.937673521402466292
62.942125447836382079
63.946577384798324317
64.951029332543228634
65.955481291308089453
66.959933261311391561
67.964385242753039051
68.968837235813779785
69.973289240655120125
70.977741257418941245
71.982193286227328599
72.986645327183055088
73.991097380369268421
74.995549445850997472
76.000001523677013893
-0.33834260439283608823
0.66610947365566086642
1.6705615395548008006
2.6750135933530656551
3.6794656351143597561
4.6839176649205471747
5.6883696828725351935
6.6928216890906675474
7.6972736837146902289
8.701725666903580958
9.7061776388354061851
10.710629599706924964
11.715081549733383781
12.71953348914805737
13.723985418201944952
14.728437337163317267
15.732889246317247611
16.737341145965153544
17.741793036424290619
18.746244918027208826
19.750696791121214346
20.755148656067714086
21.759600513241750264
22.764052363031254345
23.768504205836389787
24.77295604206900137
25.777407872151805179
26.781859696517749114
27.786311515609295242
28.790763329877592014
29.795215139781927149
30.799666945788715111
31.80411874837087538
32.808570548006997569
33.813022345180613115
34.817474140379324865
35.821925934093933108
36.826377726817796088
37.830829519045856557
38.835281311273902816
39.839733103997701846
40.844184897712331406
41.848636692911014734
42.853088490084644491
43.857540289720787996
44.861992092302962476
45.866443898309718463
46.870895708214042941
47.875347522482357476
48.879799341573914262
49.884251165939865302
50.888702996022672664
51.893154832255291353
52.897606675060465875
53.90205852484994864
54.906510382023952843
55.910962246970477452
56.915414120064461656
57.919866001667386968
58.924317892126516938
59.928769791774435305
60.933221700928335451
61.937673619889693555
62.942125548943607782
63.946577488358265384
64.951029438384736636
65.955481399256257191
66.959933371188043338
67.964385354376972259
68.968837349000992276
69.973289355219122854
70.977741373171113537
71.982193402977273422
72.986645444738570632
73.991097498536802846
74.995549564435989964
76.000001642484477316
-0.33834272694081213295
0.66610935133538695663
1.6705614176637750834
2.6750134720922562614
3.6794655146834021053
4.683917545517532588
5.6883695646938621238
6.692821572330774238
7.6972735685658131288
8.7017255535554696166
9.70617752747496354
10.710629490517971973
11.715081442896281061
12.719533384839467161
13.723985316594502493
14.728437238425300393
15.732889150612320961
16.737341053452105655
17.741792947256723068
18.746244832353301746
19.750696709083374714
20.755148577802458476
21.75960043887939932
22.764052292695669877
23.768504139644825557
24.772955980131829534
25.777407814572399047
26.781859643392216697
27.786311467026340694
28.79076328591843037
29.795215100519968132
30.799666911289584448
31.804118718692304668
32.808570523198611113
33.813022325283910163
34.817474125427580134
35.821925924112186124
36.826377721822737499
37.830829519045863663
38.835281316268989826
39.839733113979505674
40.844184912664104559
41.848636712807731897
42.853088514893030947
43.857540319399362261
44.861992126802078928
45.866443937571688139
46.87089575217321169
47.875347571065283603
48.879799394699411152
49.884251223519250118
50.888703057959808973
51.893154898446844925
52.897606745396011263
53.902058599212288925
54.906510460289219111
55.910962329008320637
56.915414205738386499
57.919866090834972283
58.924317984639579038
59.928769887479326428
60.933221799666341667
61.937673721497105817
62.942125653252155359
63.94657759519533613
64.951029547573696732
65.955481510616721152
66.959933484536250603
67.964385469525879557
68.968837465760941541
69.973289473397798588
70.977741492574153881
71.982193523408241731
72.986645565999381802
73.99109762042782279
74.995549686756177721
76.00000176503240823
-0.33834285311385281503
0.66610922539479644477
1.6705612921636552315
2.6750133472396462331
3.6794653906837542223
4.6839174225746420532
5.6883694430097646588
6.6928214521055355846
7.6972734499972572664
8.7017254368388812225
9.7061774128027842323
10.710629378079451257
11.715081332877195663
12.719533277421795958
13.723985211956090779
14.728437136739584545
15.732889052048042444
16.737340958172925554
17.74179285542102491
18.746244744113845115
19.7506966245871034
20.755148497190209156
21.759600362285574704
22.764052220248103708
23.768504071464512606
24.772955916332705328
25.77740775526110184
26.781859588667956018
27.786311416980691291
28.790763240635200759
29.795215060075015856
30.799666875750641992
31.804118688118908409
32.808570497642058683
33.813022304787040184
34.817474110024740241
35.821925913829232968
36.826377716676944374
37.830829519045813925
38.835281321414690581
39.839733124262401986
40.844184928066901819
41.848636733304601876
42.853088540449569166
43.857540349972737204
44.861992162341010726
45.866443978016690153
46.870895797456469722
47.875347621110940111
48.87979944942373578
49.884251282830575747
50.888703121758979364
51.893154966627179192
52.897606817843573879
53.902058675806095778
54.906510540901471984
55.910962413504556423
56.915414293977846683
57.919866182670681098
58.924318079918769797
59.928769986043647577
60.933221901352069949
61.937673826135579702
62.94212576066989584
63.946577705214465936
64.951029660012210343
65.955481625288882697
66.959933601252799917
67.964385588094472723
68.968837585986193517
69.973289595081979542
70.977741615517061291
71.98219364740791093
72.98664569085197229
73.991097745928030349
74.995549812696836511
76.000001891205457127
-0.33834298278958518935
0.6661090959557297575
1.6705611631755901136
2.6750132189153958961
3.6794652632342579324
4.6839172962090849239
5.6883693179355399039
6.692821328528066438
7.6972733281197296407
8.7017253168619301817
9.7061772949241547082
10.710629262493700509
11.715081219775360211
12.719533166991043416
13.723985104379398337
14.728437032195447642
15.732888950710091081
16.737340860209705795
17.741792760995625855
18.746244653383644874
19.750696537703486655
20.755148414298254522
21.759600283523802489
22.76405214574825564
23.768504001351264066
24.772955850723494819
25.777407694265900062
26.78185953238904915
27.786311365512510463
28.790763194064133756
29.795215018479265012
30.799666839200092738
31.804118656674969401
32.808570471357590748
33.813022283706231974
34.817474094183040734
35.821925903253266199
36.826377711384481017
37.83082951904582103
38.835281326707139726
39.839733134838354545
40.844184943908601326
41.848636754385438508
42.853088566734079734
43.857540381416690423
44.861992198891577743
45.866444019612416128
46.870895844027536725
47.875347672579160019
48.879799505702628437
49.884251343825809499
50.888703187368228953
51.893155036740452601
52.897606892343496554
53.902058754567917731
54.906510623793494119
55.910962500388237117
56.915414384708057582
57.919866277096076601
58.924318177882014425
59.928770087381636245
60.933222005896269025
61.937673933712325436
62.942125871100699896
63.946577818316356456
64.951029775598016158
65.955481743167510444
66.959933721229731418
67.964385709971921301
68.968837709563601379
69.973289720156145677
70.977741741882582005
71.982193774857435642
72.986645819176246164
73.991097874916093247
74.995549942135880883
76.000002020881154863
-0.33834311583781340182
0.66610896314776757432
1.6705610308283680432
2.6750130872471071797
3.6794651324609053411
4.6839171665448624537
5.6883691895928842897
6.6928212017174697479
7.6972732030494750433
8.7017251937377828597
9.7061771739490083633
10.710629143867263835
11.715081103693787412
12.719533053646594922
13.723984993960122836
14.728436924884789505
15.732888846686623907
16.737340759646770039
17.741792664060998419
18.746244560239262
19.750696448505120628
20.755148329195208134
21.759600202658731405
22.764052069256763389
23.768503929361777693
24.772955783356945147
25.777407631635519181
26.781859474600199889
27.786311312662462569
28.790763146241847181
29.795214975765308196
30.799666801666457872
31.804118624384916103
32.80857044436554304
33.813022262057771172
34.817474077914660313
35.821925892392428636
36.826377705949482788
37.830829519045813925
38.835281332142159272
39.839733145699241845
40.844184960177003063
41.848636776033899309
42.853088593726113231
43.857540413706757931
44.861992236425216163
45.866444062326351627
46.870895891849819748
47.875347725429179491
48.879799563491438619
49.884251406456165512
50.888703254734743098
51.893155108729914105
52.897606968834949726
53.902058835433003026
54.906510708896483663
55.91096258958661025
56.915414477852422692
57.919866374030696932
58.924318278444943076
59.928770191405099865
60.933222113206959136
61.937674044131604489
62.942125984445098652
63.946577934397879517
64.951029894224419081
65.955481864142683435
66.959933844353940913
67.964385835042236295
68.968837836374220274
69.973289848498779975
70.977741871546768948
71.982193905630708741
72.986645950844533104
73.991098007263275349
74.995550074943878371
76.000002153929401061
-0.33834325211919497045
0.66610882710949892438
1.6705608952595742966
2.6750129523708294776
3.6794649984976768309
4.6839170337134348188
5.6883690581103563133
6.6928210717991074574
7.6972730749083986268
8.7017250675846771202
9.7061770499917727761
10.710629022310623526
11.715080984738941439
12.719532937490845015
13.723984880796505692
14.728436814901762375
15.732888740067647149
16.737340656569966058
17.741792564698872781
18.746244464758294868
19.750696357065493203
20.755148241950543309
21.759600119755720726
22.764051990834957451
23.768503855553287707
24.772955714286208462
25.777407567419075463
26.781859415346467301
27.786311258471499741
28.790763097205235965
29.795214931965961824
30.79966676317847174
31.804118591273429217
32.80857041668654972
33.81302223985814237
34.817474061231948212
35.821925881254919943
36.826377700376021096
37.830829519045842346
38.835281337715677807
39.839733156836771855
40.84418497685973648
41.848636798233556533
42.853088621405078129
43.857540446818234159
44.861992274913177425
45.866444106125662472
46.8708959408864132
47.87534777962015653
48.879799622745224497
49.884251470672623441
50.888703323805486889
51.893155182538407644
52.897607047256762769
53.902058918336003046
54.906510796141169806
55.910962681026198595
56.91541457333343601
57.919866473392858097
58.924318381521736399
59.928770298024048202
60.933222223189915212
61.937674157295163013
62.942126100600852112
63.946578053352766347
64.951030015781057614
65.9554819880998906
66.959933970507051981
67.964385963183303829
68.968837966292582564
69.973289979981331044
70.977742004378256979
71.982194039594034507
72.986646085720849442
73.991098142832044005
74.995550210982159456
76.000002290210815659
-0.33834339148332320812
0.66610868799040934274
1.6705607566173590328
2.6750128144325788782
3.6794648614877791815
4.6839168978546643629
5.6883689236240178033
6.692820938904909589
7.6972729438240916622
8.7017249385257038341
9.7061769231709131844
10.710628897937583659
11.715080863019954549
12.719532818628298543
13.723984764988506058
14.728436702341758391
15.732888630944053432
16.737340551065795324
17.741792462991352153
18.746244367018572774
19.750696263458266344
20.755148152633687175
21.759600034880065778
22.764051910543994239
23.768503779982850688
24.772955643564252171
25.777407501665450695
26.781859354672633344
27.786311202980403579
28.79076304699106359
29.795214887113939284
30.799666723764762111
31.804118557365004705
32.808570388341038893
33.81302221712365963
34.81747404414718261
35.82192586984889715
36.826377694668160245
37.830829519045835241
38.835281343423524447
39.839733168242780437
40.844184993944509188
41.848636820968025063
42.8530886497506458
43.85754048072666933
44.861992314326890607
45.866444150977727645
46.870895991100603339
47.87534783511124914
48.879799683419044243
49.884251536426233997
50.888703394527439627
51.893155258108826899
52.897607127547679795
53.902059003211604704
54.906510885458047255
55.910962774633468086
56.915414671073165209
57.919866575100357409
58.924318487025900026
59.928770407147659682
60.933222335749924525
61.937674273103183964
62.942126219463403913
63.946578175071728367
64.95103014015410281
65.955482114920812364
66.959934099566012833
67.964386094267638327
68.968838099186797308
69.973290114467687317
70.977742140237012336
71.982194176603911728
72.986646223659164434
73.991098281474350529
74.99555035010131121
76.000002429575047813
-0.33834353376545178715
0.66610854595395418976
1.6705606150631797657
2.6750126735906318842
3.6794647215853659716
4.6839167591179027283
5.6883687862780076827
6.6928208031734648387
7.6972728099294371873
8.7017248066880359403
9.7061767936079466068
10.710628770864111914
11.715080738647392522
12.719532697164247281
13.723984646636310458
14.728436587300057781
15.732888519406394323
16.737340443220201536
17.741792359019935788
18.746244267097200265
19.750696167756178312
20.75514806131319645
21.759599948096212785
22.764051828444237913
23.768503702706816227
24.772955571243453932
25.777407434423000865
26.781859292623106938
27.78631114622954712
28.790762995635603261
29.795214841241499215
30.799666683453601479
31.804118522683886283
32.808570359349218393
33.813022193870587273
34.817474026672577736
35.821925858182538605
36.826377688829964541
37.830829519045792608
38.835281349261663308
39.839733179909146088
40.844185011419135378
41.848636844221125841
42.853088678742487616
43.857540515407762882
44.861992354638069003
45.866444196850153503
46.870896042456060115
47.87534789186213402
48.879799745468609729
49.884251603668708697
50.888703466848262735
51.893155335384875571
52.897607209647460991
53.90205908999547546
54.906510976778484689
55.910962870335502828
56.915414770994459559
57.919866679071716931
58.924318594871479604
59.928770518685283264
60.933222450791632241
61.937674391455388445
62.942126340927451622
63.946578299444304605
64.951030267227622517
65.955482244483761178
66.959934231403693161
67.964386228162254611
68.968838234918223407
69.973290251813651253
70.977742278973806833
71.982194316506380005
72.98664636450116916
73.991098423028574871
74.995550492137752485
76.000002571857166345
-0.3383436787808841717
0.66610840118277814259
1.6705604707762244932
2.6750125300188698496
3.6794645789577793416
4.6839166176632014427
5.6883686462246920712
6.6928206647494459247
7.6972726733615211003
8.701724672201397226
9.706176661425580221
10.71062864120629321
11.715080611731117699
12.719532573202707582
13.723984525838435644
14.728436469869985004
15.732888405543050681
16.737340333116886626
17.741792252863863411
18.746244165069118282
19.750696070030056006
20.755147968055840835
21.759599859466934646
22.764051744594539173
23.768503623780116385
24.772955497374823608
25.777407365738930878
26.781859229241231191
27.786311088258429436
28.790762943174598831
29.795214794380481038
30.79966664227292128
31.804118487254136483
32.808570329731125526
33.81302217011494804
34.817474008820092024
35.821925846263866333
36.826377682865526708
37.830829519045813925
38.835281355226150879
39.839733191827839676
40.844185029271599774
41.84863686797677218
42.853088708360580483
43.857540550837533999
44.861992395818745649
45.86644424371117168
46.870896094917100072
47.875347949833269467
48.879799808850478371
49.884251672352753815
50.888703540716882401
51.893155414311578966
52.897607293497152625
53.902059178624739388
54.906511070035804778
55.910962968061610923
56.915414873022527331
57.919866785227810624
58.924318704974787408
59.928770632548626907
60.933222568221729887
61.937674512253259707
62.942126464888993098
63.946578426360595415
64.951030396885414575
65.955482376666097366
66.959934365890262598
67.964386364730103196
68.96883837334220857
69.973290391866953541
70.977742420428484138
71.982194459133907571
72.986646508072880124
73.99109856731547552
74.995550636908916431
76.000002716872643305
-0.33834382631428128185
0.6661082538883710269
1.6705603239609987387
2.6750123839118309377
3.6794644337880870744
4.6839164736617151519
5.6883685036235265287
6.6928205237811910777
7.6972725342584045194
8.7017245351945042842
9.7061765267440804905
10.71062850907673436
11.715080482376839299
12.719532446843180296
13.723984402688699902
14.728436350140196254
15.732888289437946483
16.737340220835282167
17.74179214459837084
18.746244061005615578
19.75069597034736546
20.755147872925352459
21.759599769052297091
22.764051659051357746
23.768503543255679489
24.772955422007754578
25.777407295659010344
26.781859164569109311
27.786311029105501547
28.790762889642770972
29.795214746561917707
30.799666600249963722
31.804118451099139264
32.808570299506349954
33.813022145872430713
34.817473990601591538
35.82192583410075315
36.826377676778726311
37.830829519045849452
38.835281361312958381
39.839733203990945754
40.844185047490093154
41.848636892219261085
42.853088738585320527
43.857540586992506348
44.861992437841713866
45.86644429152975988
46.870896148448935037
47.875348008986179593
48.879799873522593145
49.884251742432695664
50.888703616083972747
51.893155494836022967
52.897607379040294973
53.902059269039376943
54.906511165166321575
55.910963067744290811
56.915414977086058457
57.919866893493313853
58.924318817256398972
59.928770748653761302
60.933222687951449359
61.937674635402963474
62.942126591248474199
63.946578555714786773
64.951030529014914805
65.955482511347582886
66.959934502897198172
67.964386503833324582
68.968838514310476739
69.973290534468148394
70.977742564429959771
71.982194604303543883
72.98664665417980757
73.991098714130615122
74.995550784203231842
76.000002864405999503
-0.33834397609625926906
0.66610810433060518854
1.6705601748602816325
2.6750122354908651978
3.6794642862757509505
4.6839163272925059545
5.6883683586354711892
6.6928203804140276034
7.6972723927521347065
8.7017243957881280636
9.7061763896746917624
10.710628374578661237
11.715080350680915799
12.719532318176094421
13.723984277272409216
14.728436228191410962
15.732888171167648039
16.737340106448293398
17.741792034292856783
18.746243954972744206
19.750695868770936414
20.755147775981463099
21.75959967690894814
22.764051571868261448
23.768503461183872361
24.772955345189423326
25.777407224227165017
26.781859098647444739
27.786310968808113131
28.790762835073969939
29.795214697816135185
30.799666557411431
31.80411841424195174
32.808570268694197125
33.813022121158574862
34.817473972028750495
35.821925821701015025
36.826377670573542389
37.830829519045849452
38.835281367518192042
39.83973321639069809
40.844185066062962619
41.848636916933124041
42.853088769397537305
43.857540623849743611
44.861992480680243034
45.866444340275556613
46.870896203017721859
47.875348069283553798
48.879799939444232848
49.884251813864530334
50.888703692902254261
51.893155576907808779
52.897607466223419692
53.902059361182736552
54.906511262110257121
55.910963169320766042
56.915415083118936934
57.919867003798863436
58.924318931643412611
59.928770866924054417
60.93322280990027906
61.937674760819291464
62.942126719915599153
63.946578687410742248
64.951030663512966612
65.955482648416932534
66.959934642303565511
67.964386645339530446
68.968838657677650872
69.973290679456141561
70.977742710799063275
71.982194751815825384
72.986646802600759543
73.99109886323134333
74.995550933761037982
76.000003014187925032
-0.33834412774152372583
0.6661079528620056367
1.6705600237740294567
2.6750120850036638309
3.6794641366250977477
4.6839161787262524328
5.6883682114057716461
6.6928202347741088118
7.6972722489543921043
8.7017242540829542463
9.7061762503095838639
10.710628237797552131
11.715080216723475104
12.719532187277243551
13.723984149661767162
14.728436104092811121
15.732888050798694124
16.737339990019965086
17.741791922009095828
18.746243847030083174
19.750695765358155853
20.755147677279275342
21.759599583089713093
22.764051483095627759
23.768503377612596239
24.772955266965066556
25.777407151485878245
26.781859031515732994
27.786310907402640424
28.790762779501388735
29.795214648172887451
30.799666513783687805
31.804118376705378779
32.808570237313837481
33.81302209598880637
34.817473953113186269
35.821925809072354241
36.826377664253726607
37.830829519045856557
38.835281373837972296
39.839733229019351768
40.844185084978555267
41.848636942102956482
42.853088800777932477
43.857540661386352099
44.861992524308021757
45.866444389918854085
46.870896258590320826
47.875348130689054926
48.879800006575955251
49.884251886605831317
50.888703771126607478
51.893155660479038715
52.897607554996014301
53.902059455001960941
54.906511360812416456
55.910963272733525287
56.915415191061605071
57.91986711608263505
58.924319048071716054
59.928770987293020767
60.93322293399888423
61.937674888429938846
62.942126850814467787
63.946578821368206036
64.95103080029417697
65.955482787782102605
66.959934784008751762
67.964386789137307687
68.968838803317609631
69.973290826685882848
70.977742859365392292
71.982194901466527881
72.986646953087898737
73.991099014317526894
74.995551085229607224
76.000003165833135199
-0.33834428053448745155
0.66610780003826219886
1.6705598710463958056
2.675011932666557346
3.6794639849827501799
4.6839160280720379959
5.6883680620227163871
6.6928200869375658044
7.6972721029338275756
8.7017241101427700301
9.7061761087093376688
10.710628098791763918
11.715080080561431686
12.71953205420256694
13.723984019912043308
14.728435977899160036
15.732887928385403953
16.737339871604170582
17.741791807800403546
18.74624373723025883
19.750695660160765499
20.755147576869433124
21.75959948764383256
22.764051392781162519
23.768503292587670472
24.772955187378414621
25.777407077476500064
26.781858963212759051
27.786310844925097285
28.790762722958017861
29.795214597662074141
30.799666469393251589
31.804118338512367359
32.808570205384583574
33.813022070378700334
34.817473933866672553
35.821925796222792826
36.82637765782334327
37.830829519045835241
38.835281380268348528
39.839733241868913183
40.844185104225090299
41.848636967713048307
42.85308883270719349
43.857540699579374177
44.861992568698525474
45.866444440429695817
46.870896315133784071
47.875348193166637145
48.879800074878943406
49.884251960615195287
50.888703850713284282
51.893155745503982246
52.897607645310479541
53.902059550447781078
54.906511461222194725
55.910963377930890772
56.915415300861425862
57.91986723029125983
58.92431916648751411
59.928771109706282516
60.933223060192560183
61.93767501817968224
62.942126983889167491
63.946578957530256559
64.95103093930002558
65.955482929382398538
66.959934927948935979
67.964386935157861558
68.968838951154111783
69.973290976068909686
70.977743010019551662
71.982195053108853244
72.986647105425078053
73.991099167045177865
74.995551238053337784
76.000003318626042415
