# Supplementary material for: Discrete mechanical growth model for plant tissue
Source: PLoS One. 2019 Aug 12;14(8):e0221059. doi: 10.1371/journal.pone.0221059 (PMC6690522; doi:10.1371/journal.pone.0221059)
Supplement: S1 File — The model was implemented using the C++ programming language. The software uses the Intel threading building blocks (TBB) runtime library as a parallelization environment (available in open source from http://www.intel.com/software/products/tbb/), and for visualization the CASH library from Rob J. de Boer and Alex D. Staritsky (available in open source from http://theory.bio.uu.nl/rdb/software.html). (ZIP) [file pone.0221059.s001.zip › CODE/illustration2-leaf-growth/output/savedstate/statexold]

-0.33834425907951942714
0.6661078214549552845
1.6705598923882161166
2.6750119538975685174
3.6794640060673544646
4.6839160489749893657
5.6883680827091742671
6.69282010737310884
7.6972721230845140283
8.7017241299752150496
9.7061761281907212862
10.710628117889907429
11.715080099244815415
12.719532072440365766
13.723984037674206604
14.728435995156470284
15.732887945109460759
16.737339887767461732
17.741791823376342307
18.746243752193244347
19.750695674486230757
20.755147590533852053
21.759599500624773327
22.764051405057273314
23.768503304138832277
24.772955198185620418
25.77740708752204668
26.781858972480158343
27.786310853399129428
28.790762730624781085
29.795214604508942102
30.799666475409022581
31.804118343687182602
32.808570209709955634
33.813022073847541549
34.817473936473263052
35.82192579796290488
36.826377658694099182
37.830829519045764187
38.835281379397429191
39.839733240128637703
40.844185101618286637
41.848636964243986824
42.853088828381579845
43.857540694404363535
44.86199256268251645
45.866444433582586271
46.870896307466757946
47.875348184692420261
48.87980006561137003
49.884251950569435508
50.888703839905872428
51.893155733952681885
52.897607633034233743
53.902059537466705308
54.906511447557640793
55.910963363605247878
56.915415285898248499
57.919867214715196724
58.924319150324066641
59.928771092982088931
60.933223042935132696
61.937675000417385718
62.942126965651183923
63.946578938846698748
64.95103092020158897
65.955482909900794652
66.959934908116309771
67.964386915006997469
68.968838930718334268
69.973290955382324796
70.977742989116521244
71.98219503202415126
72.986647084193890578
73.991099145703216777
74.99555121663645707
76.000003297170977135
-0.33834410572659429084
0.66610797483885264558
1.6705600456758331607
2.6750121067934755636
3.6794641582662848123
4.683916200182533629
5.6883682326412801089
6.6928202557534115513
7.6972722696425588396
8.7017242744456169135
9.7061762703129517149
10.71062825740844815
11.715080235909418604
12.719532206006485708
13.723984167903365616
14.728436121816651294
15.73288806797549455
16.73734000662139465
17.741791938007771989
18.746243862399662561
19.750695780073296959
20.755147691315738001
21.759599596424372692
22.764051495706564054
23.768503389479032961
24.77295527806746378
25.777407161805967917
26.781859041036536695
27.78631091610849424
28.790762787377964571
29.795214655207242771
30.799666519964265632
31.80411838202198993
32.808570241757756492
33.813022099552739519
34.817473955791236051
35.82192581086017924
36.826377665148328333
37.830829519045778397
38.83528137294320004
39.839733227231363344
40.844185082300292322
41.848636938538803065
42.853088796333778987
43.857540656069531337
44.861992518127252083
45.866444382884274944
46.870896250713570907
47.875348121983037686
48.879799997054995231
49.884251876285567562
50.888703760024071698
51.893155648612498965
52.897607542384967871
53.902059441667148576
54.906511346775793925
55.910963258018227862
56.915415175691890681
57.9198671000837777
58.924319031470176355
59.928770970116090666
60.933222916274928593
61.937674870188203613
62.942126832085058652
63.946578802182131085
64.951030780683055355
65.955482767778562447
66.959934763645918565
67.964386768448989073
68.968838782338082183
69.973290805450247376
70.977742837908991191
71.982194879825215139
72.986646931298011509
73.991098992415629709
74.995551063252634094
76.000003143818076978
-0.33834395352553864322
0.66610812686263054516
1.6705601973159307505
2.6750122578324599942
3.6794643084658256171
4.6839163492939119848
5.6883683804114353322
6.6928204019282127035
7.6972724139686823364
8.701724416671742901
9.7061764101906469193
10.7106283946929004
11.715080370360038131
12.719532337387468246
13.723984295984241299
14.728436246372730523
15.732888188788347605
16.737340123479253151
17.741792050705903705
18.746243970740795959
19.750695883867933844
20.755147790382462603
21.759599690590224697
22.764051584807216244
23.768503473359171352
24.772955356580972364
25.777407234816209325
26.781859108416508519
27.786310977741088379
28.790762843156116446
29.795214705034130276
30.799666563753426374
31.804118419697495312
32.808570273254275662
33.813022124815660163
34.817473974776838475
35.821925823535551103
36.826377671491499655
37.830829519045764187
38.835281366600014508
39.839733214555970164
40.844185063314668582
41.848636913275818472
42.853088764837266922
43.857540618394033061
44.861992474338080683
45.866444333057366123
46.870896194935362189
47.875348060350418677
48.879799929674987879
49.884251803275290627
50.888703681510492061
51.893155564732325047
52.89760745328428726
53.902059347501293018
54.906511247709040902
55.910963154223594529
56.915415067350728862
57.919866987385638879
58.92431891461228588
59.928770849303219848
60.933222791718840483
61.937674742107304837
62.942126700704058351
63.946578667731515111
64.951030643398652842
65.955482627900906323
66.959934621419876066
67.96438662412295173
68.968838636163354749
69.973290657680095705
70.977742688797604842
71.982194729625675222
72.986646780259050615
73.991098840775563872
74.995550911228832547
76.00000299161702344
-0.33834380319495682699
0.66610827696818586396
1.6705603469627900992
2.6750124067971428055
3.6794644565186493956
4.6839164961995480851
5.688368525931001507
6.6928205458210996426
7.6972725559940391449
8.7017245565896548243
9.7061765477631638532
10.710628529684838028
11.715080502539720442
12.71953246652737235
13.723984421861558758
14.728436368769926901
15.732888307493656299
16.737340238287103489
17.741792161417379248
18.746244077163986219
19.750695985818378375
20.755147887683417451
21.759599783073014123
22.764051672311548913
23.768503555733428101
24.77295543368244779
25.777407306511364027
26.781859174581217786
27.786311038260841144
28.790762897926168051
29.7952147539597334
30.799666606749990905
31.804118456690641636
32.808570304180072696
33.813022149620699963
34.817473993418197153
35.82192583598103397
36.82637767771959858
37.830829519045735765
38.83528136037187295
39.839733202110458876
40.844185044673281482
41.848636888470799988
42.853088733911384622
43.857540581400861868
44.861992431341512599
45.866444284131759446
46.870896140165342558
47.875347999830680124
48.879799863510271507
49.884251731580128819
50.888703604409016634
51.893155482358082509
52.89760736577992617
53.902059255018500039
54.90651115040812158
55.910963052273132234
56.915414960927527943
57.919866876674149125
58.924318799804446201
59.928770730597861416
60.933222669321573051
61.937674616229969615
62.942126571564166682
63.946578535551850564
64.951030508406759623
65.955482490328407152
66.95993448150196059
67.964386482097538078
68.968838492270435836
69.973290512160545518
70.97774254189199894
71.982194581572912284
72.986646631294419763
73.991098691128755149
74.995550761123311645
76.000002841286431021
-0.33834365512171754586
0.66610842480154608403
1.6705604943152192465
2.6750125534388184967
3.6794646022196002555
4.6839166407280892201
5.6883686690541779285
6.6928206873054820747
7.6972726956065553594
8.701724694098402324
9.7061766829381301847
10.710628662298606883
11.715080632368168878
12.719532593350221461
13.723984545462954543
14.728436488938941196
15.73288842402480725
16.737340350980787207
17.741792270080306793
18.746244181609608148
19.750696085867172513
20.755147983163361403
21.759599873819851723
22.764051758169085105
23.768503636553827363
24.772955509326575196
25.777407376848938014
26.781859239491129898
27.786311097631266165
28.790762951654887303
29.795214801954212902
30.799666648927548351
31.804118492978666666
32.808570334516076628
33.813022173952383298
34.817474011703723136
35.82192584818890424
36.826377683828837917
37.830829519045778397
38.835281354262711773
39.839733189902638344
40.844185026387812343
41.848636864139152181
42.853088703575451746
43.857540545112883024
44.861992389163980022
45.866444236137311918
46.870896086436637518
47.87534794046025155
48.879799798600366501
49.884251661242508646
50.888703528764928308
51.893155401537654825
52.897607279922411294
53.902059164271641123
54.906511054928138549
55.910962952224352307
56.915414856481909567
57.919866768011196712
58.924318687110734061
59.928770614066721123
60.933222549152638692
61.937674492628623568
62.942126444741354874
63.946578405723414562
64.951030375792981886
65.955482355153449703
66.959934343993126049
67.964386342484942816
68.968838350786029423
69.97329036903735755
70.977742397363442706
71.982194435871917904
72.986646484652723643
73.991098543776331553
74.995550613289950093
76.000002693213289717
-0.33834350957629560908
0.66610857010178692317
1.6705606391294594015
2.6750126975352506165
3.6794647453684312666
4.6839167826997769595
5.688368809619404054
6.6928208262355228797
7.697272832673776044
8.7017248290768023367
9.7061768156039018862
10.710628792430686218
11.715080759748754957
12.719532717765336116
13.723984666702923718
14.728436606798863906
15.732888538305020987
16.737340461487296039
17.741792376625205918
18.746244284011424952
19.750696183951347962
20.755148076762459652
21.759599962773933157
22.764051842326118447
23.768503715769867313
24.77295558346601112
25.777407445784845663
26.78185930310543128
27.786311155814995999
28.7907630043082996
29.795214848987090051
30.799666690259279278
31.804118528538381838
32.808570364242797268
33.813022197795170598
34.817474029621664044
35.821925860151296206
36.826377689815167571
37.830829519045799714
38.835281348276389224
39.839733177940260589
40.844185008469878539
41.848636840296379091
42.85308867384873821
43.857540509553167851
44.861992347832234884
45.866444189104420559
46.870896033783203904
47.875347882276535927
48.879799734986129067
49.884251592306689815
50.8887034546255137
51.89315532232166106
52.89760719576538861
53.9020590753175739
54.906510961329075826
55.910962854140215939
56.915414754080082105
57.919866661466343771
58.92431857660429273
59.928770499786558901
60.933222431292676902
61.937674371388638406
62.94212632032619581
63.946578278342798285
64.951030245660874129
65.955482222487617605
66.95993420901470472
67.964386205417753217
68.968838211855995723
69.973290228472194485
70.977742255391788717
71.982194292723107765
72.986646340556276868
73.991098398962080296
74.995550467989744448
76.00000254766780472
-0.33834336677488735523
0.66610871265659776785
1.6705607812002136736
2.6750128388911584842
3.6794648857813649911
4.6839169219428207214
5.6883689474666523367
6.6928209624623331564
7.6972729670571302663
8.7017249613957154963
9.7061769456398678813
10.71062891996812283
11.715080884575476361
12.719532839672970326
13.72398478548738332
14.72843672226079903
15.732888650250185236
16.73734056972697104
17.741792480976602775
18.746244384298041297
19.750696280003257499
20.755148168416788224
21.75960004987510743
22.764051924726107501
23.768503793328541462
24.772955656051379947
25.777407513273285389
26.781859365381947669
27.78631121277346594
28.790763055851652297
29.795214895027367419
30.799666730717923713
31.804118563346349902
32.808570393340673377
33.813022221133323342
34.817474047160281714
35.821925871860344159
36.826377695674686663
37.83082951904574287
38.835281342416848815
39.839733166231184214
40.844184990931282186
41.848636816958212137
42.853088644750840785
43.857540474745164261
44.861992307373597555
45.866444143064178718
46.870895982239908051
47.875347825318080197
48.879799672709602021
49.884251524818239432
50.888703382040169743
51.893155244763029543
52.89760711336543153
53.902058988216424495
54.906510869674775677
55.910962758088302849
56.915414653793540367
57.919866557114985994
58.924318468364603518
59.928770387841339584
60.933222315830697369
61.937674252604118408
62.942126198418570482
63.946578153516078658
64.951030118123455281
65.955482092451688914
66.959934076695844851
67.964386071034439851
68.96883807562917923
69.973290090624885806
70.977742116148689888
71.982194152310142954
72.986646199200379215
73.991098256891334017
74.995550325434862771
76.000002404866378924
-0.33834322690286622315
0.66610885228264182789
1.6705609203476039504
2.6750129773320003856
3.6794650232904637654
4.6839170582966005441
5.6883690824429962163
6.6928210958407525766
7.6972730986190871505
8.7017250909249828084
9.7061770729229017718
10.710629044794456988
11.715081006738095937
12.719532958968786218
13.723984901717564355
14.728436835231171642
15.732888759771645582
16.737340675615847374
17.741792583055023158
18.746244482394217812
19.750696373951942775
20.755148258059474387
21.759600135060395587
22.764052005310013271
23.768503869174697485
24.772955727031373385
25.777407579266846227
26.781859426277204506
27.786311268467127178
28.790763106249141146
29.79521494004313098
30.799666770275514693
31.804118597378579381
32.808570421789731597
33.813022243950833001
34.817474064307418757
35.82192588330798344
36.826377701403373521
37.830829519045771292
38.835281336688183274
39.839733154783552038
40.844184973784116721
41.848636794140709583
42.85308861630177546
43.857540440712952545
44.861992267816006574
45.866444098048390288
46.870895931842412097
47.875347769624426064
48.879799611814306104
49.884251458824678593
50.888703311060140777
51.89315516891682023
52.89760703278148668
53.90205890303111147
54.906510780032036223
55.910962664139582046
56.915414555697317667
57.91986645503649811
58.924318362475688104
59.928770278319909437
60.933222202860363836
61.937674136373985334
62.942126079122743931
63.946578031353446647
64.95102999329708382
65.955481965168658576
66.959933947166561552
67.964385939472421683
68.968837942250743822
69.973289955648482419
70.977741979794899407
71.982194014801009985
72.986646060759511556
73.991098117743845819
74.995550185808838251
76.000002264994364509
-0.33834309012558150265
0.66610898881587554676
1.670561056409616274
2.6750131126989522556
3.679465157741022896
4.6839171916112176675
5.6883692144038011662
6.692821226231713716
7.697273227226296477
8.7017252175369872447
9.7061771973310619899
10.710629166793305345
11.715081126125729938
12.719533075547159839
13.723985015292923251
14.728436945614404863
15.732888866778615977
16.737340779067782393
17.741792682778793733
18.74624457822272916
19.750696465724406181
20.75514834562174471
21.759600218265237714
22.764052084017365019
23.768503943251928945
24.772955796353631541
25.777407643717175745
26.781859485746764449
27.786311322855439698
28.790763155464318857
29.795214984001969327
30.799666808903690907
31.804118630610688001
32.808570449569550931
33.813022266231321566
34.817474081050868051
35.821925894486099651
36.82637770699714963
37.830829519045735765
38.835281331094343216
39.839733143605393195
40.844184957040596373
41.848636771860149963
42.853088588521913493
43.857540407480769318
44.861992229187791281
45.866444054089527071
46.8708958826271882
47.875347715236060253
48.879799552344728397
49.884251394374373945
50.888703241737893279
51.893155094839613639
52.897606954074177565
53.902058819826272895
54.906510692469780111
55.910962572367104428
56.915414459868770791
57.919866355312692008
58.924318259023685584
59.928770171312834236
60.933222092477073772
61.937674022798603346
62.942125962544388074
63.946577911965817975
64.951029871298274543
65.955481840760512569
66.959933820554596196
67.964385810865266535
68.96883781185982798
69.973289823687693456
70.977741846480213894
71.982193880350394011
72.986645925392537038
73.991097981681832607
74.995550049275593096
76.000002128216991082
-0.33834295659398189171
0.66610912210629158459
1.6705611892375786809
2.6750132448454815304
3.6794652889893364467
4.6839173217463470067
5.6883693432125514988
6.6928213535028335812
7.6972733527507548601
8.7017253411082666759
9.7061773187455315792
10.710629285850547632
11.715081242628880176
12.719533189303241727
13.723985126113236177
14.728437053314824112
15.732888971179926685
16.737340879996011722
17.741792780065544832
18.746244671705504459
19.750696555246843644
20.755148431033987322
21.759600299424128877
22.764052160786782508
23.768504015503030047
24.772955863964991607
25.777407706575154123
26.781859543745632379
27.78631137589758282
28.790763203460439712
29.795215026871197495
30.799666846573767742
31.804118663018151381
32.808570476659731696
33.813022287958517609
34.817474097378429576
35.821925905386493127
36.826377712451936475
37.83082951904574287
38.835281325639570582
39.839733132705049456
40.844184940713113008
41.848636750133024975
42.853088561431825099
43.857540375073405414
44.861992191517771289
45.866444011220330879
46.870895834631099319
47.875347662193945553
48.879799494345903099
49.88425133151637425
50.888703174126540318
51.893155022588530301
52.897606877304760076
53.902058738667385285
54.90651060705752684
55.910962482844645649
56.915414366385988387
57.91986625802596933
58.924318158095516651
59.928770066911589254
60.933221984776686497
61.937673911978265551
62.942125848788258224
63.946577795462644644
64.951029752240927451
65.955481719345954161
66.959933696983227946
67.964385685340715781
68.968837684588635284
69.973289694878900491
70.977741716345136069
71.982193749102094671
72.986645793245926939
73.991097848853797814
74.995549915985151301
76.000001994685376872
-0.33834282644786956018
0.66610925201483095481
1.6705613186934380465
2.6750133736350738545
3.6794654169009661793
4.6839174485700860728
5.6883694687402490686
6.6928214775283301208
7.6972734750701352624
8.7017254615201906631
9.7061774370515223609
10.710629401855351617
11.715081356140766289
12.719533300134386877
13.723985234079973949
14.72843715823802313
15.732889072885319237
16.7373409783144389
17.741792874833322458
18.746244762764678882
19.750696642445518592
20.755148514226533507
21.759600378471549931
22.764052235556821557
23.768504085870556963
24.772955929812162879
25.77740776779159404
26.781859600228681728
27.786311427552458753
28.790763250200434697
29.795215068617835641
30.79966688325692914
31.804118694576178683
32.808570503039568678
33.813022309115844166
34.817474113277654624
35.821925916000807888
36.826377717763584485
37.830829519045757081
38.835281320327936783
39.839733122090727591
40.844184924813880855
41.848636728975684207
42.853088535051959695
43.857540343515331926
44.861992154834560154
45.86644396947366431
46.87089578789108657
47.875347610539058962
48.879799437862828881
49.884251270299927228
50.888703108279358389
51.893154952220967857
52.897606802534710368
53.90205865961997489
54.906510523864959339
55.910962395645960044
56.915414275326817517
57.919866163258191705
58.924318059777078815
59.928769965206186043
60.933221879853491032
61.937673804011545542
62.94212573795712018
63.946577681950742544
64.951029636236157216
65.955481601039991801
66.959933576571302183
67.964385563021394887
68.968837560563216016
69.973289569351308614
70.977741589521428978
71.98219362119053244
72.986645664456418103
73.991097719398027266
74.995549786076622922
76.000001864539243002
-0.33834269981787129522
0.66610937841147610516
1.6705614446479679636
2.6750134989397054142
3.6794655413495145346
4.6839175719580232737
5.6883695908648137518
6.6928215981887326791
7.6972735940678358446
8.7017255786592091482
9.7061775521387385623
10.710629514700812592
11.715081466558023848
12.719533407940817327
13.723985339097087177
14.728437260291755706
15.732889171806339945
16.73734107393848447
17.741792967001433823
18.746244851323528025
19.750696727247639473
20.755148595130595623
21.759600455342614111
22.764052308266641944
23.768504154297684039
24.772955993842259659
25.777407827317624367
26.781859655151048827
27.786311477779268131
28.790763295647593623
29.795215109209227222
30.799666918924529568
31.804118725260220657
32.808570528688612455
33.813022329686887701
34.817474128736186856
35.82192592632095085
36.826377722927965408
37.830829519045771292
38.83528131516355586
39.839733111770563312
40.844184909355327306
41.848636708404633566
42.853088509402915918
43.857540312831311269
44.861992119166984594
45.866443928882276282
46.870895742443927645
47.875347560312256689
48.879799382940483099
49.884251210773904006
50.888703044249247398
51.893154883793833676
52.897606729824872218
53.902058582748892945
54.906510442960922092
55.910962310843892453
56.91541418676798969
57.919866071090076787
58.924317964153026139
59.928769866285215073
60.933221777799808194
61.93767369899445896
62.94212563015067019
63.946577571533445905
64.951029523390673148
65.955481485952788034
66.959933459432278369
67.96438544402364812
68.968837439902799247
69.973289447226733273
70.97774146613346602
71.982193496741984973
72.986645539151766116
73.991097593443527103
74.99554965968003728
76.000001737909386179
-0.3383425768267620537
0.66610950117399947423
1.6705615669796365363
2.675013620638830858
3.6794656622157502213
4.6839176917925628985
5.6883697094705674147
6.6928217153705551468
7.697273709632797889
8.7017256924168933097
9.7061776639015509005
10.710629624284287331
11.715081573781134239
12.719533512626265193
13.723985441071633318
14.728437359386498784
15.732889267857020243
16.737341166785757451
17.741793056491129477
18.746244937306979494
19.750696809581860691
20.755148673678615268
21.759600529973653238
22.76405237885633781
23.768504220728409848
24.772956056003216929
25.777407885105066754
26.781859708468545023
27.786311526537762262
28.790763339765636175
29.795215148613085177
30.79966695354833206
31.804118755046037137
32.808570553586648089
33.813022349655483367
34.817474143741947046
35.821925936338779195
36.82637772794110731
37.830829519045785503
38.835281310150456591
39.839733101752763389
40.844184894349595538
41.848636688436059217
42.853088484504901601
43.857540283045544527
44.861992084543274473
45.866443889478482276
46.870895698325931278
47.875347511553783875
48.879799329622990456
49.884251152986465172
50.888702982088290128
51.89315481736311142
52.897606659235165694
53.90205850811786803
54.906510364412923764
55.910962228509681893
56.915414100784559537
57.919865981600381133
58.924317871305753158
59.928769770234481484
60.933221678705002944
61.93767359701988795
62.942125525465215219
63.946577464310358607
64.951029413807233936
65.955481374189943722
66.959933345674599536
67.964385328458689628
68.968837322720958127
69.973289328621007144
70.977741346298998337
71.982193375875780816
72.986645417452692186
73.991097471111913819
74.995549536917565092
76.000001614918303972
-0.33834245759031061906
0.66610962018709385379
1.6705616855737439597
2.6750137386186167987
3.6794657793869718354
4.6839178079624028683
5.6883698244478537731
6.6928218289660206253
7.6972738216593343807
8.7017258026898556267
9.7061777722390445433
10.710629730507490009
11.715081677714580977
12.719533614098152086
13.723985539914087539
14.72843745543591254
15.732889360954246172
16.737341256776474552
17.74179314322607226
18.746245020642145818
19.750696889378865251
20.755148749804849473
21.7596006023025339
22.764052447267530965
23.768504285108036811
24.77295611624408167
25.777407941106819322
26.781859760137844972
27.786311573788484708
28.790763382518967717
29.79521518679770864
30.799666987100515314
31.804118783909800072
32.808570577713801697
33.813022369005750534
34.81747415828299097
35.821925946046327738
36.826377732798931675
37.830829519045785503
38.835281305292632226
39.83973309204527169
40.844184879808565825
41.848636669085820472
42.853088460377769309
43.857540254181735406
44.86199205099102727
45.86644385129380197
46.870895655572589078
47.875347464303068534
48.879799277953694059
49.884251096984712603
50.888702921847468019
51.893154752983498668
52.897606590824011619
53.902058435789015789
54.906510288286682453
55.910962148712656017
56.915414017449371897
57.919865894865438349
58.9243177813150254
59.928769677137260885
60.933221582655619386
61.937673498177424847
62.942125423993374511
63.946577360376977595
64.951029307584036587
65.955481265852512252
66.959933235401663865
67.964385216432162906
68.96883720912546778
69.973289213643624862
70.97774123012908376
71.982193258704526784
72.986645299472854731
73.99109735251765585
74.995549417904385336
76.000001495681772212
-0.33834234221789749597
0.66610973534181161515
1.6705618003218938306
2.6750138527714080183
3.6794658927565118134
4.6839179203621004177
5.6883699356926840096
6.6928219388727931971
7.6972739300469568136
8.7017259093796432978
9.706177877054985359
10.710629833276556155
11.715081778267034451
12.719533712267809378
13.723985635538578975
14.728437548356968279
15.7328894510180195
16.737341343833740837
17.741793227132504285
18.746245101258583787
19.750696966571549495
20.755148823445608741
21.759600672269041155
22.764052513443516546
23.768504347383483832
24.772956174515407213
25.777407995277048514
26.781859810116856124
27.786311619493037739
28.790763423872952842
29.795215223732245846
30.799667019554075154
31.804118811828292479
32.808570601050703885
33.813022387722121209
34.817474172347672834
35.821925955435801825
36.826377737497622888
37.830829519045806819
38.835281300593976539
39.83973308265575497
40.844184865743919488
41.848636650369471113
42.853088437040881331
43.857540226263267868
44.861992018537478089
45.866443814359314501
46.870895614218611058
47.875347418598522609
48.879799227974714881
49.884251042814526045
50.888702863576170898
51.89315469070810849
52.89760652464805446
53.902058365822497876
54.906510214645912527
55.910962071519954009
56.915413936832926822
57.919865810959024088
58.924317694257801747
59.928769587073517755
60.933221489734570753
61.93767340255295295
62.942125325823681692
63.946577259824437078
64.951029204814886953
65.955481161036445314
66.959933128711782047
67.964385108044453432
68.968837099218660569
69.973289102398723571
70.977741117729351572
71.982193145334960604
72.986645185320071505
73.991097237769608341
74.99554930274968001
76.000001380309399224
-0.33834223081297204461
0.66610984653510574294
1.6705619111215466166
2.6750139629953459952
3.6794660022233989238
4.6839180288917710016
5.6883700431064667669
6.692822044993760322
7.6972740347002250871
8.701726012392644094
9.7061779782577790598
10.710629932502071071
11.715081875351371465
12.71953380705051373
13.723985727862929807
14.728437638070211335
15.732889537971679772
16.73734142788380197
17.741793308139705232
18.746245179088649735
19.750697041095385487
20.755148894539562576
21.759600739815109449
22.764052577329575655
23.768504407503407094
24.772956230769313635
25.77740804757145554
26.781859858364772009
27.78631166361425997
28.790763463794064592
29.795215259386829132
30.799667050882771235
31.804118838778975942
32.808570623578518166
33.81302240578957452
34.81747418592465948
35.821925964499705231
36.826377742033294282
37.830829519045778397
38.835281296058262512
39.839733073591837353
40.844184852166918631
41.848636632302010696
42.853088414513038629
43.857540199312552431
44.861991987208782007
45.866443778704727663
46.870895574297485098
47.875347374477300377
48.879799179726809655
49.884250990520136781
50.888702807322268029
51.893154630588149701
52.897606460761977587
53.902058298276422477
54.906510143551990666
55.910961996996149992
56.915413859002882191
57.919865729951816036
58.924317610207715745
59.92876950011983439
60.933221400021295722
61.937673310228582579
62.942125231040975564
63.946577162740098288
64.951029105589398682
65.95548105983367293
66.959933025698759934
67.964385003391171836
68.968836993097653476
69.973288994984955025
70.977741009199618816
71.982193035867993558
72.986645075096092228
73.991097126969862074
74.995549191556278856
76.000001268904327389
-0.33834212347337078164
0.66610995366950320751
1.6705620178757079053
2.6750140691940624826
3.6794661076920593956
4.6839181334568316117
5.6883701465957781096
6.6928221472368445433
7.6972741355285769771
8.7017261116399922116
9.7061780757603610681
10.710630028098927724
11.715081968884609509
12.719533898365552815
13.723985816808797367
14.728437724499796602
15.732889621741939834
16.737341508856054872
17.741793386179868008
18.746245254067389396
19.750697112888410345
20.755148963027849618
21.759600804885035785
22.764052638873184975
23.768504465418565985
24.772956284959828821
25.777408097947340337
26.781859904842352904
27.786311706116300968
28.790763502249941297
29.795215293732596251
30.799667081061333107
31.804118864740168249
32.808570645279154121
33.813022423193551447
34.817474199003001445
35.821925973230712259
36.826377746402457092
37.830829519045757081
38.835281291689064176
39.839733064860794798
40.844184839088519823
41.848636614897998243
42.853088392812402674
43.85754017335136723
44.861991957030156186
45.866443744358896595
46.870895535841576418
47.8753473319752203
48.879799133249186127
49.884250940144234221
50.888702753131724421
51.893154572672976599
52.89760639921833274
53.902058233206474824
54.906510075063685861
55.910961925203118028
56.915413784024131871
57.919865651911656812
58.924317529235452184
59.928769416349553012
60.93322131359172289
61.937673221282693703
62.942125139725931149
63.946577069206874455
64.951029009992538477
65.955480962331080264
66.959932926451443791
67.964384902562883894
68.968836890854660737
69.97328889149571296
70.977740904634586627
71.982192930399349962
72.98664496889736597
73.991097020215647717
74.995549084421867292
76.00000116156466845
-0.33834202029158527703
0.66611005665284983568
1.6705621204926726087
2.6750141712764357038
3.6794662090721197423
4.6839182339678124833
5.6883702460722078698
6.6928222455148631553
7.6972742324462002372
8.7017262070373817551
9.7061781694801165798
10.710630119986342734
11.715082058787896102
12.71953398613616848
13.723985902301647499
14.72843780757349208
15.7328897022590386
16.737341586683289307
17.741793461188347436
18.746245326132893183
19.750697181891524679
20.755149028854209092
21.759600867425529458
22.764052698024070054
23.76850452108170586
24.772956337042877806
25.777408146363864461
26.781859949511964913
27.78631174696483086
28.790763539209525135
29.795215326741889328
30.799667110065520603
31.804118889691007865
32.808570666135189242
33.81302243992012535
34.817474211572346121
35.821925981621880908
36.826377750601544392
37.830829519045785503
38.835281287489998192
39.839733056469611938
40.844184826519189357
41.848636598171388812
42.853088371956339131
43.857540148400460112
44.861991928025965137
45.866443711349582202
46.870895498881971264
47.87534729112667975
48.879799088579588329
49.884250891727695887
50.888702701048622146
51.893154517009790538
52.897606340067447661
53.902058170666002468
54.906510009237301517
55.910961856199982378
56.915413711958649401
57.919865576903191595
58.924317451408235513
59.928769335832484444
60.933221230518036293
61.937673135789857781
62.942125051955358117
63.946576979303621613
64.951028918105166099
65.955480868611331857
66.959932831054047142
67.964384805645252641
68.96883679257659594
69.973288792019218363
70.977740804123655494
71.982192829019297164
72.986644866814927468
73.991096917598682126
74.995548981438517444
76.000001058382949282
-0.33834192135498153409
0.66611015539811269104
1.6705622188858257893
2.6750142691564011699
3.6794663062781940432
4.6839183303401510372
5.6883703414521917807
6.6928223397453869836
7.6972743253719491108
8.7017262985051146984
9.7061782593388912233
10.710630208087826176
11.715082144986583401
12.71953407028961891
13.72398598427077232
14.728437887222749936
15.732889779456654011
16.737341661301492479
17.741793533103656699
18.74624539522621447
19.75069724804844995
20.755149091965090946
21.759600927385768898
22.764052754734255046
23.768504574447835154
24.772956386976435539
25.777408192781983587
26.781859992337665233
27.78631178612703323
28.790763574643278844
29.795215358388318805
30.799667137872067002
31.804118913611524988
32.808570686129961302
33.813022455955930923
34.817474223622568275
35.821925989666510759
36.826377754627202421
37.830829519045792608
38.835281283464347268
39.839733048425017614
40.844184814468974309
41.84863658213558324
42.853088351961567071
43.857540124479982069
44.861991900219429397
45.86644367970315983
46.870895463448199791
47.875347251964413431
48.879799045753820508
49.884250845309551892
50.888702651115103492
51.893154463643682561
52.897606283357241352
53.902058110705738159
54.906509946126455191
55.910961790043096187
56.915413642865331667
57.919865504987868121
58.924317376790021683
59.928769258634879691
60.933221150868774885
61.937673053820709868
62.942124967801888147
63.946576893104911221
64.951028830003650683
65.955480778752573201
66.959932739586335515
67.964384712719464687
68.968836698346038361
69.9732886966392158
70.977740707751252103
71.982192731813199771
72.986644768935008187
73.991096819205566248
74.995548882693242376
76.000000959446310844
-0.33834182674593743512
0.66611024982320732324
1.670562312973482566
2.6750143627527811496
3.6794663992297413913
4.6839184224940852985
5.6883704326568613752
6.6928224298505742951
7.6972744142291604774
8.7017263859678095628
9.7061783452627619084
10.71063029233101993
11.715082227409977733
12.719534150757047186
13.723986062649222717
14.728437963382605247
15.732889853271956326
16.737341732650126147
17.741793601867524188
18.746245461291490386
19.750697311305700055
20.755149152309556371
21.759600984717472727
22.764052808958201268
23.768504625474115244
24.772956434720470043
25.777408237164614491
26.781860033285276756
27.786311823571708146
28.790763608522876638
29.795215388646646204
30.799667164458899293
31.804118936482755231
32.808570705247589672
33.81302247128826366
34.817474235144146633
35.821925997358221139
36.826377758476247948
37.830829519045806819
38.835281279615323058
39.839733040733300129
40.844184802947374635
41.848636566803236292
42.853088332843931596
43.857540101608755378
44.861991873632618422
45.866443649444889274
46.870895429568626867
47.875347214519798911
48.879799004806223195
49.884250800926899672
50.888702603371065436
51.89315441261742734
52.897606229133316447
53.90205805337403433
54.906509885781950686
55.910961726785807002
56.915413576800020223
57.919865436223979316
58.924317305441377357
59.92876918481955073
60.93322107470888227
61.937672975442254142
62.942124887334472305
63.946576810681506231
64.951028745760467586
65.955480692828700739
66.959932652123598018
67.964384623862287071
68.968836608240891906
69.973288605434632359
70.977740615597411988
71.982192638861732803
72.986644675338723687
73.9910967251180125
74.995548788268280305
76.000000864837403469
-0.33834173654203913983
0.66611033985084699971
1.6705624026787397884
2.6750144519891354555
3.6794664878509131256
4.6839185103544842548
5.6883705196119480618
6.6928225157571503701
7.6972744989456449716
8.7017264693545079979
9.7061784271820954473
10.71063037264775808
11.715082305991465716
12.719534227473468846
13.723986137373781702
14.728438035991777255
15.732889923645645425
16.737341800671924119
17.741793667424854419
18.746245524275842342
19.750697371612798037
20.755149209839522939
21.759601039375002784
22.764052860652768118
23.768504674120041642
24.772956480237134258
25.777408279476574648
26.78186007232237742
27.786311859269211766
28.790763640821573688
29.795215417492968868
30.799667189805020939
31.804118958286629493
32.808570723473046371
33.81302248590505144
34.817474246128007564
35.821926004690951117
36.826377762145625638
37.830829519045785503
38.835281275945902735
39.839733033400612783
40.844184791963492387
41.848636552186412985
42.853088314618432264
43.857540079804842037
44.861991848286471907
45.866443620598516873
46.870895397269940474
47.875347178822323713
48.879798965769147401
49.884250758614932408
50.888702557854379904
51.893154363971476073
52.897606177438774466
53.902057998716507825
54.906509828251991223
55.910961666478719678
56.91541351381567182
57.919865370666606452
58.924317237419550963
59.928769114445827881
60.93322100209972092
61.937672900717693381
62.94212481061800446
63.946576732100034235
64.951028665443757859
65.955480610909404504
66.959932568737002612
67.964384539145839881
68.968836522334370898
69.973288518479577647
70.977740527737026355
71.982192550240540641
72.986644586102329413
73.991096635412688443
74.995548698240554586
76.000000774633448941
-0.33834165081616052184
0.66611042540842013704
1.6705624879293266005
2.6750145367936593033
3.6794665720704653467
4.6839185938507705842
5.6883706022476436814
6.6928225973961996687
7.6972745794535191166
8.7017265485984527373
9.7061785050313638123
10.710630448973853746
11.715082380668356166
12.719534300377764779
13.723986208384999941
14.72843810499253081
15.73288999052183712
16.737341865312917122
17.741793729723699613
18.746245584129450634
19.750697428922055821
20.755149264509562101
21.75960109131528597
22.764052909777262812
23.76850472034736228
24.772956523490666569
25.777408319684635529
26.781860109418339277
27.786311893191577127
28.790763671514131516
29.795215444904791013
30.799667213890685957
31.804118979006148038
32.808570740792085019
33.813022499794868736
34.817474256565567714
35.821926011658980826
36.826377765632564376
37.830829519045799714
38.835281272458992419
39.839733026432583074
40.844184781525953554
41.848636538296673848
42.853088297299422038
43.857540059085366124
44.861991824200828205
45.866443593186694727
46.870895366577364882
47.875347144899933483
48.879798928673196201
49.884250718406882186
50.888702514600865356
51.89315431774416254
52.89760612831425135
53.902057946776217534
54.90650977358193785
55.910961609169426367
56.91541345396205287
57.919865308367782575
58.924317172778550855
59.928769047569666384
60.93322093309899401
61.937672829706478694
62.942124737713704974
63.946576657423065626
64.951028589117598244
65.955480533060125481
66.959932489493027674
67.964384458637965736
68.968836440695312717
69.973288435843841171
70.977740444240708939
71.982192466021018618
72.986644501297831766
73.991096550162154699
74.995548612683066381
76.000000688907690005
-0.33834156963663686302
0.66611050642786528986
1.6705625686575331645
2.675014617099060299
3.6794666518216234685
4.6839186729167909817
5.6883706804985285643
6.6928226747031418498
7.6972746556891378233
8.7017266236370414134
9.7061785787491494659
10.710630521249143499
11.715082451381801931
12.719534369412546226
13.72398627562703588
14.728438170330663937
15.732890053848032963
16.737341926522429247
17.741793788715281011
18.746245640805447863
19.750697483188702108
20.755149316276991556
21.759601140497782268
22.764052956293358676
23.768504764120020667
24.772956564447394356
25.777408357757561674
26.781860144544364033
27.786311925312485727
28.79076370057667944
29.795215470860831886
30.799667236697136019
31.804118998625249048
32.808570757191283462
33.813022512946986353
34.817474266448797948
35.821926018256888824
36.826377768934229096
37.830829519045778397
38.835281269157285067
39.83973301983465376
40.844184771642723319
41.848636525144549125
42.853088280900202278
43.857540039466229587
44.861991801394346169
45.866443567230682277
46.870895337514838275
47.875347112779017777
48.879798893547160787
49.884250680333956041
50.888702473644123359
51.893154273971468626
52.897606081798123512
53.902057897593707025
54.906509721814529712
55.910961554902783632
56.915413397286009456
57.919865249376208283
58.924317111569017413
59.928768984243411921
60.933220867760802264
61.937672762464423215
62.942124668678957278
63.946576586709689138
64.951028516842271188
65.955480459342311406
66.959932414454442551
67.964384382402371898
68.968836363388362543
69.973288357592991815
70.977740365174710746
71.982192386269858275
72.98664442099244809
73.991096469433983884
74.99554853166367252
76.000000607728139812
-0.33834149306731164941
0.66611058284556923237
1.6705626448000567841
2.6750146928424349824
3.6794667270419689764
4.683918747490716683
5.6883707543034587317
6.6928227476176020971
7.6972747275930082367
8.7017266944117821481
9.7061786482779943697
10.710630589417329261
11.715082518076767926
12.719534434524131683
13.723986339047646865
14.728438231955468751
15.732890113575132673
16.737341984253045979
17.74179384435389295
18.746245694260014858
19.750697534370743824
20.755149365101789982
21.759601186884495405
22.764053000165198171
23.768504805404315761
24.772956603075765969
25.777408393666014774
26.781860177673426193
27.786311955607242652
28.790763727986906417
29.795215495341114575
30.799667258206934406
31.804119017128886782
32.808570772658114834
33.813022525351357217
34.817474275770123882
35.821926024479708417
36.826377772048239478
37.830829519045778397
38.835281266043338633
39.839733013611883905
40.844184762321440019
41.848636512740228
42.853088265433449067
43.857540020962645144
44.861991779884583309
45.866443542750396034
46.870895310104629061
47.875347082484267958
48.879798860418091522
49.884250644425478072
50.888702435015751746
51.893154232687180638
52.897606037926301781
53.902057851206961914
54.906509672989670889
55.910961503720756127
56.91541334383146733
57.919865193737585685
58.924317053838436209
59.928768924516333527
60.93322080613599212
61.937672699043787361
62.942124603567293661
63.946576520014666301
64.951028448674122728
65.955480389813459396
66.959932343679611222
67.964384310498473951
68.968836290473873873
69.973288283788022568
70.977740290600777939
71.98219231104951632
72.986644345249018784
73.991096393291428512
74.995548455245952368
76.000000531158832473
-0.33834142116766524611
0.66611065460228036095
1.6705627162979501676
2.6750147639652128717
3.6794667976733772541
4.6839188175149439886
5.6883708236054539853
6.6928228160833356242
7.6972747951096991414
8.7017267608681265756
9.7061787135643626812
10.710630653425983638
11.715082580702004478
12.719534495662500717
13.723986398598137626
14.72843828981963199
15.732890169657316903
16.737342038460511162
17.741793896596956159
18.746245744452231463
19.750697582429069143
20.755149410946685862
21.759601230440086539
22.764053041359332497
23.768504844168795387
24.772956639346379148
25.777408427382688672
26.781860208780290833
27.786311984052787238
28.790763753723993545
29.795215518327093918
30.799667278403710213
31.804119034502992491
32.808570787180705963
33.813022536998417422
34.817474284522340611
35.821926030322565282
36.826377774972080203
37.830829519045764187
38.835281263119426853
39.83973300776894888
40.844184753569159341
41.848636501093082529
42.85308825091082241
43.857540003588532329
44.86199175968781816
45.866443519764416692
46.870895284367513511
47.875347054038719818
48.879798829311226882
49.884250610708825491
50.888702398745145672
51.89315419392271167
52.897605996732167455
53.90205780765140986
54.906509627144778563
55.910961455662416597
56.915413293639268488
57.919865141494575767
58.924316999630995895
59.928768868434197259
60.933220748271864409
61.937672639493342785
62.942124542428977918
63.946576457389525672
64.951028384665548288
65.955480324527158587
66.959932277223401798
67.964384242981822126
68.968836222008164327
69.973288214486075276
70.977740220576535535
71.982192240418058304
72.986644274126234677
73.991096321793563106
74.995548383489222033
76.000000459259169361
-0.33834135399289910762
0.66611072164301654563
1.6705627830965026348
2.6750148304130236809
3.6794668636619070057
4.6839188829360480781
5.6883708883516783672
6.6928228800481566196
7.6972748581877654672
8.7017268229554645131
9.7061787745585625942
10.710630713226363397
11.715082639209860815
12.719534552781198045
13.723986454233278565
14.728438343879261652
15.732890222052061446
16.737342089103730558
17.741793945404893407
18.74624579134413338
19.7506976273273267
20.755149453776997603
21.75960127113156517
22.764053079844604355
23.768504880384142552
24.772956673231824709
25.777408458882117515
26.781860237841513595
27.78631201062769307
28.790763777768553666
29.795215539801443327
30.799667297272254274
31.804119050734474428
32.808570800748277918
33.813022547879533874
34.817474292699010618
35.821926035781210373
36.826377777703697802
37.830829519045764187
38.835281260387844782
39.839733002310296683
40.844184745392531966
41.848636490211973182
42.853088237343207823
43.857539987356986444
44.861991740819227914
45.866443498290088598
46.870895260322981812
47.875347027463831751
48.879798800249986357
49.884250579209364673
50.888702364859661031
51.893154157707343188
52.897605958246877833
53.902057766959941887
54.906509584314470374
55.91096141076414483
56.915413246747370124
57.91986509268661365
58.924316948987794262
59.92876881603946515
60.933220694212273827
61.937672583858280007
62.942124485310344539
63.946576398881653347
64.951028324865134778
65.955480263532948015
66.95993221513606386
67.964384179903717609
68.968836158043330897
69.973288149739744313
70.977740155155345292
71.98219217442954232
72.986644207678466501
73.991096254995014192
74.995548316448548576
76.000000392084402279
-0.33834129159402104303
0.66611078391697453593
1.6705628451451706162
2.6750148921356426968
3.6794669249577265369
4.6839189437046586661
5.6883709484932856171
6.6928229394638396599
7.6972749167796878922
8.7017268806270511305
9.7061788312146752844
10.710630768773542698
11.71508269355637033
12.719534605837278463
13.723986505911252465
14.728438394093748443
15.732890270720039538
16.737342136144725657
17.74179399074108332
18.746245834900520322
19.750697669031872294
20.755149493560665519
21.7596013089284952
22.764053115592229659
23.768504914023285579
24.77295670470678246
25.777408488140768128
26.781860264835415819
27.786312035312082713
28.790763800102563863
29.795215559748108092
30.799667314798519158
31.804119065811292444
32.808570813350655726
33.813022557986613492
34.81747430029398771
35.821926040851565176
36.826377780240967752
37.830829519045785503
38.835281257850610359
39.839732997240012935
40.844184737797583296
41.848636480104971724
42.853088224740922385
43.857539972280257246
44.861991723293016321
45.866443478343420281
46.870895237988939641
47.87534700277940658
48.879798773256084132
49.88425054995071406
50.888702333384713938
51.893154124068196609
52.897605922499259634
53.902057729163018962
54.906509544530848643
55.910961369059627657
56.915413203190986735
57.919865047350420184
58.924316901946774294
59.928768767371479953
60.933220643997792365
61.937672532180300777
62.942124432254267674
63.946576344535181136
64.951028269318001662
65.955480206876856641
66.959932157464479019
67.964384121311837816
68.968836098627633646
69.973288089598213446
70.977740094386859937
71.9821921131337632
72.98664414595586436
73.991096192946329779
74.995548254174508429
76.000000329685519773
-0.33834123401791460495
0.66611084137745102396
1.6705629023974861713
2.6750149490868997404
3.6794669815150160552
4.6839189997753694072
5.6883710039853836449
6.6928229942860673063
7.6972749708417698145
8.7017269338398914869
9.7061788834905140533
10.710630820026112886
11.715082743701056955
12.719534654791253558
13.723986553593659821
14.728438440425769329
15.732890315625075672
16.737342179548519994
17.741794032571878148
18.746245875089101673
19.750697707511754686
20.7551495302681559
21.759601343802852824
22.764053148575733587
23.768504945061319944
24.772956733747960811
25.777408515136983169
26.78186028974197086
27.786312058087741406
28.79076382070958573
29.79521557815235866
30.79966733096953746
31.804119079722234176
32.808570824978524172
33.813022567312103206
34.817474307301679914
35.821926045529828286
36.826377782582056852
37.830829519045792608
38.83528125550954968
39.839732992561799563
40.844184730789969251
41.848636470779503327
42.853088213113089466
43.85753995836933683
44.86199170712206552
45.866443459939162608
46.870895217381928433
47.875346980003769204
48.879798748349536197
49.884250522954509677
50.888702304343553351
51.893154093030190666
52.897605889515759259
53.902057694288615153
54.906509507823322735
55.910961330579716844
56.915413163002355645
57.91986500551960404
58.924316858542951536
59.928768722466436714
60.93322059766578036
61.937672484497880987
62.942124383300274815
63.946576294390453654
64.951028218065374631
65.955480154601005438
66.959932104251620899
67.96438406724975323
68.968836043805481495
69.973288034106133182
70.977740038316156301
71.982192056576550954
72.986644089004670377
73.991096135694078839
74.995548196714096889
76.000000272109431876
-0.33834118130744211816
0.66611089398175982179
1.6705629548109934834
2.6750150012246125542
3.6794670332919325872
4.6839190511067423373
5.6883710547869617002
6.6928230444743244121
7.6972750203340911668
8.701726982554708556
9.7061789313475017593
10.710630866946283746
11.715082789606951152
12.719534699607063288
13.723986597245344754
14.728438482841182733
15.732890356734133164
16.737342219283217304
17.741794070866497179
18.746245911880325963
19.75069774273867651
20.755149563872514307
21.759601375729030082
22.764053178770868868
23.768504973475440778
24.7729567603340044
25.777408539850938496
26.781860312542910663
27.786312078937900338
28.790763839574442073
29.795215595000662745
30.799667345773357852
31.804119092457103335
32.808570835623278583
33.813022575849146278
34.817474313716871848
35.82192604981252515
36.826377784725160325
37.830829519045799714
38.835281253366431997
39.839732988279060066
40.844184724374734685
41.848636462242438938
42.853088202468271106
43.857539945634457013
44.861991692318170522
45.866443443090851417
46.870895198517040114
47.875346959153603166
48.8797987255486035
49.884250498240582772
50.888702277757523973
51.893154064616084042
52.897605859320648847
53.902057662362466317
54.906509474218985645
55.910961295352805678
56.915413126211184647
57.919864967225031194
58.9243168188082862
59.928768681357340142
60.933220555250329653
61.937672440846149868
62.942124338484447321
63.946576248484610971
64.951028171145225087
65.955480106744033719
66.959932055536810935
67.96438401775739635
68.968835993617176428
69.973287983304558679
70.977739986984815346
71.982192004799586016
72.986644036866906049
73.991096083280496032
74.995548144109719146
76.000000219398984314
-0.33834113350148681265
0.66611094169117279762
1.6705630023471651491
2.6750150485105179676
3.6794670802505051732
4.6839190976611462247
5.6883711008608077719
6.6928230899918776942
7.6972750652204284805
8.7017270267358650671
9.7061789747506175274
10.710630909499734287
11.715082831240506422
12.719534740251964067
13.723986636834446529
14.728438521309056952
15.732890394017159608
16.737342255319784812
17.741794105597012532
18.746245945247331122
19.750697774686976516
20.755149594349244779
21.759601404683724724
22.764053206155637099
23.768504999244939313
24.772956784445582912
25.777408562264671588
26.781860333221665371
27.786312097847467584
28.790763856683479816
29.795215610280841645
30.799667359199347061
31.804119104006652208
32.808570845277287731
33.813022583591610726
34.817474319534987615
35.821926053696614645
36.826377786668807346
37.830829519045792608
38.835281251422742343
39.839732984394935045
40.844184718556576286
41.848636454499931858
42.85308819281429038
43.857539934084883271
44.861991678892195523
45.866443427810722255
46.87089518140805211
47.875346940244057237
48.879798704869855897
49.884250475826853233
50.888702253645945461
51.893154038846553533
52.897605831935834431
53.902057633407729043
54.906509443742258725
55.910961263404530541
56.915413092844161724
57.919864932494476761
58.924316782771661849
59.928768644074310146
60.933220516782419907
61.937672401257025001
62.942124297839512792
63.946576206850991753
64.951028128591758559
65.955480063340928609
66.95993201135566153
67.964383972871075912
68.96883594809956719
69.973287937230679745
70.977739940430367938
71.982191957841052954
72.986643989580969105
73.991096035744320147
74.995548096400284521
76.00000017159297272
-0.33834109063501849324
0.66611098447087335739
1.6705630449713644303
2.6750150909101830798
3.6794671223565709184
4.6839191394047379191
5.6883711421734561853
6.6928231308056869153
7.6972751054682069238
8.7017270663512960027
9.7061790136683860908
10.710630947655635836
11.715082868571551344
12.719534776696505673
13.723986672332264547
14.728438555801503185
15.732890427447228987
16.737342287632195337
17.741794136738324283
18.746245975166019093
19.750697803333558511
20.75514962167631694
21.759601430646103637
22.764053230710302955
23.768505022351256173
24.772956806065291602
25.777408582361989176
26.781860351763334904
27.786312114802754536
28.790763872024321302
29.795215623981793129
30.799667371237752889
31.804119114362606524
32.808570853933595401
33.813022590533911682
34.817474324751792381
35.821926057179311442
36.826377788411612357
37.830829519045778397
38.835281249679972859
39.839732980912259563
40.844184713339785731
41.848636447557609586
42.853088184157961393
43.85753992372893606
44.861991666853747063
45.866443414109731691
46.870895166067235493
47.875346923288773837
48.879798686328186363
49.884250455729514329
50.888702232026219008
51.893154015740250884
52.897605807381196996
53.902057607445399867
54.906509416415161695
55.910961234757934335
56.915413062925473753
57.919864901353186326
58.924316750459290404
59.928768610644269188
60.933220482289996767
61.937672365759190996
62.942124261394994278
63.946576169519936172
64.951028090435826812
65.955480024423110308
66.959931971740189738
67.964383932623292139
68.968835907285750864
69.973287895918033996
70.97773989868679223
71.982191915734986765
72.986643947181292447
73.991095993120126195
74.995548053620581186
76.000000128726512116
-0.33834105273917580714
0.66611102228985230589
1.670563082652751774
2.6750151283929777257
3.6794671595797394659
4.683919176307417942
5.688371178695127206
6.6928231668863196191
7.6972751410484292478
8.7017271013724926121
9.7061790480728120656
10.710630981386545457
11.715082901573241614
12.719534808914474411
13.723986703713299207
14.728438586293743029
15.732890457000273443
16.737342316197175052
17.741794164268004153
18.746246001614892407
19.750697828657862942
20.755149645834137573
21.759601453597447573
22.764053252417213002
23.768505042777785974
24.772956825177640638
25.777408600128499216
26.781860368154585927
27.786312129791600256
28.790763885585963777
29.795215636093772105
30.799667381879999084
31.804119123517509138
32.808570861585955925
33.813022596671061137
34.817474329363562902
35.8219260602580718
36.826377789952282171
37.830829519045771292
38.835281248139303045
39.839732977833477889
40.844184708727986788
41.848636441420509868
42.853088176505636397
43.8575399145741045
44.861991656211571922
45.866443401997806006
46.870895152505568149
47.875346908299945881
48.879798669936953104
49.884250437963061131
50.888702212913919709
51.893153995313767268
52.897605785674322476
53.902057584494052378
54.906509392257362379
55.910961209433658325
56.915413036476607545
57.919864873823485141
58.924316721894314242
59.928768581091219403
60.933220451797723172
61.937672334378184757
62.942124229177032646
63.946576136518288536
64.951028056704970481
65.955479990018645253
66.959931936718973589
67.96438389704309202
68.96883587120518655
69.973287859396393173
70.977739861784129971
71.982191878511798677
72.986643909698543098
73.991095955438794363
74.995548015801659858
76.000000090830724275
-0.33834101984128744922
0.66611105512088553127
1.6705631153642430675
2.6750151609320012014
3.6794671918933259391
4.6839192083427469981
5.6883712103996693088
6.6928231982079831042
7.6972751719356615752
8.7017271317744206982
9.7061790779393053441
10.710631010668317131
11.715082930221976554
12.719534836882859352
13.723986730955125779
14.728438612764007232
15.732890482655209397
16.737342340994377565
17.741794188166469581
18.7462460245750826
19.750697850641795839
20.7551496668054547
21.759601473521410497
22.764053271260863198
23.76850506050996259
24.772956841768969838
25.777408615551511417
26.781860382383758434
27.786312142803371472
28.790763897358761625
29.795215646608102844
30.799667391118457971
31.804119131464787529
32.808570868228912332
33.813022601998689254
34.817474333367009365
35.821926062930735668
36.82637779128969413
37.830829519045764187
38.835281246801827137
39.839732975160792705
40.844184704724533219
41.848636436092867541
42.853088169862658674
43.857539906626776371
44.861991646973088166
45.866443391483450398
46.870895140732784512
47.875346895288174665
48.879798655707780597
49.884250422540006298
50.888702196322583404
51.893153977581590652
52.897605766830650964
53.90205756457007169
54.906509371286048804
55.910961187449686349
56.915413013516399587
57.919864849925033923
58.92431669709714015
59.928768555436327858
60.93322042532752647
61.937672307136374172
62.942124201208628165
63.946576107869532279
64.951028027423149069
65.955479960152203489
66.95993190631709524
67.964383866155827718
68.96883583988351063
69.973287827691876828
70.977739829748799139
71.982191846198247731
72.986643877159551153
73.991095922727282641
74.995547982970634848
76.000000057932837194
-0.33834099196494915596
0.66611108294048870793
1.6705631430824858796
2.6750151885040485134
3.6794672192743047567
4.683919235487907784
5.6883712372645183208
6.692823224748377875
7.6972751981079374772
8.701727157535460222
9.706179103246627804
10.710631035480187023
11.715082954497429313
12.719534860581806157
13.723986754038422831
14.728438635193507267
15.732890504393830966
16.737342362006192076
17.741794208416738599
18.746246044030307587
19.750697869269771445
20.755149684575382452
21.75960149040392011
22.764053287227977052
23.768505075535244941
24.772956855827555245
25.777408628620147368
26.781860394440780482
27.786312153828827576
28.790763907334380178
29.795215655517385045
30.799667398946631636
31.804119138198856831
32.808570873857746619
33.813022606512994628
34.81747433675930381
35.821926065195391686
36.826377792422945845
37.830829519045757081
38.835281245668582528
39.839732972896165109
40.844184701332252985
41.848636431578555062
42.853088164233788859
43.857539899892699964
44.861991639144946475
45.866443382574175303
46.870895130757169511
47.875346884262732772
48.879798643650786971
49.884250409471412979
50.888702182263976681
51.893153962556276326
52.897605750863547769
53.9020575476875905
54.906509353516142369
55.910961168821742717
56.915412994061234997
57.919864829674793327
58.924316676085318534
59.928768533697677867
60.933220402898001566
61.937672284053078897
62.942124177509683136
63.946576083594024453
64.951028002611266743
65.955479934844845502
66.959931880556055717
67.964383839983554481
68.968835813343133623
69.973287800826952321
70.977739802603579733
71.982191818817128137
72.986643849587480304
73.99109589500902473
74.995547955151039332
76.000000030056497735
-0.33834096913004457763
0.66611110572885900982
1.6705631657877737517
2.6750152110895450974
3.6794672417032674439
4.683919257723682783
5.6883712592706592304
6.6928232464887305042
7.697275219546728664
8.7017271786373822096
9.7061791239769057427
10.710631055804590517
11.715082974382418968
12.719534879994558452
13.723986772946867418
14.728438653566401584
15.732890522200809968
16.737342379217810873
17.741794225004525742
18.746246059966836128
19.750697884528690906
20.755149699131433039
21.759601504233007319
22.764053300307242722
23.768505087843021073
24.772956867343467025
25.777408639325148698
26.78186040431714332
27.786312162860173913
28.790763915505788617
29.795215662815301982
30.799667405358974293
31.804119143715009699
32.808570878468579224
33.813022610210886398
34.817474339538073025
35.82192606705046245
36.826377793351277035
37.830829519045792608
38.835281244740301076
39.839732971041136977
40.844184698553505086
41.848636427880705924
42.853088159622949149
43.857539894376515122
44.86199163273253987
45.866443375276219285
46.870895122585764625
47.875346875231358013
48.879798633774385053
49.884250398766369017
50.888702170748025821
51.893153950248475326
52.897605737784260782
53.902057533858524607
54.906509338960127309
55.910961153562851678
56.915412978124685139
57.919864813086959998
58.924316658873671315
59.928768515890688207
60.933220384525093039
61.937672265144591677
62.94212415809690242
63.946576063709038351
64.95102798228691654
65.955479914114604867
66.959931859454101755
67.964383818544789051
68.968835791602799645
69.973287778820889571
70.977739780367912203
71.98219179638830667
72.986643827001969953
73.991095872303716874
74.995547932362583765
76.000000007221501619
-0.33834095135280067845
0.66611112346983314403
1.6705631834640461975
2.6750152286725317197
3.6794672591643760029
4.6839192750343823235
5.688371276402573784
6.6928232634137261314
7.6972752362369547541
8.7017271950653398704
9.7061791401155197434
10.710631071627243927
11.715082989862990459
12.71953489510748625
13.723986787667199039
14.728438667869777845
15.732890536063607101
16.73734239261712986
17.741794237918195876
18.74624607237349494
19.750697896407807264
20.755149710463360435
21.759601514999012295
22.764053310489494208
23.768505097424668548
24.772956876308658281
25.777408647659019181
26.781860412005887184
27.786312169891097312
28.790763921867235098
29.795215668496755512
30.799667410351009522
31.804119148009370122
32.808570882058127438
33.813022613089671609
34.817474341701398544
35.821926068494647666
36.826377794073962946
37.830829519045757081
38.83528124401760806
39.839732969596916234
40.844184696390193778
41.848636425001885186
42.853088156033457778
43.857539890082186673
44.86199162774054372
45.866443369594783519
46.870895116224268406
47.875346868200388428
48.879798626085609214
49.884250390432484323
50.888702161782873645
51.893153940666884694
52.897605727602062586
53.902057523092551605
54.906509327628192807
55.910961141683756637
56.91541296571805475
57.919864800173328945
58.924316645474384302
59.928768502027928378
60.93322037022173987
61.937672250424320453
62.942124142984035018
63.946576048228514821
64.951027966464252472
65.955479897975990866
66.959931843026154752
67.964383801854566514
68.968835774677771155
69.973287761688936826
70.977739763057073219
71.982191778927116843
72.986643809418950468
73.99109585462744576
74.995547914621653263
75.999999989444262383
-0.33834093864579595223
0.66611113615088868301
1.670563196098833858
2.6750152412406356106
3.6794672716453482586
4.6839192874078365847
5.6883712886482289406
6.6928232755114676067
7.697275248166890016
8.7017272068078135305
9.7061791516511668476
10.710631082937041469
11.715083000928265378
12.719534905909968714
13.723986798189034886
14.728438678093603187
15.732890545972532337
16.737342402194752111
17.741794247148671815
18.746246081241562109
19.75069790489882493
20.755149718563259853
21.759601522694392628
22.764053317767615425
23.768505104273483397
24.772956882716826499
25.777408653615953682
26.781860417501739846
27.786312174916734108
28.790763926414324914
29.795215672557766595
30.799667413919227243
31.804119151078868555
32.808570884623875941
33.81302261514737495
34.817474343247660329
35.821926069526909941
36.826377794590527515
37.830829519045792608
38.835281243501071913
39.839732968564653959
40.844184694843924888
41.848636422944181845
42.853088153467709276
43.857539887012691793
44.861991624172318893
45.866443365533797305
46.870895111677221223
47.87534686317482624
48.879798620589809843
49.884250384475564033
50.888702155374687663
51.893153933818055634
52.897605720323916501
53.902057515397146403
54.906509319528261415
55.910961133192721206
56.9154129568499485
57.919864790942888533
58.924316635896815342
59.928768492119004918
60.933220359997925186
61.93767223990249704
62.94212413218155433
63.946576037163232797
64.95102795515443006
65.955479886440329551
66.959931831283697079
67.964383789924596613
68.968835762580013693
69.973287749443215944
70.977739750683667808
71.982191766446121051
72.986643796850913191
73.991095841992603255
74.995547901940625479
75.999999976737271368
-0.33834093101801104853
0.66611114376309532581
1.6705632036832585019
2.6750152487850238359
3.6794672791374285481
4.6839192948353760571
5.6883712959990546665
6.6928232827734994714
7.6972752553281891252
8.7017272138565786577
9.7061791585757752898
10.710631089726073029
11.7150830075705219
12.719534912394475867
13.723986804505088344
14.728438684230775735
15.732890551920652555
16.737342407943991418
17.741794252689555123
18.7462460865649021
19.750697909995807322
20.755149723425450503
21.759601527313748193
22.764053322136515334
23.768505108384683666
24.772956886563516576
25.777408657191763552
26.781860420800736478
27.786312177933485401
28.790763929143825095
29.795215674995496613
30.799667416061140557
31.804119152921430214
32.808570886164019953
33.813022616382546914
34.817474344175820988
35.821926070146588472
36.826377794900629681
37.830829519045828135
38.835281243190976852
39.83973296794500385
40.844184693915764228
41.848636421709002775
42.853088151927522631
43.85753988517011237
44.861991622030402027
45.866443363096053076
46.870895108947721042
47.87534686015805363
48.879798617290767027
49.88425038089975061
50.888702151528001139
51.893153929706834049
52.897605715954995276
53.902057510777758864
54.906509314666088528
55.910961128095770789
56.915412951526683116
57.919864785402005225
58.924316630147558271
59.928768486170909569
60.933220353860768626
61.937672233586425818
62.942124125697020531
63.946576030520965617
64.951027948365393172
65.955479879515664265
66.959931824234914188
67.964383782763306385
68.968835755317996927
69.973287742092423969
70.977739743256108795
71.982191758954044758
72.986643789306469898
73.991095834408227461
74.995547894328382199
75.999999969109467202
-0.3383409284748191137
0.66611114630109191648
1.6705632062119890602
2.6750152513004032961
3.6794672816353743983
4.6839192973118022323
5.6883712984498995269
6.6928232851947466742
7.697275257715844532
8.7017272162067129671
9.7061791608845151558
10.710631091989613495
11.715083009785120183
12.719534914556481553
13.723986806610920297
14.728438686276952296
15.732890553903814634
16.737342409860850978
17.741794254536923603
18.746246088339741931
19.75069791169519462
20.755149725046575071
21.759601528853906416
22.764053323593145706
23.768505109755402316
24.772956887846049767
25.777408658383976103
26.781860421900677949
27.786312178939304829
28.790763930053870467
29.795215675808250921
30.799667416775285744
31.804119153535765463
32.808570886677529188
33.813022616794420117
34.817474344485340509
35.821926070353242721
36.826377795004070492
37.830829519045813925
38.835281243087578673
39.839732967738413549
40.844184693606280234
41.848636421297186416
42.853088151414056028
43.857539884555798437
44.861991621316299472
45.866443362283320084
46.870895108037714749
47.875346859152251966
48.879798616190861082
49.884250379707545164
50.888702150245485711
51.893153928336104741
52.897605714498354246
53.902057509237607746
54.906509313044935539
55.910961126396344412
56.915412949751768679
57.919864783554622534
58.924316628230691606
59.92876848418774216
60.933220351814583182
61.937672231480583207
62.942124123535016622
63.946576028306353123
64.9510279461018456
65.955479877206954598
66.959931821884751457
67.964383780375641209
68.968835752896765712
69.973287739641634175
70.977739740779696831
71.98219175645613177
72.986643786791077559
73.99109583187950534
74.995547891790479866
75.999999966566349485
-0.33834093101800732928
0.66611114376309621399
1.6705632036832565035
2.6750152487850211713
3.6794672791374316567
4.6839192948353769452
5.6883712959990555547
6.6928232827735092414
7.6972752553281917898
8.7017272138565910922
9.7061791585757841716
10.710631089726076581
11.715083007570527229
12.719534912394488302
13.723986804505084791
14.728438684230766853
15.732890551920654332
16.737342407943987865
17.741794252689544464
18.746246086564912758
19.750697909995828638
20.755149723425478925
21.759601527313776614
22.764053322136543756
23.768505108384704982
24.772956886563552104
25.777408657191774211
26.781860420800750688
27.786312177933467638
28.79076392914381799
29.795215674995503718
30.799667416061168979
31.804119152921465741
32.808570886164034164
33.813022616382596652
34.817474344175835199
35.821926070146581367
36.826377794900658103
37.83082951904582103
38.835281243191012379
39.839732967945046482
40.844184693915764228
41.84863642170900988
42.853088151927593685
43.857539885170133687
44.861991622030409133
45.866443363096081498
46.870895108947763674
47.875346860158067841
48.879798617290809659
49.884250380899764821
50.888702151528022455
51.893153929706862471
52.897605715955016592
53.902057510777773075
54.906509314666053001
55.910961128095735262
56.915412951526626273
57.919864785401948382
58.924316630147515639
59.928768486170909569
60.933220353860775731
61.937672233586432924
62.942124125697048953
63.946576030520951406
64.951027948365378961
65.955479879515664265
66.959931824234843134
67.964383782763292174
68.968835755317954295
69.973287742092423969
70.977739743256080374
71.98219175895407318
72.986643789306484109
73.991095834408199039
74.995547894328382199
75.999999969109509834
-0.33834093864578967947
0.66611113615088701767
1.6705631960988278628
2.6750152412406351665
3.6794672716453526995
4.6839192874078428019
5.6883712886482378224
6.6928232755114800412
7.6972752481668935687
8.7017272068078153069
9.7061791516511650713
10.71063108293703614
11.715083000928274259
12.719534905909981148
13.723986798189038439
14.728438678093610292
15.732890545972527008
16.737342402194752111
17.74179424714867892
18.746246081241583425
19.750697904898832036
20.755149718563281169
21.759601522694413944
22.764053317767640294
23.768505104273490502
24.772956882716837157
25.777408653615974998
26.781860417501732741
27.786312174916705686
28.790763926414314255
29.795215672557773701
30.799667413919230796
31.804119151078893424
32.808570884623883046
33.81302261514738916
34.817474343247660329
35.821926069526952574
36.826377794590548831
37.83082951904582103
38.835281243501079018
39.839732968564675275
40.844184694843939099
41.848636422944181845
42.853088153467709276
43.857539887012684687
44.861991624172340209
45.866443365533825727
46.870895111677270961
47.875346863174861767
48.879798620589859581
49.884250384475606666
50.888702155374694769
51.893153933818041423
52.897605720323909395
53.902057515397125087
54.906509319528211677
55.910961133192650152
56.915412956849927184
57.919864790942796162
58.924316635896737182
59.928768492118969391
60.933220359997889659
61.937672239902461513
62.942124132181547225
63.946576037163204376
64.951027955154444271
65.95547988644031534
66.959931831283654446
67.964383789924568191
68.968835762579985271
69.973287749443244365
70.977739750683667808
71.982191766446149472
72.986643796850799504
73.991095841992645887
74.995547901940597058
75.999999976737342422
-0.33834095135279484978
0.66611112346983369914
1.6705631834640408684
2.6750152286725312756
3.6794672591643817761
4.6839192750343894289
5.6883712764025791131
6.6928232634137252433
7.6972752362369547541
8.7017271950653398704
9.7061791401155144143
10.710631071627240374
11.715082989862983354
12.719534895107475592
13.723986787667172393
14.728438667869765411
15.732890536063603548
16.737342392617122755
17.74179423791818877
18.746246072373484282
19.750697896407817922
20.755149710463399515
21.759601514999044269
22.764053310489529736
23.768505097424704076
24.772956876308665386
25.77740864765904405
26.781860412005912053
27.786312169891111523
28.790763921867259967
29.795215668496773276
30.799667410351013075
31.804119148009370122
32.808570882058134544
33.813022613089685819
34.817474341701391438
35.821926068494647666
36.826377794073970051
37.830829519045828135
38.835281244017615165
39.839732969596937551
40.844184696390200884
41.848636425001892292
42.853088156033436462
43.857539890082200884
44.861991627740536615
45.866443369594819046
46.870895116224296828
47.875346868200431061
48.879798626085630531
49.88425039043251985
50.888702161782902067
51.893153940666870483
52.897605727602019954
53.902057523092487656
54.90650932762815728
55.910961141683692688
56.915412965718019223
57.919864800173279207
58.924316645474320353
59.928768502027885745
60.93322037022173987
61.937672250424341769
62.942124142984056334
63.9465760482284864
64.95102796646420984
65.955479897975948234
66.959931843026168963
67.964383801854566514
68.968835774677827999
69.973287761688936826
70.977739763057215328
71.982191778927131054
72.986643809419049944
73.991095854627531025
74.995547914621724317
75.999999989444305015
-0.33834096913004724216
0.66611110572885345871
1.6705631657877739737
2.6750152110895486501
3.6794672417032745493
4.6839192577236898885
5.6883712592706610067
6.6928232464887331687
7.6972752195467357694
8.7017271786373839859
9.7061791239768950845
10.710631055804590517
11.71508297438240831
12.719534879994542464
13.723986772946863866
14.728438653566390926
15.732890522200817074
16.737342379217821531
17.741794225004539953
18.746246059966839681
19.750697884528694459
20.755149699131440144
21.759601504233039293
22.764053300307264038
23.768505087843028178
24.772956867343498999
25.777408639325166462
26.781860404317132662
27.786312162860188124
28.790763915505799275
29.795215662815305535
30.799667405358995609
31.804119143715027462
32.808570878468586329
33.813022610210872188
34.817474339538115657
35.821926067050483766
36.826377793351298351
37.830829519045792608
38.835281244740301076
39.839732971041136977
40.844184698553526403
41.848636427880713029
42.853088159623005993
43.857539894376550649
44.861991632732546975
45.866443375276219285
46.870895122585750414
47.875346875231350907
48.879798633774406369
49.884250398766369017
50.888702170748040032
51.893153950248489537
52.897605737784239466
53.902057533858510396
54.906509338960070465
55.910961153562809045
56.91541297812469935
57.919864813086981314
58.924316658873699737
59.928768515890688207
60.93322038452512146
61.937672265144655626
62.942124158096959263
63.946576063709080984
64.951027982286888118
65.955479914114576445
66.959931859454115965
67.96438381854477484
68.968835791602771224
69.973287778820832727
70.977739780367897993
71.982191796388320881
72.986643827002026796
73.991095872303759506
74.995547932362725874
76.000000007221615306
-0.33834099196495054374
0.66611108294048881895
1.6705631430824847694
2.6750151885040507338
3.6794672192743149708
4.6839192354879211067
5.6883712372645236499
6.6928232247483823159
7.6972751981079419181
8.7017271575354548929
9.706179103246627804
10.710631035480174589
11.715082954497415102
12.719534860581802604
13.723986754038422831
14.728438635193500161
15.732890504393825637
16.737342362006202734
17.741794208416731493
18.746246044030300482
19.750697869269771445
20.75514968457539311
21.759601490403934321
22.764053287227998368
23.768505075535259152
24.772956855827583666
25.777408628620168685
26.78186039444079114
27.786312153828834681
28.790763907334401495
29.79521565551739215
30.799667398946645847
31.804119138198874595
32.808570873857767936
33.813022606513065682
34.817474336759346443
35.821926065195427213
36.826377792422995583
37.830829519045806819
38.835281245668625161
39.839732972896200636
40.844184701332281406
41.848636431578576378
42.853088164233810176
43.857539899892678648
44.861991639144896737
45.866443382574139775
46.870895130757162406
47.87534688426270435
48.879798643650751444
49.884250409471398768
50.888702182263976681
51.893153962556290537
52.897605750863547769
53.902057547687576289
54.906509353516128158
55.910961168821735612
56.915412994061242102
57.919864829674786222
58.924316676085304323
59.928768533697699183
60.933220402898065515
61.937672284053128635
62.942124177509718663
63.946576083594095508
64.951028002611323586
65.955479934844859713
66.959931880556055717
67.964383839983568691
68.968835813343147834
69.973287800827080218
70.977739802603664998
71.982191818817284457
72.986643849587522936
73.991095895009109995
74.995547955151096176
76.000000030056497735
-0.3383410198412908354
0.66611105512088131242
1.6705631153642439557
2.675015160932009195
3.6794671918933343768
4.6839192083427549917
5.6883712103996693088
6.6928231982079804396
7.6972751719356633515
8.7017271317744189219
9.7061790779393053441
10.71063101066832246
11.715082930221974777
12.719534836882866458
13.723986730955136437
14.728438612764010784
15.732890482655209397
16.737342340994377565
17.741794188166480239
18.7462460245750826
19.750697850641802944
20.755149666805451147
21.759601473521438919
22.764053271260909383
23.768505060509987459
24.772956841768984049
25.777408615551561155
26.781860382383793961
27.786312142803399894
28.790763897358790047
29.795215646608149029
30.799667391118511262
31.804119131464808845
32.808570868228919437
33.813022601998703465
34.817474333367030681
35.821926062930749879
36.826377791289736763
37.830829519045813925
38.835281246801876875
39.839732975160856654
40.844184704724597168
41.848636436092888857
42.853088169862658674
43.857539906626797688
44.861991646973109482
45.866443391483414871
46.87089514073275609
47.875346895288153348
48.879798655707759281
49.884250422540006298
50.888702196322611826
51.893153977581604863
52.897605766830629648
53.902057564570121428
54.906509371286091437
55.910961187449750298
56.915413013516477747
57.91986484992506945
58.924316697097154361
59.92876855543635628
60.933220425327569103
61.937672307136452332
62.942124201208699219
63.946576107869582017
64.951028027423234334
65.955479960152231911
66.95993190631708103
67.964383866155827718
68.968835839883524841
69.973287827691848406
70.977739829748784928
71.98219184619823352
72.986643877159480098
73.991095922727353695
74.995547982970649059
76.000000057932822983
-0.33834105273918196888
0.66611102228984475637
1.67056308265275133
2.6750151283929866075
3.6794671595797479036
4.6839191763074250474
5.6883711786951360878
6.6928231668863258363
7.697275141048430136
8.7017271013724997175
9.7061790480728173947
10.710630981386534799
11.715082901573234508
12.719534808914474411
13.723986703713292101
14.728438586293735924
15.732890457000262785
16.737342316197182157
17.741794164268007705
18.746246001614888854
19.750697828657866495
20.755149645834148231
21.759601453597465337
22.764053252417244977
23.768505042777793079
24.772956825177658402
25.777408600128548954
26.78186036815462856
27.786312129791628678
28.790763885585988646
29.79521563609377921
30.799667381880009742
31.804119123517487822
32.808570861585927503
33.813022596671068243
34.817474329363577112
35.821926060258100222
36.826377789952296382
37.830829519045813925
38.835281248139317256
39.839732977833513416
40.84418470872801521
41.848636441420531185
42.853088176505657714
43.857539914574111606
44.8619916562115435
45.866443401997806006
46.870895152505610781
47.875346908299945881
48.879798669936960209
49.884250437963061131
50.888702212913948131
51.893153995313781479
52.897605785674372214
53.902057584494158959
54.906509392257426327
55.910961209433708063
56.915413036476678599
57.919864873823570406
58.92431672189437819
59.928768581091269141
60.933220451797801331
61.937672334378255812
62.942124229177075279
63.946576136518288536
64.951028056704984692
65.955479990018673675
66.959931936719044643
67.964383897043120442
68.96883587120520076
69.973287859396407384
70.977739861784144182
71.98219187851184131
72.986643909698614152
73.991095955438808573
74.995548015801730912
76.000000090830738486
-0.33834109063502465498
0.66611098447087013774
1.6705630449713666508
2.6750150909101884089
3.6794671223565766915
4.6839191394047432482
5.6883711421734677316
6.6928231308056895799
7.6972751054681971539
8.7017270663512906737
9.7061790136683914199
10.710630947655651823
11.715082868571565555
12.719534776696518108
13.723986672332278758
14.728438555801515619
15.732890427447237869
16.737342287632198889
17.741794136738317178
18.746245975166029751
19.750697803333572722
20.755149621676320493
21.759601430646096532
22.764053230710310061
23.76850502235125262
24.772956806065309365
25.777408582362024703
26.781860351763377537
27.786312114802790063
28.790763872024342618
29.795215623981825104
30.799667371237777758
31.80411911436262784
32.808570853933588296
33.813022590533932998
34.817474324751785275
35.821926057179311442
36.826377788411626568
37.830829519045813925
38.835281249680001281
39.839732980912295091
40.844184713339814152
41.84863644755768064
42.85308818415799692
43.857539923728943165
44.861991666853811012
45.866443414109767218
46.870895166067278126
47.875346923288873313
48.879798686328243207
49.884250455729578277
50.888702232026297168
51.89315401574035036
52.897605807381282261
53.902057607445499343
54.906509416415282487
55.910961234758033811
56.915413062925594545
57.919864901353285802
58.924316750459396985
59.928768610644375769
60.933220482290046505
61.937672365759269155
62.942124261395029805
63.9465761695199717
64.951028090435912077
65.955480024423195573
66.959931971740246581
67.964383932623391615
68.968835907285935605
69.973287895918161894
70.977739898686920128
71.982191915735057819
72.986643947181462977
73.991095993120268304
74.995548053620751716
76.000000128726654225
-0.33834113350148592447
0.66611094169117646135
1.6705630023471675916
2.6750150485105184117
3.6794670802505069496
4.6839190976611497774
5.6883711008608184301
6.6928230899918865759
7.6972750652204204869
8.7017270267358526326
9.7061789747506068693
10.710630909499739616
11.715082831240515304
12.719534740251972948
13.723986636834451858
14.728438521309062281
15.732890394017177371
16.737342255319802575
17.741794105597033848
18.746245945247359543
19.750697774687012043
20.755149594349266096
21.759601404683763803
22.764053206155672626
23.768504999244981946
24.772956784445604228
25.777408562264689351
26.781860333221693793
27.7863120978474889
28.790763856683504684
29.795215610280841645
30.799667359199368377
31.80411910400669484
32.808570845277309047
33.813022583591617831
34.817474319534987615
35.821926053696650172
36.826377786668814451
37.830829519045785503
38.83528125142276366
39.839732984394984783
40.844184718556633129
41.848636454499974491
42.853088192814283275
43.857539934084904587
44.861991678892238156
45.866443427810743572
46.870895181408094743
47.875346940244121186
48.879798704869884318
49.884250475826895865
50.888702253646023621
51.893154038846645904
52.897605831935941012
53.902057633407871151
54.906509443742365306
55.910961263404637123
56.915413092844303833
57.919864932494590448
58.924316782771796852
59.928768644074438043
60.93322051678255491
61.937672401257174215
62.942124297839647795
63.946576206851084123
64.951028128591829613
65.955480063340971242
66.959932011355689951
67.964383972871175388
68.96883594809973772
69.973287937230836064
70.977739940430467414
71.982191957841095586
72.98664398958105437
73.991096035744405413
74.995548096400383997
76.000000171593029563
-0.33834118130744095243
0.66611089398176104304
1.6705629548109977023
2.6750150012246174391
3.6794670332919392486
4.6839190511067547718
5.6883710547869750229
6.6928230444743421756
7.6972750203340947195
8.7017269825547121087
9.7061789313475124175
10.710630866946292628
11.715082789606970692
12.719534699607088157
13.723986597245362518
14.728438482841207602
15.732890356734142046
16.737342219283235067
17.741794070866522048
18.746245911880354384
19.750697742738712037
20.755149563872539176
21.759601375729044292
22.764053178770886632
23.768504973475454989
24.772956760334000847
25.777408539850938496
26.781860312542917768
27.786312078937910997
28.79076383957446339
29.795215595000680509
30.799667345773382721
31.804119092457117546
32.808570835623278583
33.813022575849146278
34.817474313716864742
35.821926049812503834
36.826377784725124798
37.830829519045799714
38.835281253366410681
39.839732988279067172
40.844184724374734685
41.848636462242453149
42.853088202468320844
43.857539945634499645
44.861991692318241576
45.866443443090915366
46.870895198517118274
47.875346959153652904
48.879798725548646132
49.884250498240639615
50.888702277757580816
51.893154064616140886
52.89760585932070569
53.902057662362530266
54.90650947421907091
55.91096129535292647
56.915413126211284123
57.919864967225095143
58.924316818808385676
59.928768681357439618
60.933220555250372286
61.937672440846213817
62.94212433848451127
63.946576248484618077
64.951028171145296142
65.955480106744062141
66.959932055536867779
67.964384017757495826
68.968835993617247482
69.973287983304587101
70.977739986984758502
71.982192004799571805
72.986644036866906049
73.991096083280524454
74.995548144109719146
76.00000021939892747
-0.33834123401790583419
0.66611084137745835143
1.6705629023974934988
2.6750149490869041813
3.6794669815150276015
4.6839189997753862826
5.6883710039853978557
6.6928229942860744117
7.6972749708417813608
8.7017269338399074741
9.7061788834905300405
10.710630820026125321
11.715082743701080048
12.719534654791280204
13.723986553593681137
14.728438440425790645
15.732890315625112976
16.737342179548548415
17.741794032571913675
18.746245875089144306
19.750697707511790213
20.755149530268212743
21.759601343802891904
22.764053148575769114
23.768504945061323497
24.772956733747953706
25.777408515136986722
26.78186028974197086
27.7863120580877343
28.790763820709575072
29.795215578152351554
30.799667330969519696
31.804119079722244834
32.80857082497849575
33.813022567312103206
34.81747430730168702
35.821926045529785654
36.826377782582021325
37.830829519045792608
38.835281255509563891
39.839732992561778246
40.844184730789947935
41.848636470779510432
42.853088213113096572
43.857539958369365252
44.861991707122093942
45.866443459939247873
46.870895217382006592
47.87534698000386868
48.879798748349642779
49.884250522954609153
50.888702304343638616
51.893154093030247509
52.897605889515823208
53.902057694288707523
54.90650950782339379
55.910961330579858952
56.915413163002483543
57.919865005519710621
58.924316858543043907
59.928768722466486452
60.933220597665815887
61.937672484497930725
62.942124383300303236
63.946576294390496287
64.951028218065459896
65.955480154601048071
66.959932104251691953
67.964384067249824284
68.968836043805495706
69.973288034106147393
70.97774003831612788
71.98219205657649411
72.986644089004613534
73.991096135694050417
74.995548196713983202
76.000000272109389243
-0.3383412915940054444
0.66611078391698674839
1.6705628451451770555
2.6750148921356484699
3.6794669249577376391
4.6839189437046693243
5.6883709484932989398
6.6928229394638520944
7.6972749167797109848
8.7017268806270706705
9.7061788312147037061
10.710630768773564014
11.715082693556398752
12.719534605837298002
13.723986505911277334
14.728438394093780417
15.732890270720078618
16.737342136144757632
17.741793990741125953
18.746245834900566507
19.750697669031897163
20.755149493560708152
21.75960130892853428
22.764053115592265186
23.768504914023303343
24.772956704706789566
25.777408488140761023
26.781860264835405161
27.786312035312072055
28.79076380010256031
29.795215559748104539
30.799667314798515605
31.804119065811317313
32.808570813350691253
33.813022557986634808
34.817474300294001921
35.821926040851558071
36.826377780240967752
37.830829519045799714
38.835281257850645886
39.839732997240027146
40.84418473779757619
41.848636480104993041
42.853088224740908174
43.857539972280299878
44.861991723293066059
45.866443478343470019
46.870895237989017801
47.875347002779506056
48.879798773256197819
49.884250549950813536
50.888702333384799203
51.893154124068260558
52.897605922499309372
53.902057729163047384
54.906509544530926803
55.910961369059698711
56.915413203191057789
57.919865047350469922
58.924316901946831138
59.928768767371536796
60.933220643997813681
61.937672532180293672
62.942124432254267674
63.946576344535195346
64.951028269318001662
65.955480206876842431
66.959932157464550073
67.964384121311923082
68.968836098627747333
69.973288089598298711
70.977740094386959413
71.982192113133891098
72.986644145955878571
73.99109619294634399
74.995548254174579483
76.000000329685576617
-0.33834135399289178014
0.66611072164302698173
1.6705627830965128489
2.6750148304130374477
3.6794668636619229929
4.6839188829360631772
5.688370888351687249
6.6928228800481717187
7.6972748581877850071
8.7017268229554858294
9.7061787745585856868
10.71063071322640603
11.715082639209899895
12.719534552781228243
13.723986454233299881
14.728438343879293626
15.732890222052093421
16.73734208910375898
17.741793945404914723
18.746245791344154696
19.750697627327358674
20.755149453777047341
21.759601271131593592
22.764053079844643435
23.768504880384174527
24.772956673231849578
25.777408458882142384
26.781860237841542016
27.786312010627696623
28.790763777768543008
29.795215539801450433
30.799667297272279143
31.804119050734520613
32.808570800748313445
33.813022547879597823
34.817474292699067462
35.821926035781281428
36.826377777703719119
37.830829519045806819
38.835281260387887414
39.839733002310325105
40.844184745392546176
41.848636490212008709
42.853088237343264666
43.857539987357071709
44.861991740819298968
45.866443498290124126
46.870895260323017339
47.875347027463867278
48.879798800250028989
49.884250579209407306
50.888702364859703664
51.89315415770737161
52.89760595824691336
53.902057766959956098
54.906509584314527217
55.910961410764237201
56.915413246747441178
57.919865092686684704
58.924316948987836895
59.928768816039472256
60.933220694212266721
61.937672583858251585
62.94212448531035875
63.946576398881639136
64.951028324865134778
65.955480263532933805
66.959932215136092282
67.964384179903817085
68.968836158043416162
69.97328814973987221
70.97774015515547319
71.982192174429656006
72.986644207678466501
73.991096254994971559
74.995548316448477522
76.0000003920844307
-0.33834142116765747454
0.66611065460229146318
1.6705627162979610478
2.6750147639652230858
3.6794667976733883563
4.6839188175149537585
5.6883708236054655316
6.6928228160833471705
7.6972747951097186814
8.7017267608681478919
9.7061787135643839974
10.710630653426004955
11.715082580702031123
12.719534495662539797
13.7239863985981696
14.728438289819672846
15.732890169657354207
16.737342038460539584
17.741793896596991686
18.74624574445226699
19.750697582429108223
20.755149410946717836
21.759601230440122066
22.764053041359364471
23.768504844168827361
24.772956639346404017
25.777408427382727751
26.781860208780337018
27.78631198405281566
28.790763753724011309
29.795215518327132997
30.79966727840373153
31.804119034503006702
32.808570787180762807
33.81302253699846716
34.817474284522397454
35.82192603032261502
36.826377774972129941
37.830829519045778397
38.835281263119455275
39.839733007768984407
40.844184753569230395
41.848636501093153583
42.853088250910836621
43.857540003588560751
44.861991759687832371
45.866443519764445114
46.870895284367556144
47.875347054038741135
48.879798829311226882
49.884250610708853912
50.888702398745145672
51.893154193922754303
52.897605996732245615
53.902057807651488019
54.906509627144863828
55.910961455662480546
56.915413293639318226
57.919865141494597083
58.924316999631059844
59.928768868434261208
60.933220748271914147
61.93767263949341384
62.942124542429056078
63.946576457389546988
64.95102838466559092
65.95548032452721543
66.959932277223458641
67.964384242981893181
68.96883622200820696
69.973288214486089487
70.977740220576649222
71.982192240418186202
72.986644274126305731
73.99109632179361995
74.995548383489293087
76.000000459259226204
-0.338341493067294663
0.66611058284558088971
1.6705626448000727713
2.6750146928424505255
3.6794667270419814109
4.683918747490726453
5.6883707543034685017
6.6928227476176154198
7.6972747275930277766
8.7017266944118052407
9.7061786482780174623
10.710630589417355907
11.7150825180767999
12.719534434524176092
13.723986339047687721
14.728438231955504278
15.732890113575159319
16.737341984253067295
17.741793844353914267
18.746245694260029069
19.75069753437076514
20.755149365101818404
21.759601186884552249
22.764053000165251461
23.768504805404365499
24.772956603075801496
25.777408393666057407
26.781860177673440404
27.786311955607281732
28.79076372798694905
29.795215495341164313
30.799667258206984144
31.80411901712893652
32.80857077265813615
33.813022525351371428
34.817474275770130987
35.821926024479708417
36.826377772048275006
37.830829519045813925
38.835281266043359949
39.839733013611912327
40.844184762321489757
41.848636512740256421
42.853088265433520121
43.857540020962680671
44.861991779884604625
45.866443542750424456
46.870895310104629061
47.875347082484303485
48.879798860418134154
49.884250644425542021
50.888702435015780168
51.893154232687216165
52.897606037926372835
53.902057851207040073
54.90650967298976326
55.910961503720834287
56.915413343831552595
57.919865193737649633
58.924317053838521474
59.928768924516425898
60.933220806136098702
61.93767269904392947
62.942124603567378927
63.946576520014751566
64.951028448674250626
65.955480389813587294
66.959932343679838596
67.964384310498587638
68.968836290473959139
69.973288283788150466
70.977740290600863204
71.982192311049630007
72.986644345249104049
73.991096393291485356
74.995548455245966579
76.000000531158804051
-0.33834156963661915496
0.66611050642788705023
1.670562568657555147
2.6750146170990798389
3.6794666518216385676
4.6839186729168078571
5.6883706804985472161
6.6928226747031605015
7.6972746556891671332
8.7017266236370804933
9.7061785787491725586
10.710630521249157709
11.715082451381816142
12.719534369412567543
13.723986275627067855
14.728438170330688806
15.732890053848050727
16.737341926522450564
17.741793788715281011
18.746245640805440758
19.750697483188695003
20.755149316276998661
21.759601140497821348
22.764052956293397756
23.768504764120056194
24.772956564447408567
25.777408357757590096
26.781860144544403113
27.786311925312507043
28.790763700576707862
29.795215470860853202
30.799667236697171546
31.804118998625259707
32.808570757191297673
33.813022512947007669
34.817474266448819264
35.821926018256924351
36.826377768934293044
37.830829519045835241
38.835281269157384543
39.839733019834717709
40.844184771642808585
41.848636525144591758
42.853088280900280438
43.857540039466300641
44.86199180139445275
45.866443567230760436
46.870895337514873802
47.875347112779067515
48.87979889354720342
49.884250680333998673
50.888702473644165991
51.893154273971532575
52.897606081798180355
53.902057897593792291
54.906509721814586555
55.910961554902876003
56.915413397286137354
57.919865249376272232
58.924317111569109784
59.928768984243504292
60.933220867760837791
61.937672762464480058
62.942124668678950172
63.946576586709682033
64.951028516842370664
65.955480459342354038
66.959932414454456762
67.964384382402371898
68.968836363388376753
69.973288357592949183
70.977740365174724957
71.982192386269886697
72.986644420992391247
73.991096469433955463
74.995548531663587255
76.00000060772811139
-0.33834165081613781778
0.66611042540845133431
1.6705624879293585749
2.6750145367936859486
3.6794665720704853307
4.6839185938507963414
5.6883706022476721031
6.6928225973962307549
7.6972745794535484265
8.7017265485984776063
9.7061785050313922341
10.710630448973880391
11.715082380668393469
12.719534300377807412
13.723986208385042573
14.728438104992548574
15.73288999052185666
16.737341865312941991
17.741793729723713824
18.746245584129447082
19.75069742892208069
20.75514926450957276
21.759601091315314392
22.764052909777284128
23.768504720347390702
24.772956523490687886
25.777408319684671056
26.781860109418374805
27.786311893191598443
28.790763671514131516
29.795215444904822988
30.799667213890721484
31.804118979006197776
32.808570740792134757
33.813022499794954001
34.817474256565660085
35.821926011659009248
36.826377765632599903
37.830829519045835241
38.835281272459042157
39.83973302643260439
40.844184781525967765
41.848636538296680953
42.853088297299493092
43.857540059085408757
44.861991824200877943
45.866443593186765781
46.870895366577457253
47.875347144900025853
48.87979892867326015
49.884250718406931924
50.888702514600915094
51.893154317744205173
52.897606128314293983
53.902057946776274377
54.906509773581987588
55.910961609169476105
56.915413453962123924
57.919865308367839418
58.924317172778607699
59.928769047569673489
60.93322093309899401
61.937672829706535538
62.942124737713783134
63.946576657423193524
64.951028589117683509
65.955480533060139692
66.959932489493027674
67.964384458637937314
68.968836440695326928
69.973288435843841171
70.977740444240737361
71.982192466020990196
72.986644501297789134
73.991096550162126277
74.99554861268305217
76.000000688907661583
-0.33834173654200516701
0.66611033985088397014
1.670562402678767322
2.6750144519891598804
3.679466487850939771
4.6839185103545091238
5.688370519611973819
6.6928225157571805681
7.6972744989456725051
8.7017264693545346432
9.706178427182123869
10.710630372647782949
11.71508230599150302
12.719534227473502597
13.723986137373813676
14.728438035991798571
15.732889923645675623
16.737341800671956094
17.741793667424893499
18.746245524275870764
19.750697371612819353
20.755149209839565572
21.759601039375066733
22.764052860652824961
23.76850467412009138
24.772956480237166232
25.77740827947660307
26.781860072322405841
27.786311859269236635
28.79076364082161632
29.795215417493018606
30.79966718980507423
31.80411895828666502
32.808570723473089004
33.813022485905086967
34.817474246128064408
35.821926004690986645
36.826377762145696693
37.830829519045828135
38.835281275945959578
39.839733033400655415
40.844184791963556336
41.848636552186512461
42.853088314618517529
43.857540079804962829
44.861991848286564277
45.866443620598609243
46.870895397269983107
47.87534717882235924
48.87979896576921135
49.884250758615010568
50.888702557854450959
51.893154363971547127
52.897606177438817099
53.902057998716578879
54.906509828252055172
55.910961666478762311
56.915413513815742874
57.919865370666691717
58.924317237419629123
59.928769114445898936
60.933221002099756447
61.937672900717750224
62.942124810618039987
63.946576732100048446
64.951028665443800492
65.955480610909418715
66.959932568737031033
67.964384539145882513
68.968836522334356687
69.973288518479577647
70.977740527737012144
71.982192550240554851
72.986644586102372045
73.991096635412716864
74.995548698240611429
76.000000774633477363
-0.33834182674590290718
0.66611024982323951971
1.6705623129735109877
2.6750143627528015777
3.6794663992297671484
4.6839184224941146084
5.6883704326568933496
6.6928224298506124867
7.6972744142291835701
8.7017263859678291027
9.7061783452627850011
10.710630292331053681
11.715082227410018589
12.71953415075708449
13.723986062649252915
14.728437963382638998
15.73288985327199363
16.737341732650172332
17.741793601867581032
18.746245461291529466
19.750697311305742687
20.755149152309606109
21.759600984717536676
22.764052808958258112
23.768504625474168535
24.77295643472050557
25.777408237164650018
26.781860033285319389
27.786311823571750779
28.790763608522926376
29.795215388646678178
30.799667164458938373
31.804118936482787205
32.80857070524763941
33.813022471288320503
34.817474235144210581
35.821925997358270877
36.826377758476283475
37.830829519045828135
38.835281279615344374
39.839733040733385394
40.844184802947502533
41.848636566803349979
42.853088332844009756
43.85754010160886196
44.861991873632717898
45.866443649444995856
46.870895429568719237
47.875347214519884176
48.879799004806315565
49.88425080092696362
50.888702603371122279
51.893154412617469973
52.897606229133401712
53.90205805337411249
54.906509885782035951
55.910961726785885162
56.915413576800098383
57.919865436224036159
58.924317305441448411
59.928769184819650206
60.933221074708988851
61.937672975442353618
62.942124887334507832
63.946576810681591496
64.951028745760552852
65.955480692828786005
66.959932652123768548
67.964384623862414969
68.968836608241005592
69.973288605434689202
70.977740615597497253
71.982192638861832279
72.986644675338752108
73.991096725118026711
74.995548788268308726
76.000000864837474523
-0.33834192135495105846
0.66611015539814433239
1.6705622188858555432
2.6750142691564331443
3.6794663062782291263
4.6839183303401901171
5.6883703414522255315
6.6928223397454145172
7.6972743253719713152
8.7017262985051289093
9.7061782593389125395
10.710630208087849269
11.715082144986615376
12.719534070289670424
13.7239859842708114
14.728437887222776581
15.732889779456673551
16.737341661301528006
17.741793533103695779
18.746245395226249997
19.75069724804848903
20.755149091965137131
21.759600927385822189
22.764052754734329653
23.76850457444789555
24.772956386976478171
25.777408192782022667
26.781859992337714971
27.786311786127082968
28.790763574643310818
29.795215358388386306
30.799667137872130951
31.80411891361159249
32.808570686129989724
33.813022455955980661
34.817474223622610907
35.821925989666567602
36.826377754627237948
37.830829519045828135
38.835281283464397006
39.839733048425074458
40.844184814469038258
41.848636582135682715
42.853088351961652336
43.85754012448008865
44.861991900219535978
45.866443679703273517
46.870895463448327689
47.875347251964548434
48.879799045753898667
49.884250845309594524
50.888702651115167441
51.893154463643767826
52.897606283357312407
53.902058110705837635
54.906509946126526245
55.910961790043145925
56.91541364286538851
57.919865504987960492
58.924317376790092737
59.928769258634908113
60.933221150868838834
61.937673053820802238
62.942124967801966307
63.94657689310505333
64.951028830003807002
65.95548077875272952
66.959932739586477624
67.964384712719635218
68.96883669834619468
69.973288696639400541
70.977740707751394211
71.982192731813370301
72.986644768935150296
73.9910968192057652
74.99554888269346975
76.00000095944656664
-0.33834202029155474589
0.66611005665288391953
1.6705621204927068035
2.675014171276471231
3.6794662090721588221
4.683918233967850675
5.6883702460722469496
6.6928222455148995707
7.6972742324462242181
8.7017262070374190586
9.7061781694801609888
10.710630119986378261
11.715082058787942287
12.719533986136219994
13.723985902301697237
14.728437807573529383
15.732889702259063469
16.737341586683317729
17.741793461188390069
18.746245326132939368
19.750697181891581522
20.755149028854265936
21.759600867425582749
22.764052698024109134
23.768504521081748493
24.772956337042934649
25.777408146363907093
26.781859949512021757
27.786311746964891256
28.790763539209606847
29.795215326741967488
30.799667110065588105
31.804118889691071814
32.808570666135246086
33.813022439920175088
34.817474211572388754
35.821925981621951962
36.826377750601601235
37.83082951904582103
38.835281287490104773
39.839733056469697203
40.844184826519246201
41.848636598171452761
42.853088371956417291
43.857540148400566693
44.861991928026078824
45.866443711349702994
46.870895498882092056
47.875347291126814753
48.879799088579623856
49.88425089172775273
50.888702701048721622
51.89315451700989712
52.897606340067554243
53.902058170666052206
54.906510009237372572
55.910961856200096065
56.915413711958727561
57.919865576903234228
58.924317451408292357
59.928769335832548393
60.933221230518078926
61.937673135789935941
62.942125051955436277
63.946576979303699773
64.951028918105222942
65.955480868611445544
66.959932831054203461
67.964384805645394749
68.968836792576723838
69.973288792019431526
70.977740804123783391
71.982192829019481906
72.986644866815112209
73.99109691759892371
74.995548981438716396
76.000001058383190866
-0.33834212347333514348
0.66610995366954295349
1.6705620178757516481
2.6750140691940997861
3.6794661076920989196
4.683918133456877797
5.688370146595819854
6.6928221472368782941
7.6972741355286045106
8.701726111640018857
9.7061780757603912662
10.710630028098966804
11.715081968884646813
12.719533898365593672
13.723985816808843552
14.728437724499842787
15.732889621741991348
16.73734150885610461
17.741793386179899983
18.746245254067428476
19.750697112888452978
20.755148963027902909
21.759600804885096181
22.764052638873238266
23.768504465418605065
24.772956284959871454
25.777408097947393628
26.781859904842409748
27.786311706116340048
28.790763502249994588
29.795215293732642436
30.799667081061400609
31.804118864740253514
32.808570645279210964
33.813022423193594079
34.817474199003079605
35.821925973230776208
36.826377746402521041
37.830829519045813925
38.835281291689128125
39.839733064860894274
40.844184839088576666
41.848636614898076402
42.853088392812438201
43.857540173351402757
44.861991957030255662
45.866443744359017387
46.870895535841668789
47.875347331975326881
48.879799133249257181
49.884250940144269748
50.888702753131774159
51.893154572673026337
52.897606399218439321
53.902058233206567195
54.906510075063778231
55.910961925203217504
56.915413784024224242
57.919865651911749183
58.924317529235509028
59.928769416349631172
60.933221313591786839
61.937673221282786074
62.942125139726044836
63.946577069206988142
64.951029009992637953
65.95548096233117974
66.959932926451585899
67.96438490256296916
68.968836890854717581
69.973288891495769803
70.977740904634757158
71.982192930399463648
72.986644968897479657
73.99109702021586088
74.995549084422052033
76.000001161565009511
-0.33834223081293141044
0.66610984653515215026
1.6705619111215963546
2.6750139629953966214
3.6794660022234486618
4.6839180288918154105
5.6883700431065085112
6.6928220449937994019
7.6972740347002694961
8.7017260123926813975
9.7061779782578216924
10.710629932502122585
11.715081875351419427
12.719533807050559915
13.723985727862970663
14.728437638070255744
15.732889537971727734
16.737341427883830391
17.74179330813975497
18.74624517908869592
19.750697041095424566
20.755148894539605209
21.759600739815144976
22.764052577329611182
23.768504407503460385
24.772956230769338504
25.777408047571476857
26.781859858364811089
27.786311663614284839
28.790763463794096566
29.795215259386868212
30.799667050882828079
31.804118838779054101
32.80857062357857501
33.813022405789588731
34.817474185924645269
35.821925964499719441
36.826377742033358231
37.830829519045806819
38.835281296058276723
39.839733073591908408
40.844184852167011002
41.84863663230208175
42.853088414513123894
43.857540199312651907
44.861991987208867272
45.866443778704791612
46.870895574297570363
47.875347374477364326
48.879799179726830971
49.884250990520158098
50.888702807322317767
51.893154630588206544
52.897606460762055747
53.902058298276529058
54.906510143552097247
55.910961996996249468
56.915413859002960351
57.919865729951908406
58.924317610207793905
59.92876950011991255
60.933221400021380987
61.937673310228660739
62.942125231041039513
63.946577162740155131
64.951029105589455526
65.955481059833800828
66.959933025698930464
67.964385003391370788
68.968836993097824006
69.973288994985125555
70.977741009199846189
71.98219303586819251
72.986645075096234336
73.991097126970032605
74.99554919155650623
76.000001268904597396
-0.33834234221784997843
0.66610973534186246336
1.6705618003219442347
2.6750138527714599768
3.6794658927565699891
4.6839179203621528202
5.6883699356927328594
6.6928219388728340533
7.6972739300470056634
8.7017259093796877067
9.7061778770550422024
10.710629833276625433
11.715081778267093071
12.719533712267859116
13.72398563553863049
14.728437548357012687
15.732889451018071014
16.737341343833808338
17.741793227132571786
18.746245101258658394
19.750696966571602786
20.755148823445658479
21.759600672269069577
22.764052513443541415
23.768504347383512254
24.772956174515428529
25.777407995277094699
26.781859810116912968
27.786311619493098135
28.790763423873009685
29.795215223732288479
30.799667019554085812
31.804118811828320901
32.808570601050725202
33.813022387722142525
34.817474172347687045
35.821925955435816036
36.826377737497637099
37.830829519045799714
38.835281300593983644
39.839733082655811813
40.844184865743962121
41.848636650369499534
42.853088437040931069
43.857540226263303396
44.861992018537542037
45.866443814359364239
46.87089561421863948
47.875347418598579452
48.879799227974764619
49.884251042814561572
50.888702863576213531
51.893154690708144017
52.897606524648111304
53.902058365822618669
54.906510214646019108
55.910962071520074801
56.915413936833012087
57.919865810959088037
58.924317694257872802
59.928769587073574598
60.933221489734648912
61.937673402553016899
62.942125325823766957
63.94657725982454366
64.951029204814972218
65.95548116103654479
66.959933128711909944
67.964385108044638173
68.968837099218788467
69.973289102398922523
70.97774111772947947
71.982193145335116924
72.986645185320242035
73.991097237769707817
74.995549302749807907
76.000001380309555543
-0.3383424575902515552
0.66610962018715003108
1.6705616855737994708
2.6750137386186723099
3.6794657793870340079
4.6839178079624588236
5.6883698244479061756
6.6928218289660730278
7.6972738216593885596
8.7017258026899089174
9.706177772239097834
10.710629730507534418
11.715081677714621833
12.719533614098198271
13.723985539914139054
14.728437455435955172
15.732889360954303015
16.737341256776527842
17.741793143226125551
18.746245020642192003
19.7506968893789292
20.755148749804892105
21.759600602302562322
22.764052447267580703
23.76850428510810076
24.772956116244149172
25.77740794110686906
26.781859760137905369
27.786311573788552209
28.790763382519021008
29.795215186797740614
30.799666987100522419
31.804118783909832047
32.80857057771385854
33.813022369005793166
34.817474158283062025
35.821925946046384581
36.826377732798988518
37.830829519045849452
38.835281305292689069
39.839733092045307217
40.844184879808601352
41.848636669085877315
42.853088460377819047
43.857540254181827777
44.861992050991112535
45.866443851293944078
46.870895655572653027
47.875347464303132483
48.879799277953765113
49.884251096984776552
50.888702921847553284
51.893154752983591038
52.8976065908241182
53.902058435789136581
54.906510288286789034
55.910962148712755493
56.9154140174495069
57.919865894865580458
58.924317781315174614
59.928769677137367466
60.933221582655676229
61.93767349817748169
62.94212542399343846
63.946577360376991805
64.951029307584050798
65.955481265852512252
66.959933235401663865
67.964385216432177117
68.968837209125510412
69.973289213643681705
70.977741230129197447
71.982193258704597838
72.986645299472982629
73.991097352517883223
74.995549417904527445
76.000001495681928532
-0.33834257682670076939
0.66610950117405987037
1.6705615669796984868
2.6750136206388961391
3.6794656622158115056
4.6839176917926188537
5.6883697094706215935
6.6928217153706057729
7.697273709632852956
8.7017256924169359422
9.7061776639015899804
10.710629624284321082
11.715081573781178648
12.71953351262632026
13.723985441071688385
14.728437359386555627
15.732889267857085969
16.737341166785817848
17.74179305649118632
18.74624493730702568
19.750696809581935298
20.755148673678672111
21.759600529973706529
22.764052378856401759
23.768504220728470244
24.772956056003266667
25.777407885105120044
26.781859708468598313
27.786311526537836869
28.79076333976568236
29.795215148613127809
30.799666953548367587
31.804118755046097533
32.808570553586719143
33.813022349655547316
34.817474143742039416
35.821925936338843144
36.826377727941192575
37.830829519045856557
38.835281310150506329
39.839733101752791811
40.844184894349616854
41.848636688436094744
42.853088484504930022
43.857540283045558738
44.861992084543302894
45.866443889478517804
46.870895698325952594
47.875347511553805191
48.879799329623075721
49.884251152986550437
50.888702982088403814
51.893154817363225106
52.897606659235300697
53.902058508118003033
54.906510364412994818
55.910962228509752947
56.915414100784637697
57.91986598160049482
58.924317871305866845
59.928769770234595171
60.933221678705095314
61.937673597019944793
62.942125525465336011
63.9465774643104794
64.951029413807319202
65.95548137419007162
66.959933345674713223
67.964385328458789104
68.968837322721043392
69.973289328621063987
70.97774134629904097
71.982193375875823449
72.98664541745274903
73.991097471111899608
74.995549536917565092
76.000001614918346604
-0.33834269981780318304
0.66610937841154538308
1.6705614446480336888
2.6750134989397706953
3.6794655413495749308
4.6839175719580765644
5.688369590864869707
6.6928215981887877462
7.6972735940678900235
8.7017255786592642153
9.7061775521387811949
10.710629514700857001
11.715081466558075363
12.719533407940868841
13.723985339097140468
14.728437260291814326
15.73288917180638613
16.737341073938519997
17.741792967001462245
18.746244851323584868
19.750696727247689211
20.755148595130648914
21.759600455342670955
22.764052308266691682
23.76850415429773733
24.772955993842298739
25.777407827317652789
26.781859655151109223
27.78631147777933208
28.790763295647661124
29.795215109209298276
30.799666918924579306
31.804118725260273948
32.808570528688669299
33.813022329686944545
34.81747412873625791
35.82192592632102901
36.8263777229280862
37.830829519045870768
38.83528131516364823
39.839733111770662788
40.844184909355426782
41.848636708404711726
42.853088509402972761
43.857540312831375218
44.86199211916708407
45.866443928882354442
46.870895742443977383
47.875347560312292217
48.879799382940532837
49.884251210773996377
50.888703044249332663
51.893154883793933152
52.8976067298249788
53.902058582749013738
54.906510442961035778
55.91096231084400614
56.915414186768103377
57.919866071090233106
58.924317964153175353
59.928769866285271917
60.933221777799836616
61.937673698994466065
62.942125630150755455
63.946577571533545381
64.951029523390801046
65.955481485952901721
66.95993345943246311
67.964385444023790228
68.968837439902927144
69.973289447226790116
70.977741466133593917
71.982193496742070238
72.986645539151865592
73.991097593443541314
74.995549659680023069
76.000001737909414601
-0.33834282644779778426
0.66610925201490234215
1.6705613186935059922
2.6750133736351382474
3.6794654169010301281
4.683917448570146469
5.6883694687403139056
6.6928214775283922933
7.6972734750701921058
8.7017254615202457302
9.706177437051582757
10.710629401855410237
11.71508135614081958
12.719533300134440168
13.723985234080032569
14.728437158238078197
15.732889072885379633
16.737340978314499296
17.741792874833382854
18.746244762764749936
19.750696642445589646
20.755148514226611667
21.759600378471606774
22.764052235556881953
23.768504085870620912
24.772955929812226827
25.777407767791657989
26.781859600228735019
27.786311427552515596
28.790763250200495094
29.795215068617917353
30.799666883256975325
31.804118694576203552
32.808570503039597099
33.813022309115858377
34.817474113277661729
35.821925916000850521
36.826377717763648434
37.830829519045813925
38.835281320327979415
39.839733122090770223
40.844184924813987436
41.848636728975783683
42.85308853505203075
43.857540343515445613
44.861992154834695157
45.866443969473785103
46.870895787891150519
47.875347610539130017
48.879799437862949674
49.884251270300026704
50.888703108279464971
51.893154952221060228
52.897606802534788528
53.90205865962006726
54.90651052386506592
55.91096239564607373
56.915414275326938309
57.919866163258319602
58.924318059777199608
59.928769965206306836
60.933221879853576297
61.937673804011630807
62.942125737957240972
63.946577681950863337
64.951029636236270903
65.955481601040091277
66.959933576571444291
67.964385563021536996
68.968837560563343914
69.973289569351450723
70.977741589521571086
71.982193621190660338
72.986645664456489158
73.991097719398155164
74.995549786076736609
76.000001864539427743
-0.33834295659390933864
0.66610912210636430419
1.670561189237653954
2.6750132448455503642
3.6794652889893999514
4.6839173217464145083
5.6883693432126154477
6.6928213535028930892
7.6972733527508072626
8.7017253411083324011
9.7061773187456061862
10.710629285850622239
11.715081242628945901
12.719533189303330545
13.723985126113326771
14.728437053314909377
15.732888971180017279
16.737340879996093435
17.741792780065612334
18.746244671705561302
19.750696555246918251
20.755148431034065482
21.75960029942421059
22.764052160786857115
23.768504015503097548
24.772955863965069767
25.777407706575232282
26.781859543745706986
27.786311375897650322
28.790763203460514319
29.795215026871293418
30.799666846573845902
31.804118663018208224
32.808570476659781434
33.813022287958581558
34.81747409737848642
35.821925905386521549
36.826377712451993318
37.83082951904582103
38.835281325639634531
39.839733132705113405
40.844184940713162746
41.848636750133096029
42.853088561431889048
43.857540375073469363
44.861992191517835238
45.866444011220380617
46.870895834631163268
47.875347662194016607
48.879799494345974153
49.884251331516480832
50.8887031741266469
51.893155022588622671
52.897606877304887973
53.902058738667513182
54.90651060705768316
55.910962482844809074
56.915414366386137601
57.919866258026090122
58.924318158095616127
59.928770066911710046
60.933221984776814395
61.937673911978393448
62.942125848788400333
63.946577795462793858
64.951029752241097981
65.955481719346067848
66.959933696983327422
67.96438568534085789
68.968837684588763182
69.97328969487905681
70.977741716345263967
71.982193749102293623
72.986645793246097469
73.991097848854039398
74.995549915985250777
76.000001994685476348
-0.33834309012551544438
0.66610898881594815535
1.6705610564096933235
2.6750131126990277508
3.679465157741092618
4.6839171916112842808
5.6883692144038713323
6.6928212262317803294
7.6972732272263648667
8.7017252175370618517
9.7061771973311330441
10.710629166793379952
11.715081126125797439
12.719533075547241552
13.723985015293015621
14.728436945614491904
15.732888866778703019
16.737340779067874763
17.741792682778861234
18.74624457822280732
19.750696465724494999
20.755148345621826422
21.759600218265326532
22.764052084017436073
23.768503943252017763
24.772955796353713254
25.777407643717250352
26.781859485746839056
27.786311322855517858
28.79076315546441478
29.795214984002083014
30.799666808903783277
31.804118630610780372
32.80857044956961488
33.813022266231413937
34.817474081050967527
35.821925894486192021
36.826377706997249106
37.830829519045813925
38.835281331094392954
39.839733143605471355
40.844184957040681638
41.848636771860242334
42.853088588522041391
43.85754040748089011
44.861992229187883652
45.866444054089583915
46.870895882627259255
47.875347715236117097
48.879799552344799451
49.884251394374430788
50.888703241737971439
51.893155094839670483
52.897606954074277041
53.902058819826400793
54.906510692469865376
55.910962572367239432
56.915414459868891583
57.919866355312834116
58.924318259023834798
59.928770171313011872
60.933222092477258514
61.937674022798717033
62.942125962544459128
63.946577911965889029
64.951029871298302965
65.955481840760555201
66.959933820554638828
67.964385810865323378
68.968837811859899034
69.973289823687792932
70.977741846480356003
71.982193880350507698
72.986645925392622303
73.991097981681960505
74.995550049275706783
76.00000212821711898
-0.3383432269027952799
0.66610885228271543568
1.6705609203476796676
2.6750129773320772131
3.6794650232905383724
4.6839170582966653811
5.688369082443064606
6.6928210958408280717
7.6972730986191573166
8.701725090925055639
9.7061770729229603916
10.710629044794522713
11.715081006738177649
12.719532958968869707
13.723984901717642515
14.728436835231251578
15.732888759771734399
16.737340675615932639
17.741792583055097765
18.746244482394303077
19.750696373952013829
20.755148258059552546
21.759600135060487958
22.764052005310094984
23.768503869174779197
24.772955727031462203
25.777407579266945703
26.78185942627731464
27.786311268467201785
28.790763106249197989
29.795214940043212692
30.799666770275603511
31.804118597378671751
32.808570421789795546
33.813022243950925372
34.817474064307504023
35.821925883308111338
36.826377701403465892
37.830829519045842346
38.835281336688225906
39.83973315478358046
40.844184973784187775
41.848636794140752215
42.853088616301839409
43.857540440712980967
44.861992267816042101
45.866444098048425815
46.870895931842440518
47.875347769624461591
48.879799611814370053
49.884251458824756753
50.888703311060233148
51.893155168916926812
52.897607032781635894
53.902058903031232262
54.906510780032164121
55.910962664139688627
56.915414555697424248
57.919866455036640218
58.92431836247577337
59.92877027831995207
60.933222202860406469
61.937674136374042178
62.942126079122822091
63.946578031353517702
64.951029993297154874
65.955481965168701208
66.959933947166646817
67.964385939472521159
68.968837942250857509
69.973289955648596106
70.977741979795013094
71.982194014801166304
72.98664606075958261
73.991098117743945295
74.995550185808937727
76.000002264994435563
-0.33834336677481391398
0.66610871265667048746
1.6705607812002798429
2.6750128388912282063
3.6794648857814369336
4.6839169219428899993
5.6883689474667216146
6.6928209624624113161
7.6972729670572057614
8.701724961395793656
9.7061769456399478173
10.710628919968204542
11.715080884575552744
12.719532839673053815
13.723984785487466809
14.728436722260875413
15.732888650250258067
16.737340569727034989
17.741792480976645408
18.746244384298091035
19.750696280003335659
20.755148168416869936
21.759600049875182037
22.764051924726178555
23.7685037933285912
24.772955656051422579
25.777407513273345785
26.781859365382029381
27.786311212773554757
28.790763055851737562
29.795214895027449131
30.799666730718008978
31.804118563346460036
32.808570393340801274
33.813022221133437029
34.817474047160345663
35.821925871860450741
36.826377695674757717
37.830829519045842346
38.83528134241691987
39.839733166231241057
40.844184990931331924
41.848636816958240559
42.853088644750890523
43.857540474745206893
44.861992307373647293
45.866444143064214245
46.870895982239936473
47.875347825318108619
48.879799672709644653
49.884251524818338908
50.888703382040269219
51.893155244763100598
52.897607113365495479
53.902058988216481339
54.906510869674860942
55.910962758088381008
56.915414653793654054
57.919866557115049943
58.924318468364660362
59.928770387841460376
60.933222315830811056
61.937674252604217884
62.942126198418641536
63.94657815351612129
64.951030118123483703
65.95548209245178839
66.959934076695944327
67.964386071034525116
68.968838075629292916
69.973290090624985282
70.977742116148803575
71.982194152310270852
72.986646199200521323
73.991098256891433493
74.995550325435047512
76.000002404866521033
-0.33834350957622610911
0.66610857010185919869
1.6705606391295320101
2.6750126975353216707
3.6794647453684961036
4.6839167826998435729
5.688368809619478661
6.6928208262356019276
7.6972728326738453219
8.70172482907687872
9.7061768156039889277
10.710628792430778589
11.715080759748841999
12.719532717765417829
13.723984666702987667
14.728436606798924302
15.732888538305090265
16.737340461487370646
17.74179237662527342
18.746244284011503112
19.750696183951419016
20.755148076762516496
21.759599962774018422
22.764051842326196606
23.768503715769938367
24.772955583466110596
25.777407445784930928
26.781859303105512993
27.786311155815067053
28.790763004308374207
29.795214848987164658
30.799666690259332569
31.804118528538428023
32.808570364242875428
33.813022197795262969
34.817474029621777731
35.821925860151388576
36.826377689815203098
37.830829519045792608
38.835281348276424751
39.839733177940296116
40.844185008469928277
41.848636840296450146
42.853088673848830581
43.857540509553217589
44.861992347832327255
45.866444189104498719
46.87089603378328917
47.875347882276621192
48.879799734986207227
49.88425159230677508
50.888703454625620282
51.893155322321767642
52.897607195765495192
53.902059075317673376
54.906510961329168197
55.910962854140251466
56.915414754080146054
57.919866661466379298
58.924318576604321152
59.928770499786580217
60.933222431292755061
61.937674371388716565
62.942126320326281075
63.946578278342855128
64.951030245660973605
65.955482222487717081
66.95993420901486104
67.964386205417838482
68.968838211856080989
69.973290228472194485
70.977742255391859771
71.982194292723278295
72.986646340556490031
73.991098398962193983
74.995550467989858134
76.000002547667932618
-0.33834365512163899758
0.66610842480161724932
1.6705604943152903008
2.6750125534388868864
3.6794646022196637603
4.6839166407281513926
5.6883686690542480946
6.6928206873055664516
7.6972726956066361836
8.7017246940984787074
9.706176682938206568
10.710628662298693925
11.715080632368241709
12.719532593350280081
13.723984545463011386
14.72843648893899271
15.73288842402486587
16.737340350980861814
17.74179227008039561
18.746244181609682755
19.750696085867240015
20.75514798316343601
21.759599873819912119
22.764051758169149053
23.768503636553894864
24.772955509326642698
25.777407376849016174
26.781859239491208058
27.786311097631337219
28.790762951654947699
29.795214801954251982
30.799666648927587431
31.80411849297869864
32.80857033451611926
33.813022173952461458
34.817474011703787085
35.821925848188975294
36.826377683828887655
37.830829519045813925
38.835281354262797038
39.839733189902723609
40.844185026387897608
41.848636864139258762
42.853088703575579643
43.857540545112968289
44.861992389164079498
45.8664442361374185
46.870896086436751204
47.875347940460358132
48.879799798600515714
49.884251661242679177
50.888703528765056205
51.893155401537811144
52.897607279922553403
53.902059164271761915
54.906511054928209603
55.910962952224423361
56.91541485648196641
57.919866768011281977
58.92431868711079801
59.928770614066820599
60.933222549152723957
61.937674492628694622
62.942126444741425928
63.946578405723478511
64.951030375793024518
65.955482355153478125
66.959934343993197103
67.964386342484999659
68.968838350786100477
69.973290369037414393
70.977742397363527971
71.98219443587203159
72.986646484652865752
73.991098543776416818
74.995550613290106412
76.000002693213403404
-0.33834380319487966648
0.66610827696825736233
1.670560346962858489
2.6750124067972089748
3.6794644565187115681
4.6839164961996102576
5.6883685259310716731
6.6928205458211760259
7.6972725559941066464
8.7017245565897312076
9.706176547763247342
10.710628529684907306
11.715080502539786167
12.719532466527432746
13.723984421861612049
14.728436368769976639
15.732888307493725577
16.737340238287163885
17.741792161417446749
18.746244077164067932
19.750695985818445877
20.755147887683488506
21.759599783073081625
22.76405167231162352
23.768503555733509813
24.772955433682536608
25.777407306511456397
26.781859174581295946
27.786311038260887329
28.790762897926242658
29.795214753959804455
30.799666606750058406
31.804118456690702033
32.808570304180150856
33.813022149620756807
34.817473993418268208
35.82192583598112634
36.826377677719698056
37.830829519045849452
38.835281360372000847
39.839733202110579668
40.844185044673416485
41.84863688847092078
42.85308873391151252
43.857540581400932922
44.861992431341612075
45.866444284131880238
46.870896140165463351
47.875347999830786705
48.87979986351040651
49.884251731580256717
50.88870360440919427
51.89315548235818909
52.897607365780032751
53.902059255018571093
54.906511150408178423
55.910963052273203289
56.915414960927598997
57.919866876674241496
58.924318799804531466
59.928770730597967997
60.933222669321665421
61.93767461623005488
62.94212657156421642
63.946578535551843459
64.951030508406731201
65.955482490328392942
66.95993448150196059
67.964386482097609132
68.968838492270478469
69.973290512160602361
70.977742541892069994
71.982194581572912284
72.986646631294433973
73.99109869112876936
74.995550761123354278
76.000002841286587341
-0.3383439535254663677
0.66610812686269815774
1.6705601973159911466
2.6750122578325141731
3.6794643084658824606
4.6839163492939741573
5.6883683804115028337
6.6928204019282828696
7.6972724139687604961
8.7017244166718139553
9.7061764101907108682
10.710628394692953691
11.715080370360096751
12.719532337387541077
13.723984295984310577
14.728436246372780261
15.732888188788404449
16.737340123479306442
17.741792050705981865
18.746243970740856355
19.750695883867997793
20.755147790382547868
21.759599690590299303
22.764051584807287298
23.768503473359245959
24.772955356581050523
25.777407234816266168
26.781859108416576021
27.786310977741152328
28.790762843156180395
29.795214705034226199
30.799666563753504533
31.804118419697548603
32.808570273254332506
33.813022124815724112
34.817473974776895318
35.821925823535629263
36.826377671491606236
37.830829519045835241
38.835281366600128194
39.839733214556083851
40.844185063314810691
41.848636913275974791
42.85308876483740903
43.857540618394153853
44.861992474338165948
45.866444333057472704
46.870896194935490087
47.875348060350511048
48.879799929675101566
49.88425180327542563
50.888703681510627064
51.893155564732445839
52.897607453284393841
53.902059347501385389
54.906511247709168799
55.91096315422370111
56.915415067350828338
57.91986698738574546
58.924318914612399567
59.928770849303290902
60.933222791718897327
61.937674742107397208
62.942126700704150721
63.946578667731557744
64.951030643398667053
65.955482627900920534
66.959934621419904488
67.964386624122923308
68.968838636163397382
69.973290657680124127
70.977742688797619053
71.982194729625675222
72.98664678025912167
73.991098840775620715
74.995550911228960445
76.000002991617137127
-0.33834410572649809001
0.66610797483894890192
1.6705600456759115424
2.6750121067935443975
3.679464158266353202
4.6839162001826091242
5.6883682326413529395
6.6928202557534950401
7.6972722696426520983
8.7017242744457004022
9.706176270313012111
10.710628257408503217
11.715080235909477224
12.719532206006562092
13.723984167903443776
14.728436121816715243
15.732888067975558499
16.737340006621458599
17.741791938007846596
18.746243862399719404
19.750695780073357355
20.75514769131580195
21.759599596424433088
22.76405149570661024
23.768503389479068488
24.772955278067506413
25.777407161806017655
26.781859041036593538
27.786310916108561742
28.790762787378039178
29.795214655207328036
30.799666519964340239
31.804118382022064537
32.808570241757841757
33.813022099552810573
34.817473955791328422
35.821925810860243189
36.826377665148406493
37.830829519045849452
38.835281372943306621
39.839733227231469925
40.844185082300406009
41.848636938538938068
42.853088796333921096
43.857540656069659235
44.861992518127372875
45.866444382884409947
46.870896250713656173
47.875348121983115846
48.879799997055101812
49.884251876285688354
50.888703760024164069
51.893155648612555808
52.89760754238503182
53.902059441667240947
54.906511346775893401
55.910963258018327338
56.915415175691975946
57.919867100083877176
58.924319031470218988
59.928770970116154615
60.933222916274999648
61.937674870188267562
62.942126832085151023
63.946578802182195034
64.951030780683211674
65.955482767778690345
66.959934763645989619
67.964386768449060128
68.968838782338224291
69.973290805450304219
70.977742837909033824
71.982194879825257772
72.986646931297983087
73.991098992415658131
74.995551063252634094
76.0000031438181054
-0.33834425907940046674
0.66610782145507207996
1.6705598923883284712
2.6750119538976693256
3.6794640060674455029
4.683916048975080848
5.6883680827092559795
6.692820107373183447
7.6972721230845948526
8.701724129975296762
9.7061761281908118804
10.710628117889990918
11.715080099244882916
12.719532072440447479
13.723984037674298975
14.728435995156553773
15.732887945109535366
16.737339887767525681
17.741791823376420467
18.74624375219332606
19.750695674486316022
20.755147590533923108
21.759599500624823065
22.76405140505733371
23.768503304138892673
24.772955198185695025
25.777407087522107076
26.781858972480211634
27.786310853399186271
28.790762730624830823
29.795214604509041578
30.799666475409129163
31.80411834368728563
32.808570209710062215
33.813022073847619708
34.817473936473355423
35.821925797962954618
36.82637765869414892
37.830829519045835241
38.835281379397542878
39.839733240128744285
40.844185101618393219
41.848636964244121828
42.853088828381707742
43.857540694404455905
44.861992562682644348
45.866444433582735485
46.870896307466956898
47.875348184692555265
48.879800065611483717
49.884251950569570511
50.888703839906000326
51.89315573395276715
52.897607633034290586
53.902059537466797678
54.906511447557704741
55.910963363605347354
56.915415285898347975
57.919867214715232251
58.924319150324166117
59.928771092982152879
60.933223042935168223
61.93767500041741414
62.942126965651269188
63.946578938846812434
64.951030920201787922
65.95548290990092255
66.959934908116409247
67.964386915007096945
68.968838930718476377
69.973290955382367429
70.977742989116521244
71.98219503202415126
72.986647084193961632
73.991099145703230988
74.995551216636513914
76.000003297170934502
