# Supplementary material for: Discrete mechanical growth model for plant tissue
Source: PLoS One. 2019 Aug 12;14(8):e0221059. doi: 10.1371/journal.pone.0221059 (PMC6690522; doi:10.1371/journal.pone.0221059)
Supplement: S1 File — The model was implemented using the C++ programming language. The software uses the Intel threading building blocks (TBB) runtime library as a parallelization environment (available in open source from http://www.intel.com/software/products/tbb/), and for visualization the CASH library from Rob J. de Boer and Alex D. Staritsky (available in open source from http://theory.bio.uu.nl/rdb/software.html). (ZIP) [file pone.0221059.s001.zip › CODE/illustration2-leaf-growth/output/savedstate/statey]

-0.056689764137045441095
-0.056689916980270239899
-0.056690071124397618807
-0.056690225246455193397
-0.056690378874753012683
-0.056690531679000573384
-0.056690683364229110808
-0.056690833647553659502
-0.05669098225205025654
-0.056691128905383539327
-0.056691273339745038018
-0.056691415292236799206
-0.056691554505289634691
-0.056691690727143237427
-0.05669182371225778283
-0.056691953221722907186
-0.056692079023623970224
-0.056692200893363790815
-0.056692318614037499891
-0.056692431976672626182
-0.056692540780567041159
-0.056692644833565002116
-0.056692743952303899235
-0.056692837962481590353
-0.056692926699105118671
-0.056693010006698088543
-0.056693087739541341008
-0.05669315976186967837
-0.056693225948062468678
-0.056693286182808368123
-0.056693340361272111239
-0.056693388389264437466
-0.056693430183334544981
-0.056693465670950578261
-0.056693494790560600149
-0.056693517491624191573
-0.056693533734832941839
-0.056693543492040886222
-0.056693546746311516971
-0.056693543492023663888
-0.056693533734836855376
-0.056693517491621901738
-0.056693494790554375962
-0.056693465670964726666
-0.056693430183352544471
-0.056693388389273839667
-0.056693340361282693052
-0.05669328618282369614
-0.056693225948093076139
-0.056693159761907370442
-0.056693087739574127282
-0.056693010006730014394
-0.056692926699141034386
-0.056692837962529413209
-0.056692743952360090398
-0.056692644833606559152
-0.05669254078060780716
-0.056692431976701693208
-0.05669231861407213191
-0.056692200893412002249
-0.056692079023669572635
-0.056691953221776662797
-0.05669182371232082962
-0.056691690727208032818
-0.056691554505345048698
-0.056691415292278918292
-0.056691273339794415187
-0.056691128905441375008
-0.05669098225212472475
-0.056690833647632082881
-0.056690683364319628679
-0.056690531679094616213
-0.056690378874847617563
-0.056690225246541589565
-0.056690071124464253005
-0.056689916980335146313
-0.056689764137122539145
0.94480206909515318525
0.94480191750600639455
0.94480176531547621632
0.94480161319410294052
0.94480146156065791807
0.9448013107356745266
0.94480116100966249348
0.9448010126621434468
0.94480086596696388757
0.94480072119349378656
0.94480057860662791658
0.94480043846639527594
0.94480030102753942423
0.94480016653903320378
0.94480003524366518164
0.94479990737765029429
0.94479978317028845414
0.94479966284360406004
0.94479954661202614208
0.9447994346821052547
0.94479932725222370848
0.94479922451229780833
0.94479912664354537277
0.94479903381823393538
0.944798946199423062
0.94479886394073675504
0.94479878718619048072
0.94479871606993781619
0.94479865071611535132
0.94479859123866694048
0.94479853774116961951
0.94479849031668794446
0.94479844904769449965
0.94479841400584019251
0.94479838525197057386
0.94479836283598228608
0.94479834679673913023
0.94479833716206274019
0.9447983339486440979
0.94479833716206285121
0.94479834679674068454
0.94479836283598062074
0.94479838525196968568
0.9447984140058302005
0.94479844904767551483
0.94479849031667884063
0.94479853774114996856
0.94479859123864873283
0.94479865071609059335
0.94479871606991017163
0.9447987871861575071
0.94479886394070600186
0.94479894619938131761
0.94479903381818863828
0.94479912664349630091
0.94479922451225006874
0.94479932725218218614
0.94479943468207283619
0.94479954661198362054
0.94479966284355676454
0.9447997831702404925
0.94479990737759511621
0.94480003524360567368
0.94480016653897569423
0.94480030102749179566
0.9448004384663463151
0.94480057860656740942
0.94480072119343827541
0.94480086596689394352
0.94480101266205773758
0.94480116100956779146
0.94480131073558026866
0.94480146156056787898
0.94480161319403221931
0.9448017653154113793
0.94480191750594499922
0.94480206909506003754
1.9462939023626324442
1.9462937523754320068
1.9462936022520369583
1.9462934522751238475
1.9462933027890088056
1.946293154097169964
1.9462930064836818644
1.9462928602240305853
1.9462927155886409203
1.9462925728436388795
1.946292432250729787
1.94629229406681592
1.94629215854352422
1.9462920259267766365
1.9462918964563344915
1.9462917703654851742
1.9462916478806426834
1.9462915292210227758
1.946291414598344538
1.946291304216532847
1.9462911982714263814
1.9462910969505045067
1.9462910004326563485
1.9462909088879265518
1.9462908224772732524
1.9462907413523187206
1.9462906656552168005
1.9462905955183695816
1.9462905310643054957
1.9462904724054725936
1.9462904196441022098
1.9462903728720308827
1.9462903321706566118
1.9462902976107026021
1.9462902692522223713
1.9462902471444176733
1.9462902313256786879
1.9462902218234570118
1.9462902186542123673
1.9462902218234472418
1.9462902313256744691
1.9462902471444147867
1.9462902692522121573
1.9462902976106983832
1.9462903321706499504
1.9462903728720253316
1.9462904196440813376
1.9462904724054583827
1.9462905310642879542
1.9462905955183482654
1.9462906656551786089
1.9462907413522887445
1.9462908224772270671
1.9462909088878803665
1.9462910004326121616
1.9462910969504545466
1.9462911982713808623
1.9462913042164935451
1.9462914145983052361
1.9462915292209737039
1.9462916478805960541
1.9462917703654332158
1.9462918964562814228
1.9462920259267206813
1.9462921585434784788
1.9462922940667581884
1.9462924322506529595
1.9462925728435660488
1.946292715588569866
1.9462928602239533138
1.9462930064835963773
1.9462931540970780375
1.9462933027889195436
1.9462934522750505728
1.9462936022519776724
1.9462937523753724989
1.9462939023625278612
2.9477857356757177776
2.9477855876206153773
2.9477854397076286297
2.9477852920153124749
2.9477851448216898511
2.9477849984103219327
2.9477848530571200136
2.9477847090326174673
2.9477845666032411742
2.9477844260314425284
2.9477842875753799134
2.9477841514884928209
2.947784018018992036
2.947783887409432424
2.9477837598963079202
2.947783635709674499
2.9477835150728153302
2.9477833982018970538
2.9477832853056868956
2.9477831765852551271
2.9477830722336841873
2.9477829724358195485
2.9477828773680312402
2.9477827871979593866
2.9477827020842628514
2.9477826221764420467
2.9477825476146026773
2.9477824785292860987
2.9477824150412628157
2.9477823572613712777
2.9477823052903873169
2.947782259218850065
2.9477822191269584806
2.9477821850844567741
2.9477821571505224973
2.9477821353736639587
2.9477821197916997953
2.9477821104316941359
2.9477821073098890992
2.9477821104316861422
2.9477821197916895812
2.9477821353736510801
2.9477821571505176124
2.9477821850844563301
2.9477822191269642538
2.9477822592188438477
2.9477823052903757706
2.9477823572613655045
2.9477824150412477167
2.9477824785292647825
2.9477825476145769201
2.9477826221764069636
2.9477827020842228833
2.9477827871979114249
2.9477828773679859431
2.9477829724357782482
2.9477830722336384461
2.9477831765852027246
2.9477832853056478157
2.9477833982018486481
2.9477835150727722535
2.9477836357096243169
2.947783759896257294
2.9477838874093853505
2.9477840180189356367
2.9477841514884293161
2.947784287575292872
2.9477844260313554869
2.9477845666031727845
2.9477847090325521862
2.9477848530570440744
2.9477849984102308945
2.9477851448216041419
2.9477852920152298744
2.9477854397075691217
2.9477855876205585339
2.9477857356756178575
3.9492775690584664972
3.949277423224804906
3.9492772776817135494
3.9492771324174968939
3.9492769876598656786
3.94927684367314491
3.9492767007244378163
3.9492765590787577423
3.9492764189980684719
3.9492762807407708614
3.9492761445611370696
3.9492760107087936383
3.9492758794282525336
3.9492757509583973352
3.9492756255321688208
3.9492755033761222094
3.9492753847101567111
3.949275269747129169
3.949275158692631571
3.9492750517446406633
3.949274949093278142
3.9492748509205539698
3.9492747574001154653
3.9492746686970172654
3.9492745849674539826
3.9492745063586354171
3.9492744330084823545
3.9492743650455115478
3.949274302588623442
3.9492742457469280914
3.9492741946196416869
3.949274149295898706
3.9492741098546293443
3.9492740763645013402
3.9492740488837720925
3.9492740274602038397
3.949274012131007261
3.9492740029228263765
3.9492739998516612765
3.9492740029228228238
3.949274012130997491
3.9492740274601896289
3.9492740488837720925
3.9492740763645048929
3.9492741098546262357
3.9492741492958844951
3.9492741946196341374
3.9492742457469240946
3.9492743025886078989
3.9492743650454897875
3.9492744330084601501
3.9492745063585963372
3.949274584967420676
3.9492746686969701919
3.9492747574000754973
3.9492748509205179985
3.9492749490932301804
3.9492750517445838199
3.949275158692586718
3.9492752697470803191
3.9492753847101074172
3.9492755033760693628
3.9492756255321257441
3.9492757509583573672
3.9492758794281916934
3.9492760107087314658
3.9492761445610486959
3.9492762807406798231
3.9492764189979925327
3.9492765590786826913
3.9492767007243618771
3.9492768436730676385
3.9492769876597839662
3.9492771324174067438
3.9492772776816456037
3.9492774232247485067
3.9492775690583856729
4.9507694025363946366
4.9507692591751517597
4.9507691161672005009
4.9507689734768494105
4.950768831297880368
4.9507686898778686668
4.9507685494752271538
4.9507684103491458316
4.950768272756827848
4.9507681369523046655
4.9507680031856633462
4.9507678717024257153
4.9507677427430971662
4.9507676165426302006
4.9507674933301162312
4.950767373328367249
4.9507672567536262775
4.9507671438152200949
4.9507670347153078794
4.9507669296485623533
4.9507668288019326397
4.9507667323543804727
4.9507666404766492718
4.9507665533310136752
4.9507664710710637124
4.9507663938415165106
4.9507663217779782627
4.9507662550068101126
4.9507661936448990048
4.950766137799525346
4.9507660875682217849
4.9507660430386302153
4.9507660042883463447
4.9507659713848655159
4.9507659443854681314
4.950765923337090868
4.9507659082763604275
4.9507658992294416578
4.9507658962120535406
4.950765899229432776
4.9507659082763488811
4.9507659233370846508
4.9507659443854548087
4.9507659713848628513
4.9507660042883347984
4.9507660430386142281
4.950766087568217344
4.9507661377995164642
4.9507661936448812412
4.9507662550067843554
4.9507663217779560583
4.9507663938414845362
4.9507664710710237443
4.9507665533309666017
4.9507666404766110801
4.9507667323543387283
4.950766828801879349
4.9507669296485037336
4.9507670347152554768
4.9507671438151712451
4.9507672567535712105
4.950767373328317511
4.9507674933300744868
4.9507676165425866799
4.9507677427430341055
4.9507678717023599901
4.9507680031855860747
4.9507681369522229531
4.9507682727567434711
4.9507684103490605665
4.9507685494751516586
4.9507686898778135998
4.9507688312978022083
4.9507689734767614809
4.9507691161671143476
4.9507692591750860345
4.9507694025363395696
5.9522612361323323782
5.9522610954631325342
5.9522609551552010387
5.9522608151849123459
5.952260675726081196
5.9522605370128189861
5.9522603992953513341
5.9522602628269885017
5.9522601278599491792
5.952259994643654295
5.9522598634237153803
5.9522597344413075149
5.9522596079326284269
5.9522594841284570677
5.9522593632537716957
5.9522592455273857226
5.9522591311616412924
5.9522590203620930893
5.9522589133272472139
5.9522588102482529848
5.9522587113086800059
5.9522586166842401667
5.9522585265425744794
5.952258441043024817
5.9522583603363798943
5.9522582845647198369
5.9522582138611994651
5.9522581483498573363
5.9522580881454576485
5.9522580333533401387
5.9522579840692504405
5.9522579403792370556
5.9522579023594754943
5.9522578700762220905
5.9522578435856958734
5.9522578229340048495
5.9522578081571086983
5.9522577992806837699
5.9522577963201479534
5.9522577992806713354
5.9522578081570998165
5.9522578229340048495
5.9522578435856772217
5.9522578700762078796
5.9522579023594630598
5.9522579403792219566
5.9522579840692557696
5.9522580333533374741
5.9522580881454487667
5.9522581483498271382
5.9522582138611719316
5.9522582845646949679
5.9522583603363381499
5.952258441042980408
5.9522585265425353995
5.9522586166841895405
5.9522587113086222743
5.9522588102481952532
5.9522589133271930351
5.952259020362046904
5.9522591311615915544
5.9522592455273386491
5.9522593632537317276
5.9522594841284091061
5.952259607932564478
5.9522597344412302434
5.9522598634236496551
5.9522599946435850171
5.9522601278598674668
5.9522602628269014602
5.9522603992952820562
5.9522605370127621427
5.9522606757260083654
5.9522608151848235281
5.9522609551551131091
5.952261095463072138
5.9522612361322879693
6.9537530698655114492
6.9537529320832751623
6.9537527946365003118
6.953752657531311776
6.953752520932357406
6.9537523850636242528
6.9537522501679109865
6.9537521164927085238
6.9537519842851063245
6.9537518537896882975
6.9537517252473621809
6.9537515988946845269
6.9537514749633286826
6.9537513536796096147
6.9537512352641561719
6.9537511199315549248
6.9537510078899966715
6.9537508993410392932
6.9537507944793155445
6.9537506934922479473
6.9537505965598080948
6.9537505038542786195
6.953750415540011609
6.9537503317732287655
6.9537502527017549525
6.9537501784648911851
6.9537501091931890329
6.9537500450082294634
6.9537499860225393533
6.9537499323393880957
6.9537498840526401622
6.9537498412466494102
6.9537498039960858875
6.953749772365906523
6.9537497464112192347
6.953749726177260726
6.9537497116992286195
6.9537497030023240896
6.9537497001016639331
6.953749703002316096
6.9537497116992286195
6.9537497261772536206
6.9537497464112103529
6.9537497723658878712
6.9537498039960672358
6.9537498412466316466
6.9537498840526374977
6.9537499323393801021
6.9537499860225331361
6.9537500450082108117
6.9537501091931650521
6.9537501784648751979
6.9537502527017229781
6.953750331773191462
6.953750415539971641
6.9537505038542244407
6.9537505965597459223
6.9537506934921937685
6.9537507944792666947
6.9537508993409904434
6.953751007889949598
6.9537511199315016341
6.9537512352641135394
6.9537513536795536595
6.9537514749632567401
6.9537515988946072554
6.9537517252472964557
6.9537518537896305659
6.9537519842850334939
6.9537521164926197059
6.9537522501678381559
6.9537523850635558631
6.9537525209322854636
6.9537526575312229582
6.9537527946364221521
6.9537529320832076607
6.9537530698654448358
7.9552449037517014574
7.9552447690319318951
7.9552446346019420886
7.9552445005045449022
7.9552443669029191398
7.9552442340139437604
7.9552441020738591249
7.9552439713244762487
7.9552438420076407866
7.95524371436290334
7.9552435886262440334
7.9552434650293770702
7.9552433437991796339
7.9552432251572966493
7.9552431093197570888
7.9552429964966755449
7.9552428868918818594
7.9552427807027097373
7.9552426781197134176
7.9552425793263656928
7.9552424844988562924
7.9552423938058449693
7.9552423074082154741
7.9552422254589014727
7.9552421481026058814
7.9552420754757049437
7.9552420077059720072
7.9552419449124416317
7.9552418872052639287
7.9552418346855207076
7.9552417874450949142
7.9552417455665551671
7.9552417091229887802
7.955241678177991993
7.9552416527855127626
7.9552416329898187897
7.9552416188253651796
7.95524161031681043
7.9552416074789880085
7.9552416103168166472
7.9552416188253607388
7.955241632989815237
7.9552416527855056572
7.9552416781779760058
7.9552417091229745694
7.9552417455665329626
7.9552417874450780388
7.9552418346855082731
7.9552418872052532706
7.9552419449124265327
7.9552420077059471382
7.955242075475686292
7.9552421481025774597
7.9552422254588623929
7.9552423074081710652
7.9552423938057907904
7.9552424844987941199
7.9552425793263132903
7.9552426781196654559
7.955242780702663552
7.9552428868918259042
7.9552429964966169251
7.9552431093197109035
7.9552432251572344768
7.9552433437991068033
7.9552434650292953577
7.9552435886261765319
7.9552437143628420557
7.9552438420075786141
7.9552439713243998654
7.955244102073795176
7.9552442340138673771
7.9552443669028489737
7.9552445005044694071
7.9552446346018657053
7.9552447690318537354
7.9552449037516215213
8.9567367378036344405
8.9567366063063786896
8.9567364750424758313
8.9567363440923397633
8.9567362136227242075
8.9567360838459073591
8.956735954992431914
8.956735827298588859
8.9567357010009001073
8.9567355763336991004
8.9567354535278287386
8.9567353328099308385
8.9567352144018670401
8.9567350985203724179
8.9567349853766433654
8.9567348751760853531
8.9567347681179718677
8.9567346643951939456
8.9567345641939990486
8.9567344676937405978
8.9567343750666310598
8.9567342864775039146
8.9567342020836164806
8.9567341220344491859
8.9567340464714302328
8.9567339755278343461
8.9567339093285571749
8.9567338479899394343
8.9567337916196390069
8.956733740316442649
8.9567336941701434228
8.9567336532614483247
8.956733617661793545
8.9567335874333195989
8.9567335626287771788
8.9567335432913832705
8.9567335294548708902
8.9567335211432972386
8.9567335183711698221
8.956733521143304344
8.9567335294548584557
8.9567335432913850468
8.9567335626287665207
8.9567335874333036116
8.9567336176617775578
8.9567336532614341138
8.9567336941701292119
8.9567337403164284382
8.956733791619624796
8.9567338479899234471
8.9567339093285394114
8.9567339755278148061
8.9567340464713929293
8.9567341220344154351
8.9567342020835791772
8.956734286477455953
8.9567343750665742164
8.9567344676936926362
8.9567345641939599687
8.9567346643951477603
8.9567347681179168006
8.9567348751760285097
8.9567349853765847456
8.9567350985202907054
8.9567352144017977622
8.9567353328098562315
8.9567354535277665661
8.9567355763336173879
8.9567357010008326057
8.9567358272985231338
8.9567359549923715178
8.9567360838458345285
8.956736213622656706
8.9567363440922704854
8.9567364750424030007
8.9567366063062916481
8.9567367378035562808
9.9582285720314462907
9.9582284439041917068
9.958228315949092746
9.958228188281802673
9.9582280610757063499
9.9582279345403676984
9.9582278089013946953
9.9582276843897066243
9.9582275612364608008
9.9582274396705958708
9.9582273199176132294
9.9582272021988451627
9.9582270867309308215
9.9582269737254520692
9.958226863388571104
9.9582267559207569008
9.9582266515165080989
9.9582265503640741144
9.9582264526451940156
9.9582263585349100055
9.9582262682012618882
9.9582261818051023283
9.9582260994998854642
9.9582260214314501923
9.9582259477378283208
9.9582258785490438413
9.9582258139869885838
9.9582257541651735266
9.9582256991886399788
9.9582256491537801679
9.9582256041482235531
9.9582255642506911641
9.9582255295309138887
9.9582255000495241148
9.9582254758579864529
9.958225456998460956
9.9582254435038652929
9.9582254353976740191
9.958225432694041146
9.9582254353976704664
9.9582254435038439766
9.9582254569984556269
9.9582254758579704657
9.9582255000495081276
9.9582255295308979015
9.9582255642506787296
9.9582256041482057896
9.9582256491537624044
9.9582256991886115571
9.9582257541651575394
9.9582258139869779257
9.9582258785490349595
9.95822594773779457
9.9582260214314199942
9.9582260994998392789
9.9582261818050632485
9.9582262682012103738
9.9582263585348638202
9.9582264526451496067
9.958226550364017271
9.9582266515164494791
9.9582267559207018337
9.9582268633884982734
9.9582269737253579223
9.9582270867308508855
9.9582272021987723321
9.9582273199175386225
9.9582274396705106057
9.9582275612363808648
9.9582276843896568863
9.9582278089013236411
9.9582279345402930915
9.9582280610756388484
9.9582281882817387242
9.9582283159490163627
9.9582284439041188762
9.9582285720313787891
10.959720406443102192
10.959720281822862731
10.959720157312643707
10.959720033059504374
10.959719909244906688
10.959719786077043224
10.959719663777192977
10.959719542571061623
10.959719422684335299
10.959719304340422852
10.959719187759263903
10.959719073156689362
10.959718960743884963
10.95971885072705021
10.959718743307112376
10.959718638679383673
10.959718537033381835
10.959718438552524589
10.959718343413840103
10.959718251787858634
10.959718163838287452
10.959718079721833206
10.959717999587944348
10.959717923578716992
10.959717851828592927
10.959717784464242385
10.959717721604397056
10.959717663359622719
10.959717609832235752
10.959717561116136153
10.959717517296679645
10.959717478450546224
10.959717444645660223
10.959717415941099716
10.959717392386957968
10.959717374024338099
10.959717360885280257
10.959717352992651485
10.959717350360248744
10.959717352992640826
10.959717360885255388
10.959717374024320335
10.959717392386934876
10.959717415941087282
10.95971744464565667
10.959717478450532013
10.95971751729667254
10.959717561116111284
10.959717609832200225
10.959717663359603179
10.959717721604382845
10.959717784464228174
10.959717851828562729
10.959717923578679688
10.959717999587898163
10.959718079721788797
10.959718163838243044
10.959718251787814225
10.959718343413788588
10.95971843855246064
10.959718537033328545
10.959718638679323277
10.959718743307030664
10.959718850726970274
10.959718960743803251
10.959719073156618308
10.959719187759199954
10.959719304340339363
10.959719422684246481
10.959719542570999451
10.959719663777129028
10.959719786076965065
10.959719909244844516
10.959720033059429767
10.959720157312565547
10.959720281822802335
10.959720406443038243
11.961212241044695048
11.9612121200594963
11.961211999123756655
11.961211878411504017
11.961211758112577641
11.961211638434647853
11.961211519595106978
11.961211401814534128
11.961211285313071429
11.961211170308429175
11.96121105701478271
11.961210945642259063
11.961210836396354296
11.961210729477704362
11.961210625081765357
11.961210523398515093
11.961210424612270131
11.961210328901399791
11.961210236438081012
11.961210147388120717
11.961210061910730218
11.961209980158285404
11.961209902276108252
11.961209828402363797
11.961209758667781244
11.961209693195533177
11.961209632101065026
11.96120957549188546
11.961209523467486449
11.9612094761191603
11.961209433529896629
11.961209395774265118
11.961209362918303611
11.961209335019473698
11.961209312126454662
11.961209294279226967
11.961209281508933699
11.961209273837827283
11.961209271279306776
11.961209273837820177
11.961209281508919489
11.96120929427920565
11.96120931212643157
11.961209335019461264
11.961209362918305388
11.961209395774252684
11.961209433529882418
11.961209476119133654
11.961209523467450921
11.961209575491869472
11.961209632101049039
11.961209693195520742
11.961209758667754599
11.961209828402324717
11.961209902276054962
11.961209980158239219
11.961210061910694691
11.961210147388083413
11.961210236438025944
11.961210328901335842
11.961210424612209735
11.961210523398454697
11.961210625081701409
11.961210729477645742
11.961210836396279689
11.961210945642172021
11.961211057014716985
11.961211170308345686
11.96121128531298794
11.961211401814452415
11.961211519595039476
11.961211638434578575
11.96121175811250481
11.961211878411416976
11.961211999123678495
11.961212120059439457
11.961212241044629323
12.96270407584063733
12.962703958610649835
12.962703841372702485
12.962703724323299426
12.962703607660193583
12.962703491590955807
12.962703376329320903
12.962703262090792933
12.96270314908986343
12.962703037538382489
12.96270292764457821
12.962702819612646365
12.962702713642196173
12.96270260992807799
12.962702508660083112
12.962702410022643562
12.962702314194691766
12.962702221349351461
12.962702131653774273
12.962702045268871487
12.962701962349171936
12.962701883042567985
12.962701807490114803
12.962701735825884697
12.962701668176773495
12.962701604662301591
12.962701545394512692
12.96270149047776421
12.962701440008583376
12.962701394075601513
12.962701352759319562
12.962701316132136498
12.962701284258146828
12.962701257193083748
12.962701234984209009
12.962701217670325349
12.962701205281646821
12.962701197839768597
12.962701195357698936
12.96270119783976682
12.96270120528163261
12.96270121767030048
12.962701234984185916
12.96270125719307309
12.962701284258141499
12.962701316132134721
12.962701352759298246
12.962701394075573091
12.962701440008565612
12.962701490477742894
12.962701545394500258
12.962701604662283827
12.962701668176736192
12.962701735825850946
12.962701807490066841
12.962701883042534234
12.962701962349148843
12.962702045268846618
12.962702131653726312
12.9627022213493035
12.962702314194624265
12.962702410022588495
12.962702508660017386
12.96270260992801937
12.962702713642128671
12.962702819612571759
12.962702927644503603
12.962703037538304329
12.962703149089785271
12.962703262090709444
12.962703376329249849
12.962703491590888305
12.962703607660124305
12.962703724323212384
12.962703841372624325
12.962703958610580557
12.96270407584059825
13.96419591083391154
13.96419579747222528
13.964195684049327539
13.964195570779859068
13.964195457868537886
13.96419534552285846
13.964195233952994002
13.964195123369345097
13.964195013980651439
13.964194905992689755
13.964194799607579256
13.964194695023357085
13.964194592433557318
13.964194492027045769
13.964194393987721554
13.964194298494298607
13.964194205720129816
13.964194115832913923
13.964194028994587171
13.96419394536100711
13.964193865081846013
13.964193788300393706
13.9641937151532467
13.964193645770253127
13.964193580274356421
13.96419351878130044
13.964193461399586838
13.964193408230324067
13.96419335936698225
13.964193314895398501
13.964193274893581531
13.964193239431606841
13.964193208571579419
13.964193182367450774
13.964193160865031373
13.964193144101875177
13.964193132107247663
13.964193124902076093
13.964193122498960165
13.964193124902079646
13.964193132107237005
13.964193144101855637
13.964193160864999399
13.964193182367443669
13.964193208571575866
13.964193239431597959
13.964193274893556662
13.964193314895387843
13.964193359366975145
13.964193408230300975
13.964193461399567298
13.964193518781275571
13.964193580274319118
13.9641936457702176
13.96419371515320762
13.964193788300358179
13.964193865081824697
13.964193945360975135
13.96419402899453388
13.964194115832864185
13.964194205720056985
13.964194298494247093
13.964194393987654053
13.964194492026974714
13.964194592433498698
13.964194695023296688
13.964194799607506425
13.9641949059926187
13.964195013980571503
13.96419512336927049
13.964195233952917619
13.96419534552278563
13.964195457868468608
13.964195570779777356
13.964195684049247603
13.964195797472148897
13.96419591083387779
14.965687746026173244
14.965687636639406932
14.965687527142948809
14.965687417765568767
14.965687308717672721
14.965687200206399865
14.965687092438313854
14.965686985618617655
14.965686879950146349
14.965686775632436323
14.965686672861293616
14.965686571828390683
14.965686472720992839
14.965686375721775292
14.965686281008551362
14.965686188754128594
14.96568609912608494
14.965686012286553819
14.965685928392046478
14.965685847593231728
14.965685770034770741
14.965685695855134085
14.965685625186386787
14.965685558154019574
14.965685494876835193
14.965685435466726361
14.965685380028538987
14.965685328659990461
14.965685281451435173
14.965685238485811226
14.965685199838549835
14.96568516557734263
14.965685135762203828
14.965685110445296147
14.965685089670884622
14.965685073475263778
14.965685061886727425
14.965685054925492281
14.96568505260373172
14.965685054925495834
14.965685061886722096
14.965685073475260225
14.965685089670850871
14.965685110445278383
14.965685135762186064
14.965685165577321314
14.965685199838532071
14.965685238485818331
14.965685281451431621
14.965685328659970921
14.965685380028515894
14.96568543546669261
14.965685494876803219
14.965685558153976942
14.965685625186360141
14.965685695855102111
14.965685770034735214
14.965685847593192648
14.965685928391991411
14.965686012286514739
14.965686099126020991
14.965686188754073527
14.965686281008474978
14.96568637572169358
14.965686472720946654
14.965686571828340945
14.96568667286123322
14.965686775632370598
14.965686879950071742
14.965686985618548377
14.965687092438228589
14.965687200206325258
14.96568730871759989
14.965687417765490608
14.965687527142877755
14.965687636639341207
14.965687746026119953
15.967179581417870082
15.967179476106633018
15.967179370642343272
15.967179265264256571
15.967179160186976361
15.967179055616830041
15.967178951756549665
15.967178848806000246
15.967178746961929292
15.967178646417462318
15.967178547361898566
15.967178449980323762
15.967178354453533728
15.967178260957810565
15.967178169664736131
15.967178080740998425
15.967177994348217496
15.967177910642801564
15.967177829775678788
15.967177751892160487
15.967177677131733304
15.967177605627947301
15.967177537508153051
15.967177472893361312
15.967177411898113348
15.96717735463033172
15.967177301191110672
15.967177251674655736
15.967177206168118531
15.9671771647514813
15.967177127497452105
15.967177094471296073
15.967177065730910002
15.967177041326577225
15.967177021300990702
15.967177005689126901
15.967176994518293753
15.967176987807976118
15.967176985569889069
15.967176987807969013
15.967176994518284872
15.967177005689128677
15.967177021300958728
15.967177041326557685
15.967177065730888685
15.96717709447127298
15.967177127497427236
15.967177164751483076
15.967177206168122083
15.967177251674643301
15.967177301191087579
15.967177354630294417
15.967177411898068939
15.96717747289331335
15.967177537508115748
15.967177605627917103
15.967177677131704883
15.967177751892121407
15.967177829775630826
15.967177910642760708
15.967177994348173087
15.9671780807409327
15.967178169664663301
15.967178260957743063
15.967178354453482214
15.967178449980272248
15.967178547361841723
15.967178646417405474
15.967178746961863567
15.967178848805925639
15.967178951756466176
15.967179055616760763
15.967179160186891096
15.967179265264174859
15.967179370642288205
15.967179476106572622
15.967179581417809686
16.968671417008330593
16.968671315867556615
16.968671214535689273
16.968671113259134131
16.968671012255150288
16.968670911728604977
16.968670811878070026
16.968670712897882424
16.9686706149784996
16.968670518306456785
16.968670423064274644
16.968670329430331378
16.968670237578717064
16.968670147679169702
16.968670059896798108
16.96866997439205349
16.96866989132039194
16.968669810832327727
16.968669733073081574
16.968669658182406579
16.968669586294499396
16.968669517537847469
16.9686694520349306
16.968669389902181877
16.968669331249770948
16.968669276181504557
16.968669224794627581
16.968669177179769747
16.968669133420732464
16.968669093594481723
16.968669057770924269
16.968669026012868528
16.968668998375978418
16.968668974908659663
16.968668955651931896
16.968668940639460629
16.968668929897500419
16.968668923444798935
16.968668921292653806
16.968668923444788277
16.968668929897486208
16.968668940639446419
16.968668955651896368
16.9686689749086419
16.968668998375971313
16.968669026012854317
16.968669057770902953
16.968669093594474617
16.968669133420732464
16.968669177179748431
16.968669224794609818
16.96866927618146903
16.968669331249738974
16.968669389902132139
16.968669452034895073
16.968669517537804836
16.96866958629447808
16.968669658182360394
16.968669733073021177
16.968669810832299305
16.968669891320349308
16.968669974391985988
16.968670059896734159
16.968670147679105753
16.96867023757866022
16.968670329430270982
16.968670423064228459
16.968670518306389283
16.968670614978439204
16.968670712897818476
16.968670811877998972
16.968670911728533923
16.968671012255082786
16.968671113259063077
16.968671214535635983
16.968671315867492666
16.968671417008263091
17.970163252795828157
17.970163155915063413
17.970163058810527446
17.970162961732814466
17.970162864900249389
17.970162768515422158
17.970162672772406864
17.970162577859746023
17.970162483961352962
17.97016239125693815
17.970162299922115778
17.970162210128297176
17.970162122042726338
17.970162035828376901
17.970161951643738973
17.97016186964279072
17.970161789974749666
17.970161712784019414
17.970161638209940946
17.970161566386622098
17.970161497442830978
17.970161431501786353
17.970161368681019098
17.970161309092265611
17.970161252841180044
17.97016120002736983
17.970161150744125678
17.970161105078386043
17.970161063110570154
17.970161024914471426
17.970160990557189962
17.970160960098976233
17.970160933593195551
17.970160911086335176
17.970160892617720094
17.970160878219648026
17.970160867917304159
17.970160861728690094
17.970160859664623842
17.970160861728682988
17.970160867917293501
17.970160878219630263
17.970160892617698778
17.970160911086303202
17.970160933593206209
17.970160960098954916
17.970160990557172198
17.970161024914457215
17.970161063110559496
17.970161105078371833
17.970161150744111467
17.970161200027344961
17.970161252841144517
17.970161309092215873
17.970161368680983571
17.970161431501740168
17.970161497442791898
17.970161566386586571
17.970161638209901867
17.970161712783994545
17.970161789974707034
17.970161869642723218
17.970161951643671472
17.970162035828312952
17.970162122042694364
17.970162210128247438
17.970162299922069593
17.970162391256888412
17.970162483961278355
17.970162577859674968
17.970162672772360679
17.970162768515347551
17.97016286490018544
17.97016296173275407
17.970163058810474155
17.970163155914999464
17.97016325279575355
18.971655088777687581
18.971654996241252178
18.971654903453764263
18.971654810667299529
18.971654718099646431
18.97165462595027563
18.971654534408301629
18.971654443656120748
18.971654353870928134
18.971654265225375013
18.971654177887941728
18.971654092022884441
18.971654007790419882
18.971653925346565472
18.971653844843039849
18.971653766427181154
18.971653690241801371
18.971653616425051325
18.971653545110246597
18.971653476425700546
18.971653410494560887
18.971653347434756398
18.971653287358705597
18.971653230373298982
18.971653176579600597
18.971653126072894224
18.971653078942431137
18.971653035271359045
18.971652995136622621
18.971652958608807182
18.971652925752096053
18.971652896624117801
18.971652871275942687
18.971652849752011605
18.971652832089962004
18.971652818320666967
18.971652808468235207
18.971652802549886729
18.971652800575949271
18.971652802549879624
18.971652808468220996
18.971652818320652756
18.971652832089915819
18.971652849751986736
18.971652871275953345
18.971652896624114248
18.971652925752071184
18.971652958608796524
18.971652995136615516
18.971653035271348386
18.971653078942392057
18.971653126072869355
18.971653176579572175
18.971653230373249244
18.971653287358677176
18.971653347434713766
18.971653410494518255
18.97165347642564015
18.971653545110207517
18.971653616425008693
18.971653690241769397
18.971653766427120757
18.971653844842972347
18.971653925346505076
18.971654007790380803
18.971654092022834703
18.971654177887895543
18.971654265225343039
18.971654353870853527
18.971654443656053246
18.97165453440823768
18.971654625950201023
18.971654718099589587
18.971654810667239133
18.971654903453707419
18.971654996241198887
18.971655088777605869
19.973146924950224701
19.973146836837489815
19.973146748451693355
19.973146660043994416
19.97314657183008535
19.973146484005425805
19.973146396753673315
19.97314631025072984
19.973146224666777471
19.97314614016722345
19.973146056913169133
19.973145975061555646
19.973145894765373498
19.973145816173534683
19.973145739430787415
19.973145664677709021
19.973145592050521202
19.973145521680979897
19.973145453696247387
19.97314538821867913
19.973145325365752711
19.973145265249900859
19.973145207978355131
19.97314515365300025
19.973145102370249759
19.973145054220950101
19.973145009290238505
19.973144967657379567
19.973144929395736824
19.973144894572623542
19.973144863249252978
19.973144835480567849
19.973144811315286518
19.973144790795764436
19.973144773957891118
19.973144760831115008
19.973144751438443478
19.973144745796258093
19.973144743914438948
19.973144745796236776
19.973144751438429267
19.973144760831100797
19.973144773957848486
19.973144790795736014
19.973144811315293623
19.973144835480567849
19.973144863249224557
19.973144894572616437
19.973144929395711955
19.973144967657347593
19.973145009290195873
19.973145054220932337
19.973145102370214232
19.973145153652950512
19.97314520797832671
19.973145265249858227
19.973145325365713632
19.973145388218640051
19.973145453696208307
19.973145521680940817
19.973145592050475017
19.973145664677652178
19.973145739430730572
19.973145816173463629
19.973145894765334418
19.973145975061513013
19.973146056913115842
19.973146140167180818
19.97314622466672418
19.973146310250662339
19.973146396753609366
19.973146484005372514
19.973146571830010743
19.97314666004393402
19.973146748451636512
19.973146836837429419
19.973146924950128778
20.974638761308906254
20.974638677694354527
20.974638593789943997
20.974638509843675394
20.974638426067670594
20.974638342652490053
20.974638259775733928
20.974638177606454548
20.974638096307568702
20.974638016036955435
20.974637936948163031
20.974637859190664813
20.974637782910004802
20.974637708247815482
20.974637635341746744
20.974637564325437467
20.974637495328384063
20.974637428475823242
20.974637363888614772
20.974637301683031865
20.97463724197074697
20.974637184858593741
20.974637130448460454
20.974637078837215398
20.974637030116447534
20.97463698437248425
20.974636941686252811
20.974636902133042327
20.97463686578262454
20.974636832698923428
20.974636802940096914
20.974636776558412521
20.974636753600101713
20.97463673410544871
20.974636718108552458
20.97463670563739413
20.974636696713837125
20.974636691353452989
20.974636689565596015
20.974636691353424567
20.974636696713812256
20.974636705637383471
20.974636718108499167
20.974636734105413183
20.974636753600091055
20.974636776558394757
20.974636802940075597
20.974636832698909217
20.974636865782599671
20.974636902133013905
20.974636941686206626
20.974636984372455828
20.974637030116404901
20.974637078837158555
20.974637130448435585
20.974637184858540451
20.97463724197070789
20.974637301682996338
20.974637363888572139
20.974637428475780609
20.974637495328327219
20.974637564325387729
20.974637635341693453
20.97463770824774798
20.974637782909947958
20.974637859190607969
20.974637936948106187
20.974638016036905697
20.974638096307515411
20.974638177606397704
20.974638259775662874
20.974638342652440315
20.974638426067599539
20.974638509843614997
20.9746385937898836
20.974638677694276367
20.974638761308792567
21.976130597848356985
21.976130518801738845
21.976130439453509524
21.976130360046553847
21.976130280787931071
21.976130201862410729
21.97613012344095651
21.976130045685415837
21.976129968751077826
21.97612989278811213
21.976129817942332778
21.976129744355507256
21.976129672165576778
21.976129601506734446
21.976129532509386166
21.976129465300097365
21.97612940000148285
21.976129336732149966
21.976129275606488989
21.97612921673460562
21.976129160222235726
21.976129106170489536
21.976129054675851648
21.976129005829996288
21.976128959719648748
21.976128916426524995
21.976128876027228642
21.976128838593066206
21.976128804190047106
21.97612877287870603
21.976128744714067409
21.976128719745638307
21.976128698017195262
21.976128679566834023
21.97612866442685231
21.976128652623739157
21.976128644178185567
21.976128639104935303
21.976128637412855937
21.976128639104921092
21.976128644178164251
21.976128652623728499
21.976128664426802573
21.976128679566802049
21.976128698017181051
21.97612871974564186
21.976128744714056751
21.976128772878684714
21.976128804190018684
21.976128838593051995
21.976128876027203773
21.976128916426510784
21.976128959719606115
21.976129005829950103
21.976129054675805463
21.97612910617044335
21.976129160222196646
21.976129216734573646
21.976129275606446356
21.976129336732096675
21.976129400001440217
21.97612946530005118
21.976129532509332876
21.976129601506670497
21.976129672165516382
21.976129744355443307
21.976129817942261724
21.976129892788055287
21.976129968751013877
21.976130045685369652
21.976130123440903219
21.976130201862336122
21.976130280787849358
21.976130360046507661
21.976130439453434917
21.976130518801650027
21.976130597848253956
22.977622434562373854
22.977622360148828307
22.977622285426818394
22.977622210632240751
22.977622135965777517
22.977622061605515569
22.977621987715167506
22.977621914448960183
22.977621841954306348
22.97762177037341047
22.977621699844132053
22.977621630500340899
22.977621562472272387
22.977621495886484837
22.977621430865994512
22.97762136753018325
22.977621305994610168
22.97762124637113601
22.977621188767596294
22.977621133287787103
22.977621080031379819
22.977621029093683092
22.977620980565664155
22.9776209345337179
22.977620891079613585
22.977620850280366938
22.977620812208190415
22.977620776930297808
22.977620744508904238
22.97762071500106984
22.977620688458678444
22.977620664928348759
22.977620644451409504
22.977620627063707559
22.977620612795710997
22.977620601672406053
22.977620593713268704
22.977620588932200718
22.977620587337572289
22.977620588932186507
22.97762059371323673
22.977620601672366973
22.97762061279567547
22.977620627063654268
22.977620644451381082
22.977620664928348759
22.97762068845864647
22.977620715001044971
22.977620744508872264
22.977620776930283597
22.977620812208179757
22.977620850280345621
22.977620891079574506
22.977620934533685926
22.977620980565621522
22.977621029093640459
22.977621080031330081
22.97762113328774447
22.977621188767546556
22.977621246371093378
22.977621305994574641
22.977621367530126406
22.97762143086596609
22.977621495886424441
22.977621562472211991
22.977621630500284056
22.977621699844060998
22.977621770373342969
22.977621841954231741
22.977621914448906892
22.97762198771510711
22.977622061605419646
22.977622135965699357
22.977622210632194566
22.977622285426729576
22.977622360148728831
22.977622434562274378
23.979114271443954465
23.979114201724126332
23.979114131693652467
23.979114061579785755
23.979113991575562892
23.979113921851503477
23.979113852563529008
23.979113783857762598
23.979113715873502599
23.979113648744725396
23.979113582601115695
23.979113517568546143
23.979113453769283382
23.97911339132220121
23.979113330342759269
23.979113270942960412
23.979113213231293855
23.97911315731269255
23.97911310328829515
23.979113051255527722
23.979113001307872821
23.979112953534762909
23.979112908021495087
23.979112864849152942
23.979112824094464429
23.979112785829631349
23.979112750122403952
23.979112717035839353
23.97911268662831219
23.979112658953326331
23.979112634059582376
23.979112611990778703
23.979112592785689628
23.979112576477952246
23.979112563096148136
23.979112552663718105
23.979112545198915996
23.97911254071479803
23.979112539219226363
23.97911254071479803
23.979112545198901785
23.979112552663696789
23.979112563096116162
23.97911257647790606
23.979112592785657654
23.979112611990760939
23.979112634059539744
23.979112658953301462
23.979112686628269557
23.979112717035842905
23.97911275012237553
23.979112785829599375
23.979112824094418244
23.979112864849138731
23.979112908021470219
23.979112953534706065
23.979113001307808872
23.979113051255477984
23.979113103288234754
23.97911315731263926
23.979113213231276092
23.979113270942907121
23.979113330342720189
23.979113391322147919
23.979113453769233644
23.979113517568475089
23.979113582601055299
23.979113648744643683
23.979113715873427992
23.979113783857716413
23.979113852563468612
23.979113921851432423
23.979113991575498943
23.979114061579736017
23.97911413169356365
23.979114201724044619
23.979114271443876305
24.980606108485407191
24.980606043515511061
24.980605978237232279
24.980605912867705598
24.980605847591110802
24.980605782569561768
24.980605717950570721
24.98060565387186216
24.980605590464197263
24.980605527853136039
24.980605466160049843
24.980605405502547711
24.980605345994863598
24.980605287748012699
24.980605230869752376
24.980605175464646095
24.98060512163391067
24.980605069475455338
24.980605019083672147
24.980604970549478594
24.98060492396006893
24.98060487939888219
24.980604836945534686
24.980604796675635271
24.980604758660785336
24.98060472296836565
24.98060468966154346
24.980604658799190787
24.980604630435720992
24.980604604621106546
24.980604581400758235
24.980604560815425685
24.980604542901279075
24.980604527689724392
24.98060451520744607
24.980604505476264876
24.980604498513223177
24.98060449433051744
24.980604492935476912
24.980604494330520993
24.980604498513216072
24.98060450547624356
24.980604515207403438
24.980604527689685312
24.980604542901243548
24.980604560815383053
24.98060458140071205
24.980604604621081677
24.980604630435706781
24.98060465879919434
24.980604689661518591
24.980604722968308806
24.980604758660739151
24.980604796675610402
24.980604836945499159
24.980604879398811136
24.980604923959994323
24.980604970549421751
24.980605019083625962
24.980605069475402047
24.98060512163387159
24.980605175464589252
24.980605230869716848
24.980605287747959409
24.980605345994817412
24.980605405502469551
24.980605466159982342
24.980605527853068537
24.980605590464111998
24.980605653871798211
24.980605717950520983
24.980605782569515583
24.980605847591057511
24.980605912867634544
24.980605978237164777
24.980606043515443559
24.980606108485339689
25.982097945678344075
25.98209788551023891
25.982097825040256112
25.982097764473998325
25.982097703985722603
25.982097643728288006
25.982097583840314314
25.982097524450608717
25.982097465681228243
25.982097407649028753
25.982097350466879959
25.982097294243974517
25.982097239086392904
25.98209718509710342
25.98209713237613272
25.982097081020345541
25.982097031123704056
25.982096982776948124
25.98209693606765569
25.982096891080065149
25.982096847895025604
25.982096806589915161
25.98209676723855921
25.982096729911056343
25.982096694673757042
25.982096661589146436
25.982096630715812324
25.982096602108310179
25.982096575817088535
25.982096551888471225
25.982096530364572118
25.982096511283177875
25.982096494677794141
25.982096480577538955
25.982096469007178285
25.982096459986937731
25.982096453532566471
25.982096449655436743
25.98209644836230936
25.982096449655443848
25.982096453532562919
25.982096459986898651
25.982096469007128547
25.982096480577510533
25.98209649467774085
25.982096511283128137
25.982096530364529485
25.982096551888453462
25.982096575817056561
25.982096602108306627
25.982096630715783903
25.982096661589118014
25.982096694673707304
25.982096729911013711
25.982096767238523682
25.98209680658984766
25.98209684789495455
25.982096891079983436
25.982096936067598847
25.982096982776901939
25.982097031123672082
25.982097081020310014
25.982097132376068771
25.982097185097067893
25.982097239086346718
25.982097294243907015
25.982097350466801799
25.982097407648968357
25.982097465681153636
25.982097524450551873
25.982097583840253918
25.982097643728252478
25.982097703985655102
25.982097764473916612
25.982097825040195715
25.982097885510171409
25.982097945678276574
26.983589783013723462
26.983589727695001415
26.983589672084878686
26.983589616376171705
26.983589560732191615
26.983589505295814348
26.98358945019617039
26.983589395552836976
26.983589341478829482
26.983589288082111324
26.983589235466848066
26.983589183733712957
26.983589132980391412
26.983589083301829703
26.983589034790050221
26.983588987534279369
26.983588941620972435
26.983588897133685691
26.983588854153033765
26.983588812756533315
26.983588773018620799
26.983588735010503257
26.983588698800115679
26.983588664452000216
26.983588632027196041
26.983588601583232247
26.983588573173989289
26.983588546849738066
26.983588522656873465
26.983588500638020946
26.983588480831929957
26.983588463273420643
26.983588447993295034
26.98358843501837967
26.983588424371426129
26.983588416071050631
26.983588410131812196
26.983588406564095408
26.983588405374160146
26.983588406564095408
26.983588410131797986
26.983588416071015104
26.983588424371358627
26.983588435018347695
26.983588447993252402
26.983588463273370905
26.983588480831890877
26.983588500638003183
26.983588522656834385
26.98358854684973096
26.983588573173982184
26.983588601583200273
26.983588632027135645
26.983588664451964689
26.983588698800073047
26.983588735010446413
26.98358877301855685
26.983588812756462261
26.983588854152991132
26.983588897133635953
26.983588941620926249
26.983588987534222525
26.983589034789989825
26.983589083301790623
26.983589132980352332
26.983589183733624139
26.983589235466784118
26.983589288082072244
26.983589341478754875
26.983589395552797896
26.983589450196109993
26.983589505295768163
26.983589560732117008
26.983589616376093545
26.983589672084804079
26.98358972769493036
26.983589783013677277
27.985081620481889075
27.985081570055918121
27.985081519352753787
27.985081468551271655
27.98508141780285996
27.985081367239772021
27.985081316981112565
27.985081267136845184
27.985081217810680698
27.985081169101505338
27.985081121104560253
27.985081073911885596
27.985081027612700666
27.985080982293702334
27.9850809380388732
27.985080894929705408
27.985080853045040783
27.985080812461163191
27.985080773251606701
27.985080735487141368
27.985080699235663104
27.985080664562165254
27.985080631528607142
27.985080600193892764
27.985080570613728668
27.98508054284058133
27.985080516923630967
27.985080492908732452
27.985080470838212818
27.985080450750981385
27.985080432682369889
27.985080416664157354
27.985080402724484827
27.985080390887777213
27.985080381174803676
27.985080373602567505
27.985080368184323873
27.985080364929579844
27.985080363844030416
27.985080364929569186
27.985080368184320321
27.985080373602517767
27.98508038117474328
27.985080390887741686
27.985080402724445747
27.985080416664121827
27.985080432682341467
27.985080450750960068
27.98508047083816308
27.985080492908707583
27.985080516923613203
27.98508054284052804
27.985080570613668272
27.985080600193860789
27.985080631528560957
27.985080664562111963
27.985080699235602708
27.985080735487084524
27.985080773251567621
27.985080812461102795
27.985080853044980387
27.985080894929634354
27.98508093803883412
27.985080982293656149
27.985081027612658033
27.985081073911796778
27.985081121104499857
27.9850811691014556
27.985081217810602539
27.985081267136795447
27.985081316981055721
27.985081367239711625
27.985081417802785353
27.985081468551189943
27.985081519352668522
27.98508157005586483
27.985081620481825126
28.986573458072612652
28.986573412578639619
28.98657336682511243
28.986573320975896451
28.986573275169678965
28.986573229527376583
28.986573184157602867
28.98657313916040934
28.986573094629900282
28.986573050655692896
28.986573007323976015
28.986572964718000378
28.986572922918412587
28.986572882003486029
28.986572842049199039
28.986572803129089237
28.986572765314384981
28.986572728673955623
28.986572693274244017
28.986572659179149269
28.986572626449937928
28.986572595145375431
28.986572565321349515
28.986572537031062069
28.986572510324819518
28.986572485250022169
28.986572461851054072
28.986572440169315001
28.986572420243042814
28.986572402107348978
28.986572385794151074
28.98657237133216924
28.986572358746766298
28.986572348060008153
28.986572339290656686
28.986572332454077383
28.986572327562210916
28.986572324623669061
28.986572323643585491
28.98657232462365485
28.986572327562207363
28.98657233245402054
28.98657233929059629
28.986572348059961968
28.98657235874671656
28.986572371332115949
28.986572385794126205
28.986572402107313451
28.986572420243007286
28.986572440169297238
28.986572461851043414
28.986572485249975983
28.986572510324783991
28.986572537031030095
28.986572565321289119
28.986572595145311482
28.986572626449884638
28.986572659179074662
28.986572693274201384
28.986572728673909438
28.986572765314321032
28.986572803129028841
28.986572842049159959
28.986572882003457607
28.986572922918352191
28.986572964717925771
28.986573007323919171
28.986573050655650263
28.986573094629839886
28.98657313916037026
28.986573184157549576
28.986573229527316187
28.986573275169597252
28.98657332097580408
28.986573366825041376
28.986573412578604092
28.986573458072559362
29.988065295775179209
29.988065255248358199
29.98806521448273088
29.988065173626274884
29.988065132804159418
29.988065092125431477
29.988065051687712526
29.988065011580875563
29.988064971889166088
29.988064932692687137
29.988064894068532595
29.988064856090957733
29.988064818831961844
29.988064782361345095
29.98806474674688971
29.988064712054153915
29.988064678346677994
29.988064645685874154
29.988064614130969687
29.988064583738893276
29.988064554564331843
29.988064526659641729
29.988064500074660401
29.988064474856816588
29.988064451050963299
29.988064428699342301
29.988064407841530823
29.988064388514438008
29.98806437075217346
29.988064354586022375
29.988064340044434886
29.988064327152997635
29.988064315934348514
29.988064306408148241
29.988064298591126544
29.988064292496982688
29.98806428813637126
29.988064285516944807
29.988064284643272117
29.988064285516930596
29.988064288136353497
29.988064292496929397
29.988064298591066148
29.988064306408102055
29.988064315934298776
29.988064327152930133
29.9880643400443887
29.988064354585972637
29.988064370752141485
29.988064388514434455
29.988064407841520165
29.988064428699303221
29.988064451050913561
29.988064474856773955
29.98806450007460711
29.988064526659584885
29.98806455456428921
29.988064583738847091
29.988064614130919949
29.988064645685831522
29.988064678346635361
29.988064712054104177
29.988064746746839973
29.988064782361313121
29.988064818831894343
29.988064856090890231
29.988064894068468647
29.988064932692648057
29.988064971889095034
29.988065011580850694
29.988065051687698315
29.988065092125363975
29.988065132804081259
29.988065173626182514
29.988065214482659826
29.988065255248319119
29.988065295775122365
30.989557133578358616
30.989557098049814954
30.989557062306023028
30.989557026478241397
30.989556990677506576
30.989556955000367111
30.989556919533153945
30.989556884355174304
30.989556849540647931
30.98955681516005356
30.989556781281134334
30.989556747969125183
30.989556715287243094
30.989556683296765272
30.989556652057167696
30.989556621625961697
30.989556592058960405
30.989556563409973222
30.989556535730994113
30.989556509071984891
30.989556483480903637
30.98955645900366207
30.98955643568402607
30.989556413563580151
30.989556392681695485
30.989556373075384244
30.989556354779395519
30.98955633782611585
30.989556322245441322
30.989556308064852175
30.9895562953092778
30.989556284001178454
30.989556274160385385
30.989556265804221624
30.989556258947281719
30.989556253601612923
30.989556249776587293
30.989556247478876827
30.989556246712517407
30.989556247478862616
30.989556249776573082
30.989556253601591607
30.989556258947224876
30.989556265804182544
30.989556274160371174
30.989556284001110953
30.989556295309217404
30.9895563080648202
30.989556322245420006
30.989556337826098087
30.98955635477937065
30.989556373075338058
30.989556392681627983
30.989556413563530413
30.98955643568398699
30.989556459003615885
30.989556483480850346
30.989556509071938706
30.989556535730951481
30.989556563409941248
30.989556592058914219
30.989556621625926169
30.989556652057093089
30.989556683296719086
30.98955671528717204
30.989556747969061234
30.989556781281066833
30.989556815160010927
30.989556849540569772
30.989556884355145883
30.989556919533139734
30.989556955000288951
30.989556990677417758
30.989557026478173896
30.989557062305966184
30.989557098049786532
30.989557133578301773
31.99104897147050508
31.991048940967395708
31.991048910275065253
31.991048879507371083
31.991048848760559764
31.991048818118308361
31.991048787655245178
31.991048757439880745
31.991048727536188778
31.991048698004888706
31.991048668904248586
31.991048640290394189
31.991048612217657166
31.991048584738734917
31.991048557904690597
31.991048531764988638
31.991048506367576465
31.991048481758660671
31.991048457982895314
31.991048435083285995
31.991048413100994452
31.991048392075395412
31.991048372044144088
31.991048353042980779
31.99104833510571666
31.991048318264127204
31.991048302548076521
31.99104828798539657
31.991048274601780577
31.991048262420790138
31.991048251463880092
31.9910482417503097
31.991048233297185277
31.991048226119325193
31.991048220229252763
31.991048215637380991
31.991048212351714142
31.991048210377982741
31.991048209719689766
31.991048210377982741
31.991048212351696378
31.991048215637338359
31.991048220229206578
31.991048226119261244
31.991048233297142644
31.991048241750274173
31.991048251463809038
31.991048262420754611
31.991048274601748602
31.99104828798535749
31.991048302548055204
31.991048318264073913
31.991048335105656264
31.991048353042952357
31.991048372044108561
31.991048392075349227
31.991048413100923398
31.991048435083229151
31.991048457982859787
31.991048481758625144
31.991048506367533832
31.991048531764953111
31.991048557904619543
31.991048584738678073
31.991048612217596769
31.991048640290326688
31.99104866890418819
31.991048698004835416
31.991048727536117724
31.99104875743983456
31.99104878765523452
31.991048818118233754
31.991048848760478052
31.991048879507271607
31.991048910274990646
31.991048940967370839
31.991048971470480211
32.992540809439638849
32.992540783985127462
32.992540758369592879
32.99254073268885179
32.992540707023913171
32.992540681445071016
32.99254065601503072
32.99254063079124677
32.992540605827251454
32.992540581173933845
32.992540556879959013
32.99254053299223699
32.992540509556164352
32.992540486615752116
32.992540464213661267
32.992540442391181443
32.992540421188323307
32.992540400643740384
32.992540380794707744
32.992540361677050953
32.992540343325238439
32.992540325772068854
32.992540309049033453
32.992540293185932399
32.99254027821103108
32.992540264150854057
32.992540251030312959
32.992540238872642533
32.992540227699322486
32.992540217529999325
32.992540208382621358
32.992540200273239748
32.992540193216115085
32.992540187223688974
32.992540182306335339
32.99254017847280096
32.99254017572976494
32.992540174081987914
32.992540173532404424
32.992540174081952387
32.992540175729729413
32.992540178472765433
32.992540182306292706
32.992540187223603709
32.992540193216086664
32.99254020027319001
32.99254020838255741
32.992540217529978008
32.992540227699279853
32.992540238872585689
32.992540251030256115
32.992540264150775897
32.992540278210988447
32.992540293185911082
32.992540309048990821
32.992540325772026222
32.99254034332517449
32.99254036167700832
32.992540380794665111
32.992540400643733278
32.992540421188301991
32.9925404423911246
32.992540464213590212
32.992540486615695272
32.992540509556093298
32.992540532992173041
32.992540556879902169
32.992540581173891212
32.992540605827201716
32.992540630791182821
32.992540656014988087
32.992540681444978645
32.992540707023813695
32.992540732688759419
32.99254075836952893
32.992540783985091934
32.992540809439631744
33.994032647473432007
33.994032627086774312
33.994032606569120958
33.994032585997715046
33.994032565437876769
33.994032544946215069
33.994032524573270848
33.994032504365250702
33.994032484365085622
33.994032464613653133
33.994032445150033084
33.994032426011770553
33.99403240723532349
33.994032388855941917
33.994032370907774521
33.994032353424003645
33.994032336436617925
33.994032319976604128
33.994032304073819262
33.9940322887570332
33.99403227405378658
33.99403225999041922
33.994032246592098545
33.99403223388277695
33.994032221885063905
33.994032210620176215
33.994032200108108555
33.99403219036752688
33.994032181415548166
33.994032173267989094
33.994032165939188417
33.994032159442021168
33.994032153787927086
33.994032148986825348
33.994032145047086146
33.994032141975708328
33.99403213977797833
33.994032138457804137
33.994032138017473699
33.994032138457804137
33.994032139777949908
33.994032141975644379
33.99403214504706483
33.994032148986754294
33.994032153787877348
33.994032159441992746
33.994032165939145784
33.994032173267974883
33.99403218141552685
33.994032190367470037
33.994032200108065922
33.994032210620112266
33.99403222188499285
33.994032233882741423
33.994032246592063018
33.994032259990355271
33.994032274053736842
33.994032288757026095
33.994032304073805051
33.994032319976589918
33.994032336436589503
33.994032353423925485
33.994032370907710572
33.994032388855863758
33.994032407235252435
33.994032426011720815
33.994032445149969135
33.994032464613603395
33.994032484365035884
33.994032504365193859
33.994032524573242426
33.994032544946165331
33.994032565437755977
33.994032585997622675
33.994032606569042798
33.994032627086738785
33.994032647473410691
34.995524485559286632
34.995524470255837457
34.995524454852905194
34.995524439408704609
34.995524423972568684
34.99552440858716551
34.995524393290587284
34.995524378117600861
34.99552436310059278
34.995524348270230064
34.995524333655907867
34.995524319285834736
34.995524305187394987
34.995524291387042126
34.995524277910476485
34.99552426478258127
34.995524252027387035
34.995524239668156952
34.995524227727344169
34.995524216226492342
34.995524205186363531
34.995524194626668191
34.99552418456633518
34.995524175023341229
34.995524166014632783
34.995524157556211264
34.995524149663054914
34.995524142349147212
34.995524135627405826
34.995524129509675504
34.995524124006713862
34.995524119128198492
34.995524114882712752
34.995524111277724444
34.995524108319507661
34.995524106013299104
34.995524104363092022
34.995524103371806746
34.995524103041191211
34.995524103371806746
34.9955241043630636
34.995524106013256471
34.99552410831947924
34.995524111277688917
34.995524114882670119
34.995524119128162965
34.99552412400668544
34.995524129509668398
34.995524135627398721
34.995524142349133001
34.99552414966299807
34.99552415755614021
34.99552416601457594
34.99552417502327728
34.995524184566299652
34.995524194626597136
34.995524205186320899
34.995524216226485237
34.995524227727329958
34.995524239668171163
34.995524252027351508
34.99552426478250311
34.995524277910405431
34.995524291386985283
34.995524305187331038
34.995524319285756576
34.995524333655822602
34.995524348270180326
34.995524363100578569
34.995524378117565334
34.99552439329053044
34.995524408587094456
34.995524423972462102
34.995524439408626449
34.995524454852827034
34.995524470255816141
34.995524485559222683
35.997016323684299266
35.997016313475633353
35.997016303200005893
35.997016292896468315
35.997016282597954273
35.997016272333070219
35.997016262127310426
35.997016252003909642
35.997016241984525209
35.997016232089634968
35.997016222338828584
35.997016212750985176
35.997016203344358587
35.997016194136584488
35.997016185144829592
35.997016176385734809
35.997016167875280246
35.997016159629026788
35.99701615166193136
35.997016143988403769
35.997016136622256965
35.997016129576671517
35.997016122864266663
35.997016116497022153
35.99701611048626404
35.997016104842657569
35.997016099576200077
35.997016094696228095
35.997016090211381822
35.997016086129534074
35.997016082457847119
35.997016079202801109
35.997016076370158544
35.997016073964822169
35.997016071991076558
35.99701607045233942
35.997016069351303713
35.997016068689887902
35.997016068469285699
35.997016068689873691
35.997016069351268186
35.997016070452296788
35.99701607199102682
35.997016073964822169
35.997016076370137228
35.997016079202794003
35.997016082457832908
35.997016086129512757
35.997016090211360506
35.997016094696213884
35.99701609957617876
35.997016104842579409
35.997016110486192986
35.997016116496972415
35.997016122864216925
35.997016129576600463
35.997016136622221438
35.997016143988410874
35.997016151661945571
35.997016159629033893
35.99701616787525893
35.99701617638567086
35.997016185144779854
35.99701619413653475
35.997016203344301744
35.997016212750899911
35.997016222338764635
35.99701623208958523
35.997016241984510998
35.997016252003902537
35.997016262127260688
35.99701627233300627
35.997016282597847692
35.997016292896368839
35.997016303199977472
35.997016313475612037
35.997016323684263739
36.998508161835587771
36.998508156729357665
36.998508151589440729
36.998508146435440835
36.998508141283863893
36.998508136149041547
36.998508131043742253
36.998508125979640226
36.998508120967493085
36.998508116017696068
36.998508111139891241
36.998508106343628299
36.99850810163803061
36.99850809703185206
36.998508092533782587
36.998508088152057383
36.998508083894741105
36.998508079769571566
36.998508075784066307
36.998508071945401809
36.998508068260527182
36.998508064736007839
36.998508061378139189
36.998508058192946635
36.998508055186071886
36.998508052362872434
36.998508049728329183
36.998508047287138822
36.99850804504360724
36.998508043001649526
36.998508041164939186
36.99850803953660261
36.998508038119581443
36.998508036916312847
36.998508035928949766
36.99850803515920461
36.998508034608406092
36.998508034277541867
36.998508034167166159
36.998508034277534762
36.998508034608406092
36.998508035159190399
36.998508035928900028
36.998508036916305741
36.998508038119553021
36.998508039536581293
36.998508041164889448
36.998508043001663737
36.998508045043585923
36.998508047287117506
36.998508049728300762
36.998508052362780063
36.998508055186007937
36.998508058192889791
36.998508061378082346
36.998508064735929679
36.998508068260491655
36.998508071945387599
36.998508075784087623
36.998508079769578671
36.998508083894719789
36.998508088152007645
36.998508092533718639
36.998508097031830744
36.998508101637973766
36.99850810634356435
36.998508111139834398
36.998508116017610803
36.99850812096750019
36.998508125979604699
36.99850813104368541
36.998508136148991809
36.998508141283778627
36.998508146435362676
36.998508151589412307
36.998508156729336349
36.998508161835559349
38.000000000000035527
38.000000000000028422
38.000000000000049738
38.000000000000071054
38.000000000000071054
38.000000000000063949
38.000000000000049738
38.000000000000042633
38.000000000000049738
38.000000000000056843
38.000000000000056843
38.000000000000042633
38.000000000000049738
38.000000000000035527
38.000000000000014211
38
38.000000000000014211
38.000000000000007105
38.000000000000021316
38.000000000000007105
38.000000000000049738
38.000000000000056843
38.000000000000035527
38.000000000000049738
38.000000000000042633
38.000000000000028422
38.000000000000014211
38.000000000000014211
38.000000000000021316
38.000000000000021316
38.000000000000014211
38.000000000000021316
38.000000000000049738
38.000000000000021316
38.000000000000035527
38.000000000000042633
38.000000000000042633
38.000000000000014211
38.000000000000007105
38.000000000000035527
38.000000000000014211
38.000000000000021316
38.000000000000007105
38.000000000000014211
38.000000000000028422
38
37.999999999999992895
38.000000000000021316
38.000000000000021316
38
37.999999999999978684
37.999999999999936051
37.999999999999992895
37.999999999999978684
37.999999999999964473
37.999999999999957367
37.999999999999978684
37.999999999999992895
38.000000000000014211
38.000000000000007105
38
37.999999999999957367
37.999999999999985789
38
38.000000000000007105
37.999999999999985789
38.000000000000021316
37.999999999999992895
38.000000000000035527
38.000000000000014211
37.999999999999978684
37.999999999999985789
38
38.000000000000007105
38.000000000000014211
38.000000000000021316
38
39.001491838164476178
39.0014918432707276
39.001491848410680063
39.001491853564694168
39.001491858716285321
39.001491863851065034
39.001491868956335907
39.001491874020452144
39.001491879032570864
39.00149188398243183
39.001491888860201129
39.001491893656471177
39.001491898362083077
39.001491902968197678
39.001491907466274256
39.001491911847978145
39.001491916105280211
39.001491920230442645
39.001491924215955009
39.001491928054612401
39.001491931739543872
39.001491935264084532
39.001491938621938971
39.001491941807145736
39.001491944813992063
39.001491947637170199
39.001491950271692133
39.001491952712918021
39.001491954956449604
39.001491956998386001
39.001491958835117657
39.001491960463447128
39.001491961880496717
39.001491963083743997
39.001491964071121288
39.001491964840901971
39.001491965391672068
39.001491965722522082
39.001491965832862263
39.001491965722536293
39.001491965391672068
39.00149196484087355
39.001491964071128393
39.00149196308370847
39.001491961880482506
39.001491960463411601
39.001491958835103446
39.001491956998386001
39.001491954956428287
39.001491952712846967
39.001491950271656606
39.001491947637113356
39.001491944813956536
39.001491941807074681
39.001491938621860811
39.001491935263970845
39.001491931739487029
39.001491928054591085
39.001491924215919482
39.001491920230421329
39.001491916105273106
39.001491911847949723
39.001491907466231623
39.001491902968176362
39.00149189836204755
39.00149189365643565
39.001491888860158497
39.001491883982396303
39.001491879032542442
39.001491874020437933
39.001491868956271958
39.001491863851001085
39.001491858716228478
39.001491853564630219
39.001491848410616115
39.001491843270720494
39.001491838164447756
40.002983676315785999
40.002983686524444806
40.002983696800107793
40.002983707103673794
40.002983717402202046
40.002983727667029257
40.002983737872767733
40.00298374799613299
40.002983758015524529
40.002983767910464508
40.002983777661249576
40.0029837872491143
40.002983796655747994
40.002983805863479461
40.002983814855191724
40.002983823614307823
40.002983832124748176
40.002983840371001634
40.002983848338082851
40.002983856011610442
40.0029838633778283
40.002983870423406643
40.002983877135825708
40.002983883503063112
40.00298388951381412
40.002983895157399274
40.002983900423814134
40.002983905303814538
40.002983909788675021
40.002983913870558297
40.002983917542209724
40.002983920797241524
40.002983923629905405
40.002983926035234674
40.002983928008994496
40.002983929547767161
40.002983930648788657
40.002983931310183152
40.002983931530771144
40.002983931310204468
40.002983930648774447
40.00298392954775295
40.002983928008980286
40.002983926035206252
40.002983923629919616
40.002983920797198891
40.002983917542188408
40.002983913870508559
40.002983909788646599
40.002983905303771905
40.002983900423785713
40.002983895157321115
40.002983889513757276
40.002983883502992057
40.002983877135726232
40.002983870423307167
40.002983863377771456
40.002983856011596231
40.002983848338054429
40.002983840370987423
40.00298383212472686
40.002983823614300718
40.002983814855177513
40.00298380586346525
40.002983796655705362
40.002983787249064562
40.00298377766124247
40.002983767910421875
40.002983758015517424
40.002983747996125885
40.002983737872675363
40.00298372766699373
40.002983717402173625
40.002983707103624056
40.002983696800043845
40.002983686524409279
40.002983676315736261
41.004475514440834161
41.004475529744247808
41.004475545147236915
41.004475560591430394
41.004475576027573425
41.004475591412962387
41.004475606709497981
41.004475621882463088
41.004475636899478275
41.00447565172984099
41.004475666344184503
41.004475680714250529
41.004475694812711595
41.004475708613043139
41.004475722089544831
41.004475735217468468
41.004475747972655597
41.004475760331885681
41.004475772272698464
41.00447578377355029
41.004475794813728839
41.004475805373409969
41.004475815433750086
41.004475824976736931
41.004475833985445377
41.00447584244385979
41.004475850336973508
41.004475857650902526
41.004475864372651017
41.004475870490388445
41.004475875993350087
41.004475880871837035
41.004475885117358303
41.004475888722353716
41.004475891680584709
41.004475893986814583
41.004475895636979033
41.004475896628285625
41.004475896958844316
41.00447589662827852
41.004475895636986138
41.004475893986793267
41.004475891680549182
41.004475888722325294
41.004475885117379619
41.004475880871808613
41.004475875993335876
41.004475870490345812
41.00447586437261549
41.004475857650866999
41.004475850336930876
41.004475842443788736
41.004475833985395639
41.004475824976665876
41.00447581543365061
41.004475805373296282
41.004475794813671996
41.004475783773528974
41.004475772272670042
41.004475760331843048
41.004475747972612965
41.004475735217468468
41.004475722089551937
41.004475708612993401
41.004475694812668962
41.004475680714222108
41.004475666344177398
41.004475651729812569
41.00447563689948538
41.004475621882455982
41.004475606709419822
41.004475591412905544
41.004475576027559214
41.004475560591366445
41.004475545147151649
41.004475529744212281
41.004475514440784423
42.005967352526660363
42.005967372913310953
42.005967393431021151
42.005967414002405746
42.00596743456227955
42.005967455053905724
42.005967475426800206
42.005967495634827458
42.005967515634992537
42.005967535386410816
42.005967554850059287
42.005967573988307606
42.005967592764783092
42.005967611144157559
42.005967629092253901
42.005967646576053198
42.005967663563424708
42.00596768002345982
42.005967695926223371
42.005967711243037854
42.005967725946298685
42.005967740009651834
42.005967753407965404
42.005967766117272788
42.005967778115035571
42.005967789379880628
42.005967799891898551
42.005967809632508647
42.005967818584487361
42.005967826732067749
42.005967834060882637
42.005967840558021464
42.005967846212151073
42.005967851013252812
42.005967854952977802
42.005967858024412465
42.00596786022209983
42.005967861542274022
42.005967861982561828
42.005967861542252706
42.005967860222114041
42.005967858024376937
42.005967854952956486
42.005967851013231495
42.005967846212165284
42.005967840558007254
42.005967834060882637
42.005967826732046433
42.005967818584466045
42.005967809632508647
42.005967799891877235
42.005967789379837996
42.005967778114971622
42.005967766117215945
42.005967753407901455
42.005967740009566569
42.005967725946248947
42.005967711242973905
42.005967695926180738
42.005967680023410082
42.005967663563396286
42.005967646576031882
42.00596762909223969
42.005967611144107821
42.005967592764726248
42.005967573988264974
42.005967554850030865
42.005967535386396605
42.005967515634971221
42.005967495634813247
42.005967475426743363
42.005967455053827564
42.005967434562229812
42.005967414002363114
42.00596739343092878
42.005967372913261215
42.005967352526631942
43.007459190560439311
43.007459216014964909
43.007459241630499491
43.007459267311276108
43.007459292976214726
43.007459318555042671
43.007459343985068756
43.007459369208817179
43.0074593941728196
43.007459418826130104
43.007459443120126252
43.007459467007869591
43.007459490443935124
43.00745951338433315
43.007459535786388471
43.007459557608868295
43.007459578811705114
43.007459599356323565
43.007459619205370416
43.007459638323041418
43.007459656674889459
43.007459674228009305
43.007459690951073128
43.007459706814138656
43.00745972178904708
43.007459735849202787
43.007459748969736779
43.0074597611274001
43.007459772300727252
43.007459782470057519
43.007459791617449696
43.007459799726802885
43.007459806783934653
43.007459812776410502
43.007459817693735715
43.007459821527277199
43.007459824270334536
43.007459825918104457
43.007459826467645314
43.007459825918054719
43.007459824270334536
43.007459821527255883
43.007459817693714399
43.007459812776396291
43.007459806783963074
43.007459799726824201
43.007459791617463907
43.007459782470050413
43.007459772300713041
43.007459761127378783
43.007459748969701252
43.007459735849167259
43.007459721788990237
43.007459706814060496
43.007459690950966547
43.00745967422792404
43.007459656674797088
43.007459638322949047
43.007459619205320678
43.007459599356273827
43.007459578811690903
43.007459557608846978
43.007459535786381366
43.007459513384269201
43.007459490443885386
43.007459467007826959
43.007459443120097831
43.007459418826108788
43.007459394172791178
43.007459369208810074
43.007459343985004807
43.007459318554978722
43.007459292976143672
43.007459267311254791
43.00745924163047107
43.007459216014908066
43.007459190560439311
44.00895102852957308
44.008951059032703768
44.00895108972503067
44.008951120492767473
44.008951151239529054
44.008951181881791115
44.008951212344847193
44.008951242560200967
44.008951272463903592
44.008951301995196559
44.008951331095843784
44.008951359709698181
44.008951387782424547
44.008951415261336138
44.008951442095352036
44.008951468235039783
44.008951493632487484
44.008951518241410383
44.008951542017150871
44.008951564916813481
44.008951586899094366
44.008951607924672089
44.008951627955951835
44.008951646957108039
44.008951664894354394
44.008951681735922534
44.008951697451948348
44.008951712014628299
44.008951725398276267
44.0089517375792596
44.008951748536176751
44.00895175824972938
44.008951766702864461
44.008951773880767178
44.008951779770832502
44.008951784362714932
44.008951787648378229
44.008951789622081208
44.008951790280335103
44.008951789622052786
44.008951787648356913
44.008951784362665194
44.008951779770789869
44.008951773880738756
44.008951766702899988
44.008951758249764907
44.008951748536205173
44.008951737579273811
44.008951725398254951
44.008951712014614088
44.008951697451927032
44.008951681735894113
44.008951664894297551
44.008951646957001458
44.00895162795586657
44.008951607924629457
44.008951586899030417
44.008951564916749533
44.008951542017108238
44.008951518241360645
44.008951493632451957
44.008951468235039783
44.00895144209534493
44.008951415261307716
44.00895138778238902
44.008951359709691076
44.008951331095822468
44.008951301995182348
44.008951272463853854
44.008951242560179651
44.008951212344790349
44.008951181881755588
44.008951151239493527
44.008951120492696418
44.008951089724980932
44.008951059032682451
44.008951028529558869
45.01044286642174086
45.010442901950277417
45.01044293769406579
45.010442973521875842
45.010443009322578689
45.010443044999711049
45.010443080466927768
45.010443115644903855
45.010443150459465755
45.010443184840006836
45.0104432187189758
45.010443252030960082
45.010443284712835066
45.010443316703295125
45.010443347942924674
45.010443378374084489
45.010443407941103544
45.010443436590101385
45.010443464269087599
45.010443490928111032
45.010443516519167417
45.010443540996405432
45.010443564316041432
45.010443586436508667
45.010443607318386228
45.010443626924669047
45.010443645220625797
45.01044366217389836
45.0104436777545871
45.010443691935186905
45.010443704690764832
45.010443715998881942
45.010443725839657247
45.010443734195838772
45.010443741052810651
45.010443746398472342
45.010443750223480208
45.010443752521183569
45.01044375328750391
45.010443752521183569
45.010443750223487314
45.010443746398415499
45.010443741052746702
45.010443734195845877
45.010443725839685669
45.010443715998903258
45.010443704690786149
45.010443691935215327
45.010443677754565783
45.010443662173912571
45.010443645220604481
45.010443626924654836
45.010443607318315173
45.010443586436416297
45.010443564315998799
45.010443540996334377
45.010443516519067941
45.010443490928039978
45.010443464269037861
45.010443436590044541
45.010443407941075122
45.010443378374048962
45.010443347942874937
45.010443316703273808
45.010443284712806644
45.010443252030938766
45.010443218718954483
45.010443184840006836
45.010443150459423123
45.01044311564489675
45.01044308046687803
45.010443044999689732
45.010443009322521846
45.010442973521769261
45.010442937694016052
45.010442901950270311
45.010442866421698227
46.011934704224898951
46.011934744751719961
46.01193478551736149
46.011934826373853014
46.011934867195932952
46.011934907874618261
46.011934948312365634
46.011934988419213255
46.011935028110961809
46.011935067307376812
46.011935105931563328
46.011935143909120427
46.011935181168112763
46.011935217638715301
46.011935253253192002
46.011935287945895823
46.011935321653396613
46.0119353543141969
46.011935385869122683
46.011935416261202647
46.011935445435725001
46.011935473340436431
46.011935499925414206
46.011935525143279335
46.011935548949089991
46.011935571300725201
46.011935592158486941
46.011935611485576203
46.011935629247830093
46.011935645414027363
46.011935659955589983
46.011935672847059209
46.011935684065711882
46.011935693591929919
46.01193570140894451
46.011935707503084814
46.011935711863706899
46.011935714483108484
46.011935715356756305
46.011935714483115589
46.011935711863692688
46.011935707503042181
46.011935701408930299
46.011935693591922814
46.011935684065740304
46.01193567284707342
46.011935659955625511
46.011935645414020257
46.011935629247837198
46.011935611485569098
46.011935592158465624
46.011935571300675463
46.011935548949033148
46.011935525143172754
46.011935499925336046
46.011935473340365377
46.011935445435653946
46.011935416261124487
46.011935385869087156
46.011935354314147162
46.01193532165333977
46.011935287945867401
46.011935253253149369
46.011935217638686879
46.011935181168084341
46.011935143909113322
46.011935105931542012
46.011935067307369707
46.011935028110919177
46.011934988419199044
46.011934948312308791
46.01193490787460405
46.011934867195876109
46.011934826373781959
46.011934785517311752
46.011934744751719961
46.011934704224891846
47.013426541927486824
47.013426587421442093
47.013426633174987046
47.013426679024256316
47.013426724830416958
47.013426770472690919
47.013426815842478845
47.013426860839693688
47.013426905370202746
47.013426949344392369
47.013426992676116356
47.013427035282091992
47.013427077081658467
47.013427117996585025
47.013427157950886226
47.013427196870971159
47.01342723468570739
47.013427271326115431
47.013427306725844801
47.013427340820960865
47.013427373550115362
47.013427404854695624
47.013427434678710881
47.013427462969033854
47.013427489675223114
47.013427514750034675
47.013427538148974349
47.013427559830695657
47.013427579756971397
47.013427597892686549
47.0134276142058809
47.013427628667891156
47.013427641253286993
47.013427651940077112
47.013427660709432132
47.013427667545990118
47.013427672437842375
47.013427675376334491
47.013427676356457141
47.013427675376370019
47.013427672437828164
47.013427667545954591
47.01342766070940371
47.013427651940062901
47.013427641253315414
47.013427628667876945
47.013427614205873795
47.01342759789270076
47.013427579756999819
47.013427559830709868
47.013427538148960139
47.013427514749992042
47.013427489675166271
47.013427462968927273
47.013427434678646932
47.013427404854645886
47.013427373550044308
47.013427340820868494
47.013427306725795063
47.013427271326058587
47.01342723468562923
47.013427196870964053
47.013427157950843593
47.013427117996535287
47.01342707708162294
47.013427035282091992
47.013426992676073723
47.013426949344392369
47.013426905370174325
47.013426860839672372
47.013426815842436213
47.013426770472676708
47.01342672483036722
47.013426679024171051
47.013426633174944413
47.013426587421456304
47.013426541927479718
48.014918379518213953
48.014918429944167144
48.014918480647374111
48.014918531448863348
48.014918582197232411
48.014918632760320349
48.014918683018997569
48.014918732863272055
48.014918782189440094
48.014918830898601243
48.014918878895549881
48.01491892608821388
48.014918972387363283
48.014919017706375826
48.014919061961187197
48.014919105070362093
48.014919146955058693
48.014919187538886547
48.014919226748496328
48.014919264512954555
48.014919300764418608
48.014919335437895143
48.014919368471446148
48.014919399806181843
48.014919429386338834
48.014919457159479066
48.01491948307639035
48.014919507091285311
48.014919529161794287
48.01491954924905059
48.01491956731765498
48.014919583335860409
48.014919597275572016
48.014919609112304499
48.014919618825274483
48.014919626397521313
48.014919631815736523
48.014919635070448578
48.014919636156008664
48.014919635070462789
48.014919631815722312
48.014919626397471575
48.014919618825246062
48.014919609112268972
48.014919597275572016
48.01491958333587462
48.014919567317669191
48.014919549249057695
48.014919529161829814
48.014919507091299522
48.014919483076369033
48.014919457159443539
48.014919429386260674
48.014919399806061051
48.014919368471353778
48.014919335437845405
48.014919300764347554
48.014919264512855079
48.014919226748418168
48.01491918753885102
48.014919146954980533
48.014919105070347882
48.014919061961158775
48.014919017706333193
48.014918972387313545
48.014918926088199669
48.014918878895485932
48.014918830898572821
48.014918782189383251
48.014918732863215212
48.014918683018969148
48.014918632760291928
48.014918582197196883
48.01491853144881361
48.014918480647303056
48.014918429944181355
48.014918379518171321
49.016410216986365356
49.016410272305087403
49.016410327915238554
49.016410383623949087
49.016410439267922072
49.016410494704302891
49.016410549803936192
49.016410604447294475
49.016410658521273547
49.016410711917984599
49.016410764533262068
49.016410816266407835
49.016410867019679642
49.016410916698262668
49.016410965210049255
49.016411012465802344
49.016411058379119936
49.016411102866364047
49.016411145847072817
49.016411187243583925
49.016411226981453808
49.016411264989578456
49.016411301199930506
49.016411335548070838
49.016411367972857249
49.016411398416821044
49.016411426826010711
49.01641145315026904
49.016411477343147851
49.016411499362014581
49.016411519168080702
49.016411536726629095
49.016411552006758257
49.016411564981723359
49.016411575628652031
49.016411583929034634
49.016411589868233989
49.016411593435940119
49.016411594625886039
49.016411593435961436
49.0164115898682482
49.016411583929006213
49.016411575628630715
49.016411564981630988
49.016411552006751151
49.0164115367266362
49.016411519168102018
49.016411499362014581
49.016411477343154957
49.016411453150290356
49.016411426826024922
49.016411398416771306
49.0164113679727933
49.016411335547978467
49.016411301199852346
49.01641126498947898
49.016411226981382754
49.016411187243470238
49.016411145847008868
49.016411102866314309
49.016411058379041776
49.0164110124657455
49.016410965210013728
49.016410916698220035
49.016410867019644115
49.016410816266365202
49.016410764533219435
49.016410711917941967
49.016410658521230914
49.016410604447230526
49.016410549803914876
49.016410494704253153
49.016410439267865229
49.016410383623892244
49.016410327915174605
49.016410272305080298
49.016410216986322723
50.017902054321737637
50.017902114489878329
50.01790217495985047
50.017902235526108257
50.017902296014376873
50.017902356271790154
50.017902416159792267
50.017902475549519181
50.017902534318892549
50.017902592351056512
50.017902649533233728
50.017902705756142723
50.017902760913706572
50.01790281490297474
50.017902867623966756
50.017902918979743276
50.017902968876363445
50.017903017223112272
50.017903063932422469
50.017903108920052091
50.017903152105041897
50.017903193410162999
50.017903232761511845
50.017903270089014711
50.017903305326278485
50.017903338410889091
50.017903369284205439
50.017903397891707584
50.017903424182911465
50.017903448111560749
50.017903469635456304
50.017903488716861204
50.017903505322244939
50.017903519422532099
50.017903530992889216
50.017903540013165298
50.017903546467458398
50.017903550344577468
50.017903551637715509
50.01790355034460589
50.017903546467479714
50.017903540013143981
50.017903530992846584
50.01790351942246815
50.017903505322223623
50.017903488716861204
50.017903469635470515
50.017903448111546538
50.017903424182911465
50.017903397891707584
50.017903369284198334
50.017903338410867775
50.017903305326242958
50.017903270088943657
50.01790323276144079
50.017903193410070628
50.017903152104985054
50.01790310891995972
50.017903063932408259
50.017903017223098061
50.017902968876306602
50.017902918979672222
50.017902867623938334
50.017902814902953423
50.017902760913656834
50.01790270575610009
50.017902649533212411
50.017902592351042301
50.017902534318864127
50.017902475549469443
50.017902416159785162
50.017902356271761732
50.017902296014362662
50.017902235526079835
50.017902174959807837
50.01790211448981438
50.01790205432170211
51.019393891514710049
51.019393956484613284
51.019394021762899172
51.019394087132397431
51.019394152408970911
51.019394217430530603
51.019394282049518097
51.019394346128237316
51.019394409535927082
51.019394472146963437
51.01939453384008516
51.019394594497583739
51.01939465400522522
51.019394712252086777
51.019394769130315126
51.019394824535446276
51.019394878366163937
51.019394930524640586
51.019394980916409565
51.019395029450635093
51.019395076039998571
51.019395120601210181
51.01939516305452571
51.019395203324421573
51.019395241339253744
51.019395277031676983
51.019395310338481409
51.019395341200819871
51.019395369564271903
51.019395395378928981
51.019395418599295056
51.0193954391846205
51.019395457098788427
51.019395472310364426
51.0193954847926463
51.019395494523806178
51.019395501486798139
51.019395505669514534
51.019395507064515982
51.01939550566952164
51.019395501486805244
51.019395494523791967
51.019395484792589457
51.019395472310286266
51.0193954570987529
51.019395439184606289
51.019395418599280845
51.019395395378921876
51.019395369564264797
51.01939534120080566
51.019395310338460092
51.019395277031655667
51.0193952413391969
51.01939520332437894
51.019395163054475972
51.019395120601110705
51.019395076039963044
51.019395029450535617
51.019394980916395355
51.019394930524619269
51.019394878366121304
51.019394824535403643
51.019394769130300915
51.019394712252037039
51.019394654005218115
51.019394594497548212
51.019394533840028316
51.019394472146906594
51.01939440953589866
51.019394346128216
51.01939428204948257
51.019394217430502181
51.019394152408949594
51.019394087132390325
51.019394021762835223
51.019393956484549335
51.019393891514653205
52.020885728556180538
52.020885798275983802
52.020885868306457667
52.020885938420313721
52.02088600842451882
52.020886078148592446
52.020886147436549152
52.02088621614230135
52.020886284126596877
52.020886351255356317
52.020886417399012203
52.020886482431592412
52.020886546230819647
52.020886608677919583
52.020886669657329548
52.020886729057124853
52.020886786768762988
52.020886842687396268
52.020886896711772351
52.020886948744575307
52.020886998692205339
52.020887046465333015
52.020887091978579519
52.020887135150907454
52.020887175905606625
52.020887214170386414
52.020887249877617364
52.020887282964196174
52.020887313371694916
52.020887341046730512
52.020887365940467362
52.020887388009271035
52.020887407214353004
52.02088742352213302
52.020887436903940682
52.020887447336313869
52.020887454801112426
52.02088745928524105
52.020887460780770084
52.020887459285233945
52.020887454801098215
52.020887447336306764
52.020887436903862522
52.020887423522047754
52.020887407214353004
52.020887388009242613
52.020887365940431835
52.020887341046716301
52.020887313371716232
52.020887282964181964
52.020887249877581837
52.020887214170357993
52.020887175905556887
52.0208871351508364
52.02088709197850136
52.020887046465240644
52.020886998692184022
52.020886948744475831
52.020886896711751035
52.020886842687374951
52.020886786768734567
52.020886729057082221
52.020886669657294021
52.020886608677862739
52.020886546230812542
52.02088648243154978
52.020886417398934043
52.020886351255327895
52.020886284126575561
52.020886216142315561
52.020886147436534941
52.02088607814857113
52.02088600842450461
52.020885938420306616
52.02088586830642214
52.020885798275955381
52.020885728556123695
53.022377565437743385
53.022377639851278275
53.022377714573281082
53.022377789367808987
53.02237786403429709
53.022377938394555486
53.022378012284896442
53.022378085551132187
53.02237815804578247
53.022378229626667689
53.022378300155978081
53.02237836949977634
53.022378437527819983
53.022378504113603981
53.022378569134090753
53.022378632469902016
53.022378694005411148
53.022378753628935044
53.022378811232471207
53.022378866712315926
53.02237891996872321
53.022378970906395068
53.022379019434410452
53.022379065466367365
53.022379108920446811
53.022379149719654379
53.022379187791827349
53.022379223069741272
53.022379255491124184
53.022379284998976345
53.02237931154139261
53.022379335071704531
53.022379355548672208
53.022379372936384812
53.022379387204395584
53.02237939832765079
53.022379406286781034
53.022379411067859678
53.022379412662438369
53.022379411067824151
53.022379406286773929
53.022379398327643685
53.022379387204289003
53.02237937293627823
53.022379355548629576
53.022379335071640583
53.022379311541314451
53.022379284998983451
53.022379255491138395
53.02237922306971285
53.022379187791798927
53.022379149719625957
53.022379108920375756
53.0223790654662821
53.022379019434332292
53.022378970906295592
53.022378919968666366
53.02237886671221645
53.022378811232400153
53.022378753628927939
53.022378694005432465
53.022378632469873594
53.022378569134041015
53.02237850411358977
53.022378437527819983
53.022378369499747919
53.022378300155928343
53.022378229626617951
53.022378158045775365
53.022378085551117977
53.022378012284903548
53.022377938394562591
53.022377864034318407
53.022377789367851619
53.022377714573266871
53.022377639851264064
53.022377565437700753
54.023869402151738939
54.023869481198353526
54.023869560546572188
54.023869639953495891
54.023869719212136431
54.023869798137646114
54.02386987655908257
54.023869954314683639
54.023870031249032309
54.023870107211976688
54.023870182057763145
54.023870255644617089
54.023870327834515592
54.023870398493343714
54.023870467490716862
54.023870534699995005
54.023870599998531361
54.023870663267935299
54.023870724393582066
54.023870783265500961
54.02387083977786375
54.023870893829581519
54.0238709453242123
54.023870994170103188
54.023871040280418754
54.023871083573524743
54.023871123972817543
54.023871161406972874
54.023871195809974211
54.02387122712134726
54.02387125528599654
54.023871280254418537
54.023871301982865134
54.023871320433237031
54.023871335573261376
54.023871347376299923
54.023871355821817986
54.023871360895128646
54.023871362587186695
54.023871360895093119
54.023871355821839302
54.023871347376321239
54.0238713355731619
54.023871320433165977
54.023871301982815396
54.023871280254347482
54.023871255285946802
54.023871227121340155
54.023871195810016843
54.023871161406944452
54.023871123972789121
54.023871083573453689
54.023871040280354805
54.023870994170010817
54.023870945324155457
54.023870893829482043
54.023870839777806907
54.023870783265408591
54.023870724393553644
54.023870663267899772
54.023870599998573994
54.023870534699959478
54.023870467490667124
54.023870398493329503
54.023870327834508487
54.023870255644567351
54.023870182057727618
54.02387010721192695
54.023870031249025203
54.023869954314669428
54.023869876559110992
54.023869798137646114
54.023869719212171958
54.023869639953545629
54.02386956054660061
54.023869481198346421
54.023869402151703412
55.025361238691175458
55.025361322305748502
55.025361406210137716
55.025361490156363686
55.025361573932379144
55.025361657347581001
55.025361740224319362
55.025361822393627165
55.025361903692527221
55.02536198396312983
55.025362063051936445
55.025362140809434663
55.025362217090055594
55.025362291752244914
55.025362364658356285
55.025362435674672668
55.025362504671662123
55.025362571524254918
55.025362636111445624
55.0253626983170534
55.025362758029324084
55.025362815141470207
55.025362869551621259
55.02536292116287342
55.025362969883637732
55.025363015627576146
55.025363058313828901
55.025363097867021622
55.025363134217421646
55.025363167301151179
55.025363197059981246
55.025363223441672744
55.025363246399962236
55.025363265894611686
55.025363281891543465
55.025363294362669819
55.025363303286198402
55.02536330864661096
55.02536331043445017
55.025363308646603855
55.025363303286177086
55.025363294362662714
55.025363281891472411
55.025363265894576159
55.025363246399912498
55.02536322344160169
55.025363197059910192
55.025363167301122758
55.025363134217435856
55.025363097866993201
55.025363058313772058
55.025363015627505092
55.025362969883573783
55.02536292116279526
55.025362869551528888
55.025362815141363626
55.025362758029281451
55.025362698316982346
55.025362636111417203
55.025362571524219391
55.025362504671704755
55.025362435674608719
55.025362364658306547
55.025362291752244914
55.025362217090076911
55.025362140809420453
55.025362063051922235
55.02536198396311562
55.025361903692534327
55.025361822393620059
55.02536174022435489
55.025361657347566791
55.025361573932414672
55.02536149015642053
55.025361406210173243
55.025361322305734291
55.025361238691154142
56.026853075049885433
56.026853163162606108
56.026853251548374146
56.026853339956034006
56.026853428169957283
56.026853515994680777
56.026853603246394186
56.026853689749366083
56.026853775333322005
56.026853859832876026
56.026853943086948107
56.026854024938550936
56.026854105234711767
56.026854183826515055
56.026854260569301402
56.026854335322383349
56.026854407949542747
56.026854478319087605
56.026854546303781035
56.026854611781423898
56.026854674634307685
56.026854734750166642
56.026854792021708818
56.02685484634707791
56.026854897629824848
56.026854945779128059
56.026854990709850313
56.026855032342673724
56.026855070604305809
56.026855105427451065
56.02685513675079676
56.026855164519481889
56.026855188684770326
56.026855209204285302
56.026855226042194147
56.026855239168916967
56.026855248561609812
56.026855254203809409
56.026855256085625001
56.026855254203802303
56.026855248561595602
56.026855239168945388
56.026855226042137303
56.026855209204235564
56.026855188684713482
56.026855164519453467
56.026855136750768338
56.026855105427436854
56.026855070604320019
56.026855032342673724
56.026854990709793469
56.026854945779049899
56.026854897629782215
56.026854846347013961
56.026854792021637763
56.026854734750052955
56.026854674634243736
56.026854611781324422
56.026854546303781035
56.026854478319073394
56.026854407949549852
56.026854335322362033
56.026854260569265875
56.02685418382652216
56.026854105234718872
56.026854024938515408
56.026853943086933896
56.02685385983285471
56.026853775333329111
56.026853689749344767
56.026853603246394186
56.026853515994638144
56.026853428170007021
56.026853339956112166
56.026853251548445201
56.026853163162606108
56.026853075049878328
57.028344911222419
57.02834500375883664
57.028345096546281923
57.028345189332753762
57.028345281900385544
57.028345374049820293
57.028345465591783636
57.028345556344000045
57.02834564612916779
57.028345734774738673
57.028345822112179064
57.028345907977197271
57.028345992209665383
57.028346074653512687
57.028346155157066732
57.028346233572918322
57.028346309758241262
57.028346383574962886
57.028346454889778272
57.02834652357439893
57.028346589505517272
57.028346652565303998
57.028346712641322824
57.028346769626800494
57.028346823420477563
57.028346873927198146
57.028346921057647023
57.028346964728690693
57.028347004863412906
57.028347041391263872
57.028347074247975002
57.028347103375942595
57.02834712872407863
57.028347150248016817
57.028347167910098392
57.028347181679357902
57.02834719153180032
57.028347197450166561
57.028347199424104019
57.028347197450159456
57.028347191531821636
57.028347181679386324
57.028347167910077076
57.028347150247988395
57.028347128724043102
57.028347103375914173
57.028347074247925264
57.028347041391221239
57.028347004863420011
57.028346964728662272
57.028346921057618601
57.028346873927119987
57.02834682342043493
57.028346769626736545
57.028346712641273086
57.028346652565211627
57.028346589505424902
57.028346523574327875
57.028346454889792483
57.028346383574977096
57.028346309758269683
57.028346233572897006
57.028346155157045416
57.028346074653484266
57.028345992209665383
57.028345907977175955
57.028345822112171959
57.02834573477468183
57.028345646129182001
57.028345556343950307
57.028345465591776531
57.028345374049820293
57.028345281900477914
57.028345189332810605
57.028345096546345872
57.028345003758829534
57.028344911222426106
58.02983674720428553
58.029836844085018299
58.029836941189522292
58.029837038267253035
58.029837135099818113
58.029837231484670212
58.029837327227653532
58.02983742214037477
58.029837516038739409
58.029837608743143562
58.029837700078019225
58.029837789871791642
58.029837877957341163
58.029837964171704812
58.029838048356332081
58.029838130357305204
58.029838210025296519
58.029838287215994796
58.029838361790098133
58.029838433613434745
58.029838502557261393
58.029838568498263385
58.029838631319023534
58.029838690907816101
58.029838747158912327
58.029838799972715435
58.029838849255959587
58.029838894921681458
58.029838936889468926
58.029838975085574759
58.029839009442859776
58.029839039901098374
58.02983906640677958
58.029839088913718115
58.029839107382308327
58.029839121780376843
58.02983913208273492
58.029839138271348986
58.029839140335433001
58.029839138271348986
58.029839132082749131
58.02983912178041237
58.029839107382343855
58.029839088913661271
58.02983906640677958
58.029839039901048636
58.029839009442831355
58.029838975085532127
58.029838936889468926
58.029838894921653036
58.029838849255902744
58.029838799972637275
58.029838747158862589
58.029838690907752152
58.029838631318945374
58.029838568498185225
58.029838502557154811
58.029838433613399218
58.029838361790126555
58.029838287216023218
58.029838210025317835
58.029838130357305204
58.029838048356339186
58.029837964171697706
58.029837877957355374
58.02983778987174901
58.029837700077962381
58.029837608743136457
58.029837516038760725
58.029837422140360559
58.029837327227710375
58.029837231484677318
58.029837135099882062
58.029837038267316984
58.029836941189593347
58.029836844085011194
58.029836747204257108
59.031328582991797305
59.031328684132525098
59.031328785464353359
59.031328886740929818
59.031328987744934977
59.03132908827148384
59.031329188122022344
59.031329287102217052
59.031329385021585665
59.031329481693610717
59.031329576935839043
59.031329670569768098
59.031329762421329121
59.031329852320901352
59.031329940103240972
59.031330025608042433
59.031330108679640034
59.031330189167675826
59.031330266926950401
59.031330341817664475
59.031330413705539684
59.031330482462209375
59.031330547965140454
59.031330610097910494
59.031330668750314317
59.03133072381857005
59.031330775205461237
59.031330822820315518
59.031330866579317274
59.031330906405550252
59.031330942229125469
59.031330973987174104
59.031331001624003818
59.031331025091368758
59.031331044348121395
59.031331059360574898
59.031331070102559977
59.031331076555254356
59.031331078707388826
59.031331076555225934
59.031331070102559977
59.031331059360610425
59.031331044348135606
59.031331025091361653
59.031331001624018029
59.031330973987131472
59.031330942229089942
59.031330906405536041
59.031330866579274641
59.03133082282026578
59.031330775205368866
59.031330723818520312
59.031330668750264579
59.03133061009783944
59.031330547965062294
59.03133048246212411
59.031330413705461524
59.031330341817600527
59.031330266927000139
59.031330189167697142
59.031330108679675561
59.031330025608042433
59.031329940103297815
59.031329852320929774
59.031329762421357543
59.031329670569746781
59.031329576935817727
59.031329481693646244
59.03132938502157856
59.031329287102217052
59.031329188122057872
59.031329088271498051
59.031328987744963399
59.031328886740979556
59.031328785464438624
59.031328684132510887
59.031328582991768883
60.032820418582254263
60.032820523893462905
60.032820629357694031
60.032820734735807378
60.032820839813133773
60.032820944383246342
60.032821048243526718
60.032821151194106335
60.032821253038186171
60.032821353582590973
60.032821452638216897
60.032821550019775714
60.032821645546519562
60.032821739042276477
60.032821830335329594
60.032821919259085064
60.03282200565182336
60.032822089357232187
60.032822170224335423
60.032822248107898133
60.032822322868334197
60.032822394372104213
60.03282246249191445
60.032822527106731059
60.032822588102000338
60.032822645369748216
60.032822698808985251
60.032822748325408213
60.032822793831940089
60.032822835248552451
60.032822872502592304
60.032822905528732349
60.032822934269091775
60.032822958673420999
60.032822978699023508
60.032822994310876652
60.032823005481738221
60.03282301219205408
60.03282301443015001
60.032823012192082501
60.032823005481780854
60.032822994310954812
60.032822978699080352
60.03282295867343521
60.03282293426909888
60.032822905528725244
60.032822872502556777
60.032822835248509818
60.032822793831897457
60.032822748325379791
60.032822698808864459
60.032822645369691372
60.032822588101907968
60.032822527106681321
60.032822462491843396
60.032822394372011843
60.032822322868213405
60.03282224810784129
60.032822170224392266
60.032822089357232187
60.03282200565180915
60.032821919259127696
60.032821830335393543
60.032821739042262266
60.0328216455465693
60.032821550019754397
60.032821452638188475
60.0328213535826265
60.032821253038164855
60.032821151194077913
60.032821048243590667
60.032820944383281869
60.032820839813133773
60.03282073473585001
60.032820629357765085
60.032820523893413167
60.032820418582176103
61.034312253973958207
61.034312363360712084
61.034312472857145337
61.034312582234491629
61.034312691282430308
61.034312799793696058
61.034312907561783845
61.034313014381488927
61.034313120049986878
61.034313224367643613
61.034313327138782768
61.034313428171678595
61.034313527279074663
61.034313624278283328
61.034313718991526798
61.034313811245972659
61.03431390087396835
61.034313987713503025
61.034314071608001484
61.034314152406849985
61.034314229965289655
61.034314304144878349
61.034314374813703807
61.034314441846042598
61.034314505123269612
61.034314564533353575
61.034314619971546279
61.034314671340069935
61.034314718548635881
61.034314761514217196
61.03431480016148214
61.034314834422708884
61.034314864237792619
61.034314889554728722
61.034314910329136694
61.034314926524743328
61.034314938113297444
61.034314945074520153
61.034314947396303808
61.034314945074562786
61.034314938113347182
61.034314926524828593
61.034314910329193538
61.03431488955468609
61.034314864237799725
61.034314834422673357
61.034314800161425296
61.034314761514174563
61.034314718548593248
61.034314671340027303
61.034314619971439697
61.034314564533296732
61.034314505123184347
61.034314441846007071
61.03431437481357591
61.034314304144821506
61.034314229965197285
61.034314152406778931
61.034314071608008589
61.034313987713474603
61.034313900873939929
61.034313811245965553
61.034313718991576536
61.034313624278297539
61.034313527279117295
61.034313428171699911
61.034313327138782768
61.03431322436766493
61.034313120049951351
61.03431301438146761
61.034312907561826478
61.034312799793703164
61.034312691282437413
61.034312582234548472
61.034312472857166654
61.034312363360669451
61.034312253973837414
62.035804089166212805
62.03580420252789196
62.035804315950805687
62.035804429220227973
62.035804542131572248
62.035804654477246345
62.035804766047064618
62.03580487663076326
62.035804986019442708
62.035805094007379523
62.035805200392495351
62.035805304976761931
62.035805407566520842
62.035805507973002193
62.035805606012374369
62.035805701505786658
62.035805794279944791
62.03580588416716779
62.03580597100548033
62.03580605463903197
62.035806134918161092
62.035806211699629387
62.035806284846842118
62.035806354229819704
62.035806419725737726
62.035806481218799036
62.035806538600496651
62.035806591769748763
62.03580664063307637
62.035806685104624592
62.035806725106439785
62.035806760568419804
62.035806791428420581
62.035806817632590082
62.035806839135020141
62.035806855898130152
62.035806867892766547
62.035806875097939894
62.035806877501094903
62.035806875097996738
62.035806867892837602
62.035806855898165679
62.035806839135034352
62.035806817632568766
62.035806791428434792
62.035806760568370066
62.035806725106404258
62.03580668510459617
62.035806640633026632
62.035806591769677709
62.03580653860039007
62.035806481218720876
62.035806419725659566
62.03580635422976286
62.035806284846721326
62.035806211699579649
62.035806134918111354
62.035806054638975127
62.035805971005459014
62.035805884167132263
62.035805794279951897
62.035805701505807974
62.035805606012402791
62.035805507973030615
62.035805407566549263
62.035805304976754826
62.035805200392509562
62.035805094007393734
62.035804986019435603
62.03580487663074905
62.035804766047135672
62.035804654477274767
62.035804542131558037
62.035804429220291922
62.035804315950784371
62.035804202527884854
62.035804089166134645
63.03729592415949412
63.037296041389453194
63.037296158627412979
63.0372962756767663
63.037296392339918327
63.037296508409156104
63.037296623670762585
63.037296737909301214
63.037296850910237822
63.037296962461745409
63.037297072355492844
63.037297180387469098
63.037297286357869552
63.037297390071962866
63.037297491340012812
63.037297589977406176
63.037297685805405933
63.037297778650753344
63.037297868346271912
63.037297954731151606
63.03729803765083517
63.037298116957494187
63.037298192509965133
63.037298264174211226
63.037298331823294006
63.03729839533778545
63.037298454605576126
63.03729850952230862
63.037298559991484126
63.037298605924434014
63.037298647240668004
63.037298683867888371
63.037298715741854949
63.037298742806953555
63.037298765015805202
63.037298782329649782
63.03729879471836739
63.037298802160243838
63.037298804642368566
63.037298802160286471
63.037298794718438444
63.037298782329727942
63.037298765015826518
63.03729874280694645
63.037298715741840738
63.037298683867831528
63.037298647240682214
63.037298605924419803
63.037298559991455704
63.037298509522251777
63.03729845460547665
63.037298395337714396
63.037298331823230058
63.037298264174104645
63.037298192509844341
63.037298116957423133
63.037298037650806748
63.037297954731123184
63.037297868346250596
63.037297778650732027
63.037297685805398828
63.037297589977441703
63.037297491340041233
63.037297390072041026
63.037297286357954818
63.037297180387504625
63.037297072355492844
63.037296962461702776
63.037296850910230717
63.03729673790930832
63.037296623670812323
63.03729650840917742
63.037296392339932538
63.037296275676844459
63.037296158627427189
63.037296041389495826
63.037295924159472804
64.038787758955450613
64.038787879940628045
64.038788000876351703
64.038788121588567037
64.038788241887530717
64.038788361565480045
64.038788480405003156
64.038788598185576006
64.038788714687044035
64.038788829691682736
64.038788942985306107
64.038789054357891928
64.038789163603723864
64.038789270522329389
64.03878937491830925
64.038789476601564843
64.038789575387852437
64.038789671098683698
64.038789763561950963
64.038789852611898823
64.03878993808928044
64.038790019841783874
64.038790097723946815
64.038790171597725021
64.038790241332293363
64.03879030680460005
64.038790367899011358
64.038790424508206911
64.03879047653259704
64.038790523880877004
64.038790566470083832
64.038790604225738434
64.038790637081717705
64.038790664980567158
64.038790687873543561
64.038790705720757046
64.03879071849108584
64.038790726162162059
64.038790728720755396
64.038790726162233113
64.038790718491171106
64.0387907057208281
64.038790687873557772
64.038790664980510314
64.038790637081660861
64.038790604225738434
64.038790566470069621
64.038790523880834371
64.038790476532525986
64.038790424508135857
64.038790367898940303
64.038790306804457941
64.038790241332208097
64.038790171597639755
64.038790097723904182
64.038790019841698609
64.038789938089252018
64.03878985261185619
64.038789763561965174
64.038789671098655276
64.038789575387795594
64.038789476601607475
64.03878937491832346
64.038789270522443076
64.038789163603780707
64.038789054357891928
64.038788942985263475
64.038788829691654314
64.038788714687029824
64.038788598185533374
64.038788480405017367
64.038788361565465834
64.038788241887559138
64.038788121588652302
64.038788000876394335
64.038787879940656467
64.038787758955379559
65.040279593557059457
65.040279718177259838
65.040279842687482414
65.040279966940573786
65.040280090755189235
65.040280213923082897
65.040280336222906499
65.040280457429048511
65.040280577315797927
65.040280695659646426
65.040280812240794717
65.04028092684343676
65.040281039256214513
65.040281149273013739
65.04028125669300664
65.040281361320722908
65.04028146296671764
65.040281561447542913
65.040281656586188319
65.040281748212152024
65.040281836161739193
65.040281920278204097
65.04028200041210539
65.040282076421377155
65.040282148171499443
65.04028221553588196
65.040282278395679327
65.040282336640487415
65.040282390167803328
65.040282438883863847
65.040282482703290157
65.040282521549428907
65.040282555354394844
65.040282584058942916
65.040282607613036703
65.040282625975663677
65.04028263911473573
65.040282647007373384
65.040282649639820534
65.040282647007416017
65.040282639114849417
65.040282625975692099
65.040282607613036703
65.040282584058871862
65.040282555354295368
65.040282521549414696
65.040282482703318578
65.040282438883849636
65.040282390167774906
65.040282336640359517
65.040282278395594062
65.040282215535754062
65.040282148171399967
65.040282076421306101
65.040282000412034336
65.040281920278161465
65.040281836161639717
65.040281748212095181
65.040281656586188319
65.040281561447542913
65.04028146296670343
65.040281361320737119
65.040281256692964007
65.040281149273084793
65.040281039256228723
65.040280926843465181
65.04028081224085156
65.040280695659660637
65.040280577315769506
65.0402804574290343
65.04028033622292071
65.04028021392312553
65.040280090755217657
65.04027996694064484
65.040279842687539258
65.04027971817728826
65.040279593557002613
66.041771427968726016
66.041771556095937967
66.041771684050985414
66.041771811718291474
66.041771938924398455
66.041772065459753094
66.041772191098701228
66.041772315610387523
66.041772438763686637
66.041772560329491171
66.041772680082431179
66.041772797801272077
66.041772913269170431
66.041773026274640301
66.041773136611496398
66.041773244079308824
66.041773348483587824
66.04177344963599694
66.041773547354850393
66.041773641465127298
66.041773731798770086
66.041773818194926093
66.041773900500160721
66.041773978568627967
66.041774052262297801
66.041774121451098267
66.041774186013086023
66.041774245834943713
66.041774300811425746
66.041774350846225161
66.041774395851746249
66.041774435749317718
66.041774470469093217
66.041774499950520294
66.041774524142027758
66.041774543001565689
66.041774556496164905
66.041774564602391706
66.041774567306006816
66.041774564602377495
66.04177455649625017
66.041774543001594111
66.041774524141999336
66.041774499950406607
66.041774470469064795
66.041774435749289296
66.041774395851746249
66.041774350846182529
66.04177430081132627
66.041774245834758972
66.041774186013014969
66.04177412145097037
66.041774052262169903
66.041773978568571124
66.041773900500089667
66.041773818194826617
66.04177373179867061
66.041773641465056244
66.041773547354850393
66.041773449635968518
66.041773348483573614
66.041773244079337246
66.041773136611510608
66.041773026274640301
66.041772913269170431
66.041772797801300499
66.041772680082516445
66.04177256032947696
66.041772438763658215
66.041772315610359101
66.04177219109872965
66.041772065459795726
66.041771938924412666
66.041771811718419372
66.041771684051070679
66.0417715560959806
66.041771427968697594
67.043263262196504115
67.043263393693720786
67.043263524957609434
67.043263655907779253
67.043263786377366387
67.043263916154174353
67.043264045007660457
67.043264172701555026
67.04326429899924733
67.043264423666414586
67.043264546472258303
67.043264667190200612
67.043264785598196909
67.043264901479702189
67.043265014623443676
67.043265124823975043
67.043265231882131161
67.043265335604900201
67.043265435806034702
67.043265532306293153
67.043265624933411573
67.043265713522572469
67.043265797916461679
67.043265877965637856
67.043265953528674572
67.043266024472345066
67.043266090671551183
67.043266152010133396
67.04326620838041606
67.043266259683576891
67.043266305829845919
67.043266346738604966
67.043266382338202902
67.043266412566737245
67.043266437371215716
67.043266456708607848
67.043266470545162861
67.043266478856736512
67.043266481628890574
67.043266478856750723
67.043266470545191282
67.04326645670865048
67.043266437371258348
67.043266412566651979
67.043266382338174481
67.043266346738548123
67.043266305829817497
67.043266259683548469
67.043266208380302373
67.043266152009962866
67.043266090671423285
67.043266024472146114
67.043265953528603518
67.043265877965566801
67.043265797916362203
67.043265713522458782
67.043265624933340519
67.043265532306264731
67.04326543580600628
67.043265335604885991
67.043265231882102739
67.043265124824003465
67.043265014623415254
67.043264901479730611
67.043264785598196909
67.043264667190200612
67.043264546472272514
67.043264423666414586
67.043264298999190487
67.043264172701498183
67.043264045007660457
67.043263916154216986
67.043263786377394808
67.043263655907892939
67.043263524957694699
67.04326339369377763
67.043263262196532537
68.04475509624846552
68.044755230968164028
68.04475536539813163
68.044755499495579443
68.044755633097167902
68.044755765986167262
68.044755897926251009
68.044756028675706716
68.044756157992480894
68.044756285637205906
68.044756411373825244
68.044756534970716189
68.044756656200888756
68.044756774842753089
68.044756890680318406
68.044757003503420378
68.044757113108232716
68.044757219297380857
68.044757321880354084
68.044757420673676052
68.044757515501217426
68.044757606194195887
68.044757692591872456
68.044757774541182016
68.044757851897458067
68.044757924524446935
68.044757992294137239
68.04475805508765518
68.044758112794795579
68.04475816531450505
68.044758212554896204
68.044758254433475031
68.044758290876984574
68.044758321822030211
68.044758347214454375
68.044758367010146571
68.0447583811746739
68.04475838968323842
68.044758392521060841
68.044758389683252631
68.044758381174744954
68.044758367010203415
68.044758347214511218
68.044758321822030211
68.044758290876998785
68.04475825443346082
68.044758212554881993
68.044758165314433995
68.044758112794653471
68.044758055087484649
68.044757992294009341
68.044757924524304826
68.044757851897443857
68.044757774541139383
68.044757692591730347
68.044757606194167465
68.044757515501160583
68.044757420673633419
68.044757321880325662
68.044757219297366646
68.04475711310814745
68.044757003503434589
68.044756890680318406
68.044756774842809932
68.044756656200888756
68.044756534970773032
68.044756411373867877
68.044756285637220117
68.044756157992438261
68.04475602867560724
68.044755897926236798
68.044755765986209894
68.044755633097196323
68.044755499495678919
68.044755365398273739
68.044755230968263504
68.044755096248437098
69.046246930134600461
69.046247067916837636
69.046247205363641797
69.046247342468788588
69.046247479067773156
69.046247614936504533
69.046247749832190266
69.046247883507476217
69.046248015715022461
69.046248146210359664
69.046248274752713314
69.046248401105415837
69.046248525036716615
69.046248646320449893
69.046248764735906889
69.046248880068503695
69.046248992110079712
69.046249100659082387
69.046249205520737746
69.046249306507803567
69.046249403440242531
69.046249496145762237
69.046249584460099413
69.046249668226892027
69.046249747298332977
69.046249821535255364
69.046249890806890903
69.046249954991864684
69.046250013977555682
69.046250067660608352
69.04625011594737316
69.04625015875342342
69.04625019600391056
69.046250227634132557
69.046250253588738133
69.04625027382272151
69.046250288300825559
69.046250296997726537
69.046250299898375147
69.046250296997740747
69.046250288300853981
69.046250273822749932
69.046250253588780765
69.046250227634132557
69.046250196003867927
69.046250158753352366
69.046250115947330528
69.046250067660551508
69.046250013977370941
69.046249954991694153
69.04624989080683406
69.046249821535113256
69.046249747298290345
69.046249668226792551
69.046249584459957305
69.046249496145719604
69.046249403440171477
69.046249306507789356
69.046249205520751957
69.046249100659039755
69.04624899211005129
69.046248880068560538
69.0462487647359211
69.046248646320506737
69.046248525036673982
69.046248401105444259
69.046248274752741736
69.046248146210388086
69.046248015714951407
69.046247883507390952
69.046247749832218688
69.046247614936575587
69.046247479067758945
69.046247342468888064
69.04624720536369864
69.046247067916908691
69.046246930134628883
70.047738763867755551
70.047738904536970495
70.047739044844888667
70.047739184815213775
70.047739324274019168
70.047739462987323122
70.047739600704730378
70.047739737173202457
70.047739872140184048
70.04774000535643097
70.047740136576351233
70.04774026555875821
70.047740392067453286
70.047740515871595335
70.047740636746283371
70.047740754472698654
70.04774086883845996
70.047740979638021486
70.047741086672829169
70.047741189751789648
70.047741288691355521
70.047741383315809571
70.047741473457506345
70.047741558957071106
70.047741639663698265
70.047741715435407173
70.047741786138871589
70.047741851650243916
70.047741911854643604
70.047741966646640321
70.047742015930779758
70.047742059620773603
70.047742097640522729
70.047742129923818766
70.04774215641427304
70.047742177066012914
70.047742191842942816
70.047742200719369521
70.047742203679902673
70.047742200719369521
70.047742191842971238
70.047742177066041336
70.047742156414315673
70.047742129923761922
70.047742097640494308
70.047742059620759392
70.047742015930722914
70.047741966646569267
70.047741911854487284
70.047741851650087597
70.047741786138757902
70.047741715435265064
70.047741639663641422
70.047741558957000052
70.047741473457378447
70.047741383315752728
70.047741288691312889
70.047741189751761226
70.047741086672772326
70.047740979637978853
70.047740868838431538
70.047740754472727076
70.047740636746311793
70.047740515871666389
70.047740392067382231
70.047740265558800843
70.047740136576393866
70.047740005356459392
70.047739872140084572
70.047739737173131402
70.047739600704787222
70.047739462987365755
70.047739324274090222
70.047739184815313251
70.047739044845016565
70.04773890453705576
70.047738763867855027
71.049230597463704839
71.049230740824967256
71.049230883832919403
71.04923102652330158
71.049231168702249306
71.049231310122252125
71.049231450524857223
71.049231589651014929
71.04923172724330982
71.049231863047808133
71.049231996814427248
71.049232128297660438
71.049232257257017409
71.049232383457464834
71.049232506669937948
71.049232626671724233
71.049232743246449218
71.049232856184900697
71.049232965284772945
71.049233070351505148
71.049233171198110881
71.04923326764563285
71.049233359523455533
71.049233446669106229
71.049233528929050863
71.049233606158637144
71.049233678222108779
71.049233744993273376
71.049233806355161391
71.049233862200480871
71.049233912431816407
71.049233956961373337
71.04923399571161724
71.04923402861514603
71.049234055614519434
71.049234076662926896
71.049234091723675988
71.049234100770618738
71.049234103787995309
71.04923410077064716
71.049234091723732831
71.04923407666299795
71.049234055614547856
71.04923402861513182
71.049233995711645662
71.049233956961387548
71.049233912431773774
71.049233862200409817
71.049233806355061915
71.049233744993145478
71.049233678221952459
71.049233606158495036
71.049233528928951387
71.049233446668992542
71.049233359523341846
71.04923326764563285
71.049233171198082459
71.049233070351476727
71.049232965284730312
71.049232856184858065
71.049232743246449218
71.049232626671724233
71.04923250666998058
71.049232383457479045
71.049232257256974776
71.049232128297674649
71.049231996814469881
71.049231863047779711
71.049231727243238765
71.049231589651000718
71.049231450524914067
71.049231310122351601
71.049231168702249306
71.049231026523372634
71.04923088383303309
71.049230740825066732
71.049230597463818526
72.05072243094164719
72.050722576775342532
72.050722722318397473
72.050722867582663866
72.050723012340256446
72.050723156326981211
72.05072329927560304
72.050723440921373708
72.050723581002031892
72.050723719259366362
72.050723855438931764
72.050723989291284965
72.050724120571885578
72.050724249041664393
72.050724374467876032
72.050724496623899995
72.050724615289936992
72.050724730252994732
72.050724841307427937
72.05072494825543572
72.050725050906763158
72.050725149079468679
72.05072524259995248
72.050725331303098642
72.050725415032658816
72.050725493641493813
72.050725566991630444
72.050725634954559951
72.050725697411465376
72.050725754253065247
72.050725805380338329
72.050725850704097297
72.050725890145329799
72.050725923635482673
72.05072595111624878
72.050725972539822806
72.050725987869057576
72.050725997077222473
72.050726000148415551
72.050725997077250895
72.050725987869100209
72.050725972539865438
72.050725951116177725
72.050725923635496883
72.050725890145372432
72.050725850704111508
72.050725805380366751
72.050725754252979982
72.050725697411280635
72.050725634954417842
72.050725566991488336
72.050725493641351704
72.050725415032530918
72.050725331302984955
72.050725242599838793
72.050725149079468679
72.050725050906734737
72.050724948255393087
72.050724841307413726
72.050724730252937889
72.050724615289922781
72.050724496623956838
72.050724374467918665
72.050724249041664393
72.050724120571814524
72.050723989291284965
72.050723855438974397
72.050723719259281097
72.050723581002046103
72.050723440921373708
72.050723299275716727
72.050723156327052266
72.050723012340299078
72.050722867582734921
72.05072272231851116
72.050722576775413586
72.050722430941746666
73.052214264324405235
73.052214412379527175
73.052214560292455303
73.052214707984788333
73.052214855178419839
73.052215001589814847
73.052215146942927504
73.052215290967509986
73.052215433396867184
73.052215573968680928
73.05221571242472578
73.052215848511565355
73.052215981981120763
73.052216112590656394
73.05221624010377468
73.052216364290359252
73.052216484927186002
73.052216601798193096
73.052216714694381494
73.052216823414795499
73.052216927766366439
73.052217027564253726
73.052217122632100654
73.052217212802162294
73.05221729791590235
73.052217377823680522
73.052217452385534102
73.052217521470794281
73.052217584958825114
73.052217642738639825
73.05221769470959714
73.052217740781145494
73.052217780873021979
73.052217814915522354
73.052217842849444196
73.052217864626371124
73.052217880208360157
73.052217889568311193
73.052217892690222811
73.052217889568410669
73.052217880208417
73.052217864626356914
73.052217842849486829
73.052217814915579197
73.052217780873007769
73.052217740781188127
73.052217694709611351
73.052217642738611403
73.052217584958640373
73.052217521470666384
73.052217452385377783
73.052217377823524203
73.05221729791573182
73.052217212802034396
73.052217122631986967
73.052217027564211094
73.052216927766323806
73.052216823414752866
73.052216714694353072
73.052216601798164675
73.052216484927257056
73.052216364290401884
73.05221624010377468
73.052216112590699026
73.052215981981049708
73.052215848511579566
73.052215712424668936
73.052215573968624085
73.052215433396824551
73.052215290967481565
73.05221514694302698
73.052215001589843268
73.052214855178462471
73.052214707984873598
73.052214560292597412
73.05221441237961244
73.052214264324518922
74.053706097637501671
74.053706247624674575
74.053706397748072732
74.053706547724971188
74.053706697211083565
74.053706845902937062
74.053706993516357215
74.053707139776108193
74.053707284411430578
74.053707427156496124
74.053707567749398777
74.053707705933220495
74.053707841456557048
74.053707974073304854
74.053708103543741004
74.053708229634523263
74.053708352119357983
74.053708470779071149
74.053708585401750497
74.053708695783527105
74.053708801728603817
74.053708903049582091
74.053708999567476212
74.05370909111218225
74.053709177522861751
74.053709258647828051
74.05370933434491576
74.053709404481736556
74.053709468935807081
74.053709527594548945
74.05370958035592821
74.053709627127929593
74.053709667829338059
74.053709702389298286
74.053709730747769413
74.053709752855567672
74.053709768674337965
74.053709778176539658
74.053709781345887109
74.053709778176667555
74.053709768674423231
74.053709752855638726
74.053709730747797835
74.053709702389312497
74.053709667829338059
74.053709627128014858
74.053709580355942421
74.05370952759447789
74.053709468935565496
74.053709404481608658
74.053709334344773652
74.053709258647629099
74.053709177522748064
74.053709091112054352
74.053708999567376736
74.053708903049482615
74.053708801728589606
74.053708695783456051
74.053708585401679443
74.053708470779028517
74.053708352119400615
74.053708229634608529
74.053708103543755215
74.053707974073361697
74.053707841456528627
74.053707705933277339
74.053707567749356144
74.05370742715643928
74.053707284411444789
74.053707139776079771
74.05370699351642827
74.053706845902993905
74.053706697211126198
74.053706547725042242
74.053706397748172208
74.053706247624774051
74.053706097637572725
75.055197930904981263
75.055198082494115397
75.055198234684652903
75.055198386805955124
75.055198538439441336
75.055198689264457812
75.055198838990406784
75.055198987337973904
75.055199134033102837
75.055199278806611574
75.055199421393481884
75.055199561533669339
75.055199698972558053
75.055199833461074377
75.055199964756354802
75.055200092622342822
75.055200216829703663
75.055200337156492196
75.055200453388067672
75.055200565317989003
75.055200672747815815
75.055200775487762144
75.055200873356568536
75.055200966181871536
75.055201053800672639
75.05520113605940935
75.055201212813898337
75.055201283930159661
75.055201349283976242
75.055201408761348603
75.055201462258906986
75.055201509683286076
75.05520155095229029
75.055201585994154811
75.055201614748042971
75.055201637164046247
75.05520165320328374
75.055201662837930598
75.055201666051445386
75.055201662838086918
75.055201653203397427
75.055201637164060458
75.055201614748071393
75.055201585994240077
75.055201550952304501
75.055201509683300287
75.055201462258821721
75.055201408761277548
75.055201349283805712
75.055201283930017553
75.055201212813756229
75.055201136059196187
75.055201053800558952
75.055200966181701006
75.055200873356454849
75.055200775487691089
75.055200672747801605
75.055200565317889527
75.055200453388053461
75.055200337156477985
75.055200216829788928
75.055200092622428087
75.055199964756440068
75.055199833461117009
75.055199698972529632
75.055199561533711972
75.055199421393481884
75.055199278806611574
75.05519913403315968
75.055198987337959693
75.055198838990435206
75.055198689264571499
75.055198538439469758
75.0551983868060546
75.055198234684738168
75.055198082494158029
75.055197930905066528
76.056689764137146881
76.056689916980431576
76.056690071124492647
76.056690225246526893
76.056690378874876046
76.056690531679080891
76.056690683364266192
76.056690833647678573
76.05669098225207847
76.056691128905512755
76.056691273339822601
76.056691415292291936
76.056691554505377439
76.056691690727248556
76.056691823712313294
76.056691953221729818
76.056692079023662245
76.056692200893451172
76.056692318614153692
76.056692431976756552
76.056692540780616696
76.056692644833617578
76.05669274395239654
76.056692837962614817
76.056692926699128066
76.056693010006839017
76.056693087739674297
76.056693159762019718
76.056693225948166059
76.056693286182806446
76.056693340361320566
76.056693388389248867
76.056693430183344162
76.056693465671017407
76.056693494790550858
76.056693517491680723
76.05669353373481556
76.056693543492059462
76.056693546746430457
76.056693543492144727
76.056693533734943458
76.05669351749163809
76.056693494790593491
76.056693465671017407
76.056693430183344162
76.056693388389248867
76.056693340361277933
76.056693286182692759
76.056693225947981318
76.056693159761834977
76.056693087739489556
76.056693010006611644
76.056692926699085433
76.056692837962430076
76.056692743952368119
76.056692644833518102
76.056692540780630907
76.056692431976657076
76.056692318614139481
76.056692200893479594
76.056692079023733299
76.05669195322175824
76.056691823712370137
76.056691690727262767
76.05669155450539165
76.056691415292334568
76.056691273339893655
76.056691128905484334
76.056690982252135314
76.056690833647650152
76.056690683364379879
76.056690531679251421
76.056690378874904468
76.056690225246669002
76.056690071124606334
76.05668991698048842
76.056689764137288989
