# Supplementary material for: Discrete mechanical growth model for plant tissue
Source: PLoS One. 2019 Aug 12;14(8):e0221059. doi: 10.1371/journal.pone.0221059 (PMC6690522; doi:10.1371/journal.pone.0221059)
Supplement: S1 File — The model was implemented using the C++ programming language. The software uses the Intel threading building blocks (TBB) runtime library as a parallelization environment (available in open source from http://www.intel.com/software/products/tbb/), and for visualization the CASH library from Rob J. de Boer and Alex D. Staritsky (available in open source from http://theory.bio.uu.nl/rdb/software.html). (ZIP) [file pone.0221059.s001.zip › CODE/illustration2-leaf-growth/output/savedstate/stateyold]

-0.056689765006624176502
-0.056689918409701764435
-0.056690073118599082491
-0.056690227805658251203
-0.056690381997609902431
-0.056690535363018601522
-0.05669068760585366934
-0.056690838442174214251
-0.056690987594007695438
-0.056691134787979116649
-0.056691279755242122984
-0.056691422231888860539
-0.056691561959351911837
-0.056691698684895125426
-0.05669183216203136505
-0.056691962150922883823
-0.056692088418763289526
-0.056692210740090995258
-0.056692328897163517254
-0.056692442680205429317
-0.056692551887745613881
-0.056692656326888614393
-0.056692755813568598833
-0.056692850172815445475
-0.056692939239006007179
-0.05669302285607606684
-0.056693100877745129795
-0.056693173167721273853
-0.056693239599915581928
-0.056693300058574876144
-0.056693354438470386358
-0.056693402645042668964
-0.056693444594521552604
-0.056693480214109942539
-0.056693509442018653888
-0.056693532227515906763
-0.056693548531138143742
-0.056693558324638272661
-0.056693561591013512391
-0.05669355832462704553
-0.056693548531145582237
-0.056693532227509113586
-0.056693509442012887667
-0.056693480214127532635
-0.056693444594536651637
-0.056693402645045409827
-0.056693354438478026081
-0.056693300058589655988
-0.056693239599949721286
-0.056693173167760201048
-0.05669310087776944368
-0.056693022856107035123
-0.056692939239045593569
-0.056692850172865238978
-0.056692755813622715266
-0.056692656326926833821
-0.056692551887786275799
-0.056692442680235113905
-0.056692328897196830884
-0.056692210740139553637
-0.056692088418810064609
-0.05669196215097365571
-0.056691832162091455871
-0.056691698684961835952
-0.056691561959414056571
-0.056691422231933449871
-0.056691279755288460918
-0.056691134788039138082
-0.056690987594078243172
-0.05669083844225138169
-0.056690687605952874706
-0.056690535363117508516
-0.056690381997702571359
-0.056690227805741302824
-0.056690073118663822371
-0.056689918409762722618
-0.056689765006710836348
0.9448020682338902354
0.94480191608968810968
0.94480176334185650422
0.94480161066311629803
0.94480145847361673983
0.94480130709499987596
0.9448011568188278142
0.94480100792566035217
0.94480086069038005103
0.94480071538339627235
0.94480057227062108627
0.94480043161309557043
0.94480029366654072476
0.94480015868089872733
0.94480002689989783793
0.94479989856066992626
0.94479977389339075966
0.94479965312094993379
0.9447995364585966005
0.94479942411367967559
0.94479931628534308263
0.94479921316422910138
0.94479911493225721131
0.94479902176234942246
0.94479893381818724762
0.94479885125398976875
0.94479877421431135431
0.94479870283382672014
0.94479863723714296864
0.94479857753864127101
0.94479852384228790729
0.94479847624150403718
0.9447984348190784365
0.94479839964693246301
0.94479837078614559154
0.94479834828679976066
0.94479833218791109406
0.94479832251740436533
0.94479831929203605956
0.94479832251740492044
0.94479833218791187122
0.94479834828679754022
0.94479837078614514745
0.94479839964692424736
0.94479843481906045088
0.94479847624149515539
0.94479852384226858941
0.94479857753861995473
0.9447986372371208752
0.9447987028338026283
0.94479877421428082318
0.94479885125395524081
0.94479893381814539222
0.94479902176230523558
0.94479911493220969376
0.94479921316418358224
0.94479931628530067211
0.94479942411364581378
0.94479953645855063726
0.9447996531209041926
0.94479977389334313109
0.94479989856061497022
0.9448000268998364426
0.94480015868084010755
0.94480029366649032063
0.94480043161304427812
0.94480057227056024605
0.94480071538334331471
0.94480086069031476992
0.94480100792557442091
0.94480115681873211297
0.9448013070949075054
0.94480145847352758892
0.94480161066304557682
0.94480176334179488684
0.94480191608962438288
0.94480206823379087044
1.9462939015099496309
1.946293750973828951
1.9462936003010242736
1.9462934497748971552
1.9462932997408788349
1.9462931505034921642
1.9462930023478413055
1.9462928555504390715
1.9462927103827381003
1.9462925671118864734
1.9462924260006035926
1.9462922873067802776
1.9462921512830240189
1.9462920181762075611
1.946291888227023037
1.9462917616696553402
1.9462916387313924371
1.9462915196323060663
1.9462914045849246669
1.9462912937939556013
1.9462911874559929437
1.9462910857592365943
1.9462909888832620187
1.94629089699876201
1.9462908102673157629
1.9462907288411224194
1.9462906528628791669
1.9462905824654901377
1.9462905177719580507
1.9462904588951572826
1.94629040593770819
1.9462903589917961433
1.9462903181391251195
1.9462902834506976557
1.94629025498678776
1.9462902327967916971
1.9462902169192346502
1.9462902073816803483
1.9462902042006522407
1.9462902073816792381
1.9462902169192366486
1.9462902327967832594
1.9462902549867784341
1.9462902834506947691
1.9462903181391173479
1.9462903589917854852
1.9462904059376862076
1.9462904588951384088
1.9462905177719418415
1.9462905824654730402
1.9462906528628378666
1.9462907288410900009
1.9462908102672682453
1.9462908969987200436
1.9462909888832173877
1.9462910857591848579
1.9462911874559476466
1.9462912937939158553
1.946291404584880036
1.9462915196322569944
1.9462916387313498046
1.9462917616695989409
1.9462918882269659715
1.9462920181761513838
1.9462921512829809423
1.9462922873067258767
1.9462924260005234345
1.9462925671118187498
1.9462927103826661579
1.9462928555503575812
1.9462930023477593711
1.9462931505034022361
1.9462932997407871305
1.9462934497748225482
1.9462936003009609909
1.9462937509737701092
1.9462939015098543738
2.9477857348319052022
2.9477855862353115057
2.9477854377813397235
2.9477852895484812912
2.947785141815631782
2.9477849948673293667
2.9477848489804951981
2.9477847044266733967
2.9477845614733038104
2.9477844203838508008
2.9477842814174679553
2.9477841448285717618
2.947784010866346005
2.9477838797742816901
2.9477837517897858
2.9477836271438078164
2.9477835060604911099
2.9477833887568429816
2.9477832754424304618
2.9477831663191014222
2.9477830615806768222
2.9477829614127153413
2.9477828659922615806
2.9477827754875955968
2.9477826900579908731
2.9477826098535127031
2.9477825350148121331
2.9477824656729136876
2.947782401949058606
2.9477823439545098871
2.9477822917904230593
2.9477822455476809793
2.9477822053067908037
2.9477821711377671932
2.9477821431000017505
2.9477821212421941866
2.9477821056023083557
2.9477820962075043099
2.9477820930740956662
2.9477820962075034217
2.9477821056023012503
2.9477821212421817521
2.9477821430999955332
2.9477821711377627523
2.9477822053067934682
2.9477822455476747621
2.9477822917904101807
2.9477823439545010054
2.9477824019490452834
2.9477824656728945918
2.9477825350147814909
2.9477826098534798405
2.947782690057950461
2.9477827754875498556
2.9477828659922140631
2.9477829614126713764
2.9477830615806301928
2.9477831663190503519
2.9477832754423922701
2.9477833887567936877
2.9477835060604493655
2.9477836271437527493
2.9477837517897320652
2.9477838797742323962
2.9477840108662931584
2.9477841448285140302
2.9477842814173813579
2.9477844203837610948
2.9477845614732314239
2.9477847044266067833
2.9477848489804241439
2.9477849948672427693
2.947785141815542076
2.9477852895483969142
2.947785437781277107
2.9477855862352595473
2.9477857348318234898
3.9492775682239211754
3.9492774218573285516
3.9492772757822769414
3.9492771299867146517
3.94927698469905053
3.9492768401845350645
3.9492766967112467036
3.949276554545195328
3.9492764139493479192
3.9492762751831009815
3.9492761385017045583
3.9492760041557604112
3.9492758723907233076
3.9492757434464094146
3.9492756175566579024
3.9492754949489032867
3.9492753758438947642
3.9492752604553116313
3.9492751489895403516
3.9492750416453161755
3.9492749386134979872
3.9492748400767889727
3.9492747462095061373
3.9492746571773356123
3.9492745731370670903
3.9492744942364805816
3.9492744206140208973
3.9492743523986924004
3.9492742897098516153
3.9492742326570269285
3.949274181339814227
3.949274135847679279
3.9492740962598618104
3.9492740626452871311
3.9492740350624297996
3.9492740135592443451
3.9492739981730777821
3.9492739889306709422
3.9492739858480931936
3.9492739889306687218
3.9492739981730666798
3.9492740135592327988
3.9492740350624324641
3.9492740626452871311
3.9492740962598587018
3.9492741358476659563
3.9492741813398022366
3.9492742326570287048
3.9492742897098387367
3.9492743523986724163
3.9492744206139964724
3.9492744942364432781
3.9492745731370373363
3.9492746571772832098
3.949274746209459952
3.9492748400767503369
3.9492749386134509137
3.9492750416452611084
3.9492751489894981631
3.9492752604552645579
3.949275375843844138
3.9492754949488504401
3.9492756175566121613
3.9492757434463676702
3.9492758723906660201
3.9492760041556969064
3.9492761385016228459
3.949276275183008611
3.949276413949267539
3.9492765545451264941
3.9492766967111783138
3.9492768401844555726
3.9492769846989665972
3.9492771299866182844
3.9492772757822072194
3.9492774218572792577
3.9492775682238510093
4.950769401711636597
4.95076925782699373
4.9507691142967269471
4.9507689710847584408
4.9507688283854687228
4.9507686864473150479
4.9507685455296543964
4.9507684058926608728
4.9507682677945226146
4.9507681314902534098
4.9507679972309048821
4.9507678652629580895
4.9507677358278456836
4.9507676091614394309
4.950767485493711817
4.9507673650483434713
4.9507672480424158579
4.9507671346860560035
4.9507670251822100127
4.9507669197263002303
4.9507668185059925392
4.9507667217009396765
4.9507666294825360964
4.9507665420136790502
4.9507664594485465415
4.9507663819324134735
4.9507663096014029591
4.950766242582353982
4.9507661809926100105
4.9507661249398475789
4.9507660745219865817
4.9507660298269895449
4.9507659909327523806
4.9507659579070244504
4.9507659308073117543
4.9507659096807321575
4.9507658945640358183
4.9507658854834994955
4.9507658824548999021
4.9507658854834906137
4.950765894564024272
4.9507659096807277166
4.9507659308073037607
4.9507659579070262268
4.9507659909327417225
4.9507660298269726695
4.9507660745219776999
4.9507661249398449144
4.9507661809925913587
4.9507662425823300012
4.9507663096013772019
4.9507663819323823873
4.9507664594485101262
4.9507665420136257595
4.9507666294824952402
4.9507667217008952676
4.950766818505941913
4.9507669197262451632
4.9507670251821620511
4.9507671346860053774
4.9507672480423607908
4.9507673650482937333
4.9507674854936691844
4.9507676091613959102
4.9507677358277843993
4.950767865262890588
4.9507679972308302752
4.9507681314901734737
4.9507682677944364613
4.9507684058925747195
4.9507685455295797894
4.9507686864472590926
4.9507688283853932276
4.950768971084665182
4.9507691142966390174
4.950769257826928893
4.950769401711577089
5.9522612353179891187
5.9522610941357596559
5.9522609533157728734
5.9522608128341261136
5.9522606728652043273
5.9522605336439520229
5.9522603954215327349
5.9522602584522115166
5.952260122989185831
5.9522599892828358392
5.9522598575797296405
5.952259728121979343
5.9522596011467019395
5.9522594768855716652
5.952259355564436305
5.9522592374029574813
5.9522591226143095611
5.9522590114048323784
5.9522589039737976435
5.9522588005130971922
5.952258701207000513
5.9522586062319007283
5.9522585157560765623
5.9522584299394809548
5.9522583489334852658
5.9522582728807149621
5.9522582019148204679
5.9522581361603332795
5.952258075732446585
5.9522580207368980254
5.9522579712698009402
5.9522579274175324571
5.9522578892565611852
5.9522578568533894838
5.9522578302644664205
5.9522578095360545447
5.9522577947042618618
5.9522577857948641977
5.9522577828233274033
5.952257785794845546
5.9522577947042520918
5.9522578095360554329
5.952257830264448657
5.9522578568533868193
5.9522578892565505271
5.952257927417517358
5.9522579712698044929
5.9522580207368926963
5.9522580757324350387
5.952258136160301305
5.9522582019147964871
5.9522582728806883168
5.9522583489334452977
5.9522584299394374341
5.9522585157560339297
5.9522586062318492139
5.9522587012069427814
5.9522588005130376843
5.952258903973745241
5.9522590114047853049
5.9522591226142589349
5.9522592374029157369
5.9522593555643954488
5.9522594768855228153
5.9522596011466371024
5.9522597281219002952
5.9522598575796594744
5.9522599892827692258
5.9522601229891085595
5.9522602584521218105
5.9522603954214599042
5.9522605336438978441
5.952260672865133273
5.952260812834043513
5.9522609533156805028
5.952261094135690378
5.9522612353179411571
6.9537530690623086116
6.9537529307781476007
6.9537527928301674507
6.9537526552244175448
6.9537525181261052865
6.9537523817600304099
6.9537522463699170672
6.9537521122042047494
6.9537519795109288268
6.9537518485356262232
6.9537517195201443698
6.9537515927019599715
6.9537514683136461002
6.953751346582395243
6.9537512277296986696
6.9537511119709654039
6.9537509995152069209
6.9537508905647520407
6.9537507853149822523
6.9537506839540466075
6.9537505866626068141
6.9537504936136036449
6.953750404972024235
6.9537503208946960243
6.9537502415300016523
6.9537501670177821467
6.9537500974890784633
6.9537500330659485215
6.9537499738613384181
6.9537499199789118975
6.9537498715128975846
6.9537498285479690807
6.9537497911590842037
6.9537497594114432431
6.9537497333603628391
6.9537497130512475607
6.9537496985194424681
6.9537496897902375537
6.9537496868788002402
6.9537496897902233428
6.9537496985194406918
6.9537497130512422316
6.9537497333603495164
6.9537497594114263677
6.9537497911590673283
6.9537498285479584226
6.9537498715129038018
6.9537499199789047921
6.9537499738613313127
6.953750033065920988
6.9537500974890562588
6.9537501670177626067
6.9537502415299696779
6.9537503208946596089
6.9537504049719842669
6.9537504936135503542
6.9537505866625393125
6.953750683953984435
6.9537507853149325143
6.9537508905647031909
6.9537509995151616238
6.9537511119709174423
6.9537512277296613661
6.9537513465823410641
6.9537514683135741578
6.9537515927018835882
6.9537517195200715392
6.9537518485355684916
6.9537519795108586607
6.9537521122041150434
6.9537522463698433484
6.9537523817599620202
6.953752518126033344
6.9537526552243340561
6.953752792830089291
6.9537529307780729937
6.9537530690622473273
7.9552449029604490605
7.9552447677505027102
7.9552446328307349077
7.9552444982440828625
7.9552443641543240105
7.9552442307791473297
7.9552440983556982346
7.9552439671267203281
7.9552438373349989575
7.955243709221017312
7.9552435830216747803
7.9552434589695879552
7.9552433372925248634
7.9552432182129813043
7.9552431019478326846
7.955242988708007168
7.9552428786981241871
7.9552427721162795038
7.9552426691537609926
7.9552425699947537652
7.9552424748161234547
7.9552423837871710788
7.9552422970694074422
7.9552422148163524085
7.9552421371732622291
7.9552420642770309556
7.9552419962559293154
7.9552419332294403986
7.9552418753081308722
7.955241822593472456
7.9552417751777042554
7.9552417331437030867
7.9552416965648404812
7.9552416655049507099
7.9552416400181815703
7.9552416201489783987
7.9552416059319224217
7.9552415973917725012
7.9552415945434074018
7.9552415973917733893
7.9552416059319153163
7.9552416201489721814
7.9552416400181744649
7.9552416655049258409
7.9552416965648262703
7.9552417331436870995
7.9552417751776927091
7.9552418225934600216
7.9552418753081184377
7.9552419332294208587
7.9552419962559062228
7.9552420642770176329
7.9552421371732364719
7.9552422148163168814
7.9552422970693674742
7.9552423837871177881
7.9552424748160586176
7.9552425699947013626
7.9552426691537156955
7.955242772116230654
7.9552428786980682318
7.9552429887079494364
7.9552431019477909402
7.9552432182129217964
7.9552433372924502564
7.9552434589695115719
7.955243583021603726
7.9552437092209551395
7.9552438373349350087
7.9552439671266457211
7.955244098355630733
7.9552442307790709464
7.9552443641542511799
7.9552444982440064791
7.9552446328306576362
7.9552447677504209977
7.9552449029603726771
8.9567367370252117809
8.9567366050501036057
8.9567364733083838502
8.9567363418808056963
8.9567362109347676835
8.9567360806833580256
8.9567359513580235841
8.9567358231959719461
8.9567356964346451775
8.9567355713092968728
8.9567354480516705451
8.9567353268892855311
8.9567352080448792151
8.9567350917360251117
8.9567349781747402915
8.9567348675672313618
8.9567347601135409718
8.9567346560073026751
8.9567345554354886872
8.9567344585781434319
8.9567343656081366277
8.9567342766909394669
8.9567341919844150055
8.9567341116386138822
8.9567340357955078645
8.9567339645888850441
8.9567338981441153578
8.9567338365779818332
8.9567337799985526914
8.9567337285049983819
8.9567336821874512509
8.9567336411269291574
8.9567336053951311925
8.9567335750544483375
8.9567335501578160262
8.9567335307486324325
8.9567335168607460361
8.9567335085183117371
8.9567335057358956618
8.9567335085183206189
8.9567335168607300488
8.9567335307486342089
8.956733550157805368
8.9567335750544270212
8.956733605395118758
8.9567336411269149465
8.9567336821874388164
8.9567337285049841711
8.9567337799985384805
8.9567338365779676224
8.9567338981440904888
8.9567339645888637278
8.956734035795470561
8.9567341116385765787
8.9567341919843759257
8.9567342766908897289
8.9567343656080797842
8.9567344585780919175
8.9567345554354496073
8.9567346560072582662
8.956734760113482352
8.956734867567172742
8.9567349781746852244
8.9567350917359487283
8.9567352080448081608
8.9567353268892109242
8.9567354480516065962
8.956735571309213384
8.9567356964345794523
8.9567358231959097736
8.9567359513579667407
8.9567360806832887477
8.9567362109347019583
8.9567363418807328657
8.9567364733083127959
8.9567366050500201169
8.9567367370251336212
9.9582285712667992783
9.9582284426745317774
9.9582283142540841681
9.958228186121651504
9.9582280584513043209
9.9582279314534520864
9.9582278053545802976
9.9582276803865230619
9.9582275567813383077
9.9582274347688617411
9.9582273145754847121
9.9582271964234010397
9.9582270805300936445
9.9582269671079739481
9.9582268563640035097
9.9582267484994293483
9.9582266437095032785
9.9582265421832012464
9.958226444102972863
9.9582263496445193596
9.9582262589765413452
9.9582261722605061038
9.9582260896504539716
9.9582260112927940554
9.9582259373260715307
9.9582258678808202035
9.9582258030793902037
9.9582257430357277173
9.9582256878552808388
9.9582256376348148308
9.9582255924622735677
9.9582255524166924943
9.9582255175680725046
9.9582254879772591494
9.9582254636959302019
9.9582254447664002583
9.9582254312217077796
9.9582254230854303501
9.9582254203717628371
9.9582254230854321264
9.9582254312216935688
9.9582254447663949293
9.958225463695915991
9.9582254879772449385
9.9582255175680582937
9.9582255524166853888
9.9582255924622593568
9.9582256376347952909
9.9582256878552595225
9.9582257430357170591
9.9582258030793777692
9.958225867880807769
9.9582259373260360036
9.9582260112927638573
9.9582260896504131154
9.9582261722604688003
9.9582262589764933836
9.958226349644476727
9.9582264441029266777
9.9582265421831479557
9.9582266437094464351
9.9582267484993707285
9.9582268563639342318
9.9582269671078833539
9.9582270805300190375
9.9582271964233282091
9.9582273145754189869
9.9582274347687711469
9.9582275567812548189
9.9582276803864715475
9.9582278053545110197
9.9582279314533774794
9.9582280584512421484
9.9582281861215840024
9.9582283142540113374
9.958228442674455394
9.958228571266722895
10.959720405693207823
10.959720280621265687
10.959720155658654761
10.959720030953130632
10.959719906686920865
10.959719783069065357
10.959719660321724177
10.959719538671496508
10.9597194183449691
10.959719299566421213
10.959719182556659334
10.959719067532358139
10.95971895470552937
10.959718844283173667
10.959718736467010558
10.959718631453103654
10.959718529431704326
10.959718430586935511
10.959718335096519937
10.959718243131639781
10.95971815485663825
10.959718070428813519
10.959717989998202015
10.959717913707429204
10.959717841691466234
10.959717774077459396
10.959717710984600458
10.959717652523872644
10.959717598797993787
10.959717549901204947
10.959717505919204683
10.959717466928951879
10.95971743299864265
10.959717404187561129
10.959717380546011967
10.95971736211524572
10.959717348927421554
10.959717341005498881
10.959717338363327954
10.959717341005491775
10.959717348927398461
10.959717362115229733
10.95971738054599065
10.959717404187550471
10.959717432998631992
10.959717466928939444
10.959717505919190472
10.959717549901185407
10.959717598797961813
10.959717652523853104
10.959717710984586247
10.959717774077448738
10.959717841691436035
10.959717913707395454
10.959717989998154053
10.959718070428774439
10.959718154856592065
10.959718243131598925
10.959718335096468422
10.959718430586869786
10.959718529431649259
10.959718631453037929
10.959718736466925293
10.95971884428309906
10.95971895470545121
10.959719067532285308
10.959719182556586503
10.959719299566339501
10.959719418344878505
10.959719538671434336
10.959719660321662005
10.959719783068988974
10.959719906686858693
10.959720030953064906
10.95972015565858193
10.959720280621203514
10.959720405693140322
11.961212240310576504
11.961212118887418754
11.961211997512693372
11.961211876361256046
11.961211755623791575
11.961211635508833595
11.961211516234639518
11.961211398022683738
11.961211281093971692
11.961211165667082312
11.961211051957041818
11.961210940174790807
11.961210830526635363
11.961210723213985929
11.961210618433064212
11.961210516374595869
11.961210417223593794
11.961210321159132519
11.961210228354051566
11.96121013897479024
11.961210053181185131
11.961209971126185891
11.961209892955682932
11.961209818808363536
11.961209748815463172
11.961209683100618051
11.961209621779726575
11.961209564960702423
11.961209512743415928
11.96120946521950934
11.961209422472299124
11.961209384576621417
11.961209351598776962
11.961209323596440512
11.961209300618481421
11.961209282705031143
11.96120926988735178
11.961209262187781022
11.961209259619767664
11.96120926218777214
11.961209269887334017
11.961209282705009826
11.961209300618461882
11.961209323596426302
11.961209351598775186
11.961209384576603654
11.961209422472283137
11.961209465219484471
11.96120951274338573
11.961209564960684659
11.961209621779708812
11.96120968310060384
11.961209748815431197
11.961209818808324457
11.961209892955629641
11.961209971126145035
11.961210053181147828
11.961210138974754713
11.961210228354000051
11.961210321159070347
11.961210417223535174
11.96121051637453192
11.961210618432994934
11.961210723213923757
11.961210830526558979
11.961210940174703765
11.961211051956976092
11.961211165667009482
11.961211281093884651
11.961211398022593144
11.961211516234568464
11.961211635508758988
11.961211755623729402
11.96121187636117611
11.961211997512615213
11.961212118887363687
11.96121224031050545
12.962704075123339109
12.962703957469537741
12.962703839806428263
12.962703722331477607
12.962703605243333982
12.962703488750438652
12.962703373067407497
12.962703258410614993
12.962703144995415983
12.962703033034491895
12.962702922736896838
12.962702814307629495
12.962702707947086012
12.962702603850877026
12.96270250220952569
12.962702403208183455
12.962702307026484405
12.962702213838218412
12.962702123811174815
12.962702037106899056
12.96270195388050972
12.962701874280464054
12.962701798448364343
12.962701726518796264
12.962701658619137035
12.962701594869376009
12.962701535381974338
12.96270148026169089
12.962701429605431258
12.962701383502146513
12.962701342032662666
12.962701305269654029
12.962701273277437153
12.962701246111983266
12.962701223820721097
12.962701206442604374
12.962701194007964389
12.96270118653847625
12.962701184047203284
12.962701186538474474
12.962701194007951955
12.962701206442581281
12.962701223820701557
12.962701246111972608
12.9627012732774336
12.96270130526964337
12.962701342032646679
12.962701383502121644
12.962701429605408165
12.962701480261673126
12.962701535381960127
12.96270159486935647
12.962701658619101508
12.962701726518757184
12.962701798448316381
12.962701874280430303
12.962701953880483074
12.962702037106868858
12.962702123811126853
12.962702213838165122
12.96270230702641868
12.962702403208133717
12.962702502209458189
12.962702603850813077
12.96270270794701851
12.962702814307554888
12.962702922736825784
12.962703033034410183
12.96270314499533427
12.962703258410529727
12.962703373067325785
12.96270348875037115
12.962703605243262928
12.962703722331395895
12.962703839806353656
12.962703957469473792
12.962704075123298253
13.964195910134499456
13.964195796363515711
13.964195682529673803
13.964195568848701612
13.964195455526244416
13.964195342770690189
13.964195230793089664
13.964195119804697853
13.964195010015096443
13.964194901630893497
13.964194794854989823
13.964194689886216594
13.964194586918862839
13.964194486142524454
13.964194387741834191
13.964194291896188105
13.96419419877962298
13.964194108560473495
13.964194021401310053
13.964193937458588834
13.964193856882571865
13.96419377981707477
13.964193706399234074
13.964193636759402395
13.964193571020981466
13.964193509300159235
13.964193451705867233
13.964193398339585173
13.964193349295149105
13.964193304658719441
13.964193264508596215
13.964193228915130263
13.964193197940668156
13.964193171639360358
13.964193150057184312
13.964193133231853849
13.964193121192735703
13.964193113960833514
13.964193111548805604
13.964193113960838843
13.964193121192725044
13.964193133231830757
13.96419315005715589
13.964193171639353253
13.964193197940664604
13.964193228915119604
13.964193264508573122
13.96419330465870523
13.964193349295133117
13.96419339833956208
13.964193451705847693
13.964193509300139695
13.964193571020944162
13.964193636759365091
13.964193706399191441
13.964193779817037466
13.964193856882548772
13.964193937458562189
13.964194021401254986
13.964194108560421981
13.964194198779550149
13.964194291896134814
13.964194387741768466
13.964194486142456952
13.964194586918795338
13.964194689886154421
13.964194794854916992
13.96419490163081889
13.96419501001502006
13.964195119804623246
13.964195230793007951
13.964195342770615582
13.964195455526166256
13.964195568848618123
13.964195682529602749
13.964195796363439328
13.964195910134474587
14.965687745345729098
14.965687635564515645
14.965687525671722113
14.96568741589725704
14.96568730645251577
14.965687197545536335
14.965687089383761688
14.965686982173235009
14.965686876117610282
14.965686771417233913
14.965686668268672221
14.965686566864370377
14.965686467392316672
14.965686370035907515
14.965686274973657888
14.965686182379032587
14.965686092420272146
14.965686005260126379
14.965685921055726482
14.965685839958307923
14.965685762113096757
14.965685687659103564
14.965685616728885421
14.965685549448418001
14.965685485936974786
14.965685426306862382
14.965685370663329934
14.965685319104474971
14.965685271720984062
14.965685228596125711
14.965685189805604693
14.965685155417377317
14.965685125491699381
14.96568510008091657
14.965685079229475107
14.965685062973790309
14.965685051342276779
14.965685044355222288
14.965685042024848173
14.965685044355225841
14.965685051342267897
14.965685062973783204
14.96568507922943958
14.965685100080907688
14.965685125491686946
14.965685155417361329
14.96568518980558693
14.965685228596125711
14.965685271720976957
14.965685319104446549
14.965685370663303289
14.965685426306832184
14.965685485936946364
14.965685549448380698
14.965685616728853446
14.96568568765907159
14.965685762113068336
14.965685839958268843
14.965685921055671415
14.965686005260085523
14.965686092420208197
14.96568618237897752
14.965686274973585057
14.965686370035834685
14.965686467392261605
14.965686566864318863
14.965686668268615378
14.965686771417164636
14.965686876117537452
14.965686982173167507
14.965687089383676422
14.965687197545458176
14.965687306452435834
14.965687415897177104
14.965687525671647506
14.965687635564446367
14.965687745345686466
15.967179580757481006
15.967179475066961558
15.96717936922128267
15.967179263460904437
15.967179158001442829
15.967179053050127635
15.967178948810584416
15.967178845483486427
15.967178743266389418
15.967178642353196949
15.967178542933947227
15.967178445194484482
15.967178349316293762
15.967178255476357052
15.967178163846931227
15.967178074595343773
15.9671779878838489
15.967177903869457012
15.967177822703678913
15.967177744532385475
15.967177669495614012
15.967177597727411964
15.967177529355623733
15.967177464501723705
15.967177403280706116
15.967177345800893207
15.96717729216376469
15.967177242463895581
15.967177196788760796
15.967177155218642781
15.967177117826553356
15.967177084677986798
15.967177055831058397
15.967177031336250437
15.967177011236417528
15.967176995566669362
15.967176984354411573
15.967176977619212508
15.96717697537282632
15.967176977619205402
15.96717698435440802
15.967176995566672915
15.967177011236385553
15.967177031336230897
15.96717705583103708
15.967177084677965482
15.967177117826533816
15.967177155218649887
15.967177196788762572
15.967177242463876041
15.967177292163736269
15.967177345800855903
15.967177403280667036
15.96717746450167752
15.967177529355588206
15.967177597727381766
15.967177669495574932
15.967177744532348171
15.967177822703632728
15.967177903869417932
15.967177987883806267
15.967178074595281601
15.96717816384685662
15.967178255476293103
15.9671783493162458
15.967178445194432967
15.967178542933893937
15.967178642353133
15.967178743266321916
15.967178845483415373
15.967178948810506256
15.967179053050056581
15.967179158001354011
15.967179263460817396
15.967179369221220497
15.967179475066899386
15.967179580757418833
16.968671416369080163
16.968671314864476329
16.968671213166494738
16.968671111522791506
16.968671010151638257
16.968670909258833035
16.968670809043814529
16.96867070970171909
16.968670611423792849
16.968670514397310001
16.968670418805537281
16.968670324827559881
16.968670232638139339
16.968670142407688672
16.968670054301966843
16.968669968482032573
16.968669885103970785
16.968669804318867733
16.96866972627249126
16.968669651105159346
16.968669578951562471
16.968669509940703222
16.968669444195519702
16.96866938183289264
16.968669322963418011
16.968669267691296909
16.9686692161141508
16.968669168322939811
16.968669124401813519
16.96866908442800792
16.968669048471717531
16.968669016595956833
16.968668988856645541
16.968668965302335039
16.96866894597421549
16.968668930906087411
16.968668920124308386
16.96866891364768648
16.968668911487558404
16.968668913647672269
16.968668920124294175
16.968668930906083858
16.968668945974183515
16.96866896530231017
16.96866898885663133
16.968669016595946175
16.968669048471692662
16.968669084428004368
16.968669124401809967
16.968669168322929153
16.968669216114129483
16.968669267691257829
16.968669322963382484
16.968669381832850007
16.968669444195484175
16.968669509940660589
16.968669578951541155
16.968669651105113161
16.968669726272441522
16.968669804318835759
16.968669885103931705
16.968669968481968624
16.968670054301899341
16.968670142407621171
16.968670232638082496
16.968670324827495932
16.968670418805494648
16.968670514397249605
16.968670611423721795
16.968670709701658694
16.968670809043747028
16.968670909258761981
16.968671010151574308
16.968671111522716899
16.968671213166445
16.968671314864419486
16.968671416369002003
17.970163252178782187
17.970163154949929663
17.9701630574948652
17.970162960065461988
17.970162862881082333
17.970162766145246991
17.970162670052861387
17.970162574793267396
17.970162480551152839
17.970162387506942281
17.970162295836946242
17.970162205713272385
17.970162117303814853
17.970162030772197426
17.970161946277517728
17.970161863974372096
17.970161784012528727
17.97016170653697742
17.970161631687592063
17.970161559598984979
17.970161490400432314
17.970161424215636004
17.970161361162560354
17.970161301353375194
17.97016124489414679
17.97016119188486627
17.970161142419165401
17.970161096584327254
17.970161054461076588
17.970161016123487485
17.970160981638915842
17.970160951067843058
17.970160924463840502
17.970160901873569514
17.970160883336497193
17.97016086888505626
17.970160858544527827
17.970160852332966783
17.970160850261247987
17.970160852332959678
17.97016085854450651
17.970160868885038497
17.970160883336472324
17.97016090187353754
17.970160924463844054
17.970160951067818189
17.970160981638901632
17.970161016123476827
17.970161054461062378
17.970161096584313043
17.970161142419147637
17.970161191884834295
17.970161244894121921
17.970161301353325456
17.97016136116252838
17.97016142421557916
17.970161490400393234
17.9701615595989459
17.970161631687545878
17.970161706536956103
17.970161784012486095
17.970161863974304595
17.970161946277453779
17.970162030772129924
17.970162117303782878
17.970162205713219095
17.970162295836896504
17.97016238750688899
17.970162480551078232
17.970162574793207
17.970162670052804543
17.970162766145172384
17.970162862881018384
17.970162960065390934
17.970163057494815462
17.970163154949865714
17.970163252178714686
18.971655088183911886
18.971654995315383019
18.971654902193240133
18.971654809070855663
18.971654716167048349
18.971654623682240981
18.971654531806343869
18.971654440722556245
18.971654350608776696
18.971654261638384753
18.971654173980521563
18.971654087800111199
18.971654003257992116
18.971653920510799907
18.971653839710853617
18.971653761006049166
18.971653684539763418
18.971653610450694316
18.971653538872651268
18.971653469934455671
18.971653403759734857
18.971653340466868798
18.971653280168695233
18.971653222972530983
18.971653168979809578
18.971653118286187834
18.971653070981272293
18.971653027148509096
18.971652986865155555
18.971652950202052779
18.971652917223632784
18.971652887987744407
18.971652862545642648
18.971652840941953144
18.9716528232144519
18.971652809394118577
18.971652799505172027
18.971652793564889095
18.971652791583640152
18.971652793564881989
18.971652799505164921
18.971652809394104366
18.971652823214409267
18.97165284094192117
18.971652862545653306
18.971652887987733749
18.971652917223611468
18.971652950202035015
18.971652986865152002
18.971653027148501991
18.971653070981236766
18.97165311828617007
18.971653168979777604
18.97165322297247414
18.971653280168666811
18.971653340466822613
18.971653403759695777
18.971653469934402381
18.971653538872615741
18.971653610450655236
18.971653684539734996
18.971653761005992322
18.97165383971077901
18.971653920510735958
18.971654003257953036
18.971654087800061461
18.971654173980468272
18.971654261638349226
18.971654350608712747
18.971654440722481638
18.971654531806287025
18.971654623682169927
18.971654716166998611
18.971654809070791714
18.97165490219318329
18.971654995315326175
18.971655088183833726
19.973146924380774436
19.973146835952160671
19.973146747247852772
19.97314665852028881
19.973146569986212739
19.973146481841983046
19.973146394272070836
19.97314630745312769
19.973146221556056901
19.973146136746922963
19.973146053187488036
19.97314597103532563
19.973145890444023109
19.973145811563068008
19.97314573453779829
19.97314565950932419
19.973145586614396763
19.973145515985294196
19.973145447749658388
19.973145382030331518
19.97314531894523526
19.973145258607218011
19.973145201123958969
19.973145146597708788
19.973145095125254045
19.973145046797807112
19.973145001700796541
19.973144959913817331
19.973144921510517236
19.973144886558444
19.973144855119059571
19.973144827247512723
19.973144802992710112
19.97314478239716351
19.973144765496897435
19.973144752321484674
19.97314474289399655
19.97314473723091055
19.97314473534210677
19.973144737230885681
19.973144742893989445
19.97314475232146691
19.97314476549685125
19.973144782397131536
19.973144802992713664
19.973144827247512723
19.973144855119031149
19.973144886558440447
19.973144921510495919
19.973144959913792462
19.973145001700753909
19.973145046797782243
19.973145095125225623
19.973145146597662603
19.973145201123926995
19.973145258607182484
19.97314531894518197
19.973145382030285333
19.973145447749615755
19.973145515985248011
19.973145586614361235
19.973145659509267347
19.973145734537741447
19.973145811562996954
19.973145890443976924
19.973145971035282997
19.973146053187438298
19.97314613674688033
19.97314622155600361
19.973146307453063741
19.973146394272013993
19.973146481841933308
19.97314656998613458
19.973146658520231966
19.973146747247792376
19.973146835952096723
19.973146924380678513
20.974638760764790391
20.974638676850805297
20.974638592644275548
20.974638508394480851
20.974638424314562712
20.974638340595976871
20.974638257417108633
20.974638174947749292
20.974638093351494206
20.974638012786861907
20.974637933408033064
20.974637855365070749
20.974637778804098076
20.974637703867305305
20.974637630692875234
20.974637559414986754
20.974637490163622999
20.974637423064510955
20.974637358238968687
20.974637295803749026
20.974637235870922325
20.974637178547745009
20.974637123936499705
20.974637072134424187
20.974637023233462685
20.974636977320262332
20.974636934476073691
20.974636894776473639
20.974636858291482611
20.97463682508526972
20.974636795216255791
20.974636768736850456
20.974636745693501894
20.974636726126629327
20.974636710070470258
20.974636697553108888
20.974636688596483225
20.974636683216239419
20.974636681421760187
20.974636683216200339
20.974636688596461909
20.974636697553091125
20.97463671007042052
20.974636726126597353
20.974636745693494788
20.974636768736839798
20.97463679521622737
20.974636825085259062
20.974636858291457742
20.974636894776445217
20.974636934476031058
20.974636977320241016
20.974637023233423605
20.974637072134367344
20.974637123936471284
20.974637178547698824
20.974637235870886798
20.974637295803706394
20.97463735823893316
20.974637423064468322
20.97463749016355905
20.97463755941492991
20.974637630692829049
20.974637703867241356
20.974637778804041233
20.974637855365013905
20.974637933407983326
20.974638012786812169
20.974638093351440915
20.974638174947703106
20.97463825741705179
20.974638340595916475
20.974638424314488105
20.974638508394416903
20.974638592644215151
20.974638676850727137
20.974638760764673151
21.976130597330566729
21.976130518001166791
21.976130438367444953
21.976130358673540144
21.9761302791275277
21.976130199915044017
21.976130121207820167
21.97613004316838925
21.976129965952718948
21.976129889711575771
21.976129814591370604
21.976129740734439366
21.97612966827927039
21.976129597360589685
21.976129528109321853
21.976129460652511938
21.976129395113257914
21.976129331610618323
21.976129270259438186
21.976129211170253086
21.976129154449186132
21.976129100197752564
21.976129048512810016
21.976128999486380877
21.976128953205506633
21.976128909752247864
21.976128869203474636
21.97612883163077413
21.976128797100404455
21.97612876567314899
21.976128737404227564
21.976128712343331983
21.976128690534409316
21.976128672015708077
21.976128656819643226
21.976128644972803272
21.976128636495964486
21.976128631403916813
21.976128629705566908
21.97612863140389905
21.976128636495943169
21.976128644972796167
21.976128656819593488
21.976128672015676102
21.976128690534398658
21.976128712343328431
21.976128737404213354
21.976128765673131227
21.976128797100386691
21.976128831630759919
21.976128869203439109
21.976128909752226548
21.976128953205471106
21.976128999486324034
21.976129048512770936
21.976129100197717037
21.976129154449154157
21.976129211170214006
21.976129270259399107
21.976129331610568585
21.976129395113215281
21.976129460652465752
21.976129528109272115
21.976129597360529289
21.9761296682792171
21.976129740734371865
21.976129814591292444
21.97612988971152248
21.976129965952644341
21.976130043168346617
21.976130121207766877
21.976130199914976515
21.976130279127449541
21.976130358673490406
21.976130438367377451
21.976130518001077974
21.976130597330463701
22.97762243407186844
22.977622359392373852
22.977622284401718389
22.977622209337017267
22.977622134399936726
22.977622059769405638
22.977621985609879118
22.977621912076255484
22.977621839316551444
22.977621767473578984
22.977621696685748276
22.977621627087483347
22.977621558809502744
22.9776214919789048
22.977621426719160524
22.977621363150120715
22.977621301387813446
22.977621241544508024
22.97762118372847695
22.977621128043907106
22.977621074590860673
22.977621023465005123
22.977620974757666517
22.977620928555573698
22.977620884940790802
22.977620843990646193
22.977620805777618784
22.97762077036917816
22.977620737827798791
22.977620708210739764
22.97762068157006965
22.977620657952623873
22.977620637399841286
22.977620619947753511
22.97762060562690678
22.977620594462401016
22.977620586473783248
22.977620581674997879
22.97762058007446484
22.977620581674987221
22.977620586473747721
22.977620594462361936
22.977620605626871253
22.97762061994770022
22.977620637399823522
22.97762065795262032
22.977620681570051886
22.977620708210711342
22.977620737827766817
22.977620770369171055
22.977620805777597468
22.977620843990624877
22.977620884940744617
22.977620928555534618
22.977620974757616779
22.977621023464966044
22.977621074590814487
22.977621128043864474
22.977621183728416554
22.977621241544458286
22.977621301387774366
22.977621363150063871
22.977621426719117892
22.977621491978840851
22.977621558809442348
22.977621627087426504
22.977621696685673669
22.977621767473515035
22.977621839316483943
22.977621912076195088
22.977621985609825828
22.977622059769320373
22.977622134399851461
22.977622209336963977
22.977622284401629571
22.977622359392277929
22.97762243407177607
23.979114270981671808
23.979114201012890817
23.97911413073081377
23.979114060363862393
23.979113990106029064
23.979113920128650506
23.979113850588323231
23.979113781631838265
23.979113713399080154
23.979113646024572404
23.979113579638539733
23.979113514367341509
23.979113450333752411
23.979113387657108092
23.979113326453312283
23.979113266834822582
23.979113208910529664
23.979113152785775043
23.979113098562130801
23.979113046337346304
23.979112996205291353
23.979112948255735915
23.979112902574314603
23.979112859242409428
23.979112818337043223
23.979112779930698451
23.979112744091395371
23.979112710882407811
23.979112680362351995
23.979112652584941401
23.9791126275990365
23.97911260544853107
23.979112586172334431
23.979112569804200916
23.979112556372843557
23.979112545901774212
23.979112538409328437
23.979112533908594429
23.979112532407476976
23.979112533908590876
23.979112538409296462
23.979112545901752895
23.979112556372808029
23.979112569804151178
23.979112586172295352
23.979112605448509754
23.97911262759899742
23.979112652584916532
23.979112680362312915
23.979112710882411363
23.979112744091363396
23.97911277993067003
23.979112818336997037
23.979112859242391664
23.979112902574286181
23.979112948255679072
23.979112996205230957
23.979113046337303672
23.9791130985620633
23.979113152785725305
23.979113208910508348
23.979113266834769291
23.979113326453276756
23.979113387657051248
23.97911345033369912
23.979113514367284665
23.979113579638472231
23.979113646024494244
23.979113713399016206
23.979113781631788527
23.979113850588266388
23.979113920128572346
23.979113990105965115
23.979114060363816208
23.979114130730717847
23.979114201012798446
23.979114270981586543
24.980606108052210601
24.980606042850524773
24.980605977337866364
24.980605911732503444
24.98060584621952529
24.98060578096181672
24.98060571610754721
24.98060565179505943
24.980605588155672336
24.98060552531546108
24.980605463396294397
24.980605402516260938
24.9806053427900423
24.980605284329104876
24.98060522724160748
24.980605171632532802
24.980605117603495557
24.980605065252788677
24.980605014675166586
24.980604965961887842
24.980604919200498415
24.980604874474749977
24.980604831864564375
24.980604791445845336
24.980604753290474918
24.980604717466071918
24.980604684036059382
24.980604653059533149
24.980604624591109086
24.98060459868096217
24.980604575374663057
24.980604554713121246
24.980604536732656129
24.980604521464773171
24.980604508936274044
24.98060449916905057
24.980604492180223275
24.980604487982031259
24.980604486581825086
24.980604487982034811
24.98060449218021617
24.980604499169032806
24.980604508936227859
24.980604521464741197
24.980604536732620602
24.980604554713085719
24.980604575374623977
24.980604598680940853
24.980604624591101981
24.980604653059533149
24.98060468403603096
24.980604717466015074
24.980604753290428732
24.980604791445831125
24.980604831864539506
24.980604874474686028
24.980604919200427361
24.980604965961841657
24.980605014675116848
24.980605065252731833
24.980605117603463583
24.980605171632483064
24.980605227241561295
24.980605284329048033
24.98060534279000322
24.980605402516182778
24.980605463396223342
24.980605525315397131
24.980605588155594177
24.980605651794991928
24.980605716107493919
24.980605780961759876
24.980605846219475552
24.980605911732443047
24.980605977337791757
24.980606042850450166
24.980606108052135994
25.982097945275071993
25.98209788489247174
25.982097824205514058
25.982097763420867409
25.98209770271362018
25.982097642237398816
25.98209758213142706
25.982097522525108957
25.9820974635409776
25.982097405296432413
25.982097347904769435
25.982097291475632517
25.982097236115524908
25.982097181927802154
25.982097129012906578
25.982097077468097268
25.98209702738768101
25.98209697886273517
25.982096931981203625
25.9820968868276303
25.982096843483194704
25.982096802025569815
25.982096762528851031
25.982096725063417608
25.982096689695875824
25.98209665648893818
25.982096625501426956
25.982096596788103682
25.982096570399598079
25.982096546382443591
25.982096524778881985
25.982096505626859795
25.982096488959999903
25.982096474807544695
25.982096463194338298
25.982096454140691577
25.982096447662424765
25.982096443770938521
25.982096442473025633
25.982096443770942074
25.982096447662421212
25.982096454140648945
25.98209646319428856
25.98209647480751272
25.982096488959943059
25.982096505626810057
25.982096524778839353
25.982096546382422275
25.982096570399576763
25.982096596788093024
25.982096625501398535
25.982096656488906206
25.982096689695818981
25.982096725063374976
25.982096762528815503
25.982096802025498761
25.982096843483130755
25.982096886827555693
25.982096931981146781
25.982096978862688985
25.982097027387634824
25.982097077468054636
25.98209712901285684
25.982097181927766627
25.982097236115471617
25.982097291475554357
25.982097347904698381
25.982097405296368464
25.982097463540910098
25.982097522525048561
25.982097582131363112
25.982097642237356183
25.982097702713566889
25.982097763420782144
25.982097824205457215
25.982097884892407791
25.982097945275008044
26.983589782641161037
26.983589727125377067
26.983589671315836966
26.983589615406341267
26.983589559561007576
26.983589503923401054
26.983589448623238383
26.983589393780640364
26.983589339509080673
26.983589285917009448
26.983589233108986605
26.983589181186111716
26.983589130246460996
26.98358908038533599
26.983589031695142779
26.983588984265455935
26.98358893818305404
26.983588893531823771
26.983588850392695946
26.983588808843492757
26.983588768958920667
26.983588730810467382
26.983588694466345004
26.983588659991312397
26.983588627446660979
26.983588596890150768
26.983588568375857619
26.983588541954233619
26.983588517671869056
26.983588495571538601
26.983588475692158681
26.983588458068666682
26.983588442731974766
26.983588429709019607
26.983588419022659366
26.983588410691549342
26.983588404730305399
26.983588401149390279
26.983588399955053205
26.983588401149383174
26.983588404730298294
26.983588410691503157
26.983588419022581206
26.983588429708991185
26.983588442731928581
26.983588458068609839
26.983588475692123154
26.983588495571527943
26.983588517671826423
26.983588541954226514
26.983588568375854067
26.983588596890122346
26.983588627446611241
26.983588659991273317
26.983588694466291713
26.983588730810403433
26.983588768958853166
26.98358880884341815
26.983588850392653313
26.983588893531770481
26.983588938182997197
26.983588984265391986
26.983589031695082383
26.983589080385286252
26.983589130246421917
26.983589181186030004
26.983589233108922656
26.983589285916966816
26.983589339509002514
26.983589393780597732
26.983589448623177987
26.983589503923351316
26.983589559560936522
26.983589615406263107
26.983589671315769465
26.983589727125313118
26.983589782641097088
27.985081620140764613
27.9850815695352928
27.985081518650400056
27.985081467665892774
27.98508141673390881
27.98508136598732321
27.985081315545802028
27.985081265519799132
27.98508121601346943
27.985081167126097057
27.985081118953345936
27.985081071587604384
27.985081025118454079
27.98508097963294361
27.985080935215378872
27.985080891947553994
27.985080849908651857
27.985080809175233441
27.985080769821120583
27.985080731917364005
27.985080695532104755
27.985080660730599078
27.985080627575040779
27.985080596124564778
27.985080566435087235
27.985080538559273577
27.98508051254648521
27.985080488442775959
27.985080466290607859
27.985080446129060761
27.985080427993587193
27.985080411916097631
27.985080397924821938
27.985080386044312917
27.985080376295371707
27.985080368695101072
27.985080363256798819
27.985080359990000431
27.985080358900429331
27.985080359989989773
27.985080363256795266
27.985080368695051334
27.985080376295311311
27.985080386044270284
27.985080397924779305
27.985080411916065657
27.985080427993565877
27.985080446129042997
27.985080466290568779
27.985080488442747537
27.985080512546478104
27.985080538559220287
27.985080566435023286
27.985080596124536356
27.985080627574998147
27.985080660730545787
27.985080695532037254
27.985080731917307162
27.985080769821088609
27.98508080917518015
27.985080849908598566
27.985080891947493598
27.98508093521533624
27.985080979632897424
27.985081025118414999
27.985081071587529777
27.985081118953285539
27.985081167126054424
27.985081216013387717
27.985081265519738736
27.985081315545745184
27.985081365987259261
27.985081416733827098
27.985081467665811061
27.985081518650332555
27.985081569535232404
27.985081620140690006
28.986573457763604722
28.98657341210779137
28.98657336619035263
28.986573320176020729
28.986573274204154416
28.986573228396249391
28.986573182861452125
28.986573137700208491
28.986573093007073965
28.986573048872021019
28.98657300538160797
28.986572962619394644
28.986572920666382913
28.986572879601137487
28.986572839499935128
28.986572800436611885
28.986572762482666121
28.986572725707237197
28.986572690177034417
28.986572655956180711
28.986572623106201974
28.986572591686076805
28.98657256175190966
28.986572533357119141
28.986572506552192863
28.986572481384708766
28.986572457899224986
28.986572436137311826
28.986572416137324382
28.986572397934551759
28.986572381560986145
28.986572367045486232
28.986572354413500108
28.986572343687189601
28.986572334885373436
28.986572328023481049
28.986572323113513505
28.986572320164093242
28.986572319180375246
28.986572320164068373
28.9865723231135064
28.986572328023427758
28.986572334885320146
28.986572343687139863
28.98657235441345037
28.986572367045440046
28.986572381560964828
28.986572397934512679
28.986572416137292407
28.986572436137294062
28.986572457899217881
28.986572481384659028
28.986572506552157336
28.986572533357083614
28.986572561751849264
28.986572591686019962
28.98657262310614513
28.986572655956113209
28.986572690176988232
28.986572725707191012
28.986572762482609278
28.986572800436544384
28.986572839499899601
28.986572879601109065
28.986572920666311859
28.986572962619320037
28.986573005381558232
28.986573048871981939
28.986573093007020674
28.986573137700165859
28.986573182861381071
28.986573228396185442
28.986573274204065598
28.986573320175935464
28.986573366190278023
28.986573412107745185
28.986573457763540773
29.988065295498898877
29.988065254827997563
29.988065213916399898
29.988065172912843792
29.9880651319431486
29.988065091116865801
29.988065050532082267
29.988065010279058242
29.988064970442405155
29.988064931102577759
29.988064892336971923
29.988064854220162658
29.988064816824408609
29.988064780219811922
29.988064744474414169
29.988064709654029372
29.988064675822457161
29.988064643041326462
29.988064611370091939
29.988064580865945175
29.988064551583736517
29.988064523576042575
29.988064496892892663
29.988064471581896697
29.988064447688071112
29.988064425253849521
29.988064404318929945
29.988064384920363636
29.98806436709240586
29.98806435086644484
29.988064336271055055
29.988064323331922623
29.988064312071752937
29.988064302510291981
29.988064294664344089
29.988064288547633396
29.98806428417088199
29.988064281541749523
29.988064280664854522
29.988064281541735312
29.988064284170860674
29.988064288547576552
29.988064294664276588
29.988064302510249348
29.988064312071699646
29.988064323331855121
29.988064336271012422
29.988064350866395102
29.988064367092373885
29.988064384920367189
29.988064404318915734
29.988064425253806888
29.988064447688035585
29.988064471581857617
29.98806449689283582
29.988064523575982179
29.988064551583686779
29.988064580865881226
29.988064611370049306
29.988064643041276724
29.988064675822410976
29.988064709653986739
29.988064744474371537
29.988064780219787053
29.988064816824341108
29.988064854220084499
29.988064892336911527
29.988064931102535127
29.988064970442337653
29.988065010279022715
29.988065050532053846
29.988065091116801852
29.98806513194307044
29.988065172912754974
29.988065213916314633
29.988065254827958483
29.988065295498852691
30.989557133335381423
30.989557097680581421
30.989557061808842064
30.989557025852121797
30.989556989921975827
30.989556954115442977
30.989556918519262751
30.989556883213079885
30.989556848271444522
30.989556813765126719
30.989556779762153838
30.989556746328016601
30.989556713526191345
30.989556681418207518
30.98955665006376492
30.989556619520588043
30.989556589844731604
30.989556561090207509
30.989556533309219333
30.989556506551899417
30.989556480866390586
30.989556456298803511
30.989556432893067495
30.989556410690919819
30.989556389731877317
30.989556370053101375
30.989556351689476088
30.989556334673512339
30.989556319035216347
30.98955630480216783
30.989556291999409865
30.989556280649466657
30.989556270772265378
30.989556262385164587
30.989556255502854754
30.989556250137404447
30.989556246298207043
30.989556243991987827
30.989556243222793341
30.989556243991977169
30.989556246298189279
30.989556250137372473
30.989556255502787252
30.989556262385132612
30.989556270772236957
30.989556280649395603
30.989556291999353022
30.98955630480212875
30.989556319035195031
30.989556334673501681
30.989556351689451219
30.989556370053062295
30.989556389731813368
30.989556410690870081
30.989556432893024862
30.989556456298764431
30.989556480866340848
30.989556506551835469
30.989556533309169595
30.989556561090171982
30.989556589844696077
30.989556619520559622
30.989556650063693866
30.989556681418154227
30.989556713526123843
30.989556746327945547
30.989556779762079231
30.989556813765080534
30.989556848271355705
30.989556883213065674
30.989556918519244988
30.989556954115375476
30.989556989921887009
30.989557025852050742
30.989557061808781668
30.989557097680556552
30.989557133335328132
31.991048971261317746
31.991048940649847054
31.991048909847695114
31.99104887896929128
31.991048848111372394
31.991048817358006318
31.991048786784190838
31.991048756458724256
31.991048726445864503
31.991048696806576146
31.991048667599390143
31.991048638880638322
31.991048610704883259
31.99104858312502131
31.991048556192346553
31.991048529956472635
31.991048504465567248
31.991048479765989754
31.99104845590260382
31.991048432918546496
31.991048410855150053
31.991048389751963299
31.991048369646751581
31.991048350575407966
31.991048332571871526
31.991048315668042079
31.991048299893904527
31.991048285277372543
31.991048271844260142
31.991048259618217742
31.991048248620771233
31.991048238871272247
31.991048230386855522
31.991048223182435351
31.991048217270570575
31.991048212661699068
31.991048209363864174
31.991048207382831947
31.991048206722098257
31.991048207382831947
31.991048209363860622
31.991048212661652883
31.991048217270520837
31.991048223182378507
31.991048230386830653
31.991048238871229614
31.991048248620707284
31.99104825961818932
31.991048271844235273
31.991048285277344121
31.991048299893879658
31.991048315667988788
31.991048332571814683
31.991048350575379544
31.991048369646719607
31.991048389751906456
31.991048410855089656
31.991048432918500311
31.991048455902575398
31.991048479765964885
31.991048504465521063
31.991048529956444213
31.991048556192268393
31.991048583124968019
31.991048610704822863
31.991048638880574373
31.991048667599319089
31.991048696806522855
31.991048726445779238
31.991048756458674518
31.991048786784187286
31.991048817357931711
31.991048848111294234
31.991048878969195357
31.991048909847616954
31.991048940649825738
31.991048971261278666
32.992540809264646384
32.992540783719753961
32.992540758012587787
32.992540732239469037
32.99254070648179038
32.992540680810215292
32.992540655287726281
32.992540629972033628
32.992540604916925417
32.992540580173468356
32.992540555790540679
32.992540531815258475
32.99254050829318885
32.992540485268513351
32.992540462784077704
32.992540440881320762
32.992540419600423718
32.992540398980160887
32.992540379057963662
32.992540359869828137
32.992540341450315111
32.99254032383235824
32.992540307047583781
32.992540291125891372
32.992540276095667195
32.992540261983521077
32.992540248814485437
32.992540236611866078
32.992540225397242182
32.992540215190302888
32.992540206009074666
32.992540197869693941
32.992540190786463938
32.992540184771854683
32.992540179836296943
32.992540175988573026
32.99254017323539756
32.992540171581516972
32.99254017102990133
32.992540171581488551
32.992540173235354928
32.992540175988537499
32.992540179836268521
32.992540184771769418
32.992540190786421306
32.992540197869644203
32.992540206009017822
32.992540215190274466
32.992540225397185338
32.99254023661181634
32.992540248814442805
32.992540261983442917
32.992540276095617457
32.992540291125877161
32.992540307047541148
32.992540323832315607
32.992540341450244057
32.992540359869771294
32.992540379057921029
32.992540398980132466
32.992540419600388191
32.992540440881271024
32.99254046278400665
32.992540485268470718
32.99254050829311069
32.992540531815194527
32.992540555790483836
32.992540580173411513
32.992540604916861469
32.99254062997198389
32.992540655287704965
32.992540680810144238
32.992540706481690904
32.992540732239362455
32.992540758012530944
32.992540783719732644
32.992540809264632173
33.994032647333000341
33.994032626873988079
33.994032606282949871
33.994032585637555144
33.994032565003443835
33.994032544437516208
33.994032523990512118
33.994032503708858428
33.994032483635692188
33.99403246381204724
33.99403244427716686
33.994032425068752445
33.994032406223411158
33.99403238777652092
33.994032369762400947
33.994032352214304638
33.994032335164391156
33.994032318643746748
33.994032302682370528
33.994032287309103424
33.994032272551621077
33.994032258436334359
33.99403224498855991
33.994032232232299862
33.99403222019026316
33.994032208883751878
33.994032198332824635
33.994032188556232654
33.994032179571149754
33.994032171393456565
33.994032164037548682
33.994032157516350878
33.994032151841331313
33.994032147022458901
33.994032143068139362
33.994032139985399965
33.994032137779534253
33.994032136454478632
33.994032136012513945
33.994032136454457316
33.994032137779505831
33.994032139985343122
33.99403214306811094
33.994032147022387846
33.99403215184128868
33.994032157516315351
33.99403216403750605
33.994032171393442354
33.994032179571128438
33.994032188556168705
33.994032198332782002
33.994032208883673718
33.994032220190192106
33.994032232232264334
33.994032244988524383
33.994032258436277516
33.994032272551564233
33.994032287309082108
33.994032302682335001
33.994032318643739643
33.994032335164362735
33.994032352214226478
33.994032369762329893
33.994032387776456972
33.994032406223347209
33.994032425068709813
33.994032444277095806
33.994032463811997502
33.994032483635628239
33.994032503708787374
33.994032523990483696
33.994032544437445154
33.994032565003323043
33.994032585637462773
33.994032606282878817
33.994032626873945446
33.994032647332993236
34.995524485453714192
34.995524470095958236
34.9955244546379447
34.9955244391382152
34.995524423646322987
34.995524408205135103
34.995524392852956908
34.995524377624711576
34.995524362552885123
34.995524347668307996
34.995524333000481931
34.995524318577736267
34.995524304427561901
34.995524290576540238
34.995524277050428452
34.995524263874251858
34.99552425107210496
34.995524238667357508
34.995524226682533708
34.995524215139283797
34.995524204058426676
34.995524193459765172
34.995524183362292092
34.995524173784055222
34.995524164742064954
34.995524156252407977
34.995524148330055425
34.995524140989118678
34.995524134242522507
34.995524128102154293
34.995524122578842707
34.995524117682279552
34.995524113421083712
34.995524109802758517
34.995524106833599376
34.9955241045188572
34.995524102862532345
34.995524101867573563
34.995524101535743
34.995524101867594879
34.995524102862511029
34.995524104518814568
34.995524106833556743
34.995524109802708779
34.995524113421048185
34.99552411768223692
34.995524122578814286
34.995524128102140082
34.995524134242494085
34.995524140989097361
34.995524148330005687
34.995524156252315606
34.995524164742008111
34.995524173783991273
34.995524183362256565
34.995524193459694118
34.995524204058384043
34.995524215139276691
34.995524226682526603
34.995524238667350403
34.995524251072076538
34.995524263874173698
34.995524277050371609
34.99552429057647629
34.995524304427512163
34.995524318577672318
34.995524333000396666
34.995524347668258258
34.995524362552856701
34.995524377624668944
34.99552439285290717
34.995524408205071154
34.9955244236462093
34.995524439138137041
34.99552445463786654
34.995524470095929814
34.995524485453657348
35.997016323613806321
35.997016313368909834
35.99701630305655442
35.997016292715954933
35.997016282380243979
35.997016272078163013
35.997016261835312889
35.997016251675020726
35.997016241619078869
35.997016231688007792
35.997016221901510846
35.997016212278523994
35.99701620283737924
35.997016193595797517
35.997016184570995279
35.997016175779677383
35.99701616723789499
35.997016158961272936
35.997016150964824988
35.997016143263003585
35.997016135869678521
35.99701612879810142
35.997016122060912835
35.997016115670149361
35.997016109637193892
35.997016103972725887
35.997016098686799523
35.997016093788808178
35.997016089287377838
35.99701608519040974
35.997016081505158525
35.997016078238068815
35.997016075394945744
35.99701607298072048
35.997016070999663384
35.997016069455234799
35.997016068350106366
35.997016067686260499
35.997016067464834066
35.997016067686239182
35.997016068350077944
35.997016069455185061
35.997016070999606541
35.997016072980706269
35.997016075394917323
35.997016078238061709
35.997016081505144314
35.997016085190402634
35.997016089287349416
35.997016093788786861
35.997016098686771102
35.997016103972640622
35.997016109637108627
35.997016115670099623
35.997016122060863097
35.997016128798030365
35.9970161358696501
35.997016143262996479
35.997016150964832093
35.997016158961287147
35.997016167237873674
35.997016175779613434
35.997016184570938435
35.997016193595754885
35.997016202837329502
35.99701621227845294
35.997016221901432687
35.997016231687950949
35.997016241619057553
35.997016251675013621
35.997016261835256046
35.997016272078084853
35.997016282380144503
35.997016292715855457
35.997016303056490472
35.997016313368867202
35.997016323613777899
36.998508161800295113
36.998508156675946168
36.998508151517661702
36.998508146345130854
36.998508141174959007
36.998508136021506232
36.998508130897654667
36.998508125815106951
36.998508120784677544
36.998508115816761688
36.998508110921122238
36.99850810610729468
36.99850810138440238
36.998508096761327124
36.998508092246716217
36.998508087848875903
36.998508083575885053
36.998508079435531215
36.998508075435331932
36.998508071582527634
36.998508067884053219
36.998508064346530944
36.998508060976263323
36.998508057779311287
36.998508054761323649
36.99850805192769343
36.998508049283422849
36.99850804683320149
36.998508044581370768
36.998508042531874196
36.998508040688356857
36.998508039054001983
36.998508037631737011
36.998508036424006207
36.998508035433005148
36.998508034660396504
36.998508034107572939
36.99850803377547237
36.998508033664684547
36.998508033775451054
36.998508034107565834
36.998508034660389399
36.998508035432962515
36.998508036424006207
36.998508037631701484
36.998508039053973562
36.998508040688307119
36.998508042531881301
36.998508044581349452
36.998508046833187279
36.998508049283387322
36.998508051927608165
36.9985080547612597
36.998508057779247338
36.998508060976199374
36.998508064346438573
36.998508067884017692
36.998508071582527634
36.998508075435353248
36.998508079435531215
36.998508083575877947
36.998508087848826165
36.998508092246652268
36.998508096761284492
36.998508101384352642
36.998508106107202309
36.998508110921058289
36.998508115816697739
36.998508120784670439
36.998508125815071423
36.998508130897604929
36.998508136021456494
36.998508141174866637
36.998508146345052694
36.99850815151763328
36.998508156675939063
36.998508161800273797
38.000000000000028422
38.000000000000028422
38.000000000000049738
38.000000000000071054
38.000000000000063949
38.000000000000063949
38.000000000000049738
38.000000000000042633
38.000000000000035527
38.000000000000056843
38.000000000000049738
38.000000000000049738
38.000000000000042633
38.000000000000042633
38.000000000000021316
38
38.000000000000014211
38
38.000000000000014211
38.000000000000007105
38.000000000000042633
38.000000000000049738
38.000000000000028422
38.000000000000049738
38.000000000000035527
38.000000000000028422
38.000000000000014211
38.000000000000007105
38.000000000000035527
38.000000000000014211
38.000000000000014211
38.000000000000014211
38.000000000000049738
38.000000000000021316
38.000000000000035527
38.000000000000042633
38.000000000000042633
38.000000000000014211
38.000000000000007105
38.000000000000035527
38.000000000000021316
38.000000000000035527
37.999999999999992895
38.000000000000014211
38.000000000000028422
38
38
38.000000000000021316
38.000000000000035527
38
37.999999999999978684
37.999999999999950262
37.999999999999978684
37.999999999999985789
37.999999999999964473
37.999999999999957367
37.999999999999978684
38
38.000000000000014211
38.000000000000007105
38.000000000000007105
37.999999999999957367
37.999999999999985789
38
38.000000000000007105
37.999999999999985789
38.000000000000028422
37.999999999999992895
38.000000000000035527
38.000000000000014211
37.999999999999978684
38
37.999999999999992895
38.000000000000014211
38.000000000000021316
38.000000000000021316
37.999999999999985789
39.001491838199775941
39.001491843324139097
39.001491848482451985
39.001491853655011255
39.001491858825204417
39.001491863978593244
39.001491869102423493
39.001491874184992525
39.001491879215386405
39.001491884183344894
39.001491889078977238
39.001491893892819007
39.001491898615704201
39.001491903238729719
39.001491907753326416
39.001491912151159624
39.001491916424129158
39.001491920564490101
39.001491924564675173
39.001491928417500787
39.001491932116024941
39.001491935653568532
39.001491939023821942
39.001491942220781084
39.001491945238733194
39.001491948072342097
39.001491950716605572
39.001491953166855353
39.001491955418686075
39.001491957468168437
39.001491959311699986
39.001491960946061965
39.001491962368341149
39.001491963576057742
39.001491964567073012
39.001491965339710077
39.001491965892512326
39.001491966224577368
39.001491966335343875
39.001491966224591579
39.001491965892512326
39.00149196533967455
39.001491964567065907
39.001491963576022215
39.001491962368334043
39.001491960946019333
39.001491959311685775
39.001491957468182648
39.001491955418664759
39.00149195316679851
39.001491950716570045
39.001491948072292359
39.001491945238704773
39.00149194222071003
39.001491939023722466
39.001491935653454846
39.001491932115968098
39.00149192841746526
39.001491924564653857
39.00149192056446168
39.001491916424122053
39.001491912151131203
39.001491907753297994
39.001491903238708403
39.001491898615668674
39.001491893892769269
39.001491889078941711
39.001491884183309367
39.001491879215357983
39.001491874184942787
39.001491869102359544
39.00149186397852219
39.001491858825140469
39.001491853654940201
39.001491848482395142
39.001491843324110675
39.001491838199733309
40.002983676386278944
40.00298368663116122
40.002983696943573477
40.002983707284194281
40.002983717619912341
40.002983727921943569
40.002983738164779481
40.002983748325029012
40.00298375838098508
40.002983768312084578
40.002983778098574419
40.002983787721582587
40.002983797162713131
40.002983806404266431
40.002983815429026038
40.002983824220358144
40.002983832762119221
40.00298384103874838
40.002983849035203434
40.002983856737024837
40.002983864130406744
40.002983871201983845
40.002983877939179536
40.002983884329935904
40.002983890362891373
40.002983896027316746
40.002983901313214687
40.00298390621124156
40.002983910712686111
40.00298391480966842
40.002983918494898319
40.002983921761973818
40.002983924605118204
40.002983927019343469
40.002983929000414776
40.002983930544878888
40.002983931649986005
40.002983932313824766
40.002983932535215672
40.002983932313838977
40.002983931649964688
40.002983930544857571
40.002983929000400565
40.002983927019329258
40.002983924605132415
40.002983921761931185
40.002983918494877003
40.002983914809611576
40.002983910712664795
40.002983906211206033
40.002983901313164949
40.002983896027252797
40.002983890362834529
40.002983884329871955
40.002983877939087165
40.002983871201884369
40.002983864130342795
40.002983856737017732
40.002983849035167907
40.00298384103873417
40.00298383276210501
40.00298382422036525
40.002983815429018932
40.002983806404252221
40.002983797162677604
40.002983787721532849
40.002983778098553103
40.002983768312049051
40.002983758380963764
40.002983748325007696
40.0029837381646729
40.002983727921908041
40.002983717619876813
40.002983707284144543
40.002983696943516634
40.002983686631147009
40.002983676386243417
41.0044755145464066
41.004475529904134135
41.004475545362190303
41.004475560861919803
41.004475576353833333
41.004475591794992795
41.004475607147121252
41.004475622375366584
41.004475637447178826
41.004475652331770164
41.004475666999617545
41.004475681422356104
41.004475695572530469
41.004475709423545027
41.004475722949592864
41.004475736125790775
41.004475748927951884
41.004475761332685124
41.004475773317501819
41.004475784860765941
41.004475795941665694
41.004475806540312988
41.004475816637793173
41.004475826216015832
41.0044758352580061
41.004475843747684394
41.004475851669965891
41.004475859010938166
41.004475865757534336
41.004475871897909656
41.004475877421221242
41.00447588231776308
41.004475886578987343
41.004475890197312538
41.004475893166485889
41.004475895481249381
41.004475897137545815
41.004475898132497491
41.004475898464299632
41.004475898132497491
41.004475897137531604
41.004475895481249381
41.004475893166450362
41.004475890197291221
41.004475886579008659
41.004475882317727553
41.004475877421207031
41.004475871897859918
41.004475865757491704
41.004475859010902639
41.004475851669930364
41.004475843747606234
41.004475835257956362
41.004475826215951884
41.004475816637693697
41.004475806540199301
41.00447579594159464
41.004475784860730414
41.004475773317480503
41.004475761332649597
41.004475748927902146
41.004475736125790775
41.00447572294959997
41.0044757094235095
41.004475695572487837
41.004475681422327682
41.004475666999603334
41.004475652331741742
41.004475637447185932
41.004475622375352373
41.004475607147035987
41.004475591794921741
41.004475576353812016
41.004475560861862959
41.004475545362112143
41.004475529904084397
41.004475514546363968
42.005967352667084924
42.005967373126097186
42.005967393717185132
42.005967414362572754
42.005967434996705379
42.00596745556261169
42.005967476009566042
42.005967496291219732
42.005967516364378866
42.005967536188016709
42.005967555722918405
42.00596757493133282
42.005967593776702529
42.005967612223564345
42.005967630237641686
42.005967647785752206
42.005967664835658582
42.005967681356310095
42.005967697317686316
42.00596771269096763
42.005967727448464188
42.005967741563722484
42.005967755011496934
42.005967767767756982
42.005967779809843421
42.005967791116312071
42.005967801667182471
42.005967811443802873
42.005967820428885773
42.005967828606600278
42.005967835962536583
42.005967842483691754
42.005967848158739741
42.005967852977612154
42.005967856931924587
42.005967860014720827
42.005967862220536801
42.005967863545606633
42.005967863987521582
42.005967863545592422
42.005967862220543907
42.005967860014692405
42.00596785693190327
42.005967852977597943
42.005967848158761058
42.005967842483684649
42.005967835962522372
42.005967828606571857
42.005967820428864457
42.005967811443795767
42.005967801667154049
42.005967791116248122
42.005967779809786578
42.005967767767693033
42.005967755011432985
42.005967741563644324
42.005967727448428661
42.005967712690917892
42.005967697317643683
42.005967681356281673
42.00596766483563016
42.00596764778573089
42.005967630237641686
42.005967612223514607
42.00596759377663858
42.005967574931283082
42.0059675557229113
42.005967536188002498
42.005967516364378866
42.005967496291205521
42.005967476009516304
42.005967455562547741
42.005967434996655641
42.005967414362530121
42.005967393717099867
42.005967373126047448
42.005967352667070713
43.00745919073542467
43.00745921628033841
43.007459241987511689
43.007459267760651755
43.007459293518330412
43.007459319189898395
43.007459344712358984
43.007459370028023216
43.007459395083152742
43.007459419826609803
43.00745944420953748
43.007459468184841
43.007459491706924837
43.007459514731571915
43.007459537215986245
43.007459559118736081
43.007459580399618915
43.007459601019917272
43.007459620942107392
43.007459640130264233
43.007459658549805681
43.007459676167727025
43.007459692952537011
43.007459708874186788
43.007459723904410964
43.007459738016535766
43.007459751185557195
43.007459763388169449
43.007459774602828873
43.007459784809761061
43.007459793990982178
43.007459802130348692
43.00745980921360001
43.007459815228251898
43.007459820163767006
43.007459824011498029
43.007459826764709021
43.007459828418568293
43.007459828970148408
43.007459828418532766
43.007459826764701916
43.007459824011469607
43.00745982016374569
43.007459815228223476
43.007459809213614221
43.007459802130384219
43.007459793991003494
43.007459784809761061
43.007459774602800451
43.007459763388148133
43.007459751185514563
43.007459738016507345
43.007459723904354121
43.007459708874101523
43.00745969295243043
43.00745967616764176
43.007459658549734627
43.007459640130186074
43.007459620942057654
43.007459601019860429
43.007459580399597598
43.007459559118707659
43.007459537215957823
43.007459514731507966
43.007459491706867993
43.007459468184805473
43.007459444209516164
43.007459419826588487
43.007459395083131426
43.007459370028023216
43.007459344712302141
43.00745931918982734
43.007459293518259358
43.007459267760630439
43.007459241987454845
43.007459216280288672
43.007459190735431775
44.008951028738763966
44.008951059350238211
44.008951090152400809
44.008951121030854381
44.00895115188872353
44.008951182642086053
44.008951213215922849
44.008951243541353904
44.008951273554238526
44.008951303193505566
44.00895133240070578
44.008951361119464707
44.008951389295212664
44.00895141687505685
44.00895144380769608
44.008951470043562892
44.008951495534496701
44.008951520234077748
44.008951544097442365
44.008951567081567191
44.008951589144935213
44.008951610248104203
44.008951630353337237
44.008951649424680852
44.008951667428206633
44.008951684331997001
44.008951700106123894
44.008951714722648774
44.008951728155778937
44.008951740381831996
44.008951751379278505
44.008951761128770386
44.008951769613183558
44.008951776817646362
44.008951782729511137
44.008951787338396855
44.008951790636210433
44.008951792617224896
44.008951793277923059
44.008951792617210685
44.008951790636203327
44.008951787338347117
44.00895178272947561
44.008951776817632151
44.008951769613233296
44.008951761128805913
44.008951751379306927
44.008951740381846207
44.008951728155757621
44.008951714722648774
44.008951700106102578
44.008951684331975684
44.008951667428142684
44.008951649424567165
44.008951630353259077
44.00895161024806157
44.008951589144857053
44.008951567081481926
44.008951544097399733
44.008951520234020904
44.008951495534489595
44.008951470043555787
44.00895144380769608
44.008951416875007112
44.008951389295170031
44.008951361119443391
44.008951332400698675
44.008951303193505566
44.008951273554181682
44.008951243541339693
44.0089512132158589
44.008951182642050526
44.008951151888673792
44.00895112103076201
44.008951090152365282
44.008951059350224
44.008951028738756861
45.010442866664725159
45.010442902319503844
45.010442938191239648
45.010442974147998996
45.010443010078105885
45.010443045884620972
45.010443081480822514
45.010443116787001827
45.010443151728672717
45.010443186234944335
45.010443220237966955
45.010443253672072217
45.01044328647389392
45.010443318581856431
45.010443349936323898
45.010443380479451037
45.010443410155325239
45.010443438909859992
45.010443466690873038
45.010443493448207164
45.010443519133680468
45.010443543701271096
45.010443567107010665
45.010443589309161894
45.010443610268204395
45.010443629946941257
45.010443648310541676
45.010443665326498319
45.010443680964826285
45.01044369519787125
45.01044370800063632
45.010443719350604397
45.010443729227766596
45.010443737614906468
45.010443744497230512
45.010443749862695029
45.010443753701864011
45.010443756008072569
45.010443756777227975
45.010443756008072569
45.010443753701871117
45.010443749862623974
45.010443744497187879
45.010443737614899362
45.010443729227816334
45.010443719350611502
45.010443708000664742
45.010443695197885461
45.010443680964790758
45.010443665326505425
45.010443648310506148
45.010443629946919941
45.010443610268126235
45.010443589309069523
45.010443567106953822
45.010443543701185831
45.010443519133588097
45.01044349344813611
45.010443466690816194
45.010443438909803149
45.010443410155289712
45.010443380479422615
45.01044334993627416
45.010443318581828009
45.010443286473865498
45.010443253672058006
45.010443220237938533
45.010443186234944335
45.010443151728615874
45.010443116786980511
45.010443081480772776
45.010443045884599655
45.010443010078041937
45.01044297414789952
45.010442938191197015
45.010442902319510949
45.010442866664689632
46.011934704501186388
46.011934745172091255
46.011934786083706683
46.011934827087280553
46.011934868056954429
46.011934908883191042
46.011934949467999445
46.011934989721041234
46.011935029557733401
46.011935068897507506
46.011935107663120448
46.011935145779915501
46.011935183175665998
46.011935219780241368
46.01193525552566399
46.011935290346031024
46.011935324177620998
46.011935356958744592
46.011935388629993327
46.011935419134154301
46.011935448416330985
46.011935476424035585
46.011935503107181944
46.011935528418199226
46.011935552311967967
46.011935574746225086
46.011935595681094924
46.011935615079650574
46.011935632907608351
46.011935649133597792
46.01193566372897692
46.011935676668137774
46.01193568792832167
46.011935697489782626
46.011935705335744728
46.011935711452437658
46.011935715829189064
46.011935718458296662
46.011935719335177453
46.011935718458296662
46.011935715829181959
46.011935711452395026
46.011935705335709201
46.011935697489768415
46.011935687928342986
46.011935676668144879
46.011935663728998236
46.011935649133590687
46.011935632907608351
46.011935615079643469
46.011935595681080713
46.011935574746182454
46.011935552311911124
46.01193552841809975
46.01193550310711089
46.011935476423971636
46.011935448416238614
46.011935419134090353
46.011935388629957799
46.011935356958687748
46.011935324177564155
46.011935290345988392
46.011935255525628463
46.011935219780212947
46.01193518317563047
46.011935145779915501
46.011935107663106237
46.011935068897479084
46.011935029557690768
46.011934989721019917
46.011934949467949707
46.011934908883176831
46.01193486805689048
46.011934827087209499
46.01193478608364984
46.011934745172091255
46.011934704501157967
47.013426542236480543
47.013426587892290343
47.013426633809750399
47.013426679824128485
47.013426725795959271
47.013426771603811005
47.013426817138650904
47.013426862299887432
47.013426906993032617
47.013426951128060693
47.013426994618498611
47.013427037380679963
47.013427079333688141
47.013427120398922909
47.013427160500135926
47.013427199563459169
47.013427237517412038
47.013427274292830305
47.013427309823065059
47.013427344043932976
47.013427376893851317
47.013427408313987144
47.01342743824812942
47.013427466642973229
47.013427493447856875
47.01342751861535163
47.013427542100799883
47.013427563862691727
47.013427583862686276
47.013427602065497979
47.013427618439038724
47.013427632954574165
47.013427645586553183
47.013427656312899217
47.013427665114711829
47.013427671976586453
47.013427676886543338
47.013427679835928075
47.013427680819660281
47.013427679835942286
47.013427676886514917
47.01342767197654382
47.013427665114676302
47.013427656312885006
47.013427645586581605
47.013427632954574165
47.013427618439038724
47.013427602065497979
47.013427583862700487
47.013427563862720149
47.013427542100785672
47.013427518615294787
47.013427493447792926
47.013427466642859542
47.013427438248093893
47.013427408313937406
47.013427376893780263
47.0134273440438335
47.013427309823015321
47.013427274292780567
47.013427237517355195
47.013427199563423642
47.013427160500107505
47.013427120398887382
47.013427079333645509
47.013427037380679963
47.013426994618455979
47.013426951128060693
47.013426906993004195
47.013426862299880327
47.013426817138608271
47.013426771603782583
47.013426725795909533
47.013426679824064536
47.013426633809693556
47.013426587892290343
47.013426542236480543
48.014918379859345521
48.014918430464788912
48.014918481349710078
48.014918532334242229
48.014918583266194219
48.014918634012772714
48.014918684454315212
48.014918734480318108
48.014918783986651363
48.014918832874002419
48.014918881046760646
48.014918928412491539
48.014918974881602765
48.014919020367123892
48.014919064784685077
48.01491910805250285
48.014919150091436961
48.014919190824826956
48.014919230178982446
48.014919268082742576
48.014919304467973404
48.014919339269454213
48.014919372424998301
48.014919403875516934
48.014919433564983819
48.014919461440783266
48.014919487453539659
48.014919511557252463
48.014919533709395694
48.014919553870960556
48.014919572006427018
48.014919588083920132
48.014919602075224248
48.014919613955783007
48.014919623704720664
48.014919631304984193
48.014919636743258025
48.014919640010035096
48.014919641099616854
48.014919640010035096
48.014919636743250919
48.014919631304934455
48.01491962370466382
48.014919613955740374
48.014919602075224248
48.014919588083941449
48.014919572006434123
48.014919553870981872
48.014919533709431221
48.014919511557259568
48.014919487453511238
48.014919461440754844
48.01491943356490566
48.014919403875396142
48.014919372424913036
48.01491933926941158
48.01491930446790235
48.014919268082628889
48.014919230178911391
48.014919190824770112
48.014919150091358802
48.014919108052488639
48.014919064784670866
48.01491902036709547
48.014918974881553027
48.014918928412470223
48.014918881046703802
48.014918832873981103
48.01491878398660873
48.01491873448026837
48.014918684454279685
48.014918634012730081
48.014918583266151586
48.014918532334206702
48.014918481349646129
48.014918430464788912
48.014918379859295783
49.016410217358931334
49.016410272874715304
49.016410328684280273
49.016410384593790184
49.016410440439102558
49.016410496076716186
49.016410551376871751
49.01641060621950885
49.016410660491025908
49.016410714083100686
49.016410766891127082
49.016410818814016181
49.016410869753634927
49.016410919614763486
49.016410968304960249
49.016411015734632883
49.01641106181703833
49.016411106468233072
49.016411149607399977
49.01641119115662093
49.016411231041161045
49.016411269189603672
49.016411305533708287
49.016411340008765762
49.016411372553385206
49.016411403109906075
49.016411431624142381
49.016411458045766381
49.016411482328130944
49.01641150442848982
49.016411524307841319
49.016411541931383056
49.01641155726808563
49.016411570291076316
49.016411580977433005
49.016411589308539476
49.016411595269744339
49.016411598850645248
49.016411600045003638
49.016411598850659459
49.016411595269744339
49.016411589308511054
49.016411580977397477
49.016411570290998156
49.016411557268064314
49.016411541931397267
49.016411524307876846
49.016411504428482715
49.016411482328159366
49.016411458045787697
49.016411431624156592
49.016411403109863443
49.016411372553328363
49.016411340008673392
49.016411305533623022
49.016411269189504196
49.016411231041097096
49.016411191156514349
49.016411149607350239
49.016411106468176229
49.016411061816960171
49.01641101573457604
49.016410968304917617
49.016410919614713748
49.016410869753585189
49.016410818813966443
49.016410766891070239
49.016410714083058053
49.016410660490983275
49.016410606219437796
49.016410551376829119
49.016410496076673553
49.01641044043905282
49.016410384593740446
49.016410328684202113
49.016410272874701093
49.016410217358888701
50.017902054725013272
50.017902115107638394
50.01790217579458897
50.017902236579239172
50.017902297286468638
50.017902357762693555
50.017902417868661757
50.017902477475018941
50.017902536459132534
50.017902594703656405
50.017902652095344251
50.017902708524488276
50.017902763884585227
50.017902818072272453
50.017902870987192898
50.017902922531980892
50.017902972612404255
50.017903021137321673
50.01790306801888164
50.017903113172494045
50.017903156516879903
50.017903197974504792
50.017903237471223576
50.017903274936656999
50.017903310304170361
50.017903343511115111
50.01790337449859436
50.01790340321192474
50.017903429600394816
50.01790345361758483
50.017903475221146437
50.01790349437318639
50.017903511040039177
50.017903525192529912
50.017903536805739861
50.017903545859411452
50.017903552337600104
50.017903556229086348
50.017903557526999236
50.017903556229107664
50.01790355233762142
50.017903545859375924
50.017903536805704334
50.017903525192451752
50.017903511040024966
50.017903494373179285
50.017903475221160647
50.017903453617577725
50.017903429600394816
50.017903403211917635
50.017903374498587254
50.017903343511079584
50.017903310304106412
50.017903274936571734
50.017903237471145417
50.017903197974419527
50.017903156516801744
50.017903113172387464
50.01790306801886743
50.017903021137293251
50.017902972612340307
50.017902922531909837
50.017902870987157371
50.017902818072251137
50.017902763884535489
50.017902708524452748
50.017902652095322935
50.017902594703642194
50.017902536459097007
50.017902477474969203
50.017902417868668863
50.017902357762658028
50.017902297286461533
50.017902236579210751
50.017902175794532127
50.017902115107574446
50.017902054724991956
51.019393891947899533
51.019393957149603125
51.019394022662247323
51.019394088267588927
51.01939415378055287
51.019394219038275651
51.019394283892545161
51.019394348205047152
51.019394411844459114
51.019394474684638396
51.019394536603826396
51.01939459748386696
51.019394657210057176
51.019394715671012364
51.019394772758467127
51.019394828367566674
51.019394882396568391
51.019394934747303694
51.019394985324915126
51.019395034038225845
51.019395080799569087
51.019395125525342394
51.019395168135503127
51.01939520855421506
51.019395246709578373
51.019395282533963609
51.019395315963961934
51.01939534694049172
51.019395375408876703
51.019395401319066252
51.019395424625386681
51.019395445286917834
51.019395463267400714
51.019395478535308541
51.019395491063811221
51.019395500831016932
51.019395507819801594
51.019395512017986505
51.019395513418174914
51.019395512018022032
51.019395507819808699
51.019395500831002721
51.019395491063754378
51.019395478535230382
51.019395463267365187
51.019395445286896518
51.01939542462537247
51.019395401319059147
51.019395375408876703
51.019395346940449087
51.019395315963933513
51.019395282533949398
51.019395246709514424
51.019395208554158216
51.019395168135439178
51.019395125525235812
51.019395080799526454
51.019395034038112158
51.019394985324900915
51.019394934747275272
51.019394882396525759
51.019394828367516936
51.019394772758445811
51.01939471567095552
51.019394657210035859
51.019394597483838538
51.019394536603776658
51.019394474684588658
51.019394411844430692
51.019394348205025835
51.019394283892516739
51.019394219038247229
51.019394153780531553
51.019394088267588927
51.019394022662197585
51.019393957149546281
51.019393891947856901
52.020885729018452537
52.020885798987229975
52.020885869269292812
52.020885939636229978
52.02088600989404199
52.020886079871445418
52.020886149411765587
52.020886218368225684
52.020886286601019322
52.020886353975505756
52.020886420361591718
52.020886485632786389
52.020886549666357723
52.020886612343019806
52.020886673546776535
52.020886733165269789
52.020886791089537837
52.020886847214299564
52.020886901437947358
52.020886953662767382
52.020887003794783254
52.020887051744352902
52.020887097425756451
52.020887140757658074
52.020887181663013621
52.020887220069326418
52.020887255908633051
52.020887289117631269
52.020887319637651558
52.020887347415118995
52.020887372401006132
52.02088739455152222
52.020887413827722412
52.02088743019589856
52.020887443627245261
52.020887454098264868
52.020887461590717749
52.020887466091444651
52.020887467592523024
52.020887466091423335
52.020887461590696432
52.020887454098257763
52.020887443627181312
52.020887430195813295
52.020887413827708201
52.020887394551493799
52.020887372400970605
52.020887347415104784
52.020887319637672874
52.020887289117595742
52.020887255908597524
52.02088722006929089
52.020887181662963883
52.020887140757579914
52.020887097425685397
52.020887051744267637
52.020887003794761938
52.02088695366264659
52.020886901437918937
52.020886847214278248
52.020886791089495205
52.020886733165220051
52.020886673546741008
52.020886612342948752
52.020886549666343512
52.020886485632750862
52.020886420361506453
52.020886353975477334
52.0208862866009909
52.020886218368239895
52.020886149411737165
52.020886079871424101
52.02088600989404199
52.020885939636208661
52.020885869269271495
52.020885798987208659
52.02088572901841701
53.022377565928245247
53.022377640607722071
53.022377715598381087
53.022377790663050234
53.022377865600141433
53.022377940230668969
53.022378014390184831
53.022378087923833334
53.022378160683537374
53.022378232526499175
53.022378303314361858
53.022378372912655209
53.022378441190582521
53.022378508021191124
53.022378573280917635
53.02237863684996455
53.022378698612229186
53.022378758455566583
53.022378816271590551
53.02237887195619237
53.022378925409235251
53.022378976535073036
53.02237902524240809
53.022379071444518672
53.022379115059266041
53.02237915600937157
53.022379194222402532
53.022379229630850261
53.022379262172236736
53.022379291789313527
53.022379318429990747
53.022379342047429418
53.022379362600233321
53.022379380052335307
53.022379394373196249
53.022379405537648722
53.022379413526266489
53.022379418325066069
53.022379419925549371
53.022379418325023437
53.022379413526259384
53.022379405537641617
53.022379394373110983
53.022379380052235831
53.022379362600197794
53.022379342047372575
53.022379318429912587
53.022379291789306421
53.022379262172215419
53.022379229630828945
53.022379194222381216
53.022379156009350254
53.022379115059209198
53.022379071444440513
53.022379025242322825
53.022378976534980666
53.022378925409192618
53.022378871956092894
53.022378816271533708
53.022378758455545267
53.022378698612229186
53.022378636849936129
53.022378573280882108
53.022378508021169807
53.022378441190582521
53.022378372912612576
53.022378303314305015
53.022378232526463648
53.022378160683530268
53.022378087923833334
53.022378014390184831
53.022377940230668969
53.02237786560016275
53.022377790663071551
53.022377715598388193
53.022377640607729177
53.022377565928195509
54.023869402669539852
54.023869481998936237
54.02386956163263676
54.023869641326506041
54.023869720872539801
54.023869800085009274
54.023869878792233123
54.023869956831696015
54.023870034047405397
54.023870110288527258
54.023870185408718214
54.023870259265663663
54.023870331720836191
54.023870402639488475
54.023870471890781175
54.023870539347569775
54.023870604886766955
54.02387066838946339
54.023870729740629315
54.023870788829860601
54.023870845550902686
54.02387089980231849
54.023870951487253933
54.023871000513736362
54.023871046794539552
54.023871090247816085
54.023871130796571549
54.023871168369275608
54.023871202899627519
54.0238712343269043
54.023871262595832832
54.023871287656731965
54.023871309465654633
54.02387132798435232
54.023871343180459803
54.023871355027232255
54.023871363504049725
54.02387136859614003
54.023871370294472172
54.023871368596118714
54.023871363504063936
54.02387135502723936
54.023871343180374538
54.023871327984288371
54.02387130946559779
54.023871287656653806
54.023871262595790199
54.023871234326897195
54.023871202899634625
54.02387116836922587
54.023871130796528917
54.02387109024773082
54.023871046794504025
54.023871000513622675
54.023870951487175773
54.023870899802219014
54.023870845550852948
54.02387078882976823
54.023870729740593788
54.023870668389427863
54.023870604886802482
54.023870539347534248
54.023870471890738543
54.023870402639474264
54.023870331720814875
54.023870259265642346
54.023870185408689792
54.023870110288470414
54.023870034047384081
54.023869956831703121
54.023869878792247334
54.023869800085016379
54.023869720872561118
54.023869641326555779
54.023869561632672287
54.023869481998922026
54.023869402669490114
55.02536123923530198
55.025361323149283521
55.025361407355802612
55.025361491605565334
55.025361575685487026
55.025361659404090631
55.025361742582951763
55.025361825052328868
55.025361906648591059
55.025361987213216253
55.025362066592066412
55.025362144635018069
55.025362221195976531
55.025362296132755091
55.025362369307231347
55.025362440585119828
55.025362509836426739
55.025362576935577863
55.025362641761091709
55.025362704196354002
55.025362764129148729
55.025362821452297624
55.025362876063589113
55.025362927865657525
55.025362976766629686
55.025363022679790959
55.025363065524004469
55.02536310522359031
55.025363141708552916
55.025363174914787123
55.025363204783815263
55.025363231263227703
55.025363254306562055
55.025363273873423964
55.025363289929615007
55.025363302446962166
55.025363311403545197
55.025363316783831635
55.025363318578293104
55.025363316783810319
55.025363311403530986
55.025363302446955061
55.025363289929543953
55.025363273873388437
55.025363254306491001
55.025363231263149544
55.025363204783751314
55.025363174914758702
55.025363141708574233
55.025363105223561888
55.025363065523961836
55.025363022679719904
55.025362976766565737
55.025362927865586471
55.025362876063475426
55.025362821452219464
55.025362764129098991
55.025362704196261632
55.025362641761056182
55.025362576935542336
55.025362509836462266
55.02536244058507009
55.025362369307167398
55.025362296132747986
55.025362221195976531
55.025362144635010964
55.025362066592045096
55.025361987213202042
55.02536190664860527
55.025361825052314657
55.025361742582965974
55.025361659404083525
55.025361575685536764
55.025361491605629283
55.025361407355838139
55.02536132314926931
55.025361239235266453
56.026853075619342803
56.026853164047935252
56.026853252752218282
56.026853341479743165
56.026853430013829893
56.026853518158119982
56.026853605728000218
56.026853692546957575
56.026853778444042575
56.026853863253165855
56.026853946812614993
56.026854028964777399
56.026854109556062156
56.026854188436985282
56.026854265462304738
56.026854340490757522
56.026854413385656528
56.026854484014776858
56.026854552250377139
56.026854617969782169
56.026854681054842899
56.026854741392838832
56.026854798876108532
56.026854853402383583
56.02685490487483122
56.026854953202274601
56.026854998299285171
56.026855040086232407
56.026855078489525397
56.026855113441619949
56.026855144881004378
56.026855172752554779
56.026855197007350284
56.026855217602907544
56.026855234503180725
56.026855247678561511
56.026855257106049635
56.026855262769153398
56.02685526465793231
56.026855262769153398
56.026855257106028319
56.026855247678575722
56.026855234503123881
56.026855217602850701
56.026855197007286336
56.02685517275249083
56.026855144880961745
56.026855113441598633
56.026855078489560924
56.026855040086218196
56.026854998299228328
56.026854953202203546
56.026854904874767271
56.026854853402305423
56.026854798876037478
56.026854741392725145
56.026854681054771845
56.026854617969668482
56.026854552250355823
56.026854484014769753
56.026854413385663634
56.026854340490743311
56.026854265462262106
56.026854188436992388
56.026854109556062156
56.026854028964748977
56.026853946812614993
56.026853863253144539
56.026853778444063892
56.026853692546936259
56.026853605728007324
56.026853518158070244
56.026853430013872526
56.02685334147982843
56.026853252752275125
56.026853164047935252
56.026853075619335698
57.028344911816205354
57.028345004684716457
57.028345097806827368
57.028345190929194075
57.028345283832990731
57.028345376317858495
57.028345468193734291
57.028345559277553889
57.028345649391312122
57.028345738361736039
57.028345826019609888
57.028345912199966961
57.028345996742089596
57.028346079489267595
57.028346160289238753
57.028346238994039652
57.028346315460268556
57.028346389549334106
57.028346461127348732
57.028346530065640252
57.028346596240332644
57.028346659533184493
57.028346719831333189
57.028346777027572045
57.028346831020286345
57.028346881713900984
57.028346929018816525
57.028346972851537089
57.028347013134883525
57.028347049798021828
57.028347082776434718
57.028347112012326647
57.028347137454389326
57.028347159058071725
57.028347176785615602
57.028347190605899186
57.0283472004948635
57.028347206435157091
57.028347208416413139
57.028347206435171302
57.028347200494870606
57.028347190605927608
57.02834717678558718
57.028347159058057514
57.028347137454360904
57.028347112012298226
57.02834708277638498
57.028347049797986301
57.028347013134890631
57.028346972851515773
57.028346929018773892
57.028346881713822825
57.028346831020229502
57.028346777027508097
57.028346719831290557
57.028346659533106333
57.028346596240247379
57.028346530065554987
57.028346461127370048
57.028346389549334106
57.028346315460304083
57.028346238994039652
57.028346160289231648
57.028346079489253384
57.028345996742103807
57.028345912199966961
57.028345826019595677
57.028345738361664985
57.028345649391333438
57.028345559277518362
57.028345468193741397
57.02834537631785139
57.028345283833047574
57.028345190929250919
57.02834509780685579
57.028345004684702246
57.028344911816205354
58.029836747821327947
58.029836845050148497
58.029836942505177433
58.029837039934598408
58.029837137118981616
58.029837233854841827
58.029837329947199009
58.029837425206842738
58.029837519448939531
58.029837612493153642
58.029837704163170997
58.029837794286827091
58.029837882696249096
58.029837969227877181
58.029838053722556879
58.029838136025745143
58.029838215987510353
58.029838293463043897
58.029838368312439911
58.029838440401057653
58.029838509599649399
58.029838575784417287
58.029838638837468068
58.029838698646699413
58.029838755105942028
58.029838808115215443
58.029838857580912759
58.029838903415736695
58.029838945538955386
58.029838983876551595
58.029839018361137448
58.029839048932238654
58.029839075536145288
58.029839098126480224
58.029839116663538334
58.029839131114975714
58.029839141455511253
58.029839147667075849
58.029839149738812409
58.029839147667068744
58.029839141455525464
58.029839131115004136
58.029839116663559651
58.02983909812642338
58.029839075536131077
58.029839048932188916
58.029839018361109027
58.029838983876523173
58.029838945538962491
58.029838903415722484
58.029838857580884337
58.029838808115137283
58.02983875510589229
58.029838698646649675
58.029838638837411224
58.029838575784339127
58.029838509599557028
58.029838440401029231
58.029838368312468333
58.029838293463065213
58.02983821598754588
58.029838136025716722
58.029838053722549773
58.029837969227870076
58.029837882696263307
58.029837794286770247
58.029837704163121259
58.029837612493125221
58.029837519448960848
58.029837425206828527
58.029837329947241642
58.029837233854863143
58.029837137119045565
58.029837039934655252
58.029836942505255593
58.029836845050141392
58.029836747821313736
59.031328583631029971
59.031328685135598278
59.031328786833562106
59.031328888477275996
59.031328989848432798
59.031329090741266441
59.031329190956270736
59.031329290298394596
59.031329388576303074
59.031329485602746843
59.031329581194576406
59.031329675172543148
59.031329767361910399
59.031329857592382382
59.03132994569807579
59.031330031518052692
59.031330114896064742
59.03133019568113582
59.031330273727554925
59.031330348894904603
59.031330421048487267
59.031330490059360727
59.031330555804544247
59.031330618167189073
59.031330677036670807
59.031330732308781251
59.031330783885941571
59.031330831677138349
59.031330875598229113
59.031330915572013396
59.031330951528353523
59.031330983404096457
59.031331011143336696
59.031331034697693383
59.031331054025827143
59.031331069093958774
59.031331079875734247
59.0313310863523526
59.031331088512487781
59.031331086352338389
59.031331079875748458
59.031331069093980091
59.031331054025855565
59.031331034697679172
59.031331011143365117
59.031330983404039614
59.03133095152829668
59.03133091557200629
59.031330875598200691
59.031330831677088611
59.031330783885863411
59.031330732308724407
59.031330677036621069
59.031330618167118018
59.031330555804480298
59.031330490059275462
59.031330421048394896
59.031330348894854865
59.031330273727590452
59.031330195681171347
59.03133011489610027
59.031330031518066903
59.031329945698125528
59.031329857592396593
59.031329767361938821
59.031329675172521831
59.031329581194547984
59.031329485602789475
59.031329388576288864
59.03132929029837328
59.031329190956320474
59.031329090741266441
59.031328989848482536
59.031328888477325734
59.03132878683363316
59.031328685135584067
59.031328583631022866
60.032820419242625576
60.032820524933129036
60.032820630778758186
60.032820736539171946
60.032820841998670858
60.032820946949961183
60.032821051189486639
60.032821154516625484
60.03282125673371894
60.032821357646867
60.032821457066184223
60.032821554805600783
60.032821650683764858
60.03282174452372999
60.032821836153139827
60.032821925404739716
60.032822012116199062
60.032822096130580292
60.03282217729633885
60.032822255467671368
60.032822330504451713
60.032822402272635998
60.032822470644454427
60.032822535498368666
60.032822596719398689
60.032822654199179624
60.032822707836331233
60.032822757536173697
60.032822803211317364
60.032822844781392746
60.032822882173498158
60.032822915322036295
60.032822944168941603
60.03282296866375134
60.03282298876359846
60.03282300443333952
60.03282301564562573
60.03282302238081769
60.032823024627219866
60.032823022380831901
60.032823015645668363
60.032823004433403469
60.032822988763662408
60.032822968663758445
60.032822944168948709
60.0328229153220434
60.032822882173455525
60.032822844781343008
60.03282280321124631
60.032822757536159486
60.032822707836224652
60.032822654199129886
60.032822596719320529
60.032822535498304717
60.032822470644390478
60.032822402272564943
60.032822330504338026
60.032822255467614525
60.032822177296395694
60.032822096130566081
60.032822012116191956
60.032821925404768137
60.032821836153196671
60.032821744523715779
60.03282165068379328
60.032821554805600783
60.03282145706612738
60.032821357646902527
60.032821256733690518
60.032821154516604167
60.032821051189543482
60.032820946949968288
60.032820841998677963
60.032820736539193263
60.032820630778836346
60.032820524933086404
60.032820419242568732
61.034312254654409458
61.034312364435585607
61.034312474328352494
61.034312584102799804
61.034312693547590811
61.034312802454550706
61.034312910616328907
61.034313017826875125
61.034313123882512286
61.034313228582831812
61.034313331731404162
61.034313433135707783
61.034313532607740171
61.034313629964159986
61.034313725026414943
61.03431381762106156
61.034313907579786473
61.034313994739910925
61.034314078944312598
61.034314160041773789
61.034314237886967192
61.034314312340910647
61.034314383271208726
61.034314450551633513
61.034314514063119361
61.034314573693215777
61.034314629336748226
61.034314680895583649
61.034314728279085216
61.034314771403913369
61.034314810194430834
61.034314844582674198
61.034314874508297066
61.034314899919088759
61.034314920770533774
61.034314937026209691
61.034314948657730326
61.034314955644795475
61.034314957975198013
61.034314955644852319
61.034314948657801381
61.034314937026302061
61.034314920770597723
61.034314899919074549
61.034314874508297066
61.034314844582631565
61.03431481019437399
61.034314771403863631
61.034314728279035478
61.034314680895562333
61.03431462933664875
61.034314573693158934
61.034314514063062518
61.034314450551605091
61.034314383271080828
61.034314312340853803
61.034314237886867716
61.03431416004170984
61.034314078944333914
61.034313994739903819
61.034313907579750946
61.034313817621068665
61.034313725026478892
61.034313629964167092
61.034313532607789909
61.034313433135729099
61.034313331731404162
61.03431322858288155
61.034313123882483865
61.034313017826846703
61.03431291061638575
61.034312802454572022
61.034312693547605022
61.034312584102856647
61.034312474328402232
61.03431236443555008
61.034312254654288665
62.035804089865628441
62.035804203636615739
62.035804317470443436
62.035804431151390759
62.035804544473876376
62.03580465722941284
62.035804769206976061
62.035804880195399846
62.035804989984995927
62.03580509836918111
62.035805205145095442
62.03580531011389354
62.035805413081213544
62.035805513857518179
62.035805612258258179
62.035805708103907818
62.035805801220462286
62.035805891439615323
62.03580597859876633
62.035806062541460904
62.035806143117447675
62.035806220182948323
62.035806293600842309
62.035806363240673988
62.035806428979114457
62.035806490699933136
62.035806548294232243
62.035806601660489434
62.035806650704920173
62.035806695341307204
62.035806735491441088
62.035806771084899935
62.035806802059340725
62.035806828360684051
62.035806849942858321
62.035806866768155032
62.035806878807278508
62.035806886039182473
62.035806888451240582
62.035806886039218
62.035806878807335352
62.035806866768197665
62.035806849942879637
62.035806828360634313
62.03580680205933362
62.035806771084864408
62.035806735491370034
62.035806695341285888
62.035806650704870435
62.03580660166041838
62.035806548294118556
62.03580649069984787
62.035806428979036298
62.03580636324061004
62.035806293600728623
62.035806220182898585
62.035806143117405043
62.03580606254140406
62.03580597859875212
62.03580589143957269
62.035805801220448075
62.035805708103922029
62.035805612258307917
62.035805513857567917
62.035805413081256177
62.03580531011389354
62.035805205145088337
62.035805098369202426
62.035804989984988822
62.035804880195392741
62.035804769207054221
62.035804657229441261
62.035804544473862165
62.035804431151447602
62.035804317470436331
62.035804203636601528
62.035804089865536071
63.037295924876787012
63.037296042530556406
63.037296160193690753
63.037296277668602329
63.037296394756779705
63.037296511249657271
63.037296626932672439
63.03729674158948626
63.037296855004676388
63.037296966965627121
63.037297077263168887
63.03729718569249485
63.037297292052976161
63.037297396149178041
63.037297497790568457
63.037297596791887599
63.037297692973609742
63.037297786161886393
63.037297876188887358
63.03729796289312759
63.037298046119502715
63.03729812571958746
63.037298201551720922
63.037298273481297883
63.037298341380939348
63.037298405130698598
63.037298464618118032
63.037298519738392599
63.037298570394639796
63.037298616497885462
63.037298657967340887
63.037298694730381499
63.037298726722582387
63.037298753888059366
63.037298776179291337
63.037298793557383192
63.037298805992058703
63.037298813461539737
63.037298815952858888
63.037298813461589475
63.037298805992115547
63.03729879355743293
63.037298776179326865
63.037298753888052261
63.037298726722561071
63.03729869473031755
63.037298657967333781
63.037298616497871251
63.037298570394604269
63.03729851973831444
63.037298464618025662
63.037298405130655965
63.037298341380868294
63.037298273481219724
63.037298201551607235
63.037298125719537722
63.037298046119460082
63.037297962893099168
63.037297876188851831
63.037297786161872182
63.037297692973609742
63.037297596791930232
63.037297497790603984
63.037297396149227779
63.037297292053054321
63.037297185692501955
63.037297077263190204
63.03729696696561291
63.037296855004669283
63.037296741589479154
63.037296626932722177
63.037296511249707009
63.03729639475678681
63.037296277668659172
63.037296160193683647
63.037296042530591933
63.03729592487674438
64.038787759689554946
64.038787881112696709
64.03878800248740788
64.038788123638795469
64.038788244376320336
64.038788364491296079
64.038788483765486603
64.038788601977429948
64.038788718906147324
64.038788834333033151
64.038788948043034566
64.038789059825347749
64.03878916947344635
64.038789276786047822
64.038789381567013947
64.038789483625464527
64.038789582776502129
64.038789678840956299
64.038789771645966198
64.038789861025222194
64.038789946818823751
64.038790028873890492
64.038790107044391675
64.038790181191728834
64.038790251184593671
64.03879031689949386
64.038790378220369348
64.038790435039373961
64.038790487256662232
64.038790534780517305
64.038790577527677783
64.038790615423408781
64.038790648401246131
64.038790676403607449
64.03879069938150792
64.038790717294958199
64.038790730112665983
64.038790737812220755
64.038790740380321154
64.038790737812277598
64.038790730112751248
64.038790717295029253
64.038790699381536342
64.038790676403550606
64.038790648401203498
64.03879061542339457
64.038790577527691994
64.038790534780488883
64.038790487256605388
64.038790435039317117
64.038790378220269872
64.038790316899394384
64.038790251184522617
64.038790181191615147
64.03879010704430641
64.038790028873791016
64.038789946818795329
64.038789861025179562
64.038789771645980409
64.038789678840913666
64.038789582776473708
64.03878948362550716
64.038789381567028158
64.038789276786161508
64.038789169473503193
64.03878905982536196
64.038788948043006144
64.038788834333004729
64.038788718906118902
64.038788601977401527
64.038788483765500814
64.038788364491281868
64.038788244376334546
64.038788123638880734
64.038788002487450512
64.038787881112739342
64.038787759689512313
65.04027959430696626
65.040279719378858658
65.040279844341483795
65.040279969046935094
65.040280093313185716
65.040280216931051882
65.040280339678361088
65.040280461328606521
65.040280581655153469
65.040280700433640959
65.04028081744341705
65.040280932467751995
65.040281045294563
65.040281155716883177
65.040281263533103129
65.040281368547013585
65.040281470568416466
65.040281569413124885
65.040281664903517367
65.040281756868381535
65.040281845143397277
65.040281929571236219
65.040282010001845947
65.040282086292648955
65.040282158308642124
65.040282225922666726
65.040282289015479478
65.040282347476221503
65.040282401202063056
65.040282450098800382
65.040282494080756237
65.040282533071021476
65.040282567001398206
65.040282595812485056
65.04028261945398981
65.040282637884743622
65.040282651072601539
65.040282658994527765
65.04028266163672356
65.040282658994570397
65.040282651072701015
65.040282637884786254
65.040282619454004021
65.040282595812414002
65.040282567001327152
65.040282533071035687
65.040282494080784659
65.04028245009877196
65.040282401202020424
65.040282347476122027
65.040282289015408423
65.040282225922524617
65.040282158308528437
65.040282086292577901
65.040282010001803314
65.040281929571165165
65.04028184514328359
65.040281756868310481
65.040281664903503156
65.040281569413139096
65.040281470568373834
65.040281368547042007
65.040281263533074707
65.040281155716968442
65.040281045294591422
65.040280932467808839
65.040280817443445471
65.04028070043365517
65.040280581655139258
65.040280461328578099
65.04028033967838951
65.040280216931080304
65.040280093313214138
65.040279969047020359
65.040279844341540638
65.04027971937888708
65.040279594306866784
66.041771428733369476
66.041771557325589015
66.04177168574598511
66.041771813878455077
66.041771941548802261
66.041772068546663377
66.041772194645517402
66.041772319613585296
66.041772443218818012
66.041772565231227077
66.041772685424547262
66.041772803576719753
66.041772919469991621
66.04177303289209533
66.041773143636063992
66.041773251500643482
66.041773356290605079
66.04177345781685915
66.041773555897080428
66.041773650355509062
66.041773741023490629
66.041773827739532976
66.041773910349576227
66.041773988707276999
66.041774062674051038
66.04177413211932901
66.041774196920684403
66.041774256964373535
66.041774312144767123
66.041774362365217144
66.041774407537701563
66.041774447583293295
66.041774482431975457
66.041774512022783483
66.041774536304075127
66.041774555233615729
66.041774568778293997
66.041774576914633599
66.041774579628295783
66.041774576914619388
66.041774568778407684
66.041774555233644151
66.041774536304075127
66.041774512022669796
66.041774482431890192
66.041774447583293295
66.041774407537701563
66.0417743623651603
66.041774312144681858
66.041774256964217216
66.041774196920613349
66.041774132119186902
66.04177406267392314
66.041773988707220155
66.041773910349519383
66.041773827739461922
66.041773741023391153
66.041773650355438008
66.041773555897066217
66.041773457816844939
66.041773356290576658
66.041773251500657693
66.041773143636078203
66.041773032892137962
66.041772919470005831
66.041772803576733963
66.041772685424618317
66.041772565231212866
66.041772443218775379
66.041772319613542663
66.041772194645531613
66.041772068546706009
66.041771941548802261
66.041771813878554553
66.041771685746070375
66.041771557325645858
66.041771428733341054
67.043263262974932104
67.043263394950002976
67.04326352669167477
67.043263658119315096
67.043263789065335345
67.043263919316743227
67.043264048642058128
67.043264176804157728
67.043264303565507589
67.04326442869081859
67.043264551948411167
67.043264673110826379
67.043264791955181181
67.043264908264077917
67.043265021825362737
67.043265132432850351
67.04326523988656561
67.043265343992800354
67.043265444564553945
67.043265541421902753
67.043265634391914887
67.043265723309104942
67.043265808015661378
67.043265888361474936
67.043265964204593388
67.043266035411278381
67.043266101855977013
67.043266163422103432
67.043266220001498823
67.043266271495028263
67.04326631781252388
67.04326635887312591
67.043266394604884795
67.043266424945613835
67.043266449842150223
67.043266469251378226
67.043266483139262846
67.043266491481730895
67.043266494264173616
67.043266491481730895
67.043266483139319689
67.043266469251392436
67.043266449842221277
67.043266424945514359
67.043266394604827951
67.043266358873069066
67.043266317812495458
67.04326627149497142
67.043266220001399347
67.043266163421932902
67.043266101855849115
67.04326603541110785
67.043265964204536544
67.043265888361418092
67.043265808015561902
67.043265723309005466
67.043265634391843832
67.04326554142184591
67.043265444564525524
67.04326534399274351
67.043265239886551399
67.043265132432864561
67.043265021825334316
67.043264908264063706
67.043264791955209603
67.04326467311084059
67.0432645519484538
67.043264428690790169
67.043264303565436535
67.043264176804115095
67.043264048642072339
67.043263919316757438
67.043263789065349556
67.043263658119442994
67.043263526691788456
67.043263394950059819
67.043263262974946315
68.0447550970397117
68.04475523224959943
68.04475536716934414
68.044755501756071681
68.044755635845760366
68.044755769220941488
68.044755901644407459
68.04475603287343688
68.044756162665123611
68.044756290779105257
68.044756416978401603
68.044756541030523067
68.044756662707555961
68.044756781787057776
68.044756898052227712
68.04475701129209142
68.044757121301998382
68.04475722788380665
68.044757330846309173
68.044757430005304855
68.044757525183953817
68.044757616212862672
68.044757702930681376
68.044757785183733745
68.044757862826827477
68.044757935723112041
68.044758003744192365
68.044758066770668847
68.044758124691938406
68.044758177406549748
68.044758224822288639
68.044758266856334217
68.044758303435145308
68.044758334495071495
68.04475835998179889
68.044758379851003838
68.04475839406812554
68.044758402608295
68.044758405456647665
68.044758402608309211
68.044758394068182383
68.044758379851060681
68.044758359981841522
68.044758334495085705
68.044758303435145308
68.044758266856291584
68.044758224822246007
68.044758177406464483
68.044758124691810508
68.044758066770469895
68.044758003744050257
68.044757935722984143
68.044757862826784844
68.044757785183676901
68.044757702930539267
68.044757616212848461
68.044757525183896973
68.044757430005248011
68.04475733084625233
68.04475722788380665
68.044757121301927327
68.044757011292105631
68.044756898052241922
68.044756781787114619
68.044756662707527539
68.0447565410305657
68.044756416978430025
68.044756290779091046
68.044756162665080979
68.044756032873365825
68.044755901644407459
68.044755769221012542
68.044755635845802999
68.044755501756128524
68.044755367169472038
68.044755232249684695
68.044755097039683278
69.046246930937812181
69.046247069221934112
69.046247207169940907
69.046247344775665056
69.046247481874019059
69.046247618240087718
69.046247753630197508
69.046247887795985321
69.046248020489201735
69.046248151464453713
69.046248280479929349
69.046248407298122629
69.046248531686430283
69.046248653417677588
69.04624877227035995
69.046248888029111868
69.046249000484891667
69.046249109435365199
69.046249214685090578
69.046249316046015565
69.046249413337463352
69.046249506386445205
69.046249595028086787
69.046249679105400787
69.046249758470082725
69.046249832982368844
69.046249902511021901
69.046249966934141185
69.0462500261387504
69.046250080021096096
69.046250128487102415
69.046250171452115296
69.046250208840916684
69.046250240588605607
69.046250266639589199
69.046250286948733788
69.0462503014805975
69.04625031020979975
69.04625031312124861
69.046250310209842382
69.046250301480611711
69.046250286948747998
69.046250266639646043
69.046250240588605607
69.046250208840874052
69.046250171452044242
69.046250128487059783
69.046250080021025042
69.046250026138579869
69.046249966933984865
69.046249902510936636
69.046249832982226735
69.04624975847001167
69.046249679105315522
69.046249595027944679
69.046249506386416783
69.046249413337378087
69.046249316045987143
69.046249214685090578
69.046249109435308355
69.046249000484834824
69.0462488880291545
69.046248772270388372
69.046248653417691798
69.046248531686359229
69.046248407298179472
69.04624828047994356
69.046248151464482135
69.04624802048911647
69.046247887795885845
69.046247753630197508
69.046247618240158772
69.046247481874004848
69.046247344775778743
69.046247207170011961
69.046247069222019377
69.046246930937854813
70.047738764682108581
70.047738905864335379
70.04773904668431328
70.047739187165987573
70.047739327134905807
70.047739466356190974
70.04773960457855253
70.047739741547985659
70.047739877010954501
70.047740010717248538
70.047740142420366283
70.047740271878083718
70.047740398853392207
70.04774052311448429
70.047740644435634749
70.047740762597115349
70.047740877385791691
70.047740988595279532
70.047741096026285845
70.04774119948693567
70.04774129879304212
70.047741393768163221
70.047741484244014032
70.047741570060622962
70.047741651066601776
70.047741727119429811
70.047741798085240816
70.047741863839775078
70.047741924267640456
70.047741979263093981
70.047742028730226593
70.047742072582479977
70.047742110743428157
70.047742143146663807
70.047742169735499829
70.047742190463978318
70.047742205295790541
70.047742214205200639
70.047742217176732993
70.047742214205186428
70.047742205295818962
70.047742190463978318
70.04774216973552825
70.047742143146592753
70.047742110743413946
70.047742072582465767
70.047742028730183961
70.047741979263037138
70.047741924267498348
70.04774186383963297
70.047741798085155551
70.047741727119287702
70.047741651066559143
70.047741570060537697
70.047741484243886134
70.047741393768106377
70.047741298792999487
70.04774119948692146
70.047741096026229002
70.04774098859525111
70.04774087738576327
70.04774076259712956
70.04774064443564896
70.047740523114541134
70.047740398853292731
70.047740271878140561
70.047740142420380494
70.047740010717276959
70.047739877010855025
70.047739741547914605
70.047739604578623585
70.047739466356247817
70.04773932713496265
70.047739187166087049
70.047739046684441178
70.047738905864420644
70.047738764682208057
71.049230598288460214
71.049230742173122621
71.049230885703380523
71.049231028915386332
71.049231171614664504
71.049231313552809297
71.049231454470429981
71.049231594107510546
71.049231732205612388
71.04923186850986383
71.049232002769159067
71.049232134737124511
71.049232264172275109
71.049232390838639617
71.049232514506357461
71.049232634951735577
71.049232751957674736
71.049232865314081664
71.049232974817869035
71.049233080273751284
71.049233181494059863
71.049233278299112726
71.049233370517541175
71.049233457986431972
71.049233540551554711
71.049233618067759721
71.049233690398693852
71.049233757417724178
71.049233819007454827
71.049233875060139098
71.049233925478063156
71.049233970173020225
71.049234009067205875
71.049234042092990649
71.049234069192678476
71.04923409031927406
71.049234105435999709
71.04923411451653692
71.049234117545140066
71.049234114516579552
71.049234105436042341
71.049234090319345114
71.049234069192706897
71.049234042092948016
71.049234009067262718
71.049233970173006014
71.049233925477992102
71.049233875060068044
71.049233819007355351
71.04923375741759628
71.049233690398523322
71.049233618067603402
71.049233540551483657
71.049233457986346707
71.04923337051745591
71.049233278299084304
71.049233181494031442
71.049233080273737073
71.049232974817826403
71.049232865314039032
71.049232751957674736
71.049232634951735577
71.049232514506371672
71.049232390838639617
71.049232264172246687
71.049232134737138722
71.04923200276921591
71.049231868509821197
71.049231732205541334
71.049231594107496335
71.049231454470486824
71.049231313552922984
71.049231171614664504
71.049231028915485808
71.049230885703494209
71.049230742173236308
71.049230598288573901
72.050722431776193844
72.050722578142824659
72.050722724217834525
72.050722870013444776
72.050723015301102237
72.050723159815603935
72.050723303288805255
72.05072344545493479
72.050723586050764879
72.050723724817032689
72.05072386149835495
72.050723995844279557
72.050724127609399261
72.050724256553664304
72.050724382443405602
72.050724505051121582
72.050724624156174514
72.050724739544790509
72.050724851010528482
72.050724958354749106
72.050725061386543757
72.05072515992324611
72.050725253790545821
72.050725342822786956
72.050725426863039047
72.050725505763665524
72.050725579386096342
72.050725647601396417
72.050725710290222992
72.050725767342981953
72.050725818660183108
72.050725864152326494
72.050725903740087119
72.050725937354712869
72.050725964937541335
72.050725986440767201
72.050726001826959077
72.050726011069372134
72.05072601415200495
72.050726011069428978
72.050726001827030132
72.050725986440824045
72.050725964937527124
72.050725937354712869
72.050725903740143963
72.050725864152326494
72.050725818660183108
72.050725767342882477
72.050725710290080883
72.050725647601240098
72.050725579385940023
72.050725505763494994
72.050725426862939571
72.050725342822644848
72.050725253790446345
72.050725159923217689
72.050725061386515335
72.050724958354692262
72.050724851010514271
72.050724739544762087
72.050724624156188725
72.050724505051192637
72.050724382443419813
72.050724256553664304
72.050724127609356628
72.050723995844322189
72.050723861498397582
72.050723724816947424
72.050723586050750669
72.05072344545493479
72.050723303288918942
72.050723159815660779
72.050723015301116448
72.05072287001350162
72.050722724217948212
72.050722578142895713
72.05072243177629332
73.052214265168217366
73.052214413764829715
73.052214562218750871
73.052214710451636392
73.05221485818449878
73.05221500513279409
73.052215151019552764
73.052215295573446951
73.052215438526800995
73.052215579616259333
73.052215718582615978
73.052215855171482417
73.05221598913375658
73.052216120225807572
73.052216248210299909
73.052216372856236148
73.052216493939511111
73.052216611243267153
73.052216724557638372
73.052216833680944319
73.052216938419363146
73.052217038587357933
73.052217134007847221
73.052217224512503435
73.052217309942165002
73.052217390146594767
73.052217464985318429
73.052217534327169801
73.052217598051043979
73.052217656045499439
73.052217708209553848
73.05221775445231458
73.052217794693191877
73.052217828862239912
73.052217856899957837
73.052217878757844005
73.052217894397756481
73.052217903792509901
73.052217906926003366
73.052217903792595166
73.052217894397813325
73.052217878757829794
73.05221785690000047
73.052217828862254123
73.052217794693191877
73.052217754452343002
73.05221770820958227
73.052217656045471017
73.052217598050859237
73.052217534327041903
73.052217464985147899
73.052217390146452658
73.052217309941994472
73.052217224512403959
73.052217134007747745
73.052217038587315301
73.052216938419334724
73.052216833680930108
73.05221672455760995
73.052216611243238731
73.052216493939582165
73.052216372856292992
73.052216248210299909
73.052216120225807572
73.052215989133699736
73.052215855171496628
73.052215718582587556
73.052215579616230912
73.052215438526772573
73.052215295573446951
73.052215151019652239
73.052215005132836723
73.05221485818449878
73.052214710451707447
73.052214562218878768
73.05221441376491498
73.052214265168331053
74.053706098490209797
74.053706249026276964
74.053706399699095186
74.053706550225200544
74.053706700259212425
74.053706849496620634
74.053706997652199107
74.053707144449688826
74.053707289617349829
74.05370743288823121
74.053707573999517422
74.053707712693253029
74.053707848717039042
74.053707981823890805
74.053708111773048017
74.053708238330344216
74.053708361268618887
74.053708480367774314
74.053708595415159266
74.053708706206080592
74.053708812544059015
74.053708914240843342
74.053709011116865213
74.053709103001352787
74.053709189732842333
74.053709271159007699
74.053709347137242958
74.053709417534591353
74.053709482228128991
74.053709541104865366
74.053709594062326005
74.053709641008182984
74.053709681860865999
74.053709716549278141
74.05370974501319381
74.053709767203187653
74.053709783080776674
74.053709792618320762
74.05370979579942059
74.053709792618434449
74.053709783080861939
74.053709767203272918
74.053709745013236443
74.053709716549349196
74.053709681860851788
74.053709641008254039
74.053709594062340216
74.053709541104780101
74.053709482227930039
74.053709417534477666
74.053709347137100849
74.053709271158822958
74.053709189732700224
74.053709103001210678
74.053709011116779948
74.053708914240772287
74.053708812544002171
74.053708706206037959
74.053708595415102423
74.053708480367745892
74.053708361268647309
74.053708238330429481
74.053708111773062228
74.053707981823933437
74.053707848717024831
74.053707712693309873
74.053707573999489
74.053707432888174367
74.053707289617349829
74.053707144449688826
74.053706997652284372
74.053706849496691689
74.05370670025928348
74.05370655022528581
74.053706399699194662
74.05370624902637644
74.053706098490280851
75.055197931766244324
75.055198083910440232
75.055198236658284827
75.055198389336950981
75.055198541526493727
75.05519869290510826
75.055198843181244683
75.055198992074465991
75.055199139309678458
75.055199284616733735
75.055199427729490935
75.055199568386967712
75.055199706333539211
75.055199841319222287
75.05519997310011604
75.055200101439353944
75.055200226106592254
75.055200346879118456
75.055200463541524414
75.055200575886402703
75.055200683714701881
75.055200786835825966
75.055200885067847594
75.055200978237735399
75.055201066181908232
75.055201148746149897
75.055201225785793895
75.055201297166291852
75.055201362762929307
75.055201422461394145
75.055201476157790808
75.055201523758483972
75.055201565180908574
75.055201600353072422
75.055201629213854631
75.055201651713232991
75.055201667812127653
75.055201677482614286
75.055201680708051981
75.055201677482756395
75.055201667812212918
75.055201651713232991
75.055201629213897263
75.055201600353129265
75.055201565180908574
75.055201523758483972
75.055201476157691332
75.05520142246130888
75.055201362762787198
75.0552012971660929
75.055201225785623365
75.055201148745965156
75.055201066181766123
75.055200978237607501
75.055200885067748118
75.055200786835754911
75.05520068371467346
75.055200575886303227
75.055200463541481781
75.055200346879118456
75.055200226106677519
75.055200101439410787
75.055199973100201305
75.055199841319236498
75.05519970633351079
75.055199568387024556
75.055199427729490935
75.055199284616691102
75.05519913930972109
75.055198992074480202
75.055198843181301527
75.055198692905236157
75.05519854152653636
75.055198389337036247
75.055198236658355881
75.055198083910468654
75.055197931766329589
76.056689765006737503
76.05668991840987303
76.056690073118687678
76.056690227805745508
76.056690381997725581
76.056690535363117078
76.056690687605893686
76.056690838442293057
76.056690987594038234
76.056691134788096065
76.056691279755327173
76.056691422231921251
76.056691561959453907
76.056691698685000347
76.056691832162073297
76.056691962150935638
76.056692088418799358
76.056692210740166615
76.056692328897270272
76.05669244268031548
76.05669255188780653
76.056692656326930546
76.05669275581368538
76.05669285017293646
76.056692939239027851
76.056693022856208586
76.056693100877879488
76.056693173167900568
76.056693239600036804
76.056693300058569207
76.056693354438507981
76.056693402644995672
76.056693444594515086
76.056693480214178749
76.056693509441998913
76.056693532227583887
76.056693548531129068
76.056693558324653281
76.056693561591131925
76.056693558324752757
76.056693548531271176
76.056693532227527044
76.056693509442055756
76.056693480214178749
76.056693444594543507
76.056693402645038304
76.05669335443847956
76.056693300058483942
76.056693239599823642
76.056693173167687405
76.056693100877694746
76.056693022855967001
76.056692939238985218
76.05669285017276593
76.056692755813614326
76.056692656326859492
76.056692551887820741
76.056692442680201793
76.056692328897256061
76.056692210740209248
76.056692088418884623
76.056691962150992481
76.056691832162158562
76.056691698685014558
76.056691561959453907
76.056691422231992306
76.056691279755398227
76.056691134788081854
76.056690987594109288
76.056690838442307268
76.056690687606007373
76.056690535363244976
76.056690381997768213
76.056690227805859195
76.056690073118815576
76.056689918409901452
76.056689765006851189
