# Supplementary material for: Discrete mechanical growth model for plant tissue
Source: PLoS One. 2019 Aug 12;14(8):e0221059. doi: 10.1371/journal.pone.0221059 (PMC6690522; doi:10.1371/journal.pone.0221059)
Supplement: S1 File — The model was implemented using the C++ programming language. The software uses the Intel threading building blocks (TBB) runtime library as a parallelization environment (available in open source from http://www.intel.com/software/products/tbb/), and for visualization the CASH library from Rob J. de Boer and Alex D. Staritsky (available in open source from http://theory.bio.uu.nl/rdb/software.html). (ZIP) [file pone.0221059.s001.zip › CODE/illustration2-leaf-growth/parameter.h]

//###### main parameter #################################################
//------ version --------------------------------------------------------
#define version 1.00e0
char latestchange [ 11 ] = "04.03.2019";
char lastcommit [ 11 ] = "04.03.2019";
char lastsavebackup [ 11 ] = "04.03.2019";
//------ time -----------------------------------------------------------
#define T 180.e0 // maximal simulation time [min]
//------ numerical/technical --------------------------------------------
#define integration 0  // 0 -> Verlet integration
                       // 1 -> conjugated gradients (inactive)
#define parallel 1     // Parallelization using intel building blocks                       
//------ mechanics ------------------------------------------------------
#define Y 40.0e0               // Young's modulus [MPa*m]
#define nu 0.20e0              // Poisson's ratio [MPa*m]
#define alpha 2.e0             // anisotropy scaling (Young's modulus in
                               // transversal direction is alpha * Y,
                               // Y is Young's modulus in lateral direction)
// Lame' coefficients (2D - plane stress)
double mu = Y / ( 2.e0 * ( 1.e0 + nu ) ); // [MPa*m]
double lambda = ( nu * Y ) / ( ( 1.e0 + nu ) * ( 1.e0 - nu ) ); // [MPa*m]
// meshing
/*
width of cells as in Laskowski et al., Root System Architecture..., PloS Biol.,
2008 - see SI: Protocol S1
-----
in this paper it was also shown that thickness of cell wall plays minor role.
We assume cell wall in the mechanics model to be infinitesimally thin.
In RD part of the model a thickness can be added later.
*/
double epiwidth = 17.e0;              // width of epi [mu m]
double corwidth = 20.e0;
double endwidth = 12.e0;
double perwidth = 5.e0; 
double vaswidth = 5.e0;
double capwidth = 2.e0 * ( epiwidth + corwidth + endwidth + perwidth + 3.e0 * vaswidth ) / 8.e0;
//
// original
//double merismaticlength = 16.e0;    // width of epi [mu m]
// changed
//double merismaticlength = 15.e0;      // dw changed to use longer lengthhorizontalspring
// lateral root development model
double merismaticlength = 15.e0;      // dw changed to use longer lengthhorizontalspring
//
double elongationlength = 60.e0;
//double differentiationlength = 100.e0;
double differentiationlength = 90.e0;
//
double lengthhorizontalspring = 1.00e0;// dw changed to use longer lengthhorizontalspring
//
///*
// smaller root
int nrmerismaticcells = 5;
int nrelongationcells = 3;
int nrdifferentiationcells = 0;
//*/
/*
// long root
int nrmerismaticcells = 15;
int nrelongationcells = 30;
int nrdifferentiationcells = 45;
*/
/*
// mesh for lateral root development
int nrmerismaticcells = 5;      // # of columns
int nrelongationcells = 0;
int nrdifferentiationcells = 0;
*/
int nrrows = 3;                 // # of rows
double rowlength = merismaticlength / 3.e0;
// per tier there are # of masspoints
int Nmphor = int( ( nrmerismaticcells * merismaticlength + nrelongationcells * elongationlength +
                   nrdifferentiationcells * differentiationlength ) /
                   lengthhorizontalspring + 1
                );
#define res 0                  // 0 -> minimal system
                               // whole root
                               // 1 -> only 15 tiers
                               // 2 -> cell layers subdivided, 25 tiers
                               // 3 -> cell layers subdivided, 31 tiers
                               // 4 -> cell layers subdivided,  tiers
                               // 10 -> cell layers subdivided,  tiers
                               //       strictest setting
                               // 100 -> lateral root development (use line
                               // 64--66)
//                      
#if res == 0
    // for "root bending"
    #define Nmpver 7 * 11//12//6// 11    // debug option ( set < 13 )
    #define Nmphor 7 * 11//50//20//39    // for minimal model
#elif res == 10
    #define Nmpver 139
#elif res == 100
    #define Nmpver int( nrrows * rowlength / lengthhorizontalspring + 1 )
#endif
#define Maxneig 4               // max. # neighbors
#define loosencellwalls 0
#define stiffnessscalingcellwall 1.0e0
#define mt 0.05e0               // Verlet time step
///*
#define thresholdverlet 5e-8    // sum of maximal absolute forces
                                // on each mass point must be smaller 
                                // than thr
//*/
/*
#define thresholdverlet 1       // a very high threshold is useful for
                                // debugging, implementing. Idea is that only
                                // firstmechanicalstep is called, and so you can
                                // see system in not equilibrium condition
*/
#define thresholdconjgrad 1.0e-8// NR3: "fractional tolerance in energy such that
                                //  failure to decrease by more than that amount
                                //  on one iteration signals doneness"
#define mechbordcond 0          // mechanical-border-condition:
                                // 0 --> none 
                                // 1 --> frozen corners 
                                // 2 --> frozen edges
                                // 3 --> right border is static
                                // 4 --> right border slides up and down (x fixed)                            
                                // 5 --> bottom border slides right and left (y fixed)
                                // 6 --> down border is static
#define lineartransformation 1  // translate model ( one specific point is always at same position ) +
                                // rotate model ( two specific points always lay on same line)
                                // ( edit line 288 in initmesh to define axis for rotation )
//------ experimental ---------------------------------------------------
#define remeshing 1             // adding new mass points if length of springs
                                // exceeds some length
#define scaleforaddingnewsprings sqrt( 2.e0 ) // if ( length of spring > (scaleforaddingnewsprings *
                                // lengthhorizontalspring), then spring is remeshed
#define celldivision 0          // cells divide (vertical cellwall is marked)
                                // if they exceed length
#define scaleforcelldivision 2.0       // when celllength exceeds scale*l0 then
                                       // cell divides (vertical cell wall is added in middle)
#define artificialgrowth 1      // artificial growth function?
double unscaledgrowth = 1.0e0;
double maxgrowth = 0.0048e0;
double growthtime = T;
#define loadstate 1             // load state, continue at savestatetime
#define savestate 0             // save state when turgorpressure is established 
#define savestatebytime 0       // save state at savestatetime 
#define savestatetime 1.721     // time when state is saved
#define ht 1.0e0                // time step [min]
//------ coupling -------------------------------------------------------
#define rdmechstepratio 1       // after # steps solve mechanics
//------ algorithm ------------------------------------------------------
#define babylon 1               // sqrt with babylon algorithm
                                // see http://www.pballew.net/oldsqrt.htm
                                // note that we have generally `good guess' for
                                // distances between mass points
                                // (old distance before growth step), and
                                // algorithm co-converges swiftly together with
                                // verlet method
#define angularsprings 1        // angular springs
//------ display --------------------------------------------------------
// 2D
#define display 1               // 2D display on X using cash
#define savegraphics 0          // pictures in old cash-format
#define PNGs 1                  // save PNG
#define displayfreq 1           // after each # timesteps 1 picture
#define highlightfront 1        // show highest voltage with other color
#define meshres 2               // resolution of mechanic mesh 
                                // masspoints will be displayed in
                                // an initially rectangular mesh of
                                // meshres * ( ( Nmphor + border ) * 
                                //             ( Nmpver + border ) 
                                //           ) * zoom
//------ output ---------------------------------------------------------
#define output 0                // debug output
#define output2 0               // time, mean sum of absolute forces
#define output3 1               // #iterations
#define outputremesh 0          // output details in remesh algorithm
#define outputremesh2 0         // output details in remesh algorithm
#define deleteoldoutput 1       // before simulation delete old output
#define debugarrayoutput 0      // check arrays
#define saveloaddebug 0         // check arrays
//###### parameter ######################################################
//------ mechanics ------------------------------------------------------           
//VERLET
double mt2     = mt * mt;          // (mechanical time step)^2
int maxsteps   = 2000000;          // maximal iteration steps 
double mass = 1.00e0;              // mass of masspoint [mu g]
// VISCOSITY SETTINGS
double damping = 1.0e0;
//-----------
double turgorpressure = 0.20e0; // [MPa];
//------ pattern --------------------------------------------------------
//------ display --------------------------------------------------------
#if res == 0
    #define borderleft  45 * meshres
    #define borderup    50 * meshres
    #define borderright 45 * meshres
    #define borderdown  10 * meshres
#define displength Nmphor * lengthhorizontalspring * meshres + borderright + borderleft // length of display
#define dispheight Nmpver * lengthhorizontalspring * meshres + borderup + borderdown    // height of display 
#elif ( res == 100 )
    #define borderleft 100          
    #define borderup   100          
    #define borderright 100          
    #define borderdown  100          
#define displength Nmphor * lengthhorizontalspring * meshres + borderright + borderleft // length of display
#define dispheight borderup + borderdown + meshres * Nmpver                             // height of display
#else                          
    #define borderleft 600          
    #define borderup   300          
    #define borderright 200          
    #define borderdown  100          
#define displength Nmphor * lengthhorizontalspring * meshres + borderright + borderleft
#define dispheight borderup + borderdown + meshres * 2.e0 * ( epiwidth + corwidth + endwidth + perwidth + 3 * vaswidth )
#endif
//------ technical ------------------------------------------------------
int allocationmultiplier = 5;  // allocate this multiplier of initial size of
                               // filled array for adding entries during remeshing
