# Supplementary material for: Discrete mechanical growth model for plant tissue
Source: PLoS One. 2019 Aug 12;14(8):e0221059. doi: 10.1371/journal.pone.0221059 (PMC6690522; doi:10.1371/journal.pone.0221059)
Supplement: S1 File — The model was implemented using the C++ programming language. The software uses the Intel threading building blocks (TBB) runtime library as a parallelization environment (available in open source from http://www.intel.com/software/products/tbb/), and for visualization the CASH library from Rob J. de Boer and Alex D. Staritsky (available in open source from http://theory.bio.uu.nl/rdb/software.html). (ZIP) [file pone.0221059.s001.zip › CODE/illustration2-leaf-growth/pictures/PNGs/temp/mpeg.par]

MPEG-1 Sequence, 25 frames/sec 
%.5d     /* name of source files */ 
-         /* name of reconstructed images ('-': don't store) */ 
-         /* name of intra quant matrix file     ('-': default matrix) */  
-         /* name of non intra quant matrix file ('-': default matrix) */ 
/dev/null /* name of statistics file ('-': stdout ) */ 
2         /* input picture file format: 0=*.Y,*.U,*.V, 1=*.yuv, 2=*.ppm */  
1        /* number of frames */ 
0         /* number of first frame */ 
00:00:00:00 /* timecode of first frame */ 
12        /* N (# of frames in GOP) */ 
1         /* M (I/P frame distance) */ 
1         /* ISO/IEC 11172-2 stream */ 
0         /* 0:frame pictures, 1:field pictures */ 
1002        /* horizontal_size */ 
548        /* vertical_size */ 
1         /* aspect_ratio_information 8=CCIR601 625 line, 9=CCIR601 525 line */ 
3         /* frame_rate_code 1=23.976, 2=24, 3=25, 4=29.97, 5=30 frames/sec. */ 
5000000.0 /* bit_rate (bits/s) */ 
20        /* vbv_buffer_size (in multiples of 16 kbit) */ 
0         /* low_delay  */ 
1         /* constrained_parameters_flag */ 
4         /* Profile ID: Simple = 5, Main = 4, SNR = 3, Spatial = 2, High = 1 */ 
8         /* Level ID:   Low = 10, Main = 8, High 1440 = 6, High = 4          */ 
1         /* progressive_sequence */ 
1         /* chroma_format: 1=4:2:0, 2=4:2:2, 3=4:4:4 */ 
1         /* video_format: 0=comp., 1=PAL, 2=NTSC, 3=SECAM, 4=MAC, 5=unspec. */ 
5         /* color_primaries */ 
5         /* transfer_characteristics */ 
5         /* matrix_coefficients */ 
1002       /* display_horizontal_size */ 
548       /* display_vertical_size */ 
0         /* intra_dc_precision (0: 8 bit, 1: 9 bit, 2: 10 bit, 3: 11 bit */ 
0         /* top_field_first */ 
1 1 1     /* frame_pred_frame_dct (I P B) */ 
0 0 0     /* concealment_motion_vectors (I P B) */ 
0 0 0     /* q_scale_type  (I P B) */ 
0 0 0     /* intra_vlc_format (I P B)*/ 
0 0 0     /* alternate_scan (I P B) */ 
0         /* repeat_first_field */ 
1         /* progressive_frame */ 
0         /* P distance between complete intra slice refresh */ 
0         /* rate control: r (reaction parameter) */ 
0         /* rate control: avg_act (initial average activity) */ 
0         /* rate control: Xi (initial I frame global complexity measure) */ 
0         /* rate control: Xp (initial P frame global complexity measure) */ 
0         /* rate control: Xb (initial B frame global complexity measure) */ 
0         /* rate control: d0i (initial I frame virtual buffer fullness) */ 
0         /* rate control: d0p (initial P frame virtual buffer fullness) */ 
0         /* rate control: d0b (initial B frame virtual buffer fullness) */ 
2 2 11 11 /* P:  forw_hor_f_code forw_vert_f_code search_width/height */ 
1 1 3  3  /* B1: forw_hor_f_code forw_vert_f_code search_width/height */ 
1 1 7  7  /* B1: back_hor_f_code back_vert_f_code search_width/height */ 
1 1 7  7  /* B2: forw_hor_f_code forw_vert_f_code search_width/height */ 
1 1 3  3  /* B2: back_hor_f_code back_vert_f_code search_width/height */ 
 
